# Supplementary material for: High-throughput screening of human genetic variants by pooled prime editing
Source: Cell Genom. 2025 Mar 21;5(4):100814. doi: 10.1016/j.xgen.2025.100814 (PMC12008803; doi:10.1016/j.xgen.2025.100814)
Supplement: Table S1. Rates of ST editing by pegRNA scaffold library, related to Figure 1 [file mmc2.xlsx]

## Sheet: _SuppTable_ScaffoldComparison
Table S1. Rates of ST editing by pegRNA scaffold library, related to Figure 1.
mutant index	gene	chr	start_38	end_38	variant_type	ref_allele	mut_allele	PAM location	PAM strand	PAM	protospacer	PBS	PBS length	RTT	RTT length	PBS_RTT_5to3	distance mut to 5' RTT	distance to nick	target sequence	epegRNA_oligo_final	pegRNA_BC	ref_search_term	mut_search_term	scaffold_design	pegRNA_count	percentage_editing
1200	SMARCB1	chr22	23833574	23833581	MNV	AGAACCCT	TGAACCCA	24175774	-	GGG	CGGATGGCAATCTCCACTGT	GTGGAGATT	9	GTGAACCCACTGCCCACA	18	GTGAACCCACTGCCCACAGTGGAGATT	9	9	TCCCCTCCTCGTAGCGAGAACCCTCTGCCCACAGTGGAGATTGCCATCCGGAACA	GCGAGAAAAGCCTTGTTTGCGGATGGCAATCTCCACTGTGTTTGGAGACGTTGACTATCGTCTCGGTGCGTGAACCCACTGCCCACAGTGGAGATTCGCGGTTCTATCTAGTTACGCGTTAAACCAACTAGAATTTTTTTGAGTCAGATCTGATCCCCTCCTCGTAGCGAGAACCCTCTGCCCACAGTGGAGATTGCCATCCGGAACAGCGGGTTAGCGCTTATCGACTGTGACGGTAAGC	GCGGGTTAGCGCTTAT	TAGCGAGAACCCTCTGCC	TAGCGtgaacccaCTGCC	FE	2100	2.7619
1200	SMARCB1	chr22	23833574	23833581	MNV	AGAACCCT	TGAACCCA	24175774	-	GGG	CGGATGGCAATCTCCACTGT	GTGGAGATT	9	GTGAACCCACTGCCCACA	18	GTGAACCCACTGCCCACAGTGGAGATT	9	9	TCCCCTCCTCGTAGCGAGAACCCTCTGCCCACAGTGGAGATTGCCATCCGGAACA	GCGAGAAAAGCCTTGTTTGCGGATGGCAATCTCCACTGTGTTTGGAGACGTTGACTATCGTCTCGGTGCGTGAACCCACTGCCCACAGTGGAGATTCGCGGTTCTATCTAGTTACGCGTTAAACCAACTAGAATTTTTTTGAGTCAGATCTGATCCCCTCCTCGTAGCGAGAACCCTCTGCCCACAGTGGAGATTGCCATCCGGAACAGCGGGTTAGCGCTTATCGACTGTGACGGTAAGC	GCGGGTTAGCGCTTAT	TAGCGAGAACCCTCTGCC	TAGCGtgaacccaCTGCC	FEv1	3649	1.151
1200	SMARCB1	chr22	23833574	23833581	MNV	AGAACCCT	TGAACCCA	24175774	-	GGG	CGGATGGCAATCTCCACTGT	GTGGAGATT	9	GTGAACCCACTGCCCACA	18	GTGAACCCACTGCCCACAGTGGAGATT	9	9	TCCCCTCCTCGTAGCGAGAACCCTCTGCCCACAGTGGAGATTGCCATCCGGAACA	GCGAGAAAAGCCTTGTTTGCGGATGGCAATCTCCACTGTGTTTGGAGACGTTGACTATCGTCTCGGTGCGTGAACCCACTGCCCACAGTGGAGATTCGCGGTTCTATCTAGTTACGCGTTAAACCAACTAGAATTTTTTTGAGTCAGATCTGATCCCCTCCTCGTAGCGAGAACCCTCTGCCCACAGTGGAGATTGCCATCCGGAACAGCGGGTTAGCGCTTATCGACTGTGACGGTAAGC	GCGGGTTAGCGCTTAT	TAGCGAGAACCCTCTGCC	TAGCGtgaacccaCTGCC	original	3095	1.64782
1200	SMARCB1	chr22	23833574	23833581	MNV	AGAACCCT	TGAACCCA	24175774	-	GGG	CGGATGGCAATCTCCACTGT	GTGGAGATT	9	GTGAACCCACTGCCCACA	18	GTGAACCCACTGCCCACAGTGGAGATT	9	9	TCCCCTCCTCGTAGCGAGAACCCTCTGCCCACAGTGGAGATTGCCATCCGGAACA	GCGAGAAAAGCCTTGTTTGCGGATGGCAATCTCCACTGTGTTTGGAGACGTTGACTATCGTCTCGGTGCGTGAACCCACTGCCCACAGTGGAGATTCGCGGTTCTATCTAGTTACGCGTTAAACCAACTAGAATTTTTTTGAGTCAGATCTGATCCCCTCCTCGTAGCGAGAACCCTCTGCCCACAGTGGAGATTGCCATCCGGAACAGCGGGTTAGCGCTTATCGACTGTGACGGTAAGC	GCGGGTTAGCGCTTAT	TAGCGAGAACCCTCTGCC	TAGCGtgaacccaCTGCC	FEv2	3139	1.52915
1200	SMARCB1	chr22	23833574	23833581	MNV	AGAACCCT	TGAACCCA	24175774	-	GGG	CGGATGGCAATCTCCACTGT	GTGGAGATT	9	TGAACCCACTGCCCACA	17	TGAACCCACTGCCCACAGTGGAGATT	8	9	TCCCCTCCTCGTAGCGAGAACCCTCTGCCCACAGTGGAGATTGCCATCCGGAACA	GCGAGAAAAGCCTTGTTTGCGGATGGCAATCTCCACTGTGTTTGGAGACGTTGACTATCGTCTCGGTGCTGAACCCACTGCCCACAGTGGAGATTCGCGGTTCTATCTAGTTACGCGTTAAACCAACTAGAATTTTTTTGAGTCAGATCTGAATCCCCTCCTCGTAGCGAGAACCCTCTGCCCACAGTGGAGATTGCCATCCGGAACATTTGGTTCACAAGTAACGACTGTGACGGTAAGC	TTTGGTTCACAAGTAA	TAGCGAGAACCCTCTGCC	TAGCGtgaacccaCTGCC	FE	166	0
1200	SMARCB1	chr22	23833574	23833581	MNV	AGAACCCT	TGAACCCA	24175774	-	GGG	CGGATGGCAATCTCCACTGT	GTGGAGATT	9	TGAACCCACTGCCCACA	17	TGAACCCACTGCCCACAGTGGAGATT	8	9	TCCCCTCCTCGTAGCGAGAACCCTCTGCCCACAGTGGAGATTGCCATCCGGAACA	GCGAGAAAAGCCTTGTTTGCGGATGGCAATCTCCACTGTGTTTGGAGACGTTGACTATCGTCTCGGTGCTGAACCCACTGCCCACAGTGGAGATTCGCGGTTCTATCTAGTTACGCGTTAAACCAACTAGAATTTTTTTGAGTCAGATCTGAATCCCCTCCTCGTAGCGAGAACCCTCTGCCCACAGTGGAGATTGCCATCCGGAACATTTGGTTCACAAGTAACGACTGTGACGGTAAGC	TTTGGTTCACAAGTAA	TAGCGAGAACCCTCTGCC	TAGCGtgaacccaCTGCC	FEv1	392	0
1200	SMARCB1	chr22	23833574	23833581	MNV	AGAACCCT	TGAACCCA	24175774	-	GGG	CGGATGGCAATCTCCACTGT	GTGGAGATT	9	TGAACCCACTGCCCACA	17	TGAACCCACTGCCCACAGTGGAGATT	8	9	TCCCCTCCTCGTAGCGAGAACCCTCTGCCCACAGTGGAGATTGCCATCCGGAACA	GCGAGAAAAGCCTTGTTTGCGGATGGCAATCTCCACTGTGTTTGGAGACGTTGACTATCGTCTCGGTGCTGAACCCACTGCCCACAGTGGAGATTCGCGGTTCTATCTAGTTACGCGTTAAACCAACTAGAATTTTTTTGAGTCAGATCTGAATCCCCTCCTCGTAGCGAGAACCCTCTGCCCACAGTGGAGATTGCCATCCGGAACATTTGGTTCACAAGTAACGACTGTGACGGTAAGC	TTTGGTTCACAAGTAA	TAGCGAGAACCCTCTGCC	TAGCGtgaacccaCTGCC	original	440	0
1200	SMARCB1	chr22	23833574	23833581	MNV	AGAACCCT	TGAACCCA	24175774	-	GGG	CGGATGGCAATCTCCACTGT	GTGGAGATT	9	TGAACCCACTGCCCACA	17	TGAACCCACTGCCCACAGTGGAGATT	8	9	TCCCCTCCTCGTAGCGAGAACCCTCTGCCCACAGTGGAGATTGCCATCCGGAACA	GCGAGAAAAGCCTTGTTTGCGGATGGCAATCTCCACTGTGTTTGGAGACGTTGACTATCGTCTCGGTGCTGAACCCACTGCCCACAGTGGAGATTCGCGGTTCTATCTAGTTACGCGTTAAACCAACTAGAATTTTTTTGAGTCAGATCTGAATCCCCTCCTCGTAGCGAGAACCCTCTGCCCACAGTGGAGATTGCCATCCGGAACATTTGGTTCACAAGTAACGACTGTGACGGTAAGC	TTTGGTTCACAAGTAA	TAGCGAGAACCCTCTGCC	TAGCGtgaacccaCTGCC	FEv2	345	0
1200	SMARCB1	chr22	23833574	23833581	MNV	AGAACCCT	TGAACCCA	24175774	-	GGG	CGGATGGCAATCTCCACTGT	GTGGAGATTGCCA	13	TGAACCCACTGCCCACA	17	TGAACCCACTGCCCACAGTGGAGATTGCCA	8	9	TCCCCTCCTCGTAGCGAGAACCCTCTGCCCACAGTGGAGATTGCCATCCGGAACA	GCGAGAAAAGCCTTGTTTGCGGATGGCAATCTCCACTGTGTTTGGAGACGTTGACTATCGTCTCGGTGCTGAACCCACTGCCCACAGTGGAGATTGCCACGCGGTTCTATCTAGTTACGCGTTAAACCAACTAGAATTTTTTTGAGTCAGATCTCCCCTCCTCGTAGCGAGAACCCTCTGCCCACAGTGGAGATTGCCATCCGGAACAGATCGATTCAATCACGCGACTGTGACGGTAAGC	GATCGATTCAATCACG	TAGCGAGAACCCTCTGCC	TAGCGtgaacccaCTGCC	FE	761	0
1200	SMARCB1	chr22	23833574	23833581	MNV	AGAACCCT	TGAACCCA	24175774	-	GGG	CGGATGGCAATCTCCACTGT	GTGGAGATTGCCA	13	TGAACCCACTGCCCACA	17	TGAACCCACTGCCCACAGTGGAGATTGCCA	8	9	TCCCCTCCTCGTAGCGAGAACCCTCTGCCCACAGTGGAGATTGCCATCCGGAACA	GCGAGAAAAGCCTTGTTTGCGGATGGCAATCTCCACTGTGTTTGGAGACGTTGACTATCGTCTCGGTGCTGAACCCACTGCCCACAGTGGAGATTGCCACGCGGTTCTATCTAGTTACGCGTTAAACCAACTAGAATTTTTTTGAGTCAGATCTCCCCTCCTCGTAGCGAGAACCCTCTGCCCACAGTGGAGATTGCCATCCGGAACAGATCGATTCAATCACGCGACTGTGACGGTAAGC	GATCGATTCAATCACG	TAGCGAGAACCCTCTGCC	TAGCGtgaacccaCTGCC	FEv1	1096	0
1200	SMARCB1	chr22	23833574	23833581	MNV	AGAACCCT	TGAACCCA	24175774	-	GGG	CGGATGGCAATCTCCACTGT	GTGGAGATTGCCA	13	TGAACCCACTGCCCACA	17	TGAACCCACTGCCCACAGTGGAGATTGCCA	8	9	TCCCCTCCTCGTAGCGAGAACCCTCTGCCCACAGTGGAGATTGCCATCCGGAACA	GCGAGAAAAGCCTTGTTTGCGGATGGCAATCTCCACTGTGTTTGGAGACGTTGACTATCGTCTCGGTGCTGAACCCACTGCCCACAGTGGAGATTGCCACGCGGTTCTATCTAGTTACGCGTTAAACCAACTAGAATTTTTTTGAGTCAGATCTCCCCTCCTCGTAGCGAGAACCCTCTGCCCACAGTGGAGATTGCCATCCGGAACAGATCGATTCAATCACGCGACTGTGACGGTAAGC	GATCGATTCAATCACG	TAGCGAGAACCCTCTGCC	TAGCGtgaacccaCTGCC	original	1176	0
1200	SMARCB1	chr22	23833574	23833581	MNV	AGAACCCT	TGAACCCA	24175774	-	GGG	CGGATGGCAATCTCCACTGT	GTGGAGATTGCCA	13	TGAACCCACTGCCCACA	17	TGAACCCACTGCCCACAGTGGAGATTGCCA	8	9	TCCCCTCCTCGTAGCGAGAACCCTCTGCCCACAGTGGAGATTGCCATCCGGAACA	GCGAGAAAAGCCTTGTTTGCGGATGGCAATCTCCACTGTGTTTGGAGACGTTGACTATCGTCTCGGTGCTGAACCCACTGCCCACAGTGGAGATTGCCACGCGGTTCTATCTAGTTACGCGTTAAACCAACTAGAATTTTTTTGAGTCAGATCTCCCCTCCTCGTAGCGAGAACCCTCTGCCCACAGTGGAGATTGCCATCCGGAACAGATCGATTCAATCACGCGACTGTGACGGTAAGC	GATCGATTCAATCACG	TAGCGAGAACCCTCTGCC	TAGCGtgaacccaCTGCC	FEv2	1243	0
1200	SMARCB1	chr22	23833574	23833581	MNV	AGAACCCT	TGAACCCA	24175775	-	TGG	CCGGATGGCAATCTCCACTG	TGGAGATTGCCATCC	15	GTGAACCCACTGCCCACAG	19	GTGAACCCACTGCCCACAGTGGAGATTGCCATCC	9	10	CCCCTCCTCGTAGCGAGAACCCTCTGCCCACAGTGGAGATTGCCATCCGGAACAC	GCGAGAAAAGCCTTGTTTGCCGGATGGCAATCTCCACTGGTTTGGAGACGTTGACTATCGTCTCGGTGCGTGAACCCACTGCCCACAGTGGAGATTGCCATCCCGCGGTTCTATCTAGTTACGCGTTAAACCAACTAGAATTTTTTTGAGTCACCCCTCCTCGTAGCGAGAACCCTCTGCCCACAGTGGAGATTGCCATCCGGAACACCGCGTTTCATCCTTGCCGACTGTGACGGTAAGC	CGCGTTTCATCCTTGC	TAGCGAGAACCCTCTGCC	TAGCGtgaacccaCTGCC	FE	3825	3.79085
1200	SMARCB1	chr22	23833574	23833581	MNV	AGAACCCT	TGAACCCA	24175775	-	TGG	CCGGATGGCAATCTCCACTG	TGGAGATTGCCATCC	15	GTGAACCCACTGCCCACAG	19	GTGAACCCACTGCCCACAGTGGAGATTGCCATCC	9	10	CCCCTCCTCGTAGCGAGAACCCTCTGCCCACAGTGGAGATTGCCATCCGGAACAC	GCGAGAAAAGCCTTGTTTGCCGGATGGCAATCTCCACTGGTTTGGAGACGTTGACTATCGTCTCGGTGCGTGAACCCACTGCCCACAGTGGAGATTGCCATCCCGCGGTTCTATCTAGTTACGCGTTAAACCAACTAGAATTTTTTTGAGTCACCCCTCCTCGTAGCGAGAACCCTCTGCCCACAGTGGAGATTGCCATCCGGAACACCGCGTTTCATCCTTGCCGACTGTGACGGTAAGC	CGCGTTTCATCCTTGC	TAGCGAGAACCCTCTGCC	TAGCGtgaacccaCTGCC	FEv1	7164	3.26633
1200	SMARCB1	chr22	23833574	23833581	MNV	AGAACCCT	TGAACCCA	24175775	-	TGG	CCGGATGGCAATCTCCACTG	TGGAGATTGCCATCC	15	GTGAACCCACTGCCCACAG	19	GTGAACCCACTGCCCACAGTGGAGATTGCCATCC	9	10	CCCCTCCTCGTAGCGAGAACCCTCTGCCCACAGTGGAGATTGCCATCCGGAACAC	GCGAGAAAAGCCTTGTTTGCCGGATGGCAATCTCCACTGGTTTGGAGACGTTGACTATCGTCTCGGTGCGTGAACCCACTGCCCACAGTGGAGATTGCCATCCCGCGGTTCTATCTAGTTACGCGTTAAACCAACTAGAATTTTTTTGAGTCACCCCTCCTCGTAGCGAGAACCCTCTGCCCACAGTGGAGATTGCCATCCGGAACACCGCGTTTCATCCTTGCCGACTGTGACGGTAAGC	CGCGTTTCATCCTTGC	TAGCGAGAACCCTCTGCC	TAGCGtgaacccaCTGCC	original	7692	2.5611
1200	SMARCB1	chr22	23833574	23833581	MNV	AGAACCCT	TGAACCCA	24175775	-	TGG	CCGGATGGCAATCTCCACTG	TGGAGATTGCCATCC	15	GTGAACCCACTGCCCACAG	19	GTGAACCCACTGCCCACAGTGGAGATTGCCATCC	9	10	CCCCTCCTCGTAGCGAGAACCCTCTGCCCACAGTGGAGATTGCCATCCGGAACAC	GCGAGAAAAGCCTTGTTTGCCGGATGGCAATCTCCACTGGTTTGGAGACGTTGACTATCGTCTCGGTGCGTGAACCCACTGCCCACAGTGGAGATTGCCATCCCGCGGTTCTATCTAGTTACGCGTTAAACCAACTAGAATTTTTTTGAGTCACCCCTCCTCGTAGCGAGAACCCTCTGCCCACAGTGGAGATTGCCATCCGGAACACCGCGTTTCATCCTTGCCGACTGTGACGGTAAGC	CGCGTTTCATCCTTGC	TAGCGAGAACCCTCTGCC	TAGCGtgaacccaCTGCC	FEv2	7429	6.35348
1200	SMARCB1	chr22	23833574	23833581	MNV	AGAACCCT	TGAACCCA	24175775	-	TGG	CCGGATGGCAATCTCCACTG	TGGAGATTGCCATCC	15	GCGTGAACCCACTGCCCACAG	21	GCGTGAACCCACTGCCCACAGTGGAGATTGCCATCC	11	10	CCCCTCCTCGTAGCGAGAACCCTCTGCCCACAGTGGAGATTGCCATCCGGAACAC	GCGAGAAAAGCCTTGTTTGCCGGATGGCAATCTCCACTGGTTTGGAGACGTTGACTATCGTCTCGGTGCGCGTGAACCCACTGCCCACAGTGGAGATTGCCATCCCGCGGTTCTATCTAGTTACGCGTTAAACCAACTAGAATTTTTTTGAGTCCCCTCCTCGTAGCGAGAACCCTCTGCCCACAGTGGAGATTGCCATCCGGAACACTGACAACCAGGTCTCGCGACTGTGACGGTAAGC	TGACAACCAGGTCTCG	TAGCGAGAACCCTCTGCC	TAGCGtgaacccaCTGCC	FE	1680	1.25
1200	SMARCB1	chr22	23833574	23833581	MNV	AGAACCCT	TGAACCCA	24175775	-	TGG	CCGGATGGCAATCTCCACTG	TGGAGATTGCCATCC	15	GCGTGAACCCACTGCCCACAG	21	GCGTGAACCCACTGCCCACAGTGGAGATTGCCATCC	11	10	CCCCTCCTCGTAGCGAGAACCCTCTGCCCACAGTGGAGATTGCCATCCGGAACAC	GCGAGAAAAGCCTTGTTTGCCGGATGGCAATCTCCACTGGTTTGGAGACGTTGACTATCGTCTCGGTGCGCGTGAACCCACTGCCCACAGTGGAGATTGCCATCCCGCGGTTCTATCTAGTTACGCGTTAAACCAACTAGAATTTTTTTGAGTCCCCTCCTCGTAGCGAGAACCCTCTGCCCACAGTGGAGATTGCCATCCGGAACACTGACAACCAGGTCTCGCGACTGTGACGGTAAGC	TGACAACCAGGTCTCG	TAGCGAGAACCCTCTGCC	TAGCGtgaacccaCTGCC	FEv1	3451	1.88351
1200	SMARCB1	chr22	23833574	23833581	MNV	AGAACCCT	TGAACCCA	24175775	-	TGG	CCGGATGGCAATCTCCACTG	TGGAGATTGCCATCC	15	GCGTGAACCCACTGCCCACAG	21	GCGTGAACCCACTGCCCACAGTGGAGATTGCCATCC	11	10	CCCCTCCTCGTAGCGAGAACCCTCTGCCCACAGTGGAGATTGCCATCCGGAACAC	GCGAGAAAAGCCTTGTTTGCCGGATGGCAATCTCCACTGGTTTGGAGACGTTGACTATCGTCTCGGTGCGCGTGAACCCACTGCCCACAGTGGAGATTGCCATCCCGCGGTTCTATCTAGTTACGCGTTAAACCAACTAGAATTTTTTTGAGTCCCCTCCTCGTAGCGAGAACCCTCTGCCCACAGTGGAGATTGCCATCCGGAACACTGACAACCAGGTCTCGCGACTGTGACGGTAAGC	TGACAACCAGGTCTCG	TAGCGAGAACCCTCTGCC	TAGCGtgaacccaCTGCC	original	3658	1.69492
1200	SMARCB1	chr22	23833574	23833581	MNV	AGAACCCT	TGAACCCA	24175775	-	TGG	CCGGATGGCAATCTCCACTG	TGGAGATTGCCATCC	15	GCGTGAACCCACTGCCCACAG	21	GCGTGAACCCACTGCCCACAGTGGAGATTGCCATCC	11	10	CCCCTCCTCGTAGCGAGAACCCTCTGCCCACAGTGGAGATTGCCATCCGGAACAC	GCGAGAAAAGCCTTGTTTGCCGGATGGCAATCTCCACTGGTTTGGAGACGTTGACTATCGTCTCGGTGCGCGTGAACCCACTGCCCACAGTGGAGATTGCCATCCCGCGGTTCTATCTAGTTACGCGTTAAACCAACTAGAATTTTTTTGAGTCCCCTCCTCGTAGCGAGAACCCTCTGCCCACAGTGGAGATTGCCATCCGGAACACTGACAACCAGGTCTCGCGACTGTGACGGTAAGC	TGACAACCAGGTCTCG	TAGCGAGAACCCTCTGCC	TAGCGtgaacccaCTGCC	FEv2	3577	5.61923
1200	SMARCB1	chr22	23833574	23833581	MNV	AGAACCCT	TGAACCCA	24175775	-	TGG	CCGGATGGCAATCTCCACTG	TGGAGATTG	9	GCGTGAACCCACTGCCCACAG	21	GCGTGAACCCACTGCCCACAGTGGAGATTG	11	10	CCCCTCCTCGTAGCGAGAACCCTCTGCCCACAGTGGAGATTGCCATCCGGAACAC	GCGAGAAAAGCCTTGTTTGCCGGATGGCAATCTCCACTGGTTTGGAGACGTTGACTATCGTCTCGGTGCGCGTGAACCCACTGCCCACAGTGGAGATTGCGCGGTTCTATCTAGTTACGCGTTAAACCAACTAGAATTTTTTTGAGTCAGATCCCCCTCCTCGTAGCGAGAACCCTCTGCCCACAGTGGAGATTGCCATCCGGAACACTTTCCTCAGATGCCAGCGACTGTGACGGTAAGC	TTTCCTCAGATGCCAG	TAGCGAGAACCCTCTGCC	TAGCGtgaacccaCTGCC	FE	838	0
1200	SMARCB1	chr22	23833574	23833581	MNV	AGAACCCT	TGAACCCA	24175775	-	TGG	CCGGATGGCAATCTCCACTG	TGGAGATTG	9	GCGTGAACCCACTGCCCACAG	21	GCGTGAACCCACTGCCCACAGTGGAGATTG	11	10	CCCCTCCTCGTAGCGAGAACCCTCTGCCCACAGTGGAGATTGCCATCCGGAACAC	GCGAGAAAAGCCTTGTTTGCCGGATGGCAATCTCCACTGGTTTGGAGACGTTGACTATCGTCTCGGTGCGCGTGAACCCACTGCCCACAGTGGAGATTGCGCGGTTCTATCTAGTTACGCGTTAAACCAACTAGAATTTTTTTGAGTCAGATCCCCCTCCTCGTAGCGAGAACCCTCTGCCCACAGTGGAGATTGCCATCCGGAACACTTTCCTCAGATGCCAGCGACTGTGACGGTAAGC	TTTCCTCAGATGCCAG	TAGCGAGAACCCTCTGCC	TAGCGtgaacccaCTGCC	FEv1	1449	0
1200	SMARCB1	chr22	23833574	23833581	MNV	AGAACCCT	TGAACCCA	24175775	-	TGG	CCGGATGGCAATCTCCACTG	TGGAGATTG	9	GCGTGAACCCACTGCCCACAG	21	GCGTGAACCCACTGCCCACAGTGGAGATTG	11	10	CCCCTCCTCGTAGCGAGAACCCTCTGCCCACAGTGGAGATTGCCATCCGGAACAC	GCGAGAAAAGCCTTGTTTGCCGGATGGCAATCTCCACTGGTTTGGAGACGTTGACTATCGTCTCGGTGCGCGTGAACCCACTGCCCACAGTGGAGATTGCGCGGTTCTATCTAGTTACGCGTTAAACCAACTAGAATTTTTTTGAGTCAGATCCCCCTCCTCGTAGCGAGAACCCTCTGCCCACAGTGGAGATTGCCATCCGGAACACTTTCCTCAGATGCCAGCGACTGTGACGGTAAGC	TTTCCTCAGATGCCAG	TAGCGAGAACCCTCTGCC	TAGCGtgaacccaCTGCC	original	1805	0
1200	SMARCB1	chr22	23833574	23833581	MNV	AGAACCCT	TGAACCCA	24175775	-	TGG	CCGGATGGCAATCTCCACTG	TGGAGATTG	9	GCGTGAACCCACTGCCCACAG	21	GCGTGAACCCACTGCCCACAGTGGAGATTG	11	10	CCCCTCCTCGTAGCGAGAACCCTCTGCCCACAGTGGAGATTGCCATCCGGAACAC	GCGAGAAAAGCCTTGTTTGCCGGATGGCAATCTCCACTGGTTTGGAGACGTTGACTATCGTCTCGGTGCGCGTGAACCCACTGCCCACAGTGGAGATTGCGCGGTTCTATCTAGTTACGCGTTAAACCAACTAGAATTTTTTTGAGTCAGATCCCCCTCCTCGTAGCGAGAACCCTCTGCCCACAGTGGAGATTGCCATCCGGAACACTTTCCTCAGATGCCAGCGACTGTGACGGTAAGC	TTTCCTCAGATGCCAG	TAGCGAGAACCCTCTGCC	TAGCGtgaacccaCTGCC	FEv2	1507	0
1200	SMARCB1	chr22	23833574	23833581	MNV	AGAACCCT	TGAACCCA	24175767	-	GGG	CAATCTCCACTGTGGGCAGA	GCCCACAGTGGAGAT	15	GTGAACCCACT	11	GTGAACCCACTGCCCACAGTGGAGAT	9	2	CACTGCCTCCCCTCCTCGTAGCGAGAACCCTCTGCCCACAGTGGAGATTGCCATC	GCGAGAAAAGCCTTGTTTGCAATCTCCACTGTGGGCAGAGTTTGGAGACGTTGACTATCGTCTCGGTGCGTGAACCCACTGCCCACAGTGGAGATCGCGGTTCTATCTAGTTACGCGTTAAACCAACTAGAATTTTTTTGAGTCAGATCTGAACACTGCCTCCCCTCCTCGTAGCGAGAACCCTCTGCCCACAGTGGAGATTGCCATCAAACCTGTCTGTTGAGCGACTGTGACGGTAAGC	AAACCTGTCTGTTGAG	TAGCGAGAACCCTCTGCC	TAGCGtgaacccaCTGCC	FE	1309	10.9244
1200	SMARCB1	chr22	23833574	23833581	MNV	AGAACCCT	TGAACCCA	24175767	-	GGG	CAATCTCCACTGTGGGCAGA	GCCCACAGTGGAGAT	15	GTGAACCCACT	11	GTGAACCCACTGCCCACAGTGGAGAT	9	2	CACTGCCTCCCCTCCTCGTAGCGAGAACCCTCTGCCCACAGTGGAGATTGCCATC	GCGAGAAAAGCCTTGTTTGCAATCTCCACTGTGGGCAGAGTTTGGAGACGTTGACTATCGTCTCGGTGCGTGAACCCACTGCCCACAGTGGAGATCGCGGTTCTATCTAGTTACGCGTTAAACCAACTAGAATTTTTTTGAGTCAGATCTGAACACTGCCTCCCCTCCTCGTAGCGAGAACCCTCTGCCCACAGTGGAGATTGCCATCAAACCTGTCTGTTGAGCGACTGTGACGGTAAGC	AAACCTGTCTGTTGAG	TAGCGAGAACCCTCTGCC	TAGCGtgaacccaCTGCC	FEv1	1697	7.48379
1200	SMARCB1	chr22	23833574	23833581	MNV	AGAACCCT	TGAACCCA	24175767	-	GGG	CAATCTCCACTGTGGGCAGA	GCCCACAGTGGAGAT	15	GTGAACCCACT	11	GTGAACCCACTGCCCACAGTGGAGAT	9	2	CACTGCCTCCCCTCCTCGTAGCGAGAACCCTCTGCCCACAGTGGAGATTGCCATC	GCGAGAAAAGCCTTGTTTGCAATCTCCACTGTGGGCAGAGTTTGGAGACGTTGACTATCGTCTCGGTGCGTGAACCCACTGCCCACAGTGGAGATCGCGGTTCTATCTAGTTACGCGTTAAACCAACTAGAATTTTTTTGAGTCAGATCTGAACACTGCCTCCCCTCCTCGTAGCGAGAACCCTCTGCCCACAGTGGAGATTGCCATCAAACCTGTCTGTTGAGCGACTGTGACGGTAAGC	AAACCTGTCTGTTGAG	TAGCGAGAACCCTCTGCC	TAGCGtgaacccaCTGCC	original	1904	9.29622
1200	SMARCB1	chr22	23833574	23833581	MNV	AGAACCCT	TGAACCCA	24175767	-	GGG	CAATCTCCACTGTGGGCAGA	GCCCACAGTGGAGAT	15	GTGAACCCACT	11	GTGAACCCACTGCCCACAGTGGAGAT	9	2	CACTGCCTCCCCTCCTCGTAGCGAGAACCCTCTGCCCACAGTGGAGATTGCCATC	GCGAGAAAAGCCTTGTTTGCAATCTCCACTGTGGGCAGAGTTTGGAGACGTTGACTATCGTCTCGGTGCGTGAACCCACTGCCCACAGTGGAGATCGCGGTTCTATCTAGTTACGCGTTAAACCAACTAGAATTTTTTTGAGTCAGATCTGAACACTGCCTCCCCTCCTCGTAGCGAGAACCCTCTGCCCACAGTGGAGATTGCCATCAAACCTGTCTGTTGAGCGACTGTGACGGTAAGC	AAACCTGTCTGTTGAG	TAGCGAGAACCCTCTGCC	TAGCGtgaacccaCTGCC	FEv2	1857	10.7701
1200	SMARCB1	chr22	23833574	23833581	MNV	AGAACCCT	TGAACCCA	24175767	-	GGG	CAATCTCCACTGTGGGCAGA	GCCCACAGTGGAGAT	15	GCGTGAACCCACT	13	GCGTGAACCCACTGCCCACAGTGGAGAT	11	2	CACTGCCTCCCCTCCTCGTAGCGAGAACCCTCTGCCCACAGTGGAGATTGCCATC	GCGAGAAAAGCCTTGTTTGCAATCTCCACTGTGGGCAGAGTTTGGAGACGTTGACTATCGTCTCGGTGCGCGTGAACCCACTGCCCACAGTGGAGATCGCGGTTCTATCTAGTTACGCGTTAAACCAACTAGAATTTTTTTGAGTCAGATCTGCACTGCCTCCCCTCCTCGTAGCGAGAACCCTCTGCCCACAGTGGAGATTGCCATCTACCTTAAGAGAGCTCCGACTGTGACGGTAAGC	TACCTTAAGAGAGCTC	TAGCGAGAACCCTCTGCC	TAGCGtgaacccaCTGCC	FE	434	14.5161
1200	SMARCB1	chr22	23833574	23833581	MNV	AGAACCCT	TGAACCCA	24175767	-	GGG	CAATCTCCACTGTGGGCAGA	GCCCACAGTGGAGAT	15	GCGTGAACCCACT	13	GCGTGAACCCACTGCCCACAGTGGAGAT	11	2	CACTGCCTCCCCTCCTCGTAGCGAGAACCCTCTGCCCACAGTGGAGATTGCCATC	GCGAGAAAAGCCTTGTTTGCAATCTCCACTGTGGGCAGAGTTTGGAGACGTTGACTATCGTCTCGGTGCGCGTGAACCCACTGCCCACAGTGGAGATCGCGGTTCTATCTAGTTACGCGTTAAACCAACTAGAATTTTTTTGAGTCAGATCTGCACTGCCTCCCCTCCTCGTAGCGAGAACCCTCTGCCCACAGTGGAGATTGCCATCTACCTTAAGAGAGCTCCGACTGTGACGGTAAGC	TACCTTAAGAGAGCTC	TAGCGAGAACCCTCTGCC	TAGCGtgaacccaCTGCC	FEv1	504	10.7143
1200	SMARCB1	chr22	23833574	23833581	MNV	AGAACCCT	TGAACCCA	24175767	-	GGG	CAATCTCCACTGTGGGCAGA	GCCCACAGTGGAGAT	15	GCGTGAACCCACT	13	GCGTGAACCCACTGCCCACAGTGGAGAT	11	2	CACTGCCTCCCCTCCTCGTAGCGAGAACCCTCTGCCCACAGTGGAGATTGCCATC	GCGAGAAAAGCCTTGTTTGCAATCTCCACTGTGGGCAGAGTTTGGAGACGTTGACTATCGTCTCGGTGCGCGTGAACCCACTGCCCACAGTGGAGATCGCGGTTCTATCTAGTTACGCGTTAAACCAACTAGAATTTTTTTGAGTCAGATCTGCACTGCCTCCCCTCCTCGTAGCGAGAACCCTCTGCCCACAGTGGAGATTGCCATCTACCTTAAGAGAGCTCCGACTGTGACGGTAAGC	TACCTTAAGAGAGCTC	TAGCGAGAACCCTCTGCC	TAGCGtgaacccaCTGCC	original	588	8.33333
1200	SMARCB1	chr22	23833574	23833581	MNV	AGAACCCT	TGAACCCA	24175767	-	GGG	CAATCTCCACTGTGGGCAGA	GCCCACAGTGGAGAT	15	GCGTGAACCCACT	13	GCGTGAACCCACTGCCCACAGTGGAGAT	11	2	CACTGCCTCCCCTCCTCGTAGCGAGAACCCTCTGCCCACAGTGGAGATTGCCATC	GCGAGAAAAGCCTTGTTTGCAATCTCCACTGTGGGCAGAGTTTGGAGACGTTGACTATCGTCTCGGTGCGCGTGAACCCACTGCCCACAGTGGAGATCGCGGTTCTATCTAGTTACGCGTTAAACCAACTAGAATTTTTTTGAGTCAGATCTGCACTGCCTCCCCTCCTCGTAGCGAGAACCCTCTGCCCACAGTGGAGATTGCCATCTACCTTAAGAGAGCTCCGACTGTGACGGTAAGC	TACCTTAAGAGAGCTC	TAGCGAGAACCCTCTGCC	TAGCGtgaacccaCTGCC	FEv2	475	21.0526
1200	SMARCB1	chr22	23833574	23833581	MNV	AGAACCCT	TGAACCCA	24175767	-	GGG	CAATCTCCACTGTGGGCAGA	GCCCACAGTGGAGAT	15	AGCGTGAACCCACT	14	AGCGTGAACCCACTGCCCACAGTGGAGAT	12	2	CACTGCCTCCCCTCCTCGTAGCGAGAACCCTCTGCCCACAGTGGAGATTGCCATC	GCGAGAAAAGCCTTGTTTGCAATCTCCACTGTGGGCAGAGTTTGGAGACGTTGACTATCGTCTCGGTGCAGCGTGAACCCACTGCCCACAGTGGAGATCGCGGTTCTATCTAGTTACGCGTTAAACCAACTAGAATTTTTTTGAGTCAGATCTCACTGCCTCCCCTCCTCGTAGCGAGAACCCTCTGCCCACAGTGGAGATTGCCATCATTTCTGAGGCAATTACGACTGTGACGGTAAGC	ATTTCTGAGGCAATTA	TAGCGAGAACCCTCTGCC	TAGCGtgaacccaCTGCC	FE	467	30.8351
1200	SMARCB1	chr22	23833574	23833581	MNV	AGAACCCT	TGAACCCA	24175767	-	GGG	CAATCTCCACTGTGGGCAGA	GCCCACAGTGGAGAT	15	AGCGTGAACCCACT	14	AGCGTGAACCCACTGCCCACAGTGGAGAT	12	2	CACTGCCTCCCCTCCTCGTAGCGAGAACCCTCTGCCCACAGTGGAGATTGCCATC	GCGAGAAAAGCCTTGTTTGCAATCTCCACTGTGGGCAGAGTTTGGAGACGTTGACTATCGTCTCGGTGCAGCGTGAACCCACTGCCCACAGTGGAGATCGCGGTTCTATCTAGTTACGCGTTAAACCAACTAGAATTTTTTTGAGTCAGATCTCACTGCCTCCCCTCCTCGTAGCGAGAACCCTCTGCCCACAGTGGAGATTGCCATCATTTCTGAGGCAATTACGACTGTGACGGTAAGC	ATTTCTGAGGCAATTA	TAGCGAGAACCCTCTGCC	TAGCGtgaacccaCTGCC	FEv1	679	28.7187
1200	SMARCB1	chr22	23833574	23833581	MNV	AGAACCCT	TGAACCCA	24175767	-	GGG	CAATCTCCACTGTGGGCAGA	GCCCACAGTGGAGAT	15	AGCGTGAACCCACT	14	AGCGTGAACCCACTGCCCACAGTGGAGAT	12	2	CACTGCCTCCCCTCCTCGTAGCGAGAACCCTCTGCCCACAGTGGAGATTGCCATC	GCGAGAAAAGCCTTGTTTGCAATCTCCACTGTGGGCAGAGTTTGGAGACGTTGACTATCGTCTCGGTGCAGCGTGAACCCACTGCCCACAGTGGAGATCGCGGTTCTATCTAGTTACGCGTTAAACCAACTAGAATTTTTTTGAGTCAGATCTCACTGCCTCCCCTCCTCGTAGCGAGAACCCTCTGCCCACAGTGGAGATTGCCATCATTTCTGAGGCAATTACGACTGTGACGGTAAGC	ATTTCTGAGGCAATTA	TAGCGAGAACCCTCTGCC	TAGCGtgaacccaCTGCC	original	696	32.3276
1200	SMARCB1	chr22	23833574	23833581	MNV	AGAACCCT	TGAACCCA	24175767	-	GGG	CAATCTCCACTGTGGGCAGA	GCCCACAGTGGAGAT	15	AGCGTGAACCCACT	14	AGCGTGAACCCACTGCCCACAGTGGAGAT	12	2	CACTGCCTCCCCTCCTCGTAGCGAGAACCCTCTGCCCACAGTGGAGATTGCCATC	GCGAGAAAAGCCTTGTTTGCAATCTCCACTGTGGGCAGAGTTTGGAGACGTTGACTATCGTCTCGGTGCAGCGTGAACCCACTGCCCACAGTGGAGATCGCGGTTCTATCTAGTTACGCGTTAAACCAACTAGAATTTTTTTGAGTCAGATCTCACTGCCTCCCCTCCTCGTAGCGAGAACCCTCTGCCCACAGTGGAGATTGCCATCATTTCTGAGGCAATTACGACTGTGACGGTAAGC	ATTTCTGAGGCAATTA	TAGCGAGAACCCTCTGCC	TAGCGtgaacccaCTGCC	FEv2	653	32.6187
1201	SMARCB1	chr22	23833576	23833584	MNV	AACCCTCTG	CACCCTTTA	24175774	-	GGG	CGGATGGCAATCTCCACTGT	GTGGAGATTGCCA	13	GAGCACCCTTTACCCACA	18	GAGCACCCTTTACCCACAGTGGAGATTGCCA	12	6	TCCCCTCCTCGTAGCGAGAACCCTCTGCCCACAGTGGAGATTGCCATCCGGAACA	GCGAGAAAAGCCTTGTTTGCGGATGGCAATCTCCACTGTGTTTGGAGACGTTGACTATCGTCTCGGTGCGAGCACCCTTTACCCACAGTGGAGATTGCCACGCGGTTCTATCTAGTTACGCGTTAAACCAACTAGAATTTTTTTGAGTCAGATTCCCCTCCTCGTAGCGAGAACCCTCTGCCCACAGTGGAGATTGCCATCCGGAACAACATGGTCAAGAAAGGCGACTGTGACGGTAAGC	ACATGGTCAAGAAAGG	GCGAGAACCCTCTGCCCAC	GCGAGcaccctttaCCCAC	FE	842	2.25653
1201	SMARCB1	chr22	23833576	23833584	MNV	AACCCTCTG	CACCCTTTA	24175774	-	GGG	CGGATGGCAATCTCCACTGT	GTGGAGATTGCCA	13	GAGCACCCTTTACCCACA	18	GAGCACCCTTTACCCACAGTGGAGATTGCCA	12	6	TCCCCTCCTCGTAGCGAGAACCCTCTGCCCACAGTGGAGATTGCCATCCGGAACA	GCGAGAAAAGCCTTGTTTGCGGATGGCAATCTCCACTGTGTTTGGAGACGTTGACTATCGTCTCGGTGCGAGCACCCTTTACCCACAGTGGAGATTGCCACGCGGTTCTATCTAGTTACGCGTTAAACCAACTAGAATTTTTTTGAGTCAGATTCCCCTCCTCGTAGCGAGAACCCTCTGCCCACAGTGGAGATTGCCATCCGGAACAACATGGTCAAGAAAGGCGACTGTGACGGTAAGC	ACATGGTCAAGAAAGG	GCGAGAACCCTCTGCCCAC	GCGAGcaccctttaCCCAC	FEv1	1167	4.71294
1201	SMARCB1	chr22	23833576	23833584	MNV	AACCCTCTG	CACCCTTTA	24175774	-	GGG	CGGATGGCAATCTCCACTGT	GTGGAGATTGCCA	13	GAGCACCCTTTACCCACA	18	GAGCACCCTTTACCCACAGTGGAGATTGCCA	12	6	TCCCCTCCTCGTAGCGAGAACCCTCTGCCCACAGTGGAGATTGCCATCCGGAACA	GCGAGAAAAGCCTTGTTTGCGGATGGCAATCTCCACTGTGTTTGGAGACGTTGACTATCGTCTCGGTGCGAGCACCCTTTACCCACAGTGGAGATTGCCACGCGGTTCTATCTAGTTACGCGTTAAACCAACTAGAATTTTTTTGAGTCAGATTCCCCTCCTCGTAGCGAGAACCCTCTGCCCACAGTGGAGATTGCCATCCGGAACAACATGGTCAAGAAAGGCGACTGTGACGGTAAGC	ACATGGTCAAGAAAGG	GCGAGAACCCTCTGCCCAC	GCGAGcaccctttaCCCAC	original	1549	4.32537
1201	SMARCB1	chr22	23833576	23833584	MNV	AACCCTCTG	CACCCTTTA	24175774	-	GGG	CGGATGGCAATCTCCACTGT	GTGGAGATTGCCA	13	GAGCACCCTTTACCCACA	18	GAGCACCCTTTACCCACAGTGGAGATTGCCA	12	6	TCCCCTCCTCGTAGCGAGAACCCTCTGCCCACAGTGGAGATTGCCATCCGGAACA	GCGAGAAAAGCCTTGTTTGCGGATGGCAATCTCCACTGTGTTTGGAGACGTTGACTATCGTCTCGGTGCGAGCACCCTTTACCCACAGTGGAGATTGCCACGCGGTTCTATCTAGTTACGCGTTAAACCAACTAGAATTTTTTTGAGTCAGATTCCCCTCCTCGTAGCGAGAACCCTCTGCCCACAGTGGAGATTGCCATCCGGAACAACATGGTCAAGAAAGGCGACTGTGACGGTAAGC	ACATGGTCAAGAAAGG	GCGAGAACCCTCTGCCCAC	GCGAGcaccctttaCCCAC	FEv2	1368	3.21637
1201	SMARCB1	chr22	23833576	23833584	MNV	AACCCTCTG	CACCCTTTA	24175774	-	GGG	CGGATGGCAATCTCCACTGT	GTGGAGATT	9	AGCACCCTTTACCCACA	17	AGCACCCTTTACCCACAGTGGAGATT	11	6	TCCCCTCCTCGTAGCGAGAACCCTCTGCCCACAGTGGAGATTGCCATCCGGAACA	GCGAGAAAAGCCTTGTTTGCGGATGGCAATCTCCACTGTGTTTGGAGACGTTGACTATCGTCTCGGTGCAGCACCCTTTACCCACAGTGGAGATTCGCGGTTCTATCTAGTTACGCGTTAAACCAACTAGAATTTTTTTGAGTCAGATCTGAATCCCCTCCTCGTAGCGAGAACCCTCTGCCCACAGTGGAGATTGCCATCCGGAACACTGCTGTGTTCTGGTACGACTGTGACGGTAAGC	CTGCTGTGTTCTGGTA	GCGAGAACCCTCTGCCCAC	GCGAGcaccctttaCCCAC	FE	645	0
1201	SMARCB1	chr22	23833576	23833584	MNV	AACCCTCTG	CACCCTTTA	24175774	-	GGG	CGGATGGCAATCTCCACTGT	GTGGAGATT	9	AGCACCCTTTACCCACA	17	AGCACCCTTTACCCACAGTGGAGATT	11	6	TCCCCTCCTCGTAGCGAGAACCCTCTGCCCACAGTGGAGATTGCCATCCGGAACA	GCGAGAAAAGCCTTGTTTGCGGATGGCAATCTCCACTGTGTTTGGAGACGTTGACTATCGTCTCGGTGCAGCACCCTTTACCCACAGTGGAGATTCGCGGTTCTATCTAGTTACGCGTTAAACCAACTAGAATTTTTTTGAGTCAGATCTGAATCCCCTCCTCGTAGCGAGAACCCTCTGCCCACAGTGGAGATTGCCATCCGGAACACTGCTGTGTTCTGGTACGACTGTGACGGTAAGC	CTGCTGTGTTCTGGTA	GCGAGAACCCTCTGCCCAC	GCGAGcaccctttaCCCAC	FEv1	1273	0
1201	SMARCB1	chr22	23833576	23833584	MNV	AACCCTCTG	CACCCTTTA	24175774	-	GGG	CGGATGGCAATCTCCACTGT	GTGGAGATT	9	AGCACCCTTTACCCACA	17	AGCACCCTTTACCCACAGTGGAGATT	11	6	TCCCCTCCTCGTAGCGAGAACCCTCTGCCCACAGTGGAGATTGCCATCCGGAACA	GCGAGAAAAGCCTTGTTTGCGGATGGCAATCTCCACTGTGTTTGGAGACGTTGACTATCGTCTCGGTGCAGCACCCTTTACCCACAGTGGAGATTCGCGGTTCTATCTAGTTACGCGTTAAACCAACTAGAATTTTTTTGAGTCAGATCTGAATCCCCTCCTCGTAGCGAGAACCCTCTGCCCACAGTGGAGATTGCCATCCGGAACACTGCTGTGTTCTGGTACGACTGTGACGGTAAGC	CTGCTGTGTTCTGGTA	GCGAGAACCCTCTGCCCAC	GCGAGcaccctttaCCCAC	original	1429	0.279916
1201	SMARCB1	chr22	23833576	23833584	MNV	AACCCTCTG	CACCCTTTA	24175774	-	GGG	CGGATGGCAATCTCCACTGT	GTGGAGATT	9	AGCACCCTTTACCCACA	17	AGCACCCTTTACCCACAGTGGAGATT	11	6	TCCCCTCCTCGTAGCGAGAACCCTCTGCCCACAGTGGAGATTGCCATCCGGAACA	GCGAGAAAAGCCTTGTTTGCGGATGGCAATCTCCACTGTGTTTGGAGACGTTGACTATCGTCTCGGTGCAGCACCCTTTACCCACAGTGGAGATTCGCGGTTCTATCTAGTTACGCGTTAAACCAACTAGAATTTTTTTGAGTCAGATCTGAATCCCCTCCTCGTAGCGAGAACCCTCTGCCCACAGTGGAGATTGCCATCCGGAACACTGCTGTGTTCTGGTACGACTGTGACGGTAAGC	CTGCTGTGTTCTGGTA	GCGAGAACCCTCTGCCCAC	GCGAGcaccctttaCCCAC	FEv2	1282	0
1201	SMARCB1	chr22	23833576	23833584	MNV	AACCCTCTG	CACCCTTTA	24175774	-	GGG	CGGATGGCAATCTCCACTGT	GTGGAGATT	9	GCACCCTTTACCCACA	16	GCACCCTTTACCCACAGTGGAGATT	10	6	TCCCCTCCTCGTAGCGAGAACCCTCTGCCCACAGTGGAGATTGCCATCCGGAACA	GCGAGAAAAGCCTTGTTTGCGGATGGCAATCTCCACTGTGTTTGGAGACGTTGACTATCGTCTCGGTGCGCACCCTTTACCCACAGTGGAGATTCGCGGTTCTATCTAGTTACGCGTTAAACCAACTAGAATTTTTTTGAGTCAGATCTGAATTCCCCTCCTCGTAGCGAGAACCCTCTGCCCACAGTGGAGATTGCCATCCGGAACACTGTGCTAGGTGTTAACGACTGTGACGGTAAGC	CTGTGCTAGGTGTTAA	GCGAGAACCCTCTGCCCAC	GCGAGcaccctttaCCCAC	FE	696	0
1201	SMARCB1	chr22	23833576	23833584	MNV	AACCCTCTG	CACCCTTTA	24175774	-	GGG	CGGATGGCAATCTCCACTGT	GTGGAGATT	9	GCACCCTTTACCCACA	16	GCACCCTTTACCCACAGTGGAGATT	10	6	TCCCCTCCTCGTAGCGAGAACCCTCTGCCCACAGTGGAGATTGCCATCCGGAACA	GCGAGAAAAGCCTTGTTTGCGGATGGCAATCTCCACTGTGTTTGGAGACGTTGACTATCGTCTCGGTGCGCACCCTTTACCCACAGTGGAGATTCGCGGTTCTATCTAGTTACGCGTTAAACCAACTAGAATTTTTTTGAGTCAGATCTGAATTCCCCTCCTCGTAGCGAGAACCCTCTGCCCACAGTGGAGATTGCCATCCGGAACACTGTGCTAGGTGTTAACGACTGTGACGGTAAGC	CTGTGCTAGGTGTTAA	GCGAGAACCCTCTGCCCAC	GCGAGcaccctttaCCCAC	FEv1	995	0
1201	SMARCB1	chr22	23833576	23833584	MNV	AACCCTCTG	CACCCTTTA	24175774	-	GGG	CGGATGGCAATCTCCACTGT	GTGGAGATT	9	GCACCCTTTACCCACA	16	GCACCCTTTACCCACAGTGGAGATT	10	6	TCCCCTCCTCGTAGCGAGAACCCTCTGCCCACAGTGGAGATTGCCATCCGGAACA	GCGAGAAAAGCCTTGTTTGCGGATGGCAATCTCCACTGTGTTTGGAGACGTTGACTATCGTCTCGGTGCGCACCCTTTACCCACAGTGGAGATTCGCGGTTCTATCTAGTTACGCGTTAAACCAACTAGAATTTTTTTGAGTCAGATCTGAATTCCCCTCCTCGTAGCGAGAACCCTCTGCCCACAGTGGAGATTGCCATCCGGAACACTGTGCTAGGTGTTAACGACTGTGACGGTAAGC	CTGTGCTAGGTGTTAA	GCGAGAACCCTCTGCCCAC	GCGAGcaccctttaCCCAC	original	1333	0
1201	SMARCB1	chr22	23833576	23833584	MNV	AACCCTCTG	CACCCTTTA	24175774	-	GGG	CGGATGGCAATCTCCACTGT	GTGGAGATT	9	GCACCCTTTACCCACA	16	GCACCCTTTACCCACAGTGGAGATT	10	6	TCCCCTCCTCGTAGCGAGAACCCTCTGCCCACAGTGGAGATTGCCATCCGGAACA	GCGAGAAAAGCCTTGTTTGCGGATGGCAATCTCCACTGTGTTTGGAGACGTTGACTATCGTCTCGGTGCGCACCCTTTACCCACAGTGGAGATTCGCGGTTCTATCTAGTTACGCGTTAAACCAACTAGAATTTTTTTGAGTCAGATCTGAATTCCCCTCCTCGTAGCGAGAACCCTCTGCCCACAGTGGAGATTGCCATCCGGAACACTGTGCTAGGTGTTAACGACTGTGACGGTAAGC	CTGTGCTAGGTGTTAA	GCGAGAACCCTCTGCCCAC	GCGAGcaccctttaCCCAC	FEv2	1128	0
1201	SMARCB1	chr22	23833576	23833584	MNV	AACCCTCTG	CACCCTTTA	24175775	-	TGG	CCGGATGGCAATCTCCACTG	TGGAGATTGCCATCC	15	GAGCACCCTTTACCCACAG	19	GAGCACCCTTTACCCACAGTGGAGATTGCCATCC	12	7	CCCCTCCTCGTAGCGAGAACCCTCTGCCCACAGTGGAGATTGCCATCCGGAACAC	GCGAGAAAAGCCTTGTTTGCCGGATGGCAATCTCCACTGGTTTGGAGACGTTGACTATCGTCTCGGTGCGAGCACCCTTTACCCACAGTGGAGATTGCCATCCCGCGGTTCTATCTAGTTACGCGTTAAACCAACTAGAATTTTTTTGAGTCACCCCTCCTCGTAGCGAGAACCCTCTGCCCACAGTGGAGATTGCCATCCGGAACACGCACTCTTCAACCAACCGACTGTGACGGTAAGC	GCACTCTTCAACCAAC	GCGAGAACCCTCTGCCCAC	GCGAGcaccctttaCCCAC	FE	2105	0.807601
1201	SMARCB1	chr22	23833576	23833584	MNV	AACCCTCTG	CACCCTTTA	24175775	-	TGG	CCGGATGGCAATCTCCACTG	TGGAGATTGCCATCC	15	GAGCACCCTTTACCCACAG	19	GAGCACCCTTTACCCACAGTGGAGATTGCCATCC	12	7	CCCCTCCTCGTAGCGAGAACCCTCTGCCCACAGTGGAGATTGCCATCCGGAACAC	GCGAGAAAAGCCTTGTTTGCCGGATGGCAATCTCCACTGGTTTGGAGACGTTGACTATCGTCTCGGTGCGAGCACCCTTTACCCACAGTGGAGATTGCCATCCCGCGGTTCTATCTAGTTACGCGTTAAACCAACTAGAATTTTTTTGAGTCACCCCTCCTCGTAGCGAGAACCCTCTGCCCACAGTGGAGATTGCCATCCGGAACACGCACTCTTCAACCAACCGACTGTGACGGTAAGC	GCACTCTTCAACCAAC	GCGAGAACCCTCTGCCCAC	GCGAGcaccctttaCCCAC	FEv1	4308	0.673166
1201	SMARCB1	chr22	23833576	23833584	MNV	AACCCTCTG	CACCCTTTA	24175775	-	TGG	CCGGATGGCAATCTCCACTG	TGGAGATTGCCATCC	15	GAGCACCCTTTACCCACAG	19	GAGCACCCTTTACCCACAGTGGAGATTGCCATCC	12	7	CCCCTCCTCGTAGCGAGAACCCTCTGCCCACAGTGGAGATTGCCATCCGGAACAC	GCGAGAAAAGCCTTGTTTGCCGGATGGCAATCTCCACTGGTTTGGAGACGTTGACTATCGTCTCGGTGCGAGCACCCTTTACCCACAGTGGAGATTGCCATCCCGCGGTTCTATCTAGTTACGCGTTAAACCAACTAGAATTTTTTTGAGTCACCCCTCCTCGTAGCGAGAACCCTCTGCCCACAGTGGAGATTGCCATCCGGAACACGCACTCTTCAACCAACCGACTGTGACGGTAAGC	GCACTCTTCAACCAAC	GCGAGAACCCTCTGCCCAC	GCGAGcaccctttaCCCAC	original	4491	1.51414
1201	SMARCB1	chr22	23833576	23833584	MNV	AACCCTCTG	CACCCTTTA	24175775	-	TGG	CCGGATGGCAATCTCCACTG	TGGAGATTGCCATCC	15	GAGCACCCTTTACCCACAG	19	GAGCACCCTTTACCCACAGTGGAGATTGCCATCC	12	7	CCCCTCCTCGTAGCGAGAACCCTCTGCCCACAGTGGAGATTGCCATCCGGAACAC	GCGAGAAAAGCCTTGTTTGCCGGATGGCAATCTCCACTGGTTTGGAGACGTTGACTATCGTCTCGGTGCGAGCACCCTTTACCCACAGTGGAGATTGCCATCCCGCGGTTCTATCTAGTTACGCGTTAAACCAACTAGAATTTTTTTGAGTCACCCCTCCTCGTAGCGAGAACCCTCTGCCCACAGTGGAGATTGCCATCCGGAACACGCACTCTTCAACCAACCGACTGTGACGGTAAGC	GCACTCTTCAACCAAC	GCGAGAACCCTCTGCCCAC	GCGAGcaccctttaCCCAC	FEv2	4224	0.520833
1201	SMARCB1	chr22	23833576	23833584	MNV	AACCCTCTG	CACCCTTTA	24175775	-	TGG	CCGGATGGCAATCTCCACTG	TGGAGATTGCCAT	13	AGCACCCTTTACCCACAG	18	AGCACCCTTTACCCACAGTGGAGATTGCCAT	11	7	CCCCTCCTCGTAGCGAGAACCCTCTGCCCACAGTGGAGATTGCCATCCGGAACAC	GCGAGAAAAGCCTTGTTTGCCGGATGGCAATCTCCACTGGTTTGGAGACGTTGACTATCGTCTCGGTGCAGCACCCTTTACCCACAGTGGAGATTGCCATCGCGGTTCTATCTAGTTACGCGTTAAACCAACTAGAATTTTTTTGAGTCAGATCCCCTCCTCGTAGCGAGAACCCTCTGCCCACAGTGGAGATTGCCATCCGGAACACGCATGTAAGCGTTCCGCGACTGTGACGGTAAGC	GCATGTAAGCGTTCCG	GCGAGAACCCTCTGCCCAC	GCGAGcaccctttaCCCAC	FE	1056	0
1201	SMARCB1	chr22	23833576	23833584	MNV	AACCCTCTG	CACCCTTTA	24175775	-	TGG	CCGGATGGCAATCTCCACTG	TGGAGATTGCCAT	13	AGCACCCTTTACCCACAG	18	AGCACCCTTTACCCACAGTGGAGATTGCCAT	11	7	CCCCTCCTCGTAGCGAGAACCCTCTGCCCACAGTGGAGATTGCCATCCGGAACAC	GCGAGAAAAGCCTTGTTTGCCGGATGGCAATCTCCACTGGTTTGGAGACGTTGACTATCGTCTCGGTGCAGCACCCTTTACCCACAGTGGAGATTGCCATCGCGGTTCTATCTAGTTACGCGTTAAACCAACTAGAATTTTTTTGAGTCAGATCCCCTCCTCGTAGCGAGAACCCTCTGCCCACAGTGGAGATTGCCATCCGGAACACGCATGTAAGCGTTCCGCGACTGTGACGGTAAGC	GCATGTAAGCGTTCCG	GCGAGAACCCTCTGCCCAC	GCGAGcaccctttaCCCAC	FEv1	2364	0
1201	SMARCB1	chr22	23833576	23833584	MNV	AACCCTCTG	CACCCTTTA	24175775	-	TGG	CCGGATGGCAATCTCCACTG	TGGAGATTGCCAT	13	AGCACCCTTTACCCACAG	18	AGCACCCTTTACCCACAGTGGAGATTGCCAT	11	7	CCCCTCCTCGTAGCGAGAACCCTCTGCCCACAGTGGAGATTGCCATCCGGAACAC	GCGAGAAAAGCCTTGTTTGCCGGATGGCAATCTCCACTGGTTTGGAGACGTTGACTATCGTCTCGGTGCAGCACCCTTTACCCACAGTGGAGATTGCCATCGCGGTTCTATCTAGTTACGCGTTAAACCAACTAGAATTTTTTTGAGTCAGATCCCCTCCTCGTAGCGAGAACCCTCTGCCCACAGTGGAGATTGCCATCCGGAACACGCATGTAAGCGTTCCGCGACTGTGACGGTAAGC	GCATGTAAGCGTTCCG	GCGAGAACCCTCTGCCCAC	GCGAGcaccctttaCCCAC	original	2572	0
1201	SMARCB1	chr22	23833576	23833584	MNV	AACCCTCTG	CACCCTTTA	24175775	-	TGG	CCGGATGGCAATCTCCACTG	TGGAGATTGCCAT	13	AGCACCCTTTACCCACAG	18	AGCACCCTTTACCCACAGTGGAGATTGCCAT	11	7	CCCCTCCTCGTAGCGAGAACCCTCTGCCCACAGTGGAGATTGCCATCCGGAACAC	GCGAGAAAAGCCTTGTTTGCCGGATGGCAATCTCCACTGGTTTGGAGACGTTGACTATCGTCTCGGTGCAGCACCCTTTACCCACAGTGGAGATTGCCATCGCGGTTCTATCTAGTTACGCGTTAAACCAACTAGAATTTTTTTGAGTCAGATCCCCTCCTCGTAGCGAGAACCCTCTGCCCACAGTGGAGATTGCCATCCGGAACACGCATGTAAGCGTTCCGCGACTGTGACGGTAAGC	GCATGTAAGCGTTCCG	GCGAGAACCCTCTGCCCAC	GCGAGcaccctttaCCCAC	FEv2	2599	0.0384763
1201	SMARCB1	chr22	23833576	23833584	MNV	AACCCTCTG	CACCCTTTA	24175775	-	TGG	CCGGATGGCAATCTCCACTG	TGGAGATTGCCAT	13	GCACCCTTTACCCACAG	17	GCACCCTTTACCCACAGTGGAGATTGCCAT	10	7	CCCCTCCTCGTAGCGAGAACCCTCTGCCCACAGTGGAGATTGCCATCCGGAACAC	GCGAGAAAAGCCTTGTTTGCCGGATGGCAATCTCCACTGGTTTGGAGACGTTGACTATCGTCTCGGTGCGCACCCTTTACCCACAGTGGAGATTGCCATCGCGGTTCTATCTAGTTACGCGTTAAACCAACTAGAATTTTTTTGAGTCAGATCCCCCTCCTCGTAGCGAGAACCCTCTGCCCACAGTGGAGATTGCCATCCGGAACACAATCGGTTCCAGAGGACGACTGTGACGGTAAGC	AATCGGTTCCAGAGGA	GCGAGAACCCTCTGCCCAC	GCGAGcaccctttaCCCAC	FE	1012	0
1201	SMARCB1	chr22	23833576	23833584	MNV	AACCCTCTG	CACCCTTTA	24175775	-	TGG	CCGGATGGCAATCTCCACTG	TGGAGATTGCCAT	13	GCACCCTTTACCCACAG	17	GCACCCTTTACCCACAGTGGAGATTGCCAT	10	7	CCCCTCCTCGTAGCGAGAACCCTCTGCCCACAGTGGAGATTGCCATCCGGAACAC	GCGAGAAAAGCCTTGTTTGCCGGATGGCAATCTCCACTGGTTTGGAGACGTTGACTATCGTCTCGGTGCGCACCCTTTACCCACAGTGGAGATTGCCATCGCGGTTCTATCTAGTTACGCGTTAAACCAACTAGAATTTTTTTGAGTCAGATCCCCCTCCTCGTAGCGAGAACCCTCTGCCCACAGTGGAGATTGCCATCCGGAACACAATCGGTTCCAGAGGACGACTGTGACGGTAAGC	AATCGGTTCCAGAGGA	GCGAGAACCCTCTGCCCAC	GCGAGcaccctttaCCCAC	FEv1	2487	0
1201	SMARCB1	chr22	23833576	23833584	MNV	AACCCTCTG	CACCCTTTA	24175775	-	TGG	CCGGATGGCAATCTCCACTG	TGGAGATTGCCAT	13	GCACCCTTTACCCACAG	17	GCACCCTTTACCCACAGTGGAGATTGCCAT	10	7	CCCCTCCTCGTAGCGAGAACCCTCTGCCCACAGTGGAGATTGCCATCCGGAACAC	GCGAGAAAAGCCTTGTTTGCCGGATGGCAATCTCCACTGGTTTGGAGACGTTGACTATCGTCTCGGTGCGCACCCTTTACCCACAGTGGAGATTGCCATCGCGGTTCTATCTAGTTACGCGTTAAACCAACTAGAATTTTTTTGAGTCAGATCCCCCTCCTCGTAGCGAGAACCCTCTGCCCACAGTGGAGATTGCCATCCGGAACACAATCGGTTCCAGAGGACGACTGTGACGGTAAGC	AATCGGTTCCAGAGGA	GCGAGAACCCTCTGCCCAC	GCGAGcaccctttaCCCAC	original	2115	0
1201	SMARCB1	chr22	23833576	23833584	MNV	AACCCTCTG	CACCCTTTA	24175775	-	TGG	CCGGATGGCAATCTCCACTG	TGGAGATTGCCAT	13	GCACCCTTTACCCACAG	17	GCACCCTTTACCCACAGTGGAGATTGCCAT	10	7	CCCCTCCTCGTAGCGAGAACCCTCTGCCCACAGTGGAGATTGCCATCCGGAACAC	GCGAGAAAAGCCTTGTTTGCCGGATGGCAATCTCCACTGGTTTGGAGACGTTGACTATCGTCTCGGTGCGCACCCTTTACCCACAGTGGAGATTGCCATCGCGGTTCTATCTAGTTACGCGTTAAACCAACTAGAATTTTTTTGAGTCAGATCCCCCTCCTCGTAGCGAGAACCCTCTGCCCACAGTGGAGATTGCCATCCGGAACACAATCGGTTCCAGAGGACGACTGTGACGGTAAGC	AATCGGTTCCAGAGGA	GCGAGAACCCTCTGCCCAC	GCGAGcaccctttaCCCAC	FEv2	2185	0
1201	SMARCB1	chr22	23833576	23833584	MNV	AACCCTCTG	CACCCTTTA	24175768	-	AGG	GCAATCTCCACTGTGGGCAG	CCCACAGTGGAGATT	15	AGCACCCTTTA	11	AGCACCCTTTACCCACAGTGGAGATT	11	0	ACTGCCTCCCCTCCTCGTAGCGAGAACCCTCTGCCCACAGTGGAGATTGCCATCC	GCGAGAAAAGCCTTGTTTGGCAATCTCCACTGTGGGCAGGTTTGGAGACGTTGACTATCGTCTCGGTGCAGCACCCTTTACCCACAGTGGAGATTCGCGGTTCTATCTAGTTACGCGTTAAACCAACTAGAATTTTTTTGAGTCAGATCTGAAACTGCCTCCCCTCCTCGTAGCGAGAACCCTCTGCCCACAGTGGAGATTGCCATCCTAGCCGGCAACTGGCCCGACTGTGACGGTAAGC	TAGCCGGCAACTGGCC	GCGAGAACCCTCTGCCCAC	GCGAGcaccctttaCCCAC	FE	391	0.511509
1201	SMARCB1	chr22	23833576	23833584	MNV	AACCCTCTG	CACCCTTTA	24175768	-	AGG	GCAATCTCCACTGTGGGCAG	CCCACAGTGGAGATT	15	AGCACCCTTTA	11	AGCACCCTTTACCCACAGTGGAGATT	11	0	ACTGCCTCCCCTCCTCGTAGCGAGAACCCTCTGCCCACAGTGGAGATTGCCATCC	GCGAGAAAAGCCTTGTTTGGCAATCTCCACTGTGGGCAGGTTTGGAGACGTTGACTATCGTCTCGGTGCAGCACCCTTTACCCACAGTGGAGATTCGCGGTTCTATCTAGTTACGCGTTAAACCAACTAGAATTTTTTTGAGTCAGATCTGAAACTGCCTCCCCTCCTCGTAGCGAGAACCCTCTGCCCACAGTGGAGATTGCCATCCTAGCCGGCAACTGGCCCGACTGTGACGGTAAGC	TAGCCGGCAACTGGCC	GCGAGAACCCTCTGCCCAC	GCGAGcaccctttaCCCAC	FEv1	432	1.38889
1201	SMARCB1	chr22	23833576	23833584	MNV	AACCCTCTG	CACCCTTTA	24175768	-	AGG	GCAATCTCCACTGTGGGCAG	CCCACAGTGGAGATT	15	AGCACCCTTTA	11	AGCACCCTTTACCCACAGTGGAGATT	11	0	ACTGCCTCCCCTCCTCGTAGCGAGAACCCTCTGCCCACAGTGGAGATTGCCATCC	GCGAGAAAAGCCTTGTTTGGCAATCTCCACTGTGGGCAGGTTTGGAGACGTTGACTATCGTCTCGGTGCAGCACCCTTTACCCACAGTGGAGATTCGCGGTTCTATCTAGTTACGCGTTAAACCAACTAGAATTTTTTTGAGTCAGATCTGAAACTGCCTCCCCTCCTCGTAGCGAGAACCCTCTGCCCACAGTGGAGATTGCCATCCTAGCCGGCAACTGGCCCGACTGTGACGGTAAGC	TAGCCGGCAACTGGCC	GCGAGAACCCTCTGCCCAC	GCGAGcaccctttaCCCAC	original	692	1.5896
1201	SMARCB1	chr22	23833576	23833584	MNV	AACCCTCTG	CACCCTTTA	24175768	-	AGG	GCAATCTCCACTGTGGGCAG	CCCACAGTGGAGATT	15	AGCACCCTTTA	11	AGCACCCTTTACCCACAGTGGAGATT	11	0	ACTGCCTCCCCTCCTCGTAGCGAGAACCCTCTGCCCACAGTGGAGATTGCCATCC	GCGAGAAAAGCCTTGTTTGGCAATCTCCACTGTGGGCAGGTTTGGAGACGTTGACTATCGTCTCGGTGCAGCACCCTTTACCCACAGTGGAGATTCGCGGTTCTATCTAGTTACGCGTTAAACCAACTAGAATTTTTTTGAGTCAGATCTGAAACTGCCTCCCCTCCTCGTAGCGAGAACCCTCTGCCCACAGTGGAGATTGCCATCCTAGCCGGCAACTGGCCCGACTGTGACGGTAAGC	TAGCCGGCAACTGGCC	GCGAGAACCCTCTGCCCAC	GCGAGcaccctttaCCCAC	FEv2	570	0
1202	SMARCB1	chr22	23833573	23833576	MNV	GAGA	GAAG	24175774	-	GGG	CGGATGGCAATCTCCACTGT	GTGGAGATTGCCA	13	TAGCGAAGACCCTCTGCCCACA	22	TAGCGAAGACCCTCTGCCCACAGTGGAGATTGCCA	8	14	TCCCCTCCTCGTAGCGAGAACCCTCTGCCCACAGTGGAGATTGCCATCCGGAACA	GCGAGAAAAGCCTTGTTTGCGGATGGCAATCTCCACTGTGTTTGGAGACGTTGACTATCGTCTCGGTGCTAGCGAAGACCCTCTGCCCACAGTGGAGATTGCCACGCGGTTCTATCTAGTTACGCGTTAAACCAACTAGAATTTTTTTGAGTCTCCCCTCCTCGTAGCGAGAACCCTCTGCCCACAGTGGAGATTGCCATCCGGAACAGGCTCGAAGTAATCCCCGACTGTGACGGTAAGC	GGCTCGAAGTAATCCC	GTAGCGAGAACCCT	GTAGCgaagACCCT	FE	577	27.2097
1202	SMARCB1	chr22	23833573	23833576	MNV	GAGA	GAAG	24175774	-	GGG	CGGATGGCAATCTCCACTGT	GTGGAGATTGCCA	13	TAGCGAAGACCCTCTGCCCACA	22	TAGCGAAGACCCTCTGCCCACAGTGGAGATTGCCA	8	14	TCCCCTCCTCGTAGCGAGAACCCTCTGCCCACAGTGGAGATTGCCATCCGGAACA	GCGAGAAAAGCCTTGTTTGCGGATGGCAATCTCCACTGTGTTTGGAGACGTTGACTATCGTCTCGGTGCTAGCGAAGACCCTCTGCCCACAGTGGAGATTGCCACGCGGTTCTATCTAGTTACGCGTTAAACCAACTAGAATTTTTTTGAGTCTCCCCTCCTCGTAGCGAGAACCCTCTGCCCACAGTGGAGATTGCCATCCGGAACAGGCTCGAAGTAATCCCCGACTGTGACGGTAAGC	GGCTCGAAGTAATCCC	GTAGCGAGAACCCT	GTAGCgaagACCCT	FEv1	1035	25.9903
1202	SMARCB1	chr22	23833573	23833576	MNV	GAGA	GAAG	24175774	-	GGG	CGGATGGCAATCTCCACTGT	GTGGAGATTGCCA	13	TAGCGAAGACCCTCTGCCCACA	22	TAGCGAAGACCCTCTGCCCACAGTGGAGATTGCCA	8	14	TCCCCTCCTCGTAGCGAGAACCCTCTGCCCACAGTGGAGATTGCCATCCGGAACA	GCGAGAAAAGCCTTGTTTGCGGATGGCAATCTCCACTGTGTTTGGAGACGTTGACTATCGTCTCGGTGCTAGCGAAGACCCTCTGCCCACAGTGGAGATTGCCACGCGGTTCTATCTAGTTACGCGTTAAACCAACTAGAATTTTTTTGAGTCTCCCCTCCTCGTAGCGAGAACCCTCTGCCCACAGTGGAGATTGCCATCCGGAACAGGCTCGAAGTAATCCCCGACTGTGACGGTAAGC	GGCTCGAAGTAATCCC	GTAGCGAGAACCCT	GTAGCgaagACCCT	original	1066	25.985
1202	SMARCB1	chr22	23833573	23833576	MNV	GAGA	GAAG	24175774	-	GGG	CGGATGGCAATCTCCACTGT	GTGGAGATTGCCA	13	TAGCGAAGACCCTCTGCCCACA	22	TAGCGAAGACCCTCTGCCCACAGTGGAGATTGCCA	8	14	TCCCCTCCTCGTAGCGAGAACCCTCTGCCCACAGTGGAGATTGCCATCCGGAACA	GCGAGAAAAGCCTTGTTTGCGGATGGCAATCTCCACTGTGTTTGGAGACGTTGACTATCGTCTCGGTGCTAGCGAAGACCCTCTGCCCACAGTGGAGATTGCCACGCGGTTCTATCTAGTTACGCGTTAAACCAACTAGAATTTTTTTGAGTCTCCCCTCCTCGTAGCGAGAACCCTCTGCCCACAGTGGAGATTGCCATCCGGAACAGGCTCGAAGTAATCCCCGACTGTGACGGTAAGC	GGCTCGAAGTAATCCC	GTAGCGAGAACCCT	GTAGCgaagACCCT	FEv2	1068	23.6891
1202	SMARCB1	chr22	23833573	23833576	MNV	GAGA	GAAG	24175775	-	TGG	CCGGATGGCAATCTCCACTG	TGGAGATTGCCAT	13	TAGCGAAGACCCTCTGCCCACAG	23	TAGCGAAGACCCTCTGCCCACAGTGGAGATTGCCAT	8	15	CCCCTCCTCGTAGCGAGAACCCTCTGCCCACAGTGGAGATTGCCATCCGGAACAC	GCGAGAAAAGCCTTGTTTGCCGGATGGCAATCTCCACTGGTTTGGAGACGTTGACTATCGTCTCGGTGCTAGCGAAGACCCTCTGCCCACAGTGGAGATTGCCATCGCGGTTCTATCTAGTTACGCGTTAAACCAACTAGAATTTTTTTGAGTCCCCTCCTCGTAGCGAGAACCCTCTGCCCACAGTGGAGATTGCCATCCGGAACACGCTCTGTGTATATGAGCGACTGTGACGGTAAGC	GCTCTGTGTATATGAG	GTAGCGAGAACCCT	GTAGCgaagACCCT	FE	620	7.41935
1202	SMARCB1	chr22	23833573	23833576	MNV	GAGA	GAAG	24175775	-	TGG	CCGGATGGCAATCTCCACTG	TGGAGATTGCCAT	13	TAGCGAAGACCCTCTGCCCACAG	23	TAGCGAAGACCCTCTGCCCACAGTGGAGATTGCCAT	8	15	CCCCTCCTCGTAGCGAGAACCCTCTGCCCACAGTGGAGATTGCCATCCGGAACAC	GCGAGAAAAGCCTTGTTTGCCGGATGGCAATCTCCACTGGTTTGGAGACGTTGACTATCGTCTCGGTGCTAGCGAAGACCCTCTGCCCACAGTGGAGATTGCCATCGCGGTTCTATCTAGTTACGCGTTAAACCAACTAGAATTTTTTTGAGTCCCCTCCTCGTAGCGAGAACCCTCTGCCCACAGTGGAGATTGCCATCCGGAACACGCTCTGTGTATATGAGCGACTGTGACGGTAAGC	GCTCTGTGTATATGAG	GTAGCGAGAACCCT	GTAGCgaagACCCT	FEv1	1154	14.2114
1202	SMARCB1	chr22	23833573	23833576	MNV	GAGA	GAAG	24175775	-	TGG	CCGGATGGCAATCTCCACTG	TGGAGATTGCCAT	13	TAGCGAAGACCCTCTGCCCACAG	23	TAGCGAAGACCCTCTGCCCACAGTGGAGATTGCCAT	8	15	CCCCTCCTCGTAGCGAGAACCCTCTGCCCACAGTGGAGATTGCCATCCGGAACAC	GCGAGAAAAGCCTTGTTTGCCGGATGGCAATCTCCACTGGTTTGGAGACGTTGACTATCGTCTCGGTGCTAGCGAAGACCCTCTGCCCACAGTGGAGATTGCCATCGCGGTTCTATCTAGTTACGCGTTAAACCAACTAGAATTTTTTTGAGTCCCCTCCTCGTAGCGAGAACCCTCTGCCCACAGTGGAGATTGCCATCCGGAACACGCTCTGTGTATATGAGCGACTGTGACGGTAAGC	GCTCTGTGTATATGAG	GTAGCGAGAACCCT	GTAGCgaagACCCT	original	1028	7.97665
1202	SMARCB1	chr22	23833573	23833576	MNV	GAGA	GAAG	24175775	-	TGG	CCGGATGGCAATCTCCACTG	TGGAGATTGCCAT	13	TAGCGAAGACCCTCTGCCCACAG	23	TAGCGAAGACCCTCTGCCCACAGTGGAGATTGCCAT	8	15	CCCCTCCTCGTAGCGAGAACCCTCTGCCCACAGTGGAGATTGCCATCCGGAACAC	GCGAGAAAAGCCTTGTTTGCCGGATGGCAATCTCCACTGGTTTGGAGACGTTGACTATCGTCTCGGTGCTAGCGAAGACCCTCTGCCCACAGTGGAGATTGCCATCGCGGTTCTATCTAGTTACGCGTTAAACCAACTAGAATTTTTTTGAGTCCCCTCCTCGTAGCGAGAACCCTCTGCCCACAGTGGAGATTGCCATCCGGAACACGCTCTGTGTATATGAGCGACTGTGACGGTAAGC	GCTCTGTGTATATGAG	GTAGCGAGAACCCT	GTAGCgaagACCCT	FEv2	1287	9.79021
1202	SMARCB1	chr22	23833573	23833576	MNV	GAGA	GAAG	24175775	-	TGG	CCGGATGGCAATCTCCACTG	TGGAGATTGCCATCC	15	TAGCGAAGACCCTCTGCCCACAG	23	TAGCGAAGACCCTCTGCCCACAGTGGAGATTGCCATCC	8	15	CCCCTCCTCGTAGCGAGAACCCTCTGCCCACAGTGGAGATTGCCATCCGGAACAC	GCGAGAAAAGCCTTGTTTGCCGGATGGCAATCTCCACTGGTTTGGAGACGTTGACTATCGTCTCGGTGCTAGCGAAGACCCTCTGCCCACAGTGGAGATTGCCATCCCGCGGTTCTATCTAGTTACGCGTTAAACCAACTAGAATTTTTTTGACCCCTCCTCGTAGCGAGAACCCTCTGCCCACAGTGGAGATTGCCATCCGGAACACCTCGTACAGCGTTTACCGACTGTGACGGTAAGC	CTCGTACAGCGTTTAC	GTAGCGAGAACCCT	GTAGCgaagACCCT	FE	343	13.1195
1202	SMARCB1	chr22	23833573	23833576	MNV	GAGA	GAAG	24175775	-	TGG	CCGGATGGCAATCTCCACTG	TGGAGATTGCCATCC	15	TAGCGAAGACCCTCTGCCCACAG	23	TAGCGAAGACCCTCTGCCCACAGTGGAGATTGCCATCC	8	15	CCCCTCCTCGTAGCGAGAACCCTCTGCCCACAGTGGAGATTGCCATCCGGAACAC	GCGAGAAAAGCCTTGTTTGCCGGATGGCAATCTCCACTGGTTTGGAGACGTTGACTATCGTCTCGGTGCTAGCGAAGACCCTCTGCCCACAGTGGAGATTGCCATCCCGCGGTTCTATCTAGTTACGCGTTAAACCAACTAGAATTTTTTTGACCCCTCCTCGTAGCGAGAACCCTCTGCCCACAGTGGAGATTGCCATCCGGAACACCTCGTACAGCGTTTACCGACTGTGACGGTAAGC	CTCGTACAGCGTTTAC	GTAGCGAGAACCCT	GTAGCgaagACCCT	FEv1	734	4.90463
1202	SMARCB1	chr22	23833573	23833576	MNV	GAGA	GAAG	24175775	-	TGG	CCGGATGGCAATCTCCACTG	TGGAGATTGCCATCC	15	TAGCGAAGACCCTCTGCCCACAG	23	TAGCGAAGACCCTCTGCCCACAGTGGAGATTGCCATCC	8	15	CCCCTCCTCGTAGCGAGAACCCTCTGCCCACAGTGGAGATTGCCATCCGGAACAC	GCGAGAAAAGCCTTGTTTGCCGGATGGCAATCTCCACTGGTTTGGAGACGTTGACTATCGTCTCGGTGCTAGCGAAGACCCTCTGCCCACAGTGGAGATTGCCATCCCGCGGTTCTATCTAGTTACGCGTTAAACCAACTAGAATTTTTTTGACCCCTCCTCGTAGCGAGAACCCTCTGCCCACAGTGGAGATTGCCATCCGGAACACCTCGTACAGCGTTTACCGACTGTGACGGTAAGC	CTCGTACAGCGTTTAC	GTAGCGAGAACCCT	GTAGCgaagACCCT	original	730	9.31507
1202	SMARCB1	chr22	23833573	23833576	MNV	GAGA	GAAG	24175775	-	TGG	CCGGATGGCAATCTCCACTG	TGGAGATTGCCATCC	15	TAGCGAAGACCCTCTGCCCACAG	23	TAGCGAAGACCCTCTGCCCACAGTGGAGATTGCCATCC	8	15	CCCCTCCTCGTAGCGAGAACCCTCTGCCCACAGTGGAGATTGCCATCCGGAACAC	GCGAGAAAAGCCTTGTTTGCCGGATGGCAATCTCCACTGGTTTGGAGACGTTGACTATCGTCTCGGTGCTAGCGAAGACCCTCTGCCCACAGTGGAGATTGCCATCCCGCGGTTCTATCTAGTTACGCGTTAAACCAACTAGAATTTTTTTGACCCCTCCTCGTAGCGAGAACCCTCTGCCCACAGTGGAGATTGCCATCCGGAACACCTCGTACAGCGTTTACCGACTGTGACGGTAAGC	CTCGTACAGCGTTTAC	GTAGCGAGAACCCT	GTAGCgaagACCCT	FEv2	533	5.81614
1202	SMARCB1	chr22	23833573	23833576	MNV	GAGA	GAAG	24175775	-	TGG	CCGGATGGCAATCTCCACTG	TGGAGATTG	9	GTAGCGAAGACCCTCTGCCCACAG	24	GTAGCGAAGACCCTCTGCCCACAGTGGAGATTG	9	15	CCCCTCCTCGTAGCGAGAACCCTCTGCCCACAGTGGAGATTGCCATCCGGAACAC	GCGAGAAAAGCCTTGTTTGCCGGATGGCAATCTCCACTGGTTTGGAGACGTTGACTATCGTCTCGGTGCGTAGCGAAGACCCTCTGCCCACAGTGGAGATTGCGCGGTTCTATCTAGTTACGCGTTAAACCAACTAGAATTTTTTTGAGTCAGCCCCTCCTCGTAGCGAGAACCCTCTGCCCACAGTGGAGATTGCCATCCGGAACACCTTAGGACAAGCTGAGCGACTGTGACGGTAAGC	CTTAGGACAAGCTGAG	GTAGCGAGAACCCT	GTAGCgaagACCCT	FE	1878	0.798722
1202	SMARCB1	chr22	23833573	23833576	MNV	GAGA	GAAG	24175775	-	TGG	CCGGATGGCAATCTCCACTG	TGGAGATTG	9	GTAGCGAAGACCCTCTGCCCACAG	24	GTAGCGAAGACCCTCTGCCCACAGTGGAGATTG	9	15	CCCCTCCTCGTAGCGAGAACCCTCTGCCCACAGTGGAGATTGCCATCCGGAACAC	GCGAGAAAAGCCTTGTTTGCCGGATGGCAATCTCCACTGGTTTGGAGACGTTGACTATCGTCTCGGTGCGTAGCGAAGACCCTCTGCCCACAGTGGAGATTGCGCGGTTCTATCTAGTTACGCGTTAAACCAACTAGAATTTTTTTGAGTCAGCCCCTCCTCGTAGCGAGAACCCTCTGCCCACAGTGGAGATTGCCATCCGGAACACCTTAGGACAAGCTGAGCGACTGTGACGGTAAGC	CTTAGGACAAGCTGAG	GTAGCGAGAACCCT	GTAGCgaagACCCT	FEv1	3623	0.993652
1202	SMARCB1	chr22	23833573	23833576	MNV	GAGA	GAAG	24175775	-	TGG	CCGGATGGCAATCTCCACTG	TGGAGATTG	9	GTAGCGAAGACCCTCTGCCCACAG	24	GTAGCGAAGACCCTCTGCCCACAGTGGAGATTG	9	15	CCCCTCCTCGTAGCGAGAACCCTCTGCCCACAGTGGAGATTGCCATCCGGAACAC	GCGAGAAAAGCCTTGTTTGCCGGATGGCAATCTCCACTGGTTTGGAGACGTTGACTATCGTCTCGGTGCGTAGCGAAGACCCTCTGCCCACAGTGGAGATTGCGCGGTTCTATCTAGTTACGCGTTAAACCAACTAGAATTTTTTTGAGTCAGCCCCTCCTCGTAGCGAGAACCCTCTGCCCACAGTGGAGATTGCCATCCGGAACACCTTAGGACAAGCTGAGCGACTGTGACGGTAAGC	CTTAGGACAAGCTGAG	GTAGCGAGAACCCT	GTAGCgaagACCCT	original	4157	0.890065
1202	SMARCB1	chr22	23833573	23833576	MNV	GAGA	GAAG	24175775	-	TGG	CCGGATGGCAATCTCCACTG	TGGAGATTG	9	GTAGCGAAGACCCTCTGCCCACAG	24	GTAGCGAAGACCCTCTGCCCACAGTGGAGATTG	9	15	CCCCTCCTCGTAGCGAGAACCCTCTGCCCACAGTGGAGATTGCCATCCGGAACAC	GCGAGAAAAGCCTTGTTTGCCGGATGGCAATCTCCACTGGTTTGGAGACGTTGACTATCGTCTCGGTGCGTAGCGAAGACCCTCTGCCCACAGTGGAGATTGCGCGGTTCTATCTAGTTACGCGTTAAACCAACTAGAATTTTTTTGAGTCAGCCCCTCCTCGTAGCGAGAACCCTCTGCCCACAGTGGAGATTGCCATCCGGAACACCTTAGGACAAGCTGAGCGACTGTGACGGTAAGC	CTTAGGACAAGCTGAG	GTAGCGAGAACCCT	GTAGCgaagACCCT	FEv2	4043	1.97873
1202	SMARCB1	chr22	23833573	23833576	MNV	GAGA	GAAG	24175767	-	GGG	CAATCTCCACTGTGGGCAGA	GCCCACAGTGGAGAT	15	TAGCGAAGACCCTCT	15	TAGCGAAGACCCTCTGCCCACAGTGGAGAT	8	7	CACTGCCTCCCCTCCTCGTAGCGAGAACCCTCTGCCCACAGTGGAGATTGCCATC	GCGAGAAAAGCCTTGTTTGCAATCTCCACTGTGGGCAGAGTTTGGAGACGTTGACTATCGTCTCGGTGCTAGCGAAGACCCTCTGCCCACAGTGGAGATCGCGGTTCTATCTAGTTACGCGTTAAACCAACTAGAATTTTTTTGAGTCAGATCCACTGCCTCCCCTCCTCGTAGCGAGAACCCTCTGCCCACAGTGGAGATTGCCATCATTGGTGAGAAGCCCACGACTGTGACGGTAAGC	ATTGGTGAGAAGCCCA	GTAGCGAGAACCCT	GTAGCgaagACCCT	FE	206	23.301
1202	SMARCB1	chr22	23833573	23833576	MNV	GAGA	GAAG	24175767	-	GGG	CAATCTCCACTGTGGGCAGA	GCCCACAGTGGAGAT	15	TAGCGAAGACCCTCT	15	TAGCGAAGACCCTCTGCCCACAGTGGAGAT	8	7	CACTGCCTCCCCTCCTCGTAGCGAGAACCCTCTGCCCACAGTGGAGATTGCCATC	GCGAGAAAAGCCTTGTTTGCAATCTCCACTGTGGGCAGAGTTTGGAGACGTTGACTATCGTCTCGGTGCTAGCGAAGACCCTCTGCCCACAGTGGAGATCGCGGTTCTATCTAGTTACGCGTTAAACCAACTAGAATTTTTTTGAGTCAGATCCACTGCCTCCCCTCCTCGTAGCGAGAACCCTCTGCCCACAGTGGAGATTGCCATCATTGGTGAGAAGCCCACGACTGTGACGGTAAGC	ATTGGTGAGAAGCCCA	GTAGCGAGAACCCT	GTAGCgaagACCCT	FEv1	375	24.2667
1202	SMARCB1	chr22	23833573	23833576	MNV	GAGA	GAAG	24175767	-	GGG	CAATCTCCACTGTGGGCAGA	GCCCACAGTGGAGAT	15	TAGCGAAGACCCTCT	15	TAGCGAAGACCCTCTGCCCACAGTGGAGAT	8	7	CACTGCCTCCCCTCCTCGTAGCGAGAACCCTCTGCCCACAGTGGAGATTGCCATC	GCGAGAAAAGCCTTGTTTGCAATCTCCACTGTGGGCAGAGTTTGGAGACGTTGACTATCGTCTCGGTGCTAGCGAAGACCCTCTGCCCACAGTGGAGATCGCGGTTCTATCTAGTTACGCGTTAAACCAACTAGAATTTTTTTGAGTCAGATCCACTGCCTCCCCTCCTCGTAGCGAGAACCCTCTGCCCACAGTGGAGATTGCCATCATTGGTGAGAAGCCCACGACTGTGACGGTAAGC	ATTGGTGAGAAGCCCA	GTAGCGAGAACCCT	GTAGCgaagACCCT	original	483	20.0828
1202	SMARCB1	chr22	23833573	23833576	MNV	GAGA	GAAG	24175767	-	GGG	CAATCTCCACTGTGGGCAGA	GCCCACAGTGGAGAT	15	TAGCGAAGACCCTCT	15	TAGCGAAGACCCTCTGCCCACAGTGGAGAT	8	7	CACTGCCTCCCCTCCTCGTAGCGAGAACCCTCTGCCCACAGTGGAGATTGCCATC	GCGAGAAAAGCCTTGTTTGCAATCTCCACTGTGGGCAGAGTTTGGAGACGTTGACTATCGTCTCGGTGCTAGCGAAGACCCTCTGCCCACAGTGGAGATCGCGGTTCTATCTAGTTACGCGTTAAACCAACTAGAATTTTTTTGAGTCAGATCCACTGCCTCCCCTCCTCGTAGCGAGAACCCTCTGCCCACAGTGGAGATTGCCATCATTGGTGAGAAGCCCACGACTGTGACGGTAAGC	ATTGGTGAGAAGCCCA	GTAGCGAGAACCCT	GTAGCgaagACCCT	FEv2	473	26.6385
1202	SMARCB1	chr22	23833573	23833576	MNV	GAGA	GAAG	24175767	-	GGG	CAATCTCCACTGTGGGCAGA	GCCCACAGTGGAGAT	15	TCGTAGCGAAGACCCTCT	18	TCGTAGCGAAGACCCTCTGCCCACAGTGGAGAT	11	7	CACTGCCTCCCCTCCTCGTAGCGAGAACCCTCTGCCCACAGTGGAGATTGCCATC	GCGAGAAAAGCCTTGTTTGCAATCTCCACTGTGGGCAGAGTTTGGAGACGTTGACTATCGTCTCGGTGCTCGTAGCGAAGACCCTCTGCCCACAGTGGAGATCGCGGTTCTATCTAGTTACGCGTTAAACCAACTAGAATTTTTTTGAGTCAGCACTGCCTCCCCTCCTCGTAGCGAGAACCCTCTGCCCACAGTGGAGATTGCCATCCTAGAGTCAGCCTTTCCGACTGTGACGGTAAGC	CTAGAGTCAGCCTTTC	GTAGCGAGAACCCT	GTAGCgaagACCCT	FE	319	36.6771
1202	SMARCB1	chr22	23833573	23833576	MNV	GAGA	GAAG	24175767	-	GGG	CAATCTCCACTGTGGGCAGA	GCCCACAGTGGAGAT	15	TCGTAGCGAAGACCCTCT	18	TCGTAGCGAAGACCCTCTGCCCACAGTGGAGAT	11	7	CACTGCCTCCCCTCCTCGTAGCGAGAACCCTCTGCCCACAGTGGAGATTGCCATC	GCGAGAAAAGCCTTGTTTGCAATCTCCACTGTGGGCAGAGTTTGGAGACGTTGACTATCGTCTCGGTGCTCGTAGCGAAGACCCTCTGCCCACAGTGGAGATCGCGGTTCTATCTAGTTACGCGTTAAACCAACTAGAATTTTTTTGAGTCAGCACTGCCTCCCCTCCTCGTAGCGAGAACCCTCTGCCCACAGTGGAGATTGCCATCCTAGAGTCAGCCTTTCCGACTGTGACGGTAAGC	CTAGAGTCAGCCTTTC	GTAGCGAGAACCCT	GTAGCgaagACCCT	FEv1	368	27.4457
1202	SMARCB1	chr22	23833573	23833576	MNV	GAGA	GAAG	24175767	-	GGG	CAATCTCCACTGTGGGCAGA	GCCCACAGTGGAGAT	15	TCGTAGCGAAGACCCTCT	18	TCGTAGCGAAGACCCTCTGCCCACAGTGGAGAT	11	7	CACTGCCTCCCCTCCTCGTAGCGAGAACCCTCTGCCCACAGTGGAGATTGCCATC	GCGAGAAAAGCCTTGTTTGCAATCTCCACTGTGGGCAGAGTTTGGAGACGTTGACTATCGTCTCGGTGCTCGTAGCGAAGACCCTCTGCCCACAGTGGAGATCGCGGTTCTATCTAGTTACGCGTTAAACCAACTAGAATTTTTTTGAGTCAGCACTGCCTCCCCTCCTCGTAGCGAGAACCCTCTGCCCACAGTGGAGATTGCCATCCTAGAGTCAGCCTTTCCGACTGTGACGGTAAGC	CTAGAGTCAGCCTTTC	GTAGCGAGAACCCT	GTAGCgaagACCCT	original	355	36.9014
1202	SMARCB1	chr22	23833573	23833576	MNV	GAGA	GAAG	24175767	-	GGG	CAATCTCCACTGTGGGCAGA	GCCCACAGTGGAGAT	15	TCGTAGCGAAGACCCTCT	18	TCGTAGCGAAGACCCTCTGCCCACAGTGGAGAT	11	7	CACTGCCTCCCCTCCTCGTAGCGAGAACCCTCTGCCCACAGTGGAGATTGCCATC	GCGAGAAAAGCCTTGTTTGCAATCTCCACTGTGGGCAGAGTTTGGAGACGTTGACTATCGTCTCGGTGCTCGTAGCGAAGACCCTCTGCCCACAGTGGAGATCGCGGTTCTATCTAGTTACGCGTTAAACCAACTAGAATTTTTTTGAGTCAGCACTGCCTCCCCTCCTCGTAGCGAGAACCCTCTGCCCACAGTGGAGATTGCCATCCTAGAGTCAGCCTTTCCGACTGTGACGGTAAGC	CTAGAGTCAGCCTTTC	GTAGCGAGAACCCT	GTAGCgaagACCCT	FEv2	287	42.8571
1202	SMARCB1	chr22	23833573	23833576	MNV	GAGA	GAAG	24175767	-	GGG	CAATCTCCACTGTGGGCAGA	GCCCACAGTGGAGAT	15	GTAGCGAAGACCCTCT	16	GTAGCGAAGACCCTCTGCCCACAGTGGAGAT	9	7	CACTGCCTCCCCTCCTCGTAGCGAGAACCCTCTGCCCACAGTGGAGATTGCCATC	GCGAGAAAAGCCTTGTTTGCAATCTCCACTGTGGGCAGAGTTTGGAGACGTTGACTATCGTCTCGGTGCGTAGCGAAGACCCTCTGCCCACAGTGGAGATCGCGGTTCTATCTAGTTACGCGTTAAACCAACTAGAATTTTTTTGAGTCAGATCACTGCCTCCCCTCCTCGTAGCGAGAACCCTCTGCCCACAGTGGAGATTGCCATCTCGGTAATCACCACCTCGACTGTGACGGTAAGC	TCGGTAATCACCACCT	GTAGCGAGAACCCT	GTAGCgaagACCCT	FE	378	45.7672
1202	SMARCB1	chr22	23833573	23833576	MNV	GAGA	GAAG	24175767	-	GGG	CAATCTCCACTGTGGGCAGA	GCCCACAGTGGAGAT	15	GTAGCGAAGACCCTCT	16	GTAGCGAAGACCCTCTGCCCACAGTGGAGAT	9	7	CACTGCCTCCCCTCCTCGTAGCGAGAACCCTCTGCCCACAGTGGAGATTGCCATC	GCGAGAAAAGCCTTGTTTGCAATCTCCACTGTGGGCAGAGTTTGGAGACGTTGACTATCGTCTCGGTGCGTAGCGAAGACCCTCTGCCCACAGTGGAGATCGCGGTTCTATCTAGTTACGCGTTAAACCAACTAGAATTTTTTTGAGTCAGATCACTGCCTCCCCTCCTCGTAGCGAGAACCCTCTGCCCACAGTGGAGATTGCCATCTCGGTAATCACCACCTCGACTGTGACGGTAAGC	TCGGTAATCACCACCT	GTAGCGAGAACCCT	GTAGCgaagACCCT	FEv1	579	37.8238
1202	SMARCB1	chr22	23833573	23833576	MNV	GAGA	GAAG	24175767	-	GGG	CAATCTCCACTGTGGGCAGA	GCCCACAGTGGAGAT	15	GTAGCGAAGACCCTCT	16	GTAGCGAAGACCCTCTGCCCACAGTGGAGAT	9	7	CACTGCCTCCCCTCCTCGTAGCGAGAACCCTCTGCCCACAGTGGAGATTGCCATC	GCGAGAAAAGCCTTGTTTGCAATCTCCACTGTGGGCAGAGTTTGGAGACGTTGACTATCGTCTCGGTGCGTAGCGAAGACCCTCTGCCCACAGTGGAGATCGCGGTTCTATCTAGTTACGCGTTAAACCAACTAGAATTTTTTTGAGTCAGATCACTGCCTCCCCTCCTCGTAGCGAGAACCCTCTGCCCACAGTGGAGATTGCCATCTCGGTAATCACCACCTCGACTGTGACGGTAAGC	TCGGTAATCACCACCT	GTAGCGAGAACCCT	GTAGCgaagACCCT	original	483	33.1263
1202	SMARCB1	chr22	23833573	23833576	MNV	GAGA	GAAG	24175767	-	GGG	CAATCTCCACTGTGGGCAGA	GCCCACAGTGGAGAT	15	GTAGCGAAGACCCTCT	16	GTAGCGAAGACCCTCTGCCCACAGTGGAGAT	9	7	CACTGCCTCCCCTCCTCGTAGCGAGAACCCTCTGCCCACAGTGGAGATTGCCATC	GCGAGAAAAGCCTTGTTTGCAATCTCCACTGTGGGCAGAGTTTGGAGACGTTGACTATCGTCTCGGTGCGTAGCGAAGACCCTCTGCCCACAGTGGAGATCGCGGTTCTATCTAGTTACGCGTTAAACCAACTAGAATTTTTTTGAGTCAGATCACTGCCTCCCCTCCTCGTAGCGAGAACCCTCTGCCCACAGTGGAGATTGCCATCTCGGTAATCACCACCTCGACTGTGACGGTAAGC	TCGGTAATCACCACCT	GTAGCGAGAACCCT	GTAGCgaagACCCT	FEv2	515	41.7476
1203	SMARCB1	chr22	23833573	23833578	MNV	GAGAAC	GAAAAA	24175774	-	GGG	CGGATGGCAATCTCCACTGT	GTGGAGATTGCCA	13	GCGAAAAACCTCTGCCCACA	20	GCGAAAAACCTCTGCCCACAGTGGAGATTGCCA	8	12	TCCCCTCCTCGTAGCGAGAACCCTCTGCCCACAGTGGAGATTGCCATCCGGAACA	GCGAGAAAAGCCTTGTTTGCGGATGGCAATCTCCACTGTGTTTGGAGACGTTGACTATCGTCTCGGTGCGCGAAAAACCTCTGCCCACAGTGGAGATTGCCACGCGGTTCTATCTAGTTACGCGTTAAACCAACTAGAATTTTTTTGAGTCAGTCCCCTCCTCGTAGCGAGAACCCTCTGCCCACAGTGGAGATTGCCATCCGGAACATGCTACCTCGAGGTAGCGACTGTGACGGTAAGC	TGCTACCTCGAGGTAG	GTAGCGAGAACCCTCT	GTAGCgaaaaaCCTCT	FE	707	12.1641
1203	SMARCB1	chr22	23833573	23833578	MNV	GAGAAC	GAAAAA	24175774	-	GGG	CGGATGGCAATCTCCACTGT	GTGGAGATTGCCA	13	GCGAAAAACCTCTGCCCACA	20	GCGAAAAACCTCTGCCCACAGTGGAGATTGCCA	8	12	TCCCCTCCTCGTAGCGAGAACCCTCTGCCCACAGTGGAGATTGCCATCCGGAACA	GCGAGAAAAGCCTTGTTTGCGGATGGCAATCTCCACTGTGTTTGGAGACGTTGACTATCGTCTCGGTGCGCGAAAAACCTCTGCCCACAGTGGAGATTGCCACGCGGTTCTATCTAGTTACGCGTTAAACCAACTAGAATTTTTTTGAGTCAGTCCCCTCCTCGTAGCGAGAACCCTCTGCCCACAGTGGAGATTGCCATCCGGAACATGCTACCTCGAGGTAGCGACTGTGACGGTAAGC	TGCTACCTCGAGGTAG	GTAGCGAGAACCCTCT	GTAGCgaaaaaCCTCT	FEv1	1349	13.4915
1203	SMARCB1	chr22	23833573	23833578	MNV	GAGAAC	GAAAAA	24175774	-	GGG	CGGATGGCAATCTCCACTGT	GTGGAGATTGCCA	13	GCGAAAAACCTCTGCCCACA	20	GCGAAAAACCTCTGCCCACAGTGGAGATTGCCA	8	12	TCCCCTCCTCGTAGCGAGAACCCTCTGCCCACAGTGGAGATTGCCATCCGGAACA	GCGAGAAAAGCCTTGTTTGCGGATGGCAATCTCCACTGTGTTTGGAGACGTTGACTATCGTCTCGGTGCGCGAAAAACCTCTGCCCACAGTGGAGATTGCCACGCGGTTCTATCTAGTTACGCGTTAAACCAACTAGAATTTTTTTGAGTCAGTCCCCTCCTCGTAGCGAGAACCCTCTGCCCACAGTGGAGATTGCCATCCGGAACATGCTACCTCGAGGTAGCGACTGTGACGGTAAGC	TGCTACCTCGAGGTAG	GTAGCGAGAACCCTCT	GTAGCgaaaaaCCTCT	original	1655	11.4804
1203	SMARCB1	chr22	23833573	23833578	MNV	GAGAAC	GAAAAA	24175774	-	GGG	CGGATGGCAATCTCCACTGT	GTGGAGATTGCCA	13	GCGAAAAACCTCTGCCCACA	20	GCGAAAAACCTCTGCCCACAGTGGAGATTGCCA	8	12	TCCCCTCCTCGTAGCGAGAACCCTCTGCCCACAGTGGAGATTGCCATCCGGAACA	GCGAGAAAAGCCTTGTTTGCGGATGGCAATCTCCACTGTGTTTGGAGACGTTGACTATCGTCTCGGTGCGCGAAAAACCTCTGCCCACAGTGGAGATTGCCACGCGGTTCTATCTAGTTACGCGTTAAACCAACTAGAATTTTTTTGAGTCAGTCCCCTCCTCGTAGCGAGAACCCTCTGCCCACAGTGGAGATTGCCATCCGGAACATGCTACCTCGAGGTAGCGACTGTGACGGTAAGC	TGCTACCTCGAGGTAG	GTAGCGAGAACCCTCT	GTAGCgaaaaaCCTCT	FEv2	1400	15.7143
1203	SMARCB1	chr22	23833573	23833578	MNV	GAGAAC	GAAAAA	24175774	-	GGG	CGGATGGCAATCTCCACTGT	GTGGAGATTGCCATC	15	TAGCGAAAAACCTCTGCCCACA	22	TAGCGAAAAACCTCTGCCCACAGTGGAGATTGCCATC	10	12	TCCCCTCCTCGTAGCGAGAACCCTCTGCCCACAGTGGAGATTGCCATCCGGAACA	GCGAGAAAAGCCTTGTTTGCGGATGGCAATCTCCACTGTGTTTGGAGACGTTGACTATCGTCTCGGTGCTAGCGAAAAACCTCTGCCCACAGTGGAGATTGCCATCCGCGGTTCTATCTAGTTACGCGTTAAACCAACTAGAATTTTTTTGAGTCCCCTCCTCGTAGCGAGAACCCTCTGCCCACAGTGGAGATTGCCATCCGGAACAAGTAGTCGTGGTAACGCGACTGTGACGGTAAGC	AGTAGTCGTGGTAACG	GTAGCGAGAACCCTCT	GTAGCgaaaaaCCTCT	FE	28	0
1203	SMARCB1	chr22	23833573	23833578	MNV	GAGAAC	GAAAAA	24175774	-	GGG	CGGATGGCAATCTCCACTGT	GTGGAGATTGCCATC	15	TAGCGAAAAACCTCTGCCCACA	22	TAGCGAAAAACCTCTGCCCACAGTGGAGATTGCCATC	10	12	TCCCCTCCTCGTAGCGAGAACCCTCTGCCCACAGTGGAGATTGCCATCCGGAACA	GCGAGAAAAGCCTTGTTTGCGGATGGCAATCTCCACTGTGTTTGGAGACGTTGACTATCGTCTCGGTGCTAGCGAAAAACCTCTGCCCACAGTGGAGATTGCCATCCGCGGTTCTATCTAGTTACGCGTTAAACCAACTAGAATTTTTTTGAGTCCCCTCCTCGTAGCGAGAACCCTCTGCCCACAGTGGAGATTGCCATCCGGAACAAGTAGTCGTGGTAACGCGACTGTGACGGTAAGC	AGTAGTCGTGGTAACG	GTAGCGAGAACCCTCT	GTAGCgaaaaaCCTCT	FEv1	24	20.8333
1203	SMARCB1	chr22	23833573	23833578	MNV	GAGAAC	GAAAAA	24175774	-	GGG	CGGATGGCAATCTCCACTGT	GTGGAGATTGCCATC	15	TAGCGAAAAACCTCTGCCCACA	22	TAGCGAAAAACCTCTGCCCACAGTGGAGATTGCCATC	10	12	TCCCCTCCTCGTAGCGAGAACCCTCTGCCCACAGTGGAGATTGCCATCCGGAACA	GCGAGAAAAGCCTTGTTTGCGGATGGCAATCTCCACTGTGTTTGGAGACGTTGACTATCGTCTCGGTGCTAGCGAAAAACCTCTGCCCACAGTGGAGATTGCCATCCGCGGTTCTATCTAGTTACGCGTTAAACCAACTAGAATTTTTTTGAGTCCCCTCCTCGTAGCGAGAACCCTCTGCCCACAGTGGAGATTGCCATCCGGAACAAGTAGTCGTGGTAACGCGACTGTGACGGTAAGC	AGTAGTCGTGGTAACG	GTAGCGAGAACCCTCT	GTAGCgaaaaaCCTCT	original	33	3.0303
1203	SMARCB1	chr22	23833573	23833578	MNV	GAGAAC	GAAAAA	24175774	-	GGG	CGGATGGCAATCTCCACTGT	GTGGAGATTGCCATC	15	TAGCGAAAAACCTCTGCCCACA	22	TAGCGAAAAACCTCTGCCCACAGTGGAGATTGCCATC	10	12	TCCCCTCCTCGTAGCGAGAACCCTCTGCCCACAGTGGAGATTGCCATCCGGAACA	GCGAGAAAAGCCTTGTTTGCGGATGGCAATCTCCACTGTGTTTGGAGACGTTGACTATCGTCTCGGTGCTAGCGAAAAACCTCTGCCCACAGTGGAGATTGCCATCCGCGGTTCTATCTAGTTACGCGTTAAACCAACTAGAATTTTTTTGAGTCCCCTCCTCGTAGCGAGAACCCTCTGCCCACAGTGGAGATTGCCATCCGGAACAAGTAGTCGTGGTAACGCGACTGTGACGGTAAGC	AGTAGTCGTGGTAACG	GTAGCGAGAACCCTCT	GTAGCgaaaaaCCTCT	FEv2	42	0
1203	SMARCB1	chr22	23833573	23833578	MNV	GAGAAC	GAAAAA	24175774	-	GGG	CGGATGGCAATCTCCACTGT	GTGGAGATTGCCATC	15	GCGAAAAACCTCTGCCCACA	20	GCGAAAAACCTCTGCCCACAGTGGAGATTGCCATC	8	12	TCCCCTCCTCGTAGCGAGAACCCTCTGCCCACAGTGGAGATTGCCATCCGGAACA	GCGAGAAAAGCCTTGTTTGCGGATGGCAATCTCCACTGTGTTTGGAGACGTTGACTATCGTCTCGGTGCGCGAAAAACCTCTGCCCACAGTGGAGATTGCCATCCGCGGTTCTATCTAGTTACGCGTTAAACCAACTAGAATTTTTTTGAGTCTCCCCTCCTCGTAGCGAGAACCCTCTGCCCACAGTGGAGATTGCCATCCGGAACACTAACTTTCGCCTGTTCGACTGTGACGGTAAGC	CTAACTTTCGCCTGTT	GTAGCGAGAACCCTCT	GTAGCgaaaaaCCTCT	FE	64	0
1203	SMARCB1	chr22	23833573	23833578	MNV	GAGAAC	GAAAAA	24175774	-	GGG	CGGATGGCAATCTCCACTGT	GTGGAGATTGCCATC	15	GCGAAAAACCTCTGCCCACA	20	GCGAAAAACCTCTGCCCACAGTGGAGATTGCCATC	8	12	TCCCCTCCTCGTAGCGAGAACCCTCTGCCCACAGTGGAGATTGCCATCCGGAACA	GCGAGAAAAGCCTTGTTTGCGGATGGCAATCTCCACTGTGTTTGGAGACGTTGACTATCGTCTCGGTGCGCGAAAAACCTCTGCCCACAGTGGAGATTGCCATCCGCGGTTCTATCTAGTTACGCGTTAAACCAACTAGAATTTTTTTGAGTCTCCCCTCCTCGTAGCGAGAACCCTCTGCCCACAGTGGAGATTGCCATCCGGAACACTAACTTTCGCCTGTTCGACTGTGACGGTAAGC	CTAACTTTCGCCTGTT	GTAGCGAGAACCCTCT	GTAGCgaaaaaCCTCT	FEv1	42	0
1203	SMARCB1	chr22	23833573	23833578	MNV	GAGAAC	GAAAAA	24175774	-	GGG	CGGATGGCAATCTCCACTGT	GTGGAGATTGCCATC	15	GCGAAAAACCTCTGCCCACA	20	GCGAAAAACCTCTGCCCACAGTGGAGATTGCCATC	8	12	TCCCCTCCTCGTAGCGAGAACCCTCTGCCCACAGTGGAGATTGCCATCCGGAACA	GCGAGAAAAGCCTTGTTTGCGGATGGCAATCTCCACTGTGTTTGGAGACGTTGACTATCGTCTCGGTGCGCGAAAAACCTCTGCCCACAGTGGAGATTGCCATCCGCGGTTCTATCTAGTTACGCGTTAAACCAACTAGAATTTTTTTGAGTCTCCCCTCCTCGTAGCGAGAACCCTCTGCCCACAGTGGAGATTGCCATCCGGAACACTAACTTTCGCCTGTTCGACTGTGACGGTAAGC	CTAACTTTCGCCTGTT	GTAGCGAGAACCCTCT	GTAGCgaaaaaCCTCT	original	115	6.95652
1203	SMARCB1	chr22	23833573	23833578	MNV	GAGAAC	GAAAAA	24175774	-	GGG	CGGATGGCAATCTCCACTGT	GTGGAGATTGCCATC	15	GCGAAAAACCTCTGCCCACA	20	GCGAAAAACCTCTGCCCACAGTGGAGATTGCCATC	8	12	TCCCCTCCTCGTAGCGAGAACCCTCTGCCCACAGTGGAGATTGCCATCCGGAACA	GCGAGAAAAGCCTTGTTTGCGGATGGCAATCTCCACTGTGTTTGGAGACGTTGACTATCGTCTCGGTGCGCGAAAAACCTCTGCCCACAGTGGAGATTGCCATCCGCGGTTCTATCTAGTTACGCGTTAAACCAACTAGAATTTTTTTGAGTCTCCCCTCCTCGTAGCGAGAACCCTCTGCCCACAGTGGAGATTGCCATCCGGAACACTAACTTTCGCCTGTTCGACTGTGACGGTAAGC	CTAACTTTCGCCTGTT	GTAGCGAGAACCCTCT	GTAGCgaaaaaCCTCT	FEv2	94	10.6383
1203	SMARCB1	chr22	23833573	23833578	MNV	GAGAAC	GAAAAA	24175775	-	TGG	CCGGATGGCAATCTCCACTG	TGGAGATTGCCAT	13	GTAGCGAAAAACCTCTGCCCACAG	24	GTAGCGAAAAACCTCTGCCCACAGTGGAGATTGCCAT	11	13	CCCCTCCTCGTAGCGAGAACCCTCTGCCCACAGTGGAGATTGCCATCCGGAACAC	GCGAGAAAAGCCTTGTTTGCCGGATGGCAATCTCCACTGGTTTGGAGACGTTGACTATCGTCTCGGTGCGTAGCGAAAAACCTCTGCCCACAGTGGAGATTGCCATCGCGGTTCTATCTAGTTACGCGTTAAACCAACTAGAATTTTTTTGAGCCCCTCCTCGTAGCGAGAACCCTCTGCCCACAGTGGAGATTGCCATCCGGAACACGACTACATCCGATATGCGACTGTGACGGTAAGC	GACTACATCCGATATG	GTAGCGAGAACCCTCT	GTAGCgaaaaaCCTCT	FE	1878	7.50799
1203	SMARCB1	chr22	23833573	23833578	MNV	GAGAAC	GAAAAA	24175775	-	TGG	CCGGATGGCAATCTCCACTG	TGGAGATTGCCAT	13	GTAGCGAAAAACCTCTGCCCACAG	24	GTAGCGAAAAACCTCTGCCCACAGTGGAGATTGCCAT	11	13	CCCCTCCTCGTAGCGAGAACCCTCTGCCCACAGTGGAGATTGCCATCCGGAACAC	GCGAGAAAAGCCTTGTTTGCCGGATGGCAATCTCCACTGGTTTGGAGACGTTGACTATCGTCTCGGTGCGTAGCGAAAAACCTCTGCCCACAGTGGAGATTGCCATCGCGGTTCTATCTAGTTACGCGTTAAACCAACTAGAATTTTTTTGAGCCCCTCCTCGTAGCGAGAACCCTCTGCCCACAGTGGAGATTGCCATCCGGAACACGACTACATCCGATATGCGACTGTGACGGTAAGC	GACTACATCCGATATG	GTAGCGAGAACCCTCT	GTAGCgaaaaaCCTCT	FEv1	3765	8.07437
1203	SMARCB1	chr22	23833573	23833578	MNV	GAGAAC	GAAAAA	24175775	-	TGG	CCGGATGGCAATCTCCACTG	TGGAGATTGCCAT	13	GTAGCGAAAAACCTCTGCCCACAG	24	GTAGCGAAAAACCTCTGCCCACAGTGGAGATTGCCAT	11	13	CCCCTCCTCGTAGCGAGAACCCTCTGCCCACAGTGGAGATTGCCATCCGGAACAC	GCGAGAAAAGCCTTGTTTGCCGGATGGCAATCTCCACTGGTTTGGAGACGTTGACTATCGTCTCGGTGCGTAGCGAAAAACCTCTGCCCACAGTGGAGATTGCCATCGCGGTTCTATCTAGTTACGCGTTAAACCAACTAGAATTTTTTTGAGCCCCTCCTCGTAGCGAGAACCCTCTGCCCACAGTGGAGATTGCCATCCGGAACACGACTACATCCGATATGCGACTGTGACGGTAAGC	GACTACATCCGATATG	GTAGCGAGAACCCTCT	GTAGCgaaaaaCCTCT	original	3261	4.13983
1203	SMARCB1	chr22	23833573	23833578	MNV	GAGAAC	GAAAAA	24175775	-	TGG	CCGGATGGCAATCTCCACTG	TGGAGATTGCCAT	13	GTAGCGAAAAACCTCTGCCCACAG	24	GTAGCGAAAAACCTCTGCCCACAGTGGAGATTGCCAT	11	13	CCCCTCCTCGTAGCGAGAACCCTCTGCCCACAGTGGAGATTGCCATCCGGAACAC	GCGAGAAAAGCCTTGTTTGCCGGATGGCAATCTCCACTGGTTTGGAGACGTTGACTATCGTCTCGGTGCGTAGCGAAAAACCTCTGCCCACAGTGGAGATTGCCATCGCGGTTCTATCTAGTTACGCGTTAAACCAACTAGAATTTTTTTGAGCCCCTCCTCGTAGCGAGAACCCTCTGCCCACAGTGGAGATTGCCATCCGGAACACGACTACATCCGATATGCGACTGTGACGGTAAGC	GACTACATCCGATATG	GTAGCGAGAACCCTCT	GTAGCgaaaaaCCTCT	FEv2	3456	7.14699
1203	SMARCB1	chr22	23833573	23833578	MNV	GAGAAC	GAAAAA	24175775	-	TGG	CCGGATGGCAATCTCCACTG	TGGAGATTGCCAT	13	TAGCGAAAAACCTCTGCCCACAG	23	TAGCGAAAAACCTCTGCCCACAGTGGAGATTGCCAT	10	13	CCCCTCCTCGTAGCGAGAACCCTCTGCCCACAGTGGAGATTGCCATCCGGAACAC	GCGAGAAAAGCCTTGTTTGCCGGATGGCAATCTCCACTGGTTTGGAGACGTTGACTATCGTCTCGGTGCTAGCGAAAAACCTCTGCCCACAGTGGAGATTGCCATCGCGGTTCTATCTAGTTACGCGTTAAACCAACTAGAATTTTTTTGAGTCCCCTCCTCGTAGCGAGAACCCTCTGCCCACAGTGGAGATTGCCATCCGGAACACGACGTGCAGTAGCGGTCGACTGTGACGGTAAGC	GACGTGCAGTAGCGGT	GTAGCGAGAACCCTCT	GTAGCgaaaaaCCTCT	FE	1130	3.45133
1203	SMARCB1	chr22	23833573	23833578	MNV	GAGAAC	GAAAAA	24175775	-	TGG	CCGGATGGCAATCTCCACTG	TGGAGATTGCCAT	13	TAGCGAAAAACCTCTGCCCACAG	23	TAGCGAAAAACCTCTGCCCACAGTGGAGATTGCCAT	10	13	CCCCTCCTCGTAGCGAGAACCCTCTGCCCACAGTGGAGATTGCCATCCGGAACAC	GCGAGAAAAGCCTTGTTTGCCGGATGGCAATCTCCACTGGTTTGGAGACGTTGACTATCGTCTCGGTGCTAGCGAAAAACCTCTGCCCACAGTGGAGATTGCCATCGCGGTTCTATCTAGTTACGCGTTAAACCAACTAGAATTTTTTTGAGTCCCCTCCTCGTAGCGAGAACCCTCTGCCCACAGTGGAGATTGCCATCCGGAACACGACGTGCAGTAGCGGTCGACTGTGACGGTAAGC	GACGTGCAGTAGCGGT	GTAGCGAGAACCCTCT	GTAGCgaaaaaCCTCT	FEv1	1753	5.76155
1203	SMARCB1	chr22	23833573	23833578	MNV	GAGAAC	GAAAAA	24175775	-	TGG	CCGGATGGCAATCTCCACTG	TGGAGATTGCCAT	13	TAGCGAAAAACCTCTGCCCACAG	23	TAGCGAAAAACCTCTGCCCACAGTGGAGATTGCCAT	10	13	CCCCTCCTCGTAGCGAGAACCCTCTGCCCACAGTGGAGATTGCCATCCGGAACAC	GCGAGAAAAGCCTTGTTTGCCGGATGGCAATCTCCACTGGTTTGGAGACGTTGACTATCGTCTCGGTGCTAGCGAAAAACCTCTGCCCACAGTGGAGATTGCCATCGCGGTTCTATCTAGTTACGCGTTAAACCAACTAGAATTTTTTTGAGTCCCCTCCTCGTAGCGAGAACCCTCTGCCCACAGTGGAGATTGCCATCCGGAACACGACGTGCAGTAGCGGTCGACTGTGACGGTAAGC	GACGTGCAGTAGCGGT	GTAGCGAGAACCCTCT	GTAGCgaaaaaCCTCT	original	1704	5.57512
1203	SMARCB1	chr22	23833573	23833578	MNV	GAGAAC	GAAAAA	24175775	-	TGG	CCGGATGGCAATCTCCACTG	TGGAGATTGCCAT	13	TAGCGAAAAACCTCTGCCCACAG	23	TAGCGAAAAACCTCTGCCCACAGTGGAGATTGCCAT	10	13	CCCCTCCTCGTAGCGAGAACCCTCTGCCCACAGTGGAGATTGCCATCCGGAACAC	GCGAGAAAAGCCTTGTTTGCCGGATGGCAATCTCCACTGGTTTGGAGACGTTGACTATCGTCTCGGTGCTAGCGAAAAACCTCTGCCCACAGTGGAGATTGCCATCGCGGTTCTATCTAGTTACGCGTTAAACCAACTAGAATTTTTTTGAGTCCCCTCCTCGTAGCGAGAACCCTCTGCCCACAGTGGAGATTGCCATCCGGAACACGACGTGCAGTAGCGGTCGACTGTGACGGTAAGC	GACGTGCAGTAGCGGT	GTAGCGAGAACCCTCT	GTAGCgaaaaaCCTCT	FEv2	2170	7.28111
1203	SMARCB1	chr22	23833573	23833578	MNV	GAGAAC	GAAAAA	24175767	-	GGG	CAATCTCCACTGTGGGCAGA	GCCCACAGTGGAGAT	15	TAGCGAAAAACCTCT	15	TAGCGAAAAACCTCTGCCCACAGTGGAGAT	10	5	CACTGCCTCCCCTCCTCGTAGCGAGAACCCTCTGCCCACAGTGGAGATTGCCATC	GCGAGAAAAGCCTTGTTTGCAATCTCCACTGTGGGCAGAGTTTGGAGACGTTGACTATCGTCTCGGTGCTAGCGAAAAACCTCTGCCCACAGTGGAGATCGCGGTTCTATCTAGTTACGCGTTAAACCAACTAGAATTTTTTTGAGTCAGATCCACTGCCTCCCCTCCTCGTAGCGAGAACCCTCTGCCCACAGTGGAGATTGCCATCACGCCGACACCGCTAGCGACTGTGACGGTAAGC	ACGCCGACACCGCTAG	GTAGCGAGAACCCTCT	GTAGCgaaaaaCCTCT	FE	349	30.9456
1203	SMARCB1	chr22	23833573	23833578	MNV	GAGAAC	GAAAAA	24175767	-	GGG	CAATCTCCACTGTGGGCAGA	GCCCACAGTGGAGAT	15	TAGCGAAAAACCTCT	15	TAGCGAAAAACCTCTGCCCACAGTGGAGAT	10	5	CACTGCCTCCCCTCCTCGTAGCGAGAACCCTCTGCCCACAGTGGAGATTGCCATC	GCGAGAAAAGCCTTGTTTGCAATCTCCACTGTGGGCAGAGTTTGGAGACGTTGACTATCGTCTCGGTGCTAGCGAAAAACCTCTGCCCACAGTGGAGATCGCGGTTCTATCTAGTTACGCGTTAAACCAACTAGAATTTTTTTGAGTCAGATCCACTGCCTCCCCTCCTCGTAGCGAGAACCCTCTGCCCACAGTGGAGATTGCCATCACGCCGACACCGCTAGCGACTGTGACGGTAAGC	ACGCCGACACCGCTAG	GTAGCGAGAACCCTCT	GTAGCgaaaaaCCTCT	FEv1	476	33.4034
1203	SMARCB1	chr22	23833573	23833578	MNV	GAGAAC	GAAAAA	24175767	-	GGG	CAATCTCCACTGTGGGCAGA	GCCCACAGTGGAGAT	15	TAGCGAAAAACCTCT	15	TAGCGAAAAACCTCTGCCCACAGTGGAGAT	10	5	CACTGCCTCCCCTCCTCGTAGCGAGAACCCTCTGCCCACAGTGGAGATTGCCATC	GCGAGAAAAGCCTTGTTTGCAATCTCCACTGTGGGCAGAGTTTGGAGACGTTGACTATCGTCTCGGTGCTAGCGAAAAACCTCTGCCCACAGTGGAGATCGCGGTTCTATCTAGTTACGCGTTAAACCAACTAGAATTTTTTTGAGTCAGATCCACTGCCTCCCCTCCTCGTAGCGAGAACCCTCTGCCCACAGTGGAGATTGCCATCACGCCGACACCGCTAGCGACTGTGACGGTAAGC	ACGCCGACACCGCTAG	GTAGCGAGAACCCTCT	GTAGCgaaaaaCCTCT	original	403	17.6179
1203	SMARCB1	chr22	23833573	23833578	MNV	GAGAAC	GAAAAA	24175767	-	GGG	CAATCTCCACTGTGGGCAGA	GCCCACAGTGGAGAT	15	TAGCGAAAAACCTCT	15	TAGCGAAAAACCTCTGCCCACAGTGGAGAT	10	5	CACTGCCTCCCCTCCTCGTAGCGAGAACCCTCTGCCCACAGTGGAGATTGCCATC	GCGAGAAAAGCCTTGTTTGCAATCTCCACTGTGGGCAGAGTTTGGAGACGTTGACTATCGTCTCGGTGCTAGCGAAAAACCTCTGCCCACAGTGGAGATCGCGGTTCTATCTAGTTACGCGTTAAACCAACTAGAATTTTTTTGAGTCAGATCCACTGCCTCCCCTCCTCGTAGCGAGAACCCTCTGCCCACAGTGGAGATTGCCATCACGCCGACACCGCTAGCGACTGTGACGGTAAGC	ACGCCGACACCGCTAG	GTAGCGAGAACCCTCT	GTAGCgaaaaaCCTCT	FEv2	656	32.1646
1203	SMARCB1	chr22	23833573	23833578	MNV	GAGAAC	GAAAAA	24175767	-	GGG	CAATCTCCACTGTGGGCAGA	GCCCACAGTGGAGAT	15	GTAGCGAAAAACCTCT	16	GTAGCGAAAAACCTCTGCCCACAGTGGAGAT	11	5	CACTGCCTCCCCTCCTCGTAGCGAGAACCCTCTGCCCACAGTGGAGATTGCCATC	GCGAGAAAAGCCTTGTTTGCAATCTCCACTGTGGGCAGAGTTTGGAGACGTTGACTATCGTCTCGGTGCGTAGCGAAAAACCTCTGCCCACAGTGGAGATCGCGGTTCTATCTAGTTACGCGTTAAACCAACTAGAATTTTTTTGAGTCAGATCACTGCCTCCCCTCCTCGTAGCGAGAACCCTCTGCCCACAGTGGAGATTGCCATCGTTCTCGGTATAGGTACGACTGTGACGGTAAGC	GTTCTCGGTATAGGTA	GTAGCGAGAACCCTCT	GTAGCgaaaaaCCTCT	FE	182	46.1538
1203	SMARCB1	chr22	23833573	23833578	MNV	GAGAAC	GAAAAA	24175767	-	GGG	CAATCTCCACTGTGGGCAGA	GCCCACAGTGGAGAT	15	GTAGCGAAAAACCTCT	16	GTAGCGAAAAACCTCTGCCCACAGTGGAGAT	11	5	CACTGCCTCCCCTCCTCGTAGCGAGAACCCTCTGCCCACAGTGGAGATTGCCATC	GCGAGAAAAGCCTTGTTTGCAATCTCCACTGTGGGCAGAGTTTGGAGACGTTGACTATCGTCTCGGTGCGTAGCGAAAAACCTCTGCCCACAGTGGAGATCGCGGTTCTATCTAGTTACGCGTTAAACCAACTAGAATTTTTTTGAGTCAGATCACTGCCTCCCCTCCTCGTAGCGAGAACCCTCTGCCCACAGTGGAGATTGCCATCGTTCTCGGTATAGGTACGACTGTGACGGTAAGC	GTTCTCGGTATAGGTA	GTAGCGAGAACCCTCT	GTAGCgaaaaaCCTCT	FEv1	279	31.5412
1203	SMARCB1	chr22	23833573	23833578	MNV	GAGAAC	GAAAAA	24175767	-	GGG	CAATCTCCACTGTGGGCAGA	GCCCACAGTGGAGAT	15	GTAGCGAAAAACCTCT	16	GTAGCGAAAAACCTCTGCCCACAGTGGAGAT	11	5	CACTGCCTCCCCTCCTCGTAGCGAGAACCCTCTGCCCACAGTGGAGATTGCCATC	GCGAGAAAAGCCTTGTTTGCAATCTCCACTGTGGGCAGAGTTTGGAGACGTTGACTATCGTCTCGGTGCGTAGCGAAAAACCTCTGCCCACAGTGGAGATCGCGGTTCTATCTAGTTACGCGTTAAACCAACTAGAATTTTTTTGAGTCAGATCACTGCCTCCCCTCCTCGTAGCGAGAACCCTCTGCCCACAGTGGAGATTGCCATCGTTCTCGGTATAGGTACGACTGTGACGGTAAGC	GTTCTCGGTATAGGTA	GTAGCGAGAACCCTCT	GTAGCgaaaaaCCTCT	original	213	29.108
1203	SMARCB1	chr22	23833573	23833578	MNV	GAGAAC	GAAAAA	24175767	-	GGG	CAATCTCCACTGTGGGCAGA	GCCCACAGTGGAGAT	15	GTAGCGAAAAACCTCT	16	GTAGCGAAAAACCTCTGCCCACAGTGGAGAT	11	5	CACTGCCTCCCCTCCTCGTAGCGAGAACCCTCTGCCCACAGTGGAGATTGCCATC	GCGAGAAAAGCCTTGTTTGCAATCTCCACTGTGGGCAGAGTTTGGAGACGTTGACTATCGTCTCGGTGCGTAGCGAAAAACCTCTGCCCACAGTGGAGATCGCGGTTCTATCTAGTTACGCGTTAAACCAACTAGAATTTTTTTGAGTCAGATCACTGCCTCCCCTCCTCGTAGCGAGAACCCTCTGCCCACAGTGGAGATTGCCATCGTTCTCGGTATAGGTACGACTGTGACGGTAAGC	GTTCTCGGTATAGGTA	GTAGCGAGAACCCTCT	GTAGCgaaaaaCCTCT	FEv2	277	38.9892
1203	SMARCB1	chr22	23833573	23833578	MNV	GAGAAC	GAAAAA	24175767	-	GGG	CAATCTCCACTGTGGGCAGA	GCCCACAGTGGAGAT	15	GCGAAAAACCTCT	13	GCGAAAAACCTCTGCCCACAGTGGAGAT	8	5	CACTGCCTCCCCTCCTCGTAGCGAGAACCCTCTGCCCACAGTGGAGATTGCCATC	GCGAGAAAAGCCTTGTTTGCAATCTCCACTGTGGGCAGAGTTTGGAGACGTTGACTATCGTCTCGGTGCGCGAAAAACCTCTGCCCACAGTGGAGATCGCGGTTCTATCTAGTTACGCGTTAAACCAACTAGAATTTTTTTGAGTCAGATCTGCACTGCCTCCCCTCCTCGTAGCGAGAACCCTCTGCCCACAGTGGAGATTGCCATCTGTGGTACATATACCGCGACTGTGACGGTAAGC	TGTGGTACATATACCG	GTAGCGAGAACCCTCT	GTAGCgaaaaaCCTCT	FE	271	17.7122
1203	SMARCB1	chr22	23833573	23833578	MNV	GAGAAC	GAAAAA	24175767	-	GGG	CAATCTCCACTGTGGGCAGA	GCCCACAGTGGAGAT	15	GCGAAAAACCTCT	13	GCGAAAAACCTCTGCCCACAGTGGAGAT	8	5	CACTGCCTCCCCTCCTCGTAGCGAGAACCCTCTGCCCACAGTGGAGATTGCCATC	GCGAGAAAAGCCTTGTTTGCAATCTCCACTGTGGGCAGAGTTTGGAGACGTTGACTATCGTCTCGGTGCGCGAAAAACCTCTGCCCACAGTGGAGATCGCGGTTCTATCTAGTTACGCGTTAAACCAACTAGAATTTTTTTGAGTCAGATCTGCACTGCCTCCCCTCCTCGTAGCGAGAACCCTCTGCCCACAGTGGAGATTGCCATCTGTGGTACATATACCGCGACTGTGACGGTAAGC	TGTGGTACATATACCG	GTAGCGAGAACCCTCT	GTAGCgaaaaaCCTCT	FEv1	353	22.0963
1203	SMARCB1	chr22	23833573	23833578	MNV	GAGAAC	GAAAAA	24175767	-	GGG	CAATCTCCACTGTGGGCAGA	GCCCACAGTGGAGAT	15	GCGAAAAACCTCT	13	GCGAAAAACCTCTGCCCACAGTGGAGAT	8	5	CACTGCCTCCCCTCCTCGTAGCGAGAACCCTCTGCCCACAGTGGAGATTGCCATC	GCGAGAAAAGCCTTGTTTGCAATCTCCACTGTGGGCAGAGTTTGGAGACGTTGACTATCGTCTCGGTGCGCGAAAAACCTCTGCCCACAGTGGAGATCGCGGTTCTATCTAGTTACGCGTTAAACCAACTAGAATTTTTTTGAGTCAGATCTGCACTGCCTCCCCTCCTCGTAGCGAGAACCCTCTGCCCACAGTGGAGATTGCCATCTGTGGTACATATACCGCGACTGTGACGGTAAGC	TGTGGTACATATACCG	GTAGCGAGAACCCTCT	GTAGCgaaaaaCCTCT	original	498	8.63454
1203	SMARCB1	chr22	23833573	23833578	MNV	GAGAAC	GAAAAA	24175767	-	GGG	CAATCTCCACTGTGGGCAGA	GCCCACAGTGGAGAT	15	GCGAAAAACCTCT	13	GCGAAAAACCTCTGCCCACAGTGGAGAT	8	5	CACTGCCTCCCCTCCTCGTAGCGAGAACCCTCTGCCCACAGTGGAGATTGCCATC	GCGAGAAAAGCCTTGTTTGCAATCTCCACTGTGGGCAGAGTTTGGAGACGTTGACTATCGTCTCGGTGCGCGAAAAACCTCTGCCCACAGTGGAGATCGCGGTTCTATCTAGTTACGCGTTAAACCAACTAGAATTTTTTTGAGTCAGATCTGCACTGCCTCCCCTCCTCGTAGCGAGAACCCTCTGCCCACAGTGGAGATTGCCATCTGTGGTACATATACCGCGACTGTGACGGTAAGC	TGTGGTACATATACCG	GTAGCGAGAACCCTCT	GTAGCgaaaaaCCTCT	FEv2	511	21.9178
1204	SMARCB1	chr22	23833578	23833581	MNV	CCCT	GCCA	24175774	-	GGG	CGGATGGCAATCTCCACTGT	GTGGAGATTGCCA	13	AGCGAGAAGCCACTGCCCACA	21	AGCGAGAAGCCACTGCCCACAGTGGAGATTGCCA	12	9	TCCCCTCCTCGTAGCGAGAACCCTCTGCCCACAGTGGAGATTGCCATCCGGAACA	GCGAGAAAAGCCTTGTTTGCGGATGGCAATCTCCACTGTGTTTGGAGACGTTGACTATCGTCTCGGTGCAGCGAGAAGCCACTGCCCACAGTGGAGATTGCCACGCGGTTCTATCTAGTTACGCGTTAAACCAACTAGAATTTTTTTGAGTCATCCCCTCCTCGTAGCGAGAACCCTCTGCCCACAGTGGAGATTGCCATCCGGAACAAGGCCGTAGCCAGTAGCGACTGTGACGGTAAGC	AGGCCGTAGCCAGTAG	GAGAACCCTCTGCC	GAGAAgccaCTGCC	FE	190	39.4737
1204	SMARCB1	chr22	23833578	23833581	MNV	CCCT	GCCA	24175774	-	GGG	CGGATGGCAATCTCCACTGT	GTGGAGATTGCCA	13	AGCGAGAAGCCACTGCCCACA	21	AGCGAGAAGCCACTGCCCACAGTGGAGATTGCCA	12	9	TCCCCTCCTCGTAGCGAGAACCCTCTGCCCACAGTGGAGATTGCCATCCGGAACA	GCGAGAAAAGCCTTGTTTGCGGATGGCAATCTCCACTGTGTTTGGAGACGTTGACTATCGTCTCGGTGCAGCGAGAAGCCACTGCCCACAGTGGAGATTGCCACGCGGTTCTATCTAGTTACGCGTTAAACCAACTAGAATTTTTTTGAGTCATCCCCTCCTCGTAGCGAGAACCCTCTGCCCACAGTGGAGATTGCCATCCGGAACAAGGCCGTAGCCAGTAGCGACTGTGACGGTAAGC	AGGCCGTAGCCAGTAG	GAGAACCCTCTGCC	GAGAAgccaCTGCC	FEv1	245	48.9796
1204	SMARCB1	chr22	23833578	23833581	MNV	CCCT	GCCA	24175774	-	GGG	CGGATGGCAATCTCCACTGT	GTGGAGATTGCCA	13	AGCGAGAAGCCACTGCCCACA	21	AGCGAGAAGCCACTGCCCACAGTGGAGATTGCCA	12	9	TCCCCTCCTCGTAGCGAGAACCCTCTGCCCACAGTGGAGATTGCCATCCGGAACA	GCGAGAAAAGCCTTGTTTGCGGATGGCAATCTCCACTGTGTTTGGAGACGTTGACTATCGTCTCGGTGCAGCGAGAAGCCACTGCCCACAGTGGAGATTGCCACGCGGTTCTATCTAGTTACGCGTTAAACCAACTAGAATTTTTTTGAGTCATCCCCTCCTCGTAGCGAGAACCCTCTGCCCACAGTGGAGATTGCCATCCGGAACAAGGCCGTAGCCAGTAGCGACTGTGACGGTAAGC	AGGCCGTAGCCAGTAG	GAGAACCCTCTGCC	GAGAAgccaCTGCC	original	233	45.4936
1204	SMARCB1	chr22	23833578	23833581	MNV	CCCT	GCCA	24175774	-	GGG	CGGATGGCAATCTCCACTGT	GTGGAGATTGCCA	13	AGCGAGAAGCCACTGCCCACA	21	AGCGAGAAGCCACTGCCCACAGTGGAGATTGCCA	12	9	TCCCCTCCTCGTAGCGAGAACCCTCTGCCCACAGTGGAGATTGCCATCCGGAACA	GCGAGAAAAGCCTTGTTTGCGGATGGCAATCTCCACTGTGTTTGGAGACGTTGACTATCGTCTCGGTGCAGCGAGAAGCCACTGCCCACAGTGGAGATTGCCACGCGGTTCTATCTAGTTACGCGTTAAACCAACTAGAATTTTTTTGAGTCATCCCCTCCTCGTAGCGAGAACCCTCTGCCCACAGTGGAGATTGCCATCCGGAACAAGGCCGTAGCCAGTAGCGACTGTGACGGTAAGC	AGGCCGTAGCCAGTAG	GAGAACCCTCTGCC	GAGAAgccaCTGCC	FEv2	267	42.6966
1204	SMARCB1	chr22	23833578	23833581	MNV	CCCT	GCCA	24175775	-	TGG	CCGGATGGCAATCTCCACTG	TGGAGATTG	9	AGAAGCCACTGCCCACAG	18	AGAAGCCACTGCCCACAGTGGAGATTG	8	10	CCCCTCCTCGTAGCGAGAACCCTCTGCCCACAGTGGAGATTGCCATCCGGAACAC	GCGAGAAAAGCCTTGTTTGCCGGATGGCAATCTCCACTGGTTTGGAGACGTTGACTATCGTCTCGGTGCAGAAGCCACTGCCCACAGTGGAGATTGCGCGGTTCTATCTAGTTACGCGTTAAACCAACTAGAATTTTTTTGAGTCAGATCTGACCCCTCCTCGTAGCGAGAACCCTCTGCCCACAGTGGAGATTGCCATCCGGAACACCGATGTACAGGAATCGCGACTGTGACGGTAAGC	CGATGTACAGGAATCG	GAGAACCCTCTGCC	GAGAAgccaCTGCC	FE	2063	0
1204	SMARCB1	chr22	23833578	23833581	MNV	CCCT	GCCA	24175775	-	TGG	CCGGATGGCAATCTCCACTG	TGGAGATTG	9	AGAAGCCACTGCCCACAG	18	AGAAGCCACTGCCCACAGTGGAGATTG	8	10	CCCCTCCTCGTAGCGAGAACCCTCTGCCCACAGTGGAGATTGCCATCCGGAACAC	GCGAGAAAAGCCTTGTTTGCCGGATGGCAATCTCCACTGGTTTGGAGACGTTGACTATCGTCTCGGTGCAGAAGCCACTGCCCACAGTGGAGATTGCGCGGTTCTATCTAGTTACGCGTTAAACCAACTAGAATTTTTTTGAGTCAGATCTGACCCCTCCTCGTAGCGAGAACCCTCTGCCCACAGTGGAGATTGCCATCCGGAACACCGATGTACAGGAATCGCGACTGTGACGGTAAGC	CGATGTACAGGAATCG	GAGAACCCTCTGCC	GAGAAgccaCTGCC	FEv1	4825	0.352332
1204	SMARCB1	chr22	23833578	23833581	MNV	CCCT	GCCA	24175775	-	TGG	CCGGATGGCAATCTCCACTG	TGGAGATTG	9	AGAAGCCACTGCCCACAG	18	AGAAGCCACTGCCCACAGTGGAGATTG	8	10	CCCCTCCTCGTAGCGAGAACCCTCTGCCCACAGTGGAGATTGCCATCCGGAACAC	GCGAGAAAAGCCTTGTTTGCCGGATGGCAATCTCCACTGGTTTGGAGACGTTGACTATCGTCTCGGTGCAGAAGCCACTGCCCACAGTGGAGATTGCGCGGTTCTATCTAGTTACGCGTTAAACCAACTAGAATTTTTTTGAGTCAGATCTGACCCCTCCTCGTAGCGAGAACCCTCTGCCCACAGTGGAGATTGCCATCCGGAACACCGATGTACAGGAATCGCGACTGTGACGGTAAGC	CGATGTACAGGAATCG	GAGAACCCTCTGCC	GAGAAgccaCTGCC	original	4558	0.0219394
1204	SMARCB1	chr22	23833578	23833581	MNV	CCCT	GCCA	24175775	-	TGG	CCGGATGGCAATCTCCACTG	TGGAGATTG	9	AGAAGCCACTGCCCACAG	18	AGAAGCCACTGCCCACAGTGGAGATTG	8	10	CCCCTCCTCGTAGCGAGAACCCTCTGCCCACAGTGGAGATTGCCATCCGGAACAC	GCGAGAAAAGCCTTGTTTGCCGGATGGCAATCTCCACTGGTTTGGAGACGTTGACTATCGTCTCGGTGCAGAAGCCACTGCCCACAGTGGAGATTGCGCGGTTCTATCTAGTTACGCGTTAAACCAACTAGAATTTTTTTGAGTCAGATCTGACCCCTCCTCGTAGCGAGAACCCTCTGCCCACAGTGGAGATTGCCATCCGGAACACCGATGTACAGGAATCGCGACTGTGACGGTAAGC	CGATGTACAGGAATCG	GAGAACCCTCTGCC	GAGAAgccaCTGCC	FEv2	4324	0.670675
1204	SMARCB1	chr22	23833578	23833581	MNV	CCCT	GCCA	24175775	-	TGG	CCGGATGGCAATCTCCACTG	TGGAGATTGCCATCC	15	AGAAGCCACTGCCCACAG	18	AGAAGCCACTGCCCACAGTGGAGATTGCCATCC	8	10	CCCCTCCTCGTAGCGAGAACCCTCTGCCCACAGTGGAGATTGCCATCCGGAACAC	GCGAGAAAAGCCTTGTTTGCCGGATGGCAATCTCCACTGGTTTGGAGACGTTGACTATCGTCTCGGTGCAGAAGCCACTGCCCACAGTGGAGATTGCCATCCCGCGGTTCTATCTAGTTACGCGTTAAACCAACTAGAATTTTTTTGAGTCAGCCCCTCCTCGTAGCGAGAACCCTCTGCCCACAGTGGAGATTGCCATCCGGAACACCCAATCCCACAGCGTCCGACTGTGACGGTAAGC	CCAATCCCACAGCGTC	GAGAACCCTCTGCC	GAGAAgccaCTGCC	FE	409	4.64548
1204	SMARCB1	chr22	23833578	23833581	MNV	CCCT	GCCA	24175775	-	TGG	CCGGATGGCAATCTCCACTG	TGGAGATTGCCATCC	15	AGAAGCCACTGCCCACAG	18	AGAAGCCACTGCCCACAGTGGAGATTGCCATCC	8	10	CCCCTCCTCGTAGCGAGAACCCTCTGCCCACAGTGGAGATTGCCATCCGGAACAC	GCGAGAAAAGCCTTGTTTGCCGGATGGCAATCTCCACTGGTTTGGAGACGTTGACTATCGTCTCGGTGCAGAAGCCACTGCCCACAGTGGAGATTGCCATCCCGCGGTTCTATCTAGTTACGCGTTAAACCAACTAGAATTTTTTTGAGTCAGCCCCTCCTCGTAGCGAGAACCCTCTGCCCACAGTGGAGATTGCCATCCGGAACACCCAATCCCACAGCGTCCGACTGTGACGGTAAGC	CCAATCCCACAGCGTC	GAGAACCCTCTGCC	GAGAAgccaCTGCC	FEv1	649	4.6225
1204	SMARCB1	chr22	23833578	23833581	MNV	CCCT	GCCA	24175775	-	TGG	CCGGATGGCAATCTCCACTG	TGGAGATTGCCATCC	15	AGAAGCCACTGCCCACAG	18	AGAAGCCACTGCCCACAGTGGAGATTGCCATCC	8	10	CCCCTCCTCGTAGCGAGAACCCTCTGCCCACAGTGGAGATTGCCATCCGGAACAC	GCGAGAAAAGCCTTGTTTGCCGGATGGCAATCTCCACTGGTTTGGAGACGTTGACTATCGTCTCGGTGCAGAAGCCACTGCCCACAGTGGAGATTGCCATCCCGCGGTTCTATCTAGTTACGCGTTAAACCAACTAGAATTTTTTTGAGTCAGCCCCTCCTCGTAGCGAGAACCCTCTGCCCACAGTGGAGATTGCCATCCGGAACACCCAATCCCACAGCGTCCGACTGTGACGGTAAGC	CCAATCCCACAGCGTC	GAGAACCCTCTGCC	GAGAAgccaCTGCC	original	644	7.14286
1204	SMARCB1	chr22	23833578	23833581	MNV	CCCT	GCCA	24175775	-	TGG	CCGGATGGCAATCTCCACTG	TGGAGATTGCCATCC	15	AGAAGCCACTGCCCACAG	18	AGAAGCCACTGCCCACAGTGGAGATTGCCATCC	8	10	CCCCTCCTCGTAGCGAGAACCCTCTGCCCACAGTGGAGATTGCCATCCGGAACAC	GCGAGAAAAGCCTTGTTTGCCGGATGGCAATCTCCACTGGTTTGGAGACGTTGACTATCGTCTCGGTGCAGAAGCCACTGCCCACAGTGGAGATTGCCATCCCGCGGTTCTATCTAGTTACGCGTTAAACCAACTAGAATTTTTTTGAGTCAGCCCCTCCTCGTAGCGAGAACCCTCTGCCCACAGTGGAGATTGCCATCCGGAACACCCAATCCCACAGCGTCCGACTGTGACGGTAAGC	CCAATCCCACAGCGTC	GAGAACCCTCTGCC	GAGAAgccaCTGCC	FEv2	581	2.92599
1204	SMARCB1	chr22	23833578	23833581	MNV	CCCT	GCCA	24175767	-	GGG	CAATCTCCACTGTGGGCAGA	GCCCACAGTGGAGAT	15	AGCGAGAAGCCACT	14	AGCGAGAAGCCACTGCCCACAGTGGAGAT	12	2	CACTGCCTCCCCTCCTCGTAGCGAGAACCCTCTGCCCACAGTGGAGATTGCCATC	GCGAGAAAAGCCTTGTTTGCAATCTCCACTGTGGGCAGAGTTTGGAGACGTTGACTATCGTCTCGGTGCAGCGAGAAGCCACTGCCCACAGTGGAGATCGCGGTTCTATCTAGTTACGCGTTAAACCAACTAGAATTTTTTTGAGTCAGATCTCACTGCCTCCCCTCCTCGTAGCGAGAACCCTCTGCCCACAGTGGAGATTGCCATCCAAGTTGGTAGCGTAGCGACTGTGACGGTAAGC	CAAGTTGGTAGCGTAG	GAGAACCCTCTGCC	GAGAAgccaCTGCC	FE	433	84.2956
1204	SMARCB1	chr22	23833578	23833581	MNV	CCCT	GCCA	24175767	-	GGG	CAATCTCCACTGTGGGCAGA	GCCCACAGTGGAGAT	15	AGCGAGAAGCCACT	14	AGCGAGAAGCCACTGCCCACAGTGGAGAT	12	2	CACTGCCTCCCCTCCTCGTAGCGAGAACCCTCTGCCCACAGTGGAGATTGCCATC	GCGAGAAAAGCCTTGTTTGCAATCTCCACTGTGGGCAGAGTTTGGAGACGTTGACTATCGTCTCGGTGCAGCGAGAAGCCACTGCCCACAGTGGAGATCGCGGTTCTATCTAGTTACGCGTTAAACCAACTAGAATTTTTTTGAGTCAGATCTCACTGCCTCCCCTCCTCGTAGCGAGAACCCTCTGCCCACAGTGGAGATTGCCATCCAAGTTGGTAGCGTAGCGACTGTGACGGTAAGC	CAAGTTGGTAGCGTAG	GAGAACCCTCTGCC	GAGAAgccaCTGCC	FEv1	832	82.0913
1204	SMARCB1	chr22	23833578	23833581	MNV	CCCT	GCCA	24175767	-	GGG	CAATCTCCACTGTGGGCAGA	GCCCACAGTGGAGAT	15	AGCGAGAAGCCACT	14	AGCGAGAAGCCACTGCCCACAGTGGAGAT	12	2	CACTGCCTCCCCTCCTCGTAGCGAGAACCCTCTGCCCACAGTGGAGATTGCCATC	GCGAGAAAAGCCTTGTTTGCAATCTCCACTGTGGGCAGAGTTTGGAGACGTTGACTATCGTCTCGGTGCAGCGAGAAGCCACTGCCCACAGTGGAGATCGCGGTTCTATCTAGTTACGCGTTAAACCAACTAGAATTTTTTTGAGTCAGATCTCACTGCCTCCCCTCCTCGTAGCGAGAACCCTCTGCCCACAGTGGAGATTGCCATCCAAGTTGGTAGCGTAGCGACTGTGACGGTAAGC	CAAGTTGGTAGCGTAG	GAGAACCCTCTGCC	GAGAAgccaCTGCC	original	937	82.2839
1204	SMARCB1	chr22	23833578	23833581	MNV	CCCT	GCCA	24175767	-	GGG	CAATCTCCACTGTGGGCAGA	GCCCACAGTGGAGAT	15	AGCGAGAAGCCACT	14	AGCGAGAAGCCACTGCCCACAGTGGAGAT	12	2	CACTGCCTCCCCTCCTCGTAGCGAGAACCCTCTGCCCACAGTGGAGATTGCCATC	GCGAGAAAAGCCTTGTTTGCAATCTCCACTGTGGGCAGAGTTTGGAGACGTTGACTATCGTCTCGGTGCAGCGAGAAGCCACTGCCCACAGTGGAGATCGCGGTTCTATCTAGTTACGCGTTAAACCAACTAGAATTTTTTTGAGTCAGATCTCACTGCCTCCCCTCCTCGTAGCGAGAACCCTCTGCCCACAGTGGAGATTGCCATCCAAGTTGGTAGCGTAGCGACTGTGACGGTAAGC	CAAGTTGGTAGCGTAG	GAGAACCCTCTGCC	GAGAAgccaCTGCC	FEv2	750	81.6
1204	SMARCB1	chr22	23833578	23833581	MNV	CCCT	GCCA	24175767	-	GGG	CAATCTCCACTGTGGGCAGA	GCCCACAGTGGAGAT	15	GAGAAGCCACT	11	GAGAAGCCACTGCCCACAGTGGAGAT	9	2	CACTGCCTCCCCTCCTCGTAGCGAGAACCCTCTGCCCACAGTGGAGATTGCCATC	GCGAGAAAAGCCTTGTTTGCAATCTCCACTGTGGGCAGAGTTTGGAGACGTTGACTATCGTCTCGGTGCGAGAAGCCACTGCCCACAGTGGAGATCGCGGTTCTATCTAGTTACGCGTTAAACCAACTAGAATTTTTTTGAGTCAGATCTGAACACTGCCTCCCCTCCTCGTAGCGAGAACCCTCTGCCCACAGTGGAGATTGCCATCAGTAGTCCAGATAATGCGACTGTGACGGTAAGC	AGTAGTCCAGATAATG	GAGAACCCTCTGCC	GAGAAgccaCTGCC	FE	206	85.9223
1204	SMARCB1	chr22	23833578	23833581	MNV	CCCT	GCCA	24175767	-	GGG	CAATCTCCACTGTGGGCAGA	GCCCACAGTGGAGAT	15	GAGAAGCCACT	11	GAGAAGCCACTGCCCACAGTGGAGAT	9	2	CACTGCCTCCCCTCCTCGTAGCGAGAACCCTCTGCCCACAGTGGAGATTGCCATC	GCGAGAAAAGCCTTGTTTGCAATCTCCACTGTGGGCAGAGTTTGGAGACGTTGACTATCGTCTCGGTGCGAGAAGCCACTGCCCACAGTGGAGATCGCGGTTCTATCTAGTTACGCGTTAAACCAACTAGAATTTTTTTGAGTCAGATCTGAACACTGCCTCCCCTCCTCGTAGCGAGAACCCTCTGCCCACAGTGGAGATTGCCATCAGTAGTCCAGATAATGCGACTGTGACGGTAAGC	AGTAGTCCAGATAATG	GAGAACCCTCTGCC	GAGAAgccaCTGCC	FEv1	262	75.9542
1204	SMARCB1	chr22	23833578	23833581	MNV	CCCT	GCCA	24175767	-	GGG	CAATCTCCACTGTGGGCAGA	GCCCACAGTGGAGAT	15	GAGAAGCCACT	11	GAGAAGCCACTGCCCACAGTGGAGAT	9	2	CACTGCCTCCCCTCCTCGTAGCGAGAACCCTCTGCCCACAGTGGAGATTGCCATC	GCGAGAAAAGCCTTGTTTGCAATCTCCACTGTGGGCAGAGTTTGGAGACGTTGACTATCGTCTCGGTGCGAGAAGCCACTGCCCACAGTGGAGATCGCGGTTCTATCTAGTTACGCGTTAAACCAACTAGAATTTTTTTGAGTCAGATCTGAACACTGCCTCCCCTCCTCGTAGCGAGAACCCTCTGCCCACAGTGGAGATTGCCATCAGTAGTCCAGATAATGCGACTGTGACGGTAAGC	AGTAGTCCAGATAATG	GAGAACCCTCTGCC	GAGAAgccaCTGCC	original	265	81.5094
1204	SMARCB1	chr22	23833578	23833581	MNV	CCCT	GCCA	24175767	-	GGG	CAATCTCCACTGTGGGCAGA	GCCCACAGTGGAGAT	15	GAGAAGCCACT	11	GAGAAGCCACTGCCCACAGTGGAGAT	9	2	CACTGCCTCCCCTCCTCGTAGCGAGAACCCTCTGCCCACAGTGGAGATTGCCATC	GCGAGAAAAGCCTTGTTTGCAATCTCCACTGTGGGCAGAGTTTGGAGACGTTGACTATCGTCTCGGTGCGAGAAGCCACTGCCCACAGTGGAGATCGCGGTTCTATCTAGTTACGCGTTAAACCAACTAGAATTTTTTTGAGTCAGATCTGAACACTGCCTCCCCTCCTCGTAGCGAGAACCCTCTGCCCACAGTGGAGATTGCCATCAGTAGTCCAGATAATGCGACTGTGACGGTAAGC	AGTAGTCCAGATAATG	GAGAACCCTCTGCC	GAGAAgccaCTGCC	FEv2	294	76.1905
1204	SMARCB1	chr22	23833578	23833581	MNV	CCCT	GCCA	24175767	-	GGG	CAATCTCCACTGTGGGCAGA	GCCCACAGTGGAGAT	15	GCGAGAAGCCACT	13	GCGAGAAGCCACTGCCCACAGTGGAGAT	11	2	CACTGCCTCCCCTCCTCGTAGCGAGAACCCTCTGCCCACAGTGGAGATTGCCATC	GCGAGAAAAGCCTTGTTTGCAATCTCCACTGTGGGCAGAGTTTGGAGACGTTGACTATCGTCTCGGTGCGCGAGAAGCCACTGCCCACAGTGGAGATCGCGGTTCTATCTAGTTACGCGTTAAACCAACTAGAATTTTTTTGAGTCAGATCTGCACTGCCTCCCCTCCTCGTAGCGAGAACCCTCTGCCCACAGTGGAGATTGCCATCGGGAGATAGGCAGTCACGACTGTGACGGTAAGC	GGGAGATAGGCAGTCA	GAGAACCCTCTGCC	GAGAAgccaCTGCC	FE	85	72.9412
1204	SMARCB1	chr22	23833578	23833581	MNV	CCCT	GCCA	24175767	-	GGG	CAATCTCCACTGTGGGCAGA	GCCCACAGTGGAGAT	15	GCGAGAAGCCACT	13	GCGAGAAGCCACTGCCCACAGTGGAGAT	11	2	CACTGCCTCCCCTCCTCGTAGCGAGAACCCTCTGCCCACAGTGGAGATTGCCATC	GCGAGAAAAGCCTTGTTTGCAATCTCCACTGTGGGCAGAGTTTGGAGACGTTGACTATCGTCTCGGTGCGCGAGAAGCCACTGCCCACAGTGGAGATCGCGGTTCTATCTAGTTACGCGTTAAACCAACTAGAATTTTTTTGAGTCAGATCTGCACTGCCTCCCCTCCTCGTAGCGAGAACCCTCTGCCCACAGTGGAGATTGCCATCGGGAGATAGGCAGTCACGACTGTGACGGTAAGC	GGGAGATAGGCAGTCA	GAGAACCCTCTGCC	GAGAAgccaCTGCC	FEv1	169	62.7219
1204	SMARCB1	chr22	23833578	23833581	MNV	CCCT	GCCA	24175767	-	GGG	CAATCTCCACTGTGGGCAGA	GCCCACAGTGGAGAT	15	GCGAGAAGCCACT	13	GCGAGAAGCCACTGCCCACAGTGGAGAT	11	2	CACTGCCTCCCCTCCTCGTAGCGAGAACCCTCTGCCCACAGTGGAGATTGCCATC	GCGAGAAAAGCCTTGTTTGCAATCTCCACTGTGGGCAGAGTTTGGAGACGTTGACTATCGTCTCGGTGCGCGAGAAGCCACTGCCCACAGTGGAGATCGCGGTTCTATCTAGTTACGCGTTAAACCAACTAGAATTTTTTTGAGTCAGATCTGCACTGCCTCCCCTCCTCGTAGCGAGAACCCTCTGCCCACAGTGGAGATTGCCATCGGGAGATAGGCAGTCACGACTGTGACGGTAAGC	GGGAGATAGGCAGTCA	GAGAACCCTCTGCC	GAGAAgccaCTGCC	original	159	69.8113
1204	SMARCB1	chr22	23833578	23833581	MNV	CCCT	GCCA	24175767	-	GGG	CAATCTCCACTGTGGGCAGA	GCCCACAGTGGAGAT	15	GCGAGAAGCCACT	13	GCGAGAAGCCACTGCCCACAGTGGAGAT	11	2	CACTGCCTCCCCTCCTCGTAGCGAGAACCCTCTGCCCACAGTGGAGATTGCCATC	GCGAGAAAAGCCTTGTTTGCAATCTCCACTGTGGGCAGAGTTTGGAGACGTTGACTATCGTCTCGGTGCGCGAGAAGCCACTGCCCACAGTGGAGATCGCGGTTCTATCTAGTTACGCGTTAAACCAACTAGAATTTTTTTGAGTCAGATCTGCACTGCCTCCCCTCCTCGTAGCGAGAACCCTCTGCCCACAGTGGAGATTGCCATCGGGAGATAGGCAGTCACGACTGTGACGGTAAGC	GGGAGATAGGCAGTCA	GAGAACCCTCTGCC	GAGAAgccaCTGCC	FEv2	176	76.7045
1205	SMARCB1	chr22	23833573	23833580	MNV	GAGAACCC	GAAAACCA	24175774	-	GGG	CGGATGGCAATCTCCACTGT	GTGGAGATTGCCA	13	GCGAAAACCATCTGCCCACA	20	GCGAAAACCATCTGCCCACAGTGGAGATTGCCA	10	10	TCCCCTCCTCGTAGCGAGAACCCTCTGCCCACAGTGGAGATTGCCATCCGGAACA	GCGAGAAAAGCCTTGTTTGCGGATGGCAATCTCCACTGTGTTTGGAGACGTTGACTATCGTCTCGGTGCGCGAAAACCATCTGCCCACAGTGGAGATTGCCACGCGGTTCTATCTAGTTACGCGTTAAACCAACTAGAATTTTTTTGAGTCAGTCCCCTCCTCGTAGCGAGAACCCTCTGCCCACAGTGGAGATTGCCATCCGGAACATCAATCTCACTCTGTCCGACTGTGACGGTAAGC	TCAATCTCACTCTGTC	GTAGCGAGAACCCTCTGC	GTAGCgaaaaccaTCTGC	FE	603	18.408
1205	SMARCB1	chr22	23833573	23833580	MNV	GAGAACCC	GAAAACCA	24175774	-	GGG	CGGATGGCAATCTCCACTGT	GTGGAGATTGCCA	13	GCGAAAACCATCTGCCCACA	20	GCGAAAACCATCTGCCCACAGTGGAGATTGCCA	10	10	TCCCCTCCTCGTAGCGAGAACCCTCTGCCCACAGTGGAGATTGCCATCCGGAACA	GCGAGAAAAGCCTTGTTTGCGGATGGCAATCTCCACTGTGTTTGGAGACGTTGACTATCGTCTCGGTGCGCGAAAACCATCTGCCCACAGTGGAGATTGCCACGCGGTTCTATCTAGTTACGCGTTAAACCAACTAGAATTTTTTTGAGTCAGTCCCCTCCTCGTAGCGAGAACCCTCTGCCCACAGTGGAGATTGCCATCCGGAACATCAATCTCACTCTGTCCGACTGTGACGGTAAGC	TCAATCTCACTCTGTC	GTAGCGAGAACCCTCTGC	GTAGCgaaaaccaTCTGC	FEv1	896	16.0714
1205	SMARCB1	chr22	23833573	23833580	MNV	GAGAACCC	GAAAACCA	24175774	-	GGG	CGGATGGCAATCTCCACTGT	GTGGAGATTGCCA	13	GCGAAAACCATCTGCCCACA	20	GCGAAAACCATCTGCCCACAGTGGAGATTGCCA	10	10	TCCCCTCCTCGTAGCGAGAACCCTCTGCCCACAGTGGAGATTGCCATCCGGAACA	GCGAGAAAAGCCTTGTTTGCGGATGGCAATCTCCACTGTGTTTGGAGACGTTGACTATCGTCTCGGTGCGCGAAAACCATCTGCCCACAGTGGAGATTGCCACGCGGTTCTATCTAGTTACGCGTTAAACCAACTAGAATTTTTTTGAGTCAGTCCCCTCCTCGTAGCGAGAACCCTCTGCCCACAGTGGAGATTGCCATCCGGAACATCAATCTCACTCTGTCCGACTGTGACGGTAAGC	TCAATCTCACTCTGTC	GTAGCGAGAACCCTCTGC	GTAGCgaaaaccaTCTGC	original	921	14.2237
1205	SMARCB1	chr22	23833573	23833580	MNV	GAGAACCC	GAAAACCA	24175774	-	GGG	CGGATGGCAATCTCCACTGT	GTGGAGATTGCCA	13	GCGAAAACCATCTGCCCACA	20	GCGAAAACCATCTGCCCACAGTGGAGATTGCCA	10	10	TCCCCTCCTCGTAGCGAGAACCCTCTGCCCACAGTGGAGATTGCCATCCGGAACA	GCGAGAAAAGCCTTGTTTGCGGATGGCAATCTCCACTGTGTTTGGAGACGTTGACTATCGTCTCGGTGCGCGAAAACCATCTGCCCACAGTGGAGATTGCCACGCGGTTCTATCTAGTTACGCGTTAAACCAACTAGAATTTTTTTGAGTCAGTCCCCTCCTCGTAGCGAGAACCCTCTGCCCACAGTGGAGATTGCCATCCGGAACATCAATCTCACTCTGTCCGACTGTGACGGTAAGC	TCAATCTCACTCTGTC	GTAGCGAGAACCCTCTGC	GTAGCgaaaaccaTCTGC	FEv2	800	13.25
1205	SMARCB1	chr22	23833573	23833580	MNV	GAGAACCC	GAAAACCA	24175774	-	GGG	CGGATGGCAATCTCCACTGT	GTGGAGATT	9	TAGCGAAAACCATCTGCCCACA	22	TAGCGAAAACCATCTGCCCACAGTGGAGATT	12	10	TCCCCTCCTCGTAGCGAGAACCCTCTGCCCACAGTGGAGATTGCCATCCGGAACA	GCGAGAAAAGCCTTGTTTGCGGATGGCAATCTCCACTGTGTTTGGAGACGTTGACTATCGTCTCGGTGCTAGCGAAAACCATCTGCCCACAGTGGAGATTCGCGGTTCTATCTAGTTACGCGTTAAACCAACTAGAATTTTTTTGAGTCAGATTCCCCTCCTCGTAGCGAGAACCCTCTGCCCACAGTGGAGATTGCCATCCGGAACAAGCGGTCAGTAGTGCGCGACTGTGACGGTAAGC	AGCGGTCAGTAGTGCG	GTAGCGAGAACCCTCTGC	GTAGCgaaaaccaTCTGC	FE	629	16.0572
1205	SMARCB1	chr22	23833573	23833580	MNV	GAGAACCC	GAAAACCA	24175774	-	GGG	CGGATGGCAATCTCCACTGT	GTGGAGATT	9	TAGCGAAAACCATCTGCCCACA	22	TAGCGAAAACCATCTGCCCACAGTGGAGATT	12	10	TCCCCTCCTCGTAGCGAGAACCCTCTGCCCACAGTGGAGATTGCCATCCGGAACA	GCGAGAAAAGCCTTGTTTGCGGATGGCAATCTCCACTGTGTTTGGAGACGTTGACTATCGTCTCGGTGCTAGCGAAAACCATCTGCCCACAGTGGAGATTCGCGGTTCTATCTAGTTACGCGTTAAACCAACTAGAATTTTTTTGAGTCAGATTCCCCTCCTCGTAGCGAGAACCCTCTGCCCACAGTGGAGATTGCCATCCGGAACAAGCGGTCAGTAGTGCGCGACTGTGACGGTAAGC	AGCGGTCAGTAGTGCG	GTAGCGAGAACCCTCTGC	GTAGCgaaaaccaTCTGC	FEv1	1010	15.5446
1205	SMARCB1	chr22	23833573	23833580	MNV	GAGAACCC	GAAAACCA	24175774	-	GGG	CGGATGGCAATCTCCACTGT	GTGGAGATT	9	TAGCGAAAACCATCTGCCCACA	22	TAGCGAAAACCATCTGCCCACAGTGGAGATT	12	10	TCCCCTCCTCGTAGCGAGAACCCTCTGCCCACAGTGGAGATTGCCATCCGGAACA	GCGAGAAAAGCCTTGTTTGCGGATGGCAATCTCCACTGTGTTTGGAGACGTTGACTATCGTCTCGGTGCTAGCGAAAACCATCTGCCCACAGTGGAGATTCGCGGTTCTATCTAGTTACGCGTTAAACCAACTAGAATTTTTTTGAGTCAGATTCCCCTCCTCGTAGCGAGAACCCTCTGCCCACAGTGGAGATTGCCATCCGGAACAAGCGGTCAGTAGTGCGCGACTGTGACGGTAAGC	AGCGGTCAGTAGTGCG	GTAGCGAGAACCCTCTGC	GTAGCgaaaaccaTCTGC	original	1077	9.28505
1205	SMARCB1	chr22	23833573	23833580	MNV	GAGAACCC	GAAAACCA	24175774	-	GGG	CGGATGGCAATCTCCACTGT	GTGGAGATT	9	TAGCGAAAACCATCTGCCCACA	22	TAGCGAAAACCATCTGCCCACAGTGGAGATT	12	10	TCCCCTCCTCGTAGCGAGAACCCTCTGCCCACAGTGGAGATTGCCATCCGGAACA	GCGAGAAAAGCCTTGTTTGCGGATGGCAATCTCCACTGTGTTTGGAGACGTTGACTATCGTCTCGGTGCTAGCGAAAACCATCTGCCCACAGTGGAGATTCGCGGTTCTATCTAGTTACGCGTTAAACCAACTAGAATTTTTTTGAGTCAGATTCCCCTCCTCGTAGCGAGAACCCTCTGCCCACAGTGGAGATTGCCATCCGGAACAAGCGGTCAGTAGTGCGCGACTGTGACGGTAAGC	AGCGGTCAGTAGTGCG	GTAGCGAGAACCCTCTGC	GTAGCgaaaaccaTCTGC	FEv2	1217	15.3657
1205	SMARCB1	chr22	23833573	23833580	MNV	GAGAACCC	GAAAACCA	24175775	-	TGG	CCGGATGGCAATCTCCACTG	TGGAGATTG	9	GAAAACCATCTGCCCACAG	19	GAAAACCATCTGCCCACAGTGGAGATTG	8	11	CCCCTCCTCGTAGCGAGAACCCTCTGCCCACAGTGGAGATTGCCATCCGGAACAC	GCGAGAAAAGCCTTGTTTGCCGGATGGCAATCTCCACTGGTTTGGAGACGTTGACTATCGTCTCGGTGCGAAAACCATCTGCCCACAGTGGAGATTGCGCGGTTCTATCTAGTTACGCGTTAAACCAACTAGAATTTTTTTGAGTCAGATCTGCCCCTCCTCGTAGCGAGAACCCTCTGCCCACAGTGGAGATTGCCATCCGGAACACTCCCGATTCGACAGCCCGACTGTGACGGTAAGC	TCCCGATTCGACAGCC	GTAGCGAGAACCCTCTGC	GTAGCgaaaaccaTCTGC	FE	691	0.578871
1205	SMARCB1	chr22	23833573	23833580	MNV	GAGAACCC	GAAAACCA	24175775	-	TGG	CCGGATGGCAATCTCCACTG	TGGAGATTG	9	GAAAACCATCTGCCCACAG	19	GAAAACCATCTGCCCACAGTGGAGATTG	8	11	CCCCTCCTCGTAGCGAGAACCCTCTGCCCACAGTGGAGATTGCCATCCGGAACAC	GCGAGAAAAGCCTTGTTTGCCGGATGGCAATCTCCACTGGTTTGGAGACGTTGACTATCGTCTCGGTGCGAAAACCATCTGCCCACAGTGGAGATTGCGCGGTTCTATCTAGTTACGCGTTAAACCAACTAGAATTTTTTTGAGTCAGATCTGCCCCTCCTCGTAGCGAGAACCCTCTGCCCACAGTGGAGATTGCCATCCGGAACACTCCCGATTCGACAGCCCGACTGTGACGGTAAGC	TCCCGATTCGACAGCC	GTAGCGAGAACCCTCTGC	GTAGCgaaaaccaTCTGC	FEv1	2225	0.224719
1205	SMARCB1	chr22	23833573	23833580	MNV	GAGAACCC	GAAAACCA	24175775	-	TGG	CCGGATGGCAATCTCCACTG	TGGAGATTG	9	GAAAACCATCTGCCCACAG	19	GAAAACCATCTGCCCACAGTGGAGATTG	8	11	CCCCTCCTCGTAGCGAGAACCCTCTGCCCACAGTGGAGATTGCCATCCGGAACAC	GCGAGAAAAGCCTTGTTTGCCGGATGGCAATCTCCACTGGTTTGGAGACGTTGACTATCGTCTCGGTGCGAAAACCATCTGCCCACAGTGGAGATTGCGCGGTTCTATCTAGTTACGCGTTAAACCAACTAGAATTTTTTTGAGTCAGATCTGCCCCTCCTCGTAGCGAGAACCCTCTGCCCACAGTGGAGATTGCCATCCGGAACACTCCCGATTCGACAGCCCGACTGTGACGGTAAGC	TCCCGATTCGACAGCC	GTAGCGAGAACCCTCTGC	GTAGCgaaaaccaTCTGC	original	1529	0.58862
1205	SMARCB1	chr22	23833573	23833580	MNV	GAGAACCC	GAAAACCA	24175775	-	TGG	CCGGATGGCAATCTCCACTG	TGGAGATTG	9	GAAAACCATCTGCCCACAG	19	GAAAACCATCTGCCCACAGTGGAGATTG	8	11	CCCCTCCTCGTAGCGAGAACCCTCTGCCCACAGTGGAGATTGCCATCCGGAACAC	GCGAGAAAAGCCTTGTTTGCCGGATGGCAATCTCCACTGGTTTGGAGACGTTGACTATCGTCTCGGTGCGAAAACCATCTGCCCACAGTGGAGATTGCGCGGTTCTATCTAGTTACGCGTTAAACCAACTAGAATTTTTTTGAGTCAGATCTGCCCCTCCTCGTAGCGAGAACCCTCTGCCCACAGTGGAGATTGCCATCCGGAACACTCCCGATTCGACAGCCCGACTGTGACGGTAAGC	TCCCGATTCGACAGCC	GTAGCGAGAACCCTCTGC	GTAGCgaaaaccaTCTGC	FEv2	1642	0.91352
1205	SMARCB1	chr22	23833573	23833580	MNV	GAGAACCC	GAAAACCA	24175775	-	TGG	CCGGATGGCAATCTCCACTG	TGGAGATTGCCATCC	15	TAGCGAAAACCATCTGCCCACAG	23	TAGCGAAAACCATCTGCCCACAGTGGAGATTGCCATCC	12	11	CCCCTCCTCGTAGCGAGAACCCTCTGCCCACAGTGGAGATTGCCATCCGGAACAC	GCGAGAAAAGCCTTGTTTGCCGGATGGCAATCTCCACTGGTTTGGAGACGTTGACTATCGTCTCGGTGCTAGCGAAAACCATCTGCCCACAGTGGAGATTGCCATCCCGCGGTTCTATCTAGTTACGCGTTAAACCAACTAGAATTTTTTTGACCCCTCCTCGTAGCGAGAACCCTCTGCCCACAGTGGAGATTGCCATCCGGAACACAAAGATGCAGCTGCACCGACTGTGACGGTAAGC	AAAGATGCAGCTGCAC	GTAGCGAGAACCCTCTGC	GTAGCgaaaaccaTCTGC	FE	209	0
1205	SMARCB1	chr22	23833573	23833580	MNV	GAGAACCC	GAAAACCA	24175775	-	TGG	CCGGATGGCAATCTCCACTG	TGGAGATTGCCATCC	15	TAGCGAAAACCATCTGCCCACAG	23	TAGCGAAAACCATCTGCCCACAGTGGAGATTGCCATCC	12	11	CCCCTCCTCGTAGCGAGAACCCTCTGCCCACAGTGGAGATTGCCATCCGGAACAC	GCGAGAAAAGCCTTGTTTGCCGGATGGCAATCTCCACTGGTTTGGAGACGTTGACTATCGTCTCGGTGCTAGCGAAAACCATCTGCCCACAGTGGAGATTGCCATCCCGCGGTTCTATCTAGTTACGCGTTAAACCAACTAGAATTTTTTTGACCCCTCCTCGTAGCGAGAACCCTCTGCCCACAGTGGAGATTGCCATCCGGAACACAAAGATGCAGCTGCACCGACTGTGACGGTAAGC	AAAGATGCAGCTGCAC	GTAGCGAGAACCCTCTGC	GTAGCgaaaaccaTCTGC	FEv1	471	2.12314
1205	SMARCB1	chr22	23833573	23833580	MNV	GAGAACCC	GAAAACCA	24175775	-	TGG	CCGGATGGCAATCTCCACTG	TGGAGATTGCCATCC	15	TAGCGAAAACCATCTGCCCACAG	23	TAGCGAAAACCATCTGCCCACAGTGGAGATTGCCATCC	12	11	CCCCTCCTCGTAGCGAGAACCCTCTGCCCACAGTGGAGATTGCCATCCGGAACAC	GCGAGAAAAGCCTTGTTTGCCGGATGGCAATCTCCACTGGTTTGGAGACGTTGACTATCGTCTCGGTGCTAGCGAAAACCATCTGCCCACAGTGGAGATTGCCATCCCGCGGTTCTATCTAGTTACGCGTTAAACCAACTAGAATTTTTTTGACCCCTCCTCGTAGCGAGAACCCTCTGCCCACAGTGGAGATTGCCATCCGGAACACAAAGATGCAGCTGCACCGACTGTGACGGTAAGC	AAAGATGCAGCTGCAC	GTAGCGAGAACCCTCTGC	GTAGCgaaaaccaTCTGC	original	374	3.47594
1205	SMARCB1	chr22	23833573	23833580	MNV	GAGAACCC	GAAAACCA	24175775	-	TGG	CCGGATGGCAATCTCCACTG	TGGAGATTGCCATCC	15	TAGCGAAAACCATCTGCCCACAG	23	TAGCGAAAACCATCTGCCCACAGTGGAGATTGCCATCC	12	11	CCCCTCCTCGTAGCGAGAACCCTCTGCCCACAGTGGAGATTGCCATCCGGAACAC	GCGAGAAAAGCCTTGTTTGCCGGATGGCAATCTCCACTGGTTTGGAGACGTTGACTATCGTCTCGGTGCTAGCGAAAACCATCTGCCCACAGTGGAGATTGCCATCCCGCGGTTCTATCTAGTTACGCGTTAAACCAACTAGAATTTTTTTGACCCCTCCTCGTAGCGAGAACCCTCTGCCCACAGTGGAGATTGCCATCCGGAACACAAAGATGCAGCTGCACCGACTGTGACGGTAAGC	AAAGATGCAGCTGCAC	GTAGCGAGAACCCTCTGC	GTAGCgaaaaccaTCTGC	FEv2	494	2.02429
1205	SMARCB1	chr22	23833573	23833580	MNV	GAGAACCC	GAAAACCA	24175767	-	GGG	CAATCTCCACTGTGGGCAGA	GCCCACAGTGGAGAT	15	AGCGAAAACCATCT	14	AGCGAAAACCATCTGCCCACAGTGGAGAT	11	3	CACTGCCTCCCCTCCTCGTAGCGAGAACCCTCTGCCCACAGTGGAGATTGCCATC	GCGAGAAAAGCCTTGTTTGCAATCTCCACTGTGGGCAGAGTTTGGAGACGTTGACTATCGTCTCGGTGCAGCGAAAACCATCTGCCCACAGTGGAGATCGCGGTTCTATCTAGTTACGCGTTAAACCAACTAGAATTTTTTTGAGTCAGATCTCACTGCCTCCCCTCCTCGTAGCGAGAACCCTCTGCCCACAGTGGAGATTGCCATCAACTTTCCAGGAATGCCGACTGTGACGGTAAGC	AACTTTCCAGGAATGC	GTAGCGAGAACCCTCTGC	GTAGCgaaaaccaTCTGC	FE	881	33.7117
1205	SMARCB1	chr22	23833573	23833580	MNV	GAGAACCC	GAAAACCA	24175767	-	GGG	CAATCTCCACTGTGGGCAGA	GCCCACAGTGGAGAT	15	AGCGAAAACCATCT	14	AGCGAAAACCATCTGCCCACAGTGGAGAT	11	3	CACTGCCTCCCCTCCTCGTAGCGAGAACCCTCTGCCCACAGTGGAGATTGCCATC	GCGAGAAAAGCCTTGTTTGCAATCTCCACTGTGGGCAGAGTTTGGAGACGTTGACTATCGTCTCGGTGCAGCGAAAACCATCTGCCCACAGTGGAGATCGCGGTTCTATCTAGTTACGCGTTAAACCAACTAGAATTTTTTTGAGTCAGATCTCACTGCCTCCCCTCCTCGTAGCGAGAACCCTCTGCCCACAGTGGAGATTGCCATCAACTTTCCAGGAATGCCGACTGTGACGGTAAGC	AACTTTCCAGGAATGC	GTAGCGAGAACCCTCTGC	GTAGCgaaaaccaTCTGC	FEv1	1451	41.7643
1205	SMARCB1	chr22	23833573	23833580	MNV	GAGAACCC	GAAAACCA	24175767	-	GGG	CAATCTCCACTGTGGGCAGA	GCCCACAGTGGAGAT	15	AGCGAAAACCATCT	14	AGCGAAAACCATCTGCCCACAGTGGAGAT	11	3	CACTGCCTCCCCTCCTCGTAGCGAGAACCCTCTGCCCACAGTGGAGATTGCCATC	GCGAGAAAAGCCTTGTTTGCAATCTCCACTGTGGGCAGAGTTTGGAGACGTTGACTATCGTCTCGGTGCAGCGAAAACCATCTGCCCACAGTGGAGATCGCGGTTCTATCTAGTTACGCGTTAAACCAACTAGAATTTTTTTGAGTCAGATCTCACTGCCTCCCCTCCTCGTAGCGAGAACCCTCTGCCCACAGTGGAGATTGCCATCAACTTTCCAGGAATGCCGACTGTGACGGTAAGC	AACTTTCCAGGAATGC	GTAGCGAGAACCCTCTGC	GTAGCgaaaaccaTCTGC	original	1420	29.3662
1205	SMARCB1	chr22	23833573	23833580	MNV	GAGAACCC	GAAAACCA	24175767	-	GGG	CAATCTCCACTGTGGGCAGA	GCCCACAGTGGAGAT	15	AGCGAAAACCATCT	14	AGCGAAAACCATCTGCCCACAGTGGAGAT	11	3	CACTGCCTCCCCTCCTCGTAGCGAGAACCCTCTGCCCACAGTGGAGATTGCCATC	GCGAGAAAAGCCTTGTTTGCAATCTCCACTGTGGGCAGAGTTTGGAGACGTTGACTATCGTCTCGGTGCAGCGAAAACCATCTGCCCACAGTGGAGATCGCGGTTCTATCTAGTTACGCGTTAAACCAACTAGAATTTTTTTGAGTCAGATCTCACTGCCTCCCCTCCTCGTAGCGAGAACCCTCTGCCCACAGTGGAGATTGCCATCAACTTTCCAGGAATGCCGACTGTGACGGTAAGC	AACTTTCCAGGAATGC	GTAGCGAGAACCCTCTGC	GTAGCgaaaaccaTCTGC	FEv2	1370	32.5547
1205	SMARCB1	chr22	23833573	23833580	MNV	GAGAACCC	GAAAACCA	24175767	-	GGG	CAATCTCCACTGTGGGCAGA	GCCCACAGTGGAGAT	15	TAGCGAAAACCATCT	15	TAGCGAAAACCATCTGCCCACAGTGGAGAT	12	3	CACTGCCTCCCCTCCTCGTAGCGAGAACCCTCTGCCCACAGTGGAGATTGCCATC	GCGAGAAAAGCCTTGTTTGCAATCTCCACTGTGGGCAGAGTTTGGAGACGTTGACTATCGTCTCGGTGCTAGCGAAAACCATCTGCCCACAGTGGAGATCGCGGTTCTATCTAGTTACGCGTTAAACCAACTAGAATTTTTTTGAGTCAGATCCACTGCCTCCCCTCCTCGTAGCGAGAACCCTCTGCCCACAGTGGAGATTGCCATCACTTACTCACGAGGTACGACTGTGACGGTAAGC	ACTTACTCACGAGGTA	GTAGCGAGAACCCTCTGC	GTAGCgaaaaccaTCTGC	FE	475	39.5789
1205	SMARCB1	chr22	23833573	23833580	MNV	GAGAACCC	GAAAACCA	24175767	-	GGG	CAATCTCCACTGTGGGCAGA	GCCCACAGTGGAGAT	15	TAGCGAAAACCATCT	15	TAGCGAAAACCATCTGCCCACAGTGGAGAT	12	3	CACTGCCTCCCCTCCTCGTAGCGAGAACCCTCTGCCCACAGTGGAGATTGCCATC	GCGAGAAAAGCCTTGTTTGCAATCTCCACTGTGGGCAGAGTTTGGAGACGTTGACTATCGTCTCGGTGCTAGCGAAAACCATCTGCCCACAGTGGAGATCGCGGTTCTATCTAGTTACGCGTTAAACCAACTAGAATTTTTTTGAGTCAGATCCACTGCCTCCCCTCCTCGTAGCGAGAACCCTCTGCCCACAGTGGAGATTGCCATCACTTACTCACGAGGTACGACTGTGACGGTAAGC	ACTTACTCACGAGGTA	GTAGCGAGAACCCTCTGC	GTAGCgaaaaccaTCTGC	FEv1	786	26.2087
1205	SMARCB1	chr22	23833573	23833580	MNV	GAGAACCC	GAAAACCA	24175767	-	GGG	CAATCTCCACTGTGGGCAGA	GCCCACAGTGGAGAT	15	TAGCGAAAACCATCT	15	TAGCGAAAACCATCTGCCCACAGTGGAGAT	12	3	CACTGCCTCCCCTCCTCGTAGCGAGAACCCTCTGCCCACAGTGGAGATTGCCATC	GCGAGAAAAGCCTTGTTTGCAATCTCCACTGTGGGCAGAGTTTGGAGACGTTGACTATCGTCTCGGTGCTAGCGAAAACCATCTGCCCACAGTGGAGATCGCGGTTCTATCTAGTTACGCGTTAAACCAACTAGAATTTTTTTGAGTCAGATCCACTGCCTCCCCTCCTCGTAGCGAGAACCCTCTGCCCACAGTGGAGATTGCCATCACTTACTCACGAGGTACGACTGTGACGGTAAGC	ACTTACTCACGAGGTA	GTAGCGAGAACCCTCTGC	GTAGCgaaaaccaTCTGC	original	664	21.8373
1205	SMARCB1	chr22	23833573	23833580	MNV	GAGAACCC	GAAAACCA	24175767	-	GGG	CAATCTCCACTGTGGGCAGA	GCCCACAGTGGAGAT	15	TAGCGAAAACCATCT	15	TAGCGAAAACCATCTGCCCACAGTGGAGAT	12	3	CACTGCCTCCCCTCCTCGTAGCGAGAACCCTCTGCCCACAGTGGAGATTGCCATC	GCGAGAAAAGCCTTGTTTGCAATCTCCACTGTGGGCAGAGTTTGGAGACGTTGACTATCGTCTCGGTGCTAGCGAAAACCATCTGCCCACAGTGGAGATCGCGGTTCTATCTAGTTACGCGTTAAACCAACTAGAATTTTTTTGAGTCAGATCCACTGCCTCCCCTCCTCGTAGCGAGAACCCTCTGCCCACAGTGGAGATTGCCATCACTTACTCACGAGGTACGACTGTGACGGTAAGC	ACTTACTCACGAGGTA	GTAGCGAGAACCCTCTGC	GTAGCgaaaaccaTCTGC	FEv2	637	30.7692
1206	SMARCB1	chr22	23833582	23833587	MNV	CTGCCC	ATGCCA	24175774	-	GGG	CGGATGGCAATCTCCACTGT	GTGGAGATTGCCA	13	AACCCTATGCCAACA	15	AACCCTATGCCAACAGTGGAGATTGCCA	12	3	TCCCCTCCTCGTAGCGAGAACCCTCTGCCCACAGTGGAGATTGCCATCCGGAACA	GCGAGAAAAGCCTTGTTTGCGGATGGCAATCTCCACTGTGTTTGGAGACGTTGACTATCGTCTCGGTGCAACCCTATGCCAACAGTGGAGATTGCCACGCGGTTCTATCTAGTTACGCGTTAAACCAACTAGAATTTTTTTGAGTCAGATCTGTCCCCTCCTCGTAGCGAGAACCCTCTGCCCACAGTGGAGATTGCCATCCGGAACAAAGGAGCAGGTGTTAACGACTGTGACGGTAAGC	AAGGAGCAGGTGTTAA	ACCCTCTGCCCACAGT	ACCCTatgccaACAGT	FE	731	21.2038
1206	SMARCB1	chr22	23833582	23833587	MNV	CTGCCC	ATGCCA	24175774	-	GGG	CGGATGGCAATCTCCACTGT	GTGGAGATTGCCA	13	AACCCTATGCCAACA	15	AACCCTATGCCAACAGTGGAGATTGCCA	12	3	TCCCCTCCTCGTAGCGAGAACCCTCTGCCCACAGTGGAGATTGCCATCCGGAACA	GCGAGAAAAGCCTTGTTTGCGGATGGCAATCTCCACTGTGTTTGGAGACGTTGACTATCGTCTCGGTGCAACCCTATGCCAACAGTGGAGATTGCCACGCGGTTCTATCTAGTTACGCGTTAAACCAACTAGAATTTTTTTGAGTCAGATCTGTCCCCTCCTCGTAGCGAGAACCCTCTGCCCACAGTGGAGATTGCCATCCGGAACAAAGGAGCAGGTGTTAACGACTGTGACGGTAAGC	AAGGAGCAGGTGTTAA	ACCCTCTGCCCACAGT	ACCCTatgccaACAGT	FEv1	1429	21.1337
1206	SMARCB1	chr22	23833582	23833587	MNV	CTGCCC	ATGCCA	24175774	-	GGG	CGGATGGCAATCTCCACTGT	GTGGAGATTGCCA	13	AACCCTATGCCAACA	15	AACCCTATGCCAACAGTGGAGATTGCCA	12	3	TCCCCTCCTCGTAGCGAGAACCCTCTGCCCACAGTGGAGATTGCCATCCGGAACA	GCGAGAAAAGCCTTGTTTGCGGATGGCAATCTCCACTGTGTTTGGAGACGTTGACTATCGTCTCGGTGCAACCCTATGCCAACAGTGGAGATTGCCACGCGGTTCTATCTAGTTACGCGTTAAACCAACTAGAATTTTTTTGAGTCAGATCTGTCCCCTCCTCGTAGCGAGAACCCTCTGCCCACAGTGGAGATTGCCATCCGGAACAAAGGAGCAGGTGTTAACGACTGTGACGGTAAGC	AAGGAGCAGGTGTTAA	ACCCTCTGCCCACAGT	ACCCTatgccaACAGT	original	1646	21.4459
1206	SMARCB1	chr22	23833582	23833587	MNV	CTGCCC	ATGCCA	24175774	-	GGG	CGGATGGCAATCTCCACTGT	GTGGAGATTGCCA	13	AACCCTATGCCAACA	15	AACCCTATGCCAACAGTGGAGATTGCCA	12	3	TCCCCTCCTCGTAGCGAGAACCCTCTGCCCACAGTGGAGATTGCCATCCGGAACA	GCGAGAAAAGCCTTGTTTGCGGATGGCAATCTCCACTGTGTTTGGAGACGTTGACTATCGTCTCGGTGCAACCCTATGCCAACAGTGGAGATTGCCACGCGGTTCTATCTAGTTACGCGTTAAACCAACTAGAATTTTTTTGAGTCAGATCTGTCCCCTCCTCGTAGCGAGAACCCTCTGCCCACAGTGGAGATTGCCATCCGGAACAAAGGAGCAGGTGTTAACGACTGTGACGGTAAGC	AAGGAGCAGGTGTTAA	ACCCTCTGCCCACAGT	ACCCTatgccaACAGT	FEv2	1358	24.8895
1206	SMARCB1	chr22	23833582	23833587	MNV	CTGCCC	ATGCCA	24175774	-	GGG	CGGATGGCAATCTCCACTGT	GTGGAGATTGCCA	13	ACCCTATGCCAACA	14	ACCCTATGCCAACAGTGGAGATTGCCA	11	3	TCCCCTCCTCGTAGCGAGAACCCTCTGCCCACAGTGGAGATTGCCATCCGGAACA	GCGAGAAAAGCCTTGTTTGCGGATGGCAATCTCCACTGTGTTTGGAGACGTTGACTATCGTCTCGGTGCACCCTATGCCAACAGTGGAGATTGCCACGCGGTTCTATCTAGTTACGCGTTAAACCAACTAGAATTTTTTTGAGTCAGATCTGATCCCCTCCTCGTAGCGAGAACCCTCTGCCCACAGTGGAGATTGCCATCCGGAACAGTGTTAGGTCAAAGATCGACTGTGACGGTAAGC	GTGTTAGGTCAAAGAT	ACCCTCTGCCCACAGT	ACCCTatgccaACAGT	FE	215	20.9302
1206	SMARCB1	chr22	23833582	23833587	MNV	CTGCCC	ATGCCA	24175774	-	GGG	CGGATGGCAATCTCCACTGT	GTGGAGATTGCCA	13	ACCCTATGCCAACA	14	ACCCTATGCCAACAGTGGAGATTGCCA	11	3	TCCCCTCCTCGTAGCGAGAACCCTCTGCCCACAGTGGAGATTGCCATCCGGAACA	GCGAGAAAAGCCTTGTTTGCGGATGGCAATCTCCACTGTGTTTGGAGACGTTGACTATCGTCTCGGTGCACCCTATGCCAACAGTGGAGATTGCCACGCGGTTCTATCTAGTTACGCGTTAAACCAACTAGAATTTTTTTGAGTCAGATCTGATCCCCTCCTCGTAGCGAGAACCCTCTGCCCACAGTGGAGATTGCCATCCGGAACAGTGTTAGGTCAAAGATCGACTGTGACGGTAAGC	GTGTTAGGTCAAAGAT	ACCCTCTGCCCACAGT	ACCCTatgccaACAGT	FEv1	292	35.9589
1206	SMARCB1	chr22	23833582	23833587	MNV	CTGCCC	ATGCCA	24175774	-	GGG	CGGATGGCAATCTCCACTGT	GTGGAGATTGCCA	13	ACCCTATGCCAACA	14	ACCCTATGCCAACAGTGGAGATTGCCA	11	3	TCCCCTCCTCGTAGCGAGAACCCTCTGCCCACAGTGGAGATTGCCATCCGGAACA	GCGAGAAAAGCCTTGTTTGCGGATGGCAATCTCCACTGTGTTTGGAGACGTTGACTATCGTCTCGGTGCACCCTATGCCAACAGTGGAGATTGCCACGCGGTTCTATCTAGTTACGCGTTAAACCAACTAGAATTTTTTTGAGTCAGATCTGATCCCCTCCTCGTAGCGAGAACCCTCTGCCCACAGTGGAGATTGCCATCCGGAACAGTGTTAGGTCAAAGATCGACTGTGACGGTAAGC	GTGTTAGGTCAAAGAT	ACCCTCTGCCCACAGT	ACCCTatgccaACAGT	original	336	18.4524
1206	SMARCB1	chr22	23833582	23833587	MNV	CTGCCC	ATGCCA	24175774	-	GGG	CGGATGGCAATCTCCACTGT	GTGGAGATTGCCA	13	ACCCTATGCCAACA	14	ACCCTATGCCAACAGTGGAGATTGCCA	11	3	TCCCCTCCTCGTAGCGAGAACCCTCTGCCCACAGTGGAGATTGCCATCCGGAACA	GCGAGAAAAGCCTTGTTTGCGGATGGCAATCTCCACTGTGTTTGGAGACGTTGACTATCGTCTCGGTGCACCCTATGCCAACAGTGGAGATTGCCACGCGGTTCTATCTAGTTACGCGTTAAACCAACTAGAATTTTTTTGAGTCAGATCTGATCCCCTCCTCGTAGCGAGAACCCTCTGCCCACAGTGGAGATTGCCATCCGGAACAGTGTTAGGTCAAAGATCGACTGTGACGGTAAGC	GTGTTAGGTCAAAGAT	ACCCTCTGCCCACAGT	ACCCTatgccaACAGT	FEv2	208	14.4231
1206	SMARCB1	chr22	23833582	23833587	MNV	CTGCCC	ATGCCA	24175774	-	GGG	CGGATGGCAATCTCCACTGT	GTGGAGATTGCCATC	15	ACCCTATGCCAACA	14	ACCCTATGCCAACAGTGGAGATTGCCATC	11	3	TCCCCTCCTCGTAGCGAGAACCCTCTGCCCACAGTGGAGATTGCCATCCGGAACA	GCGAGAAAAGCCTTGTTTGCGGATGGCAATCTCCACTGTGTTTGGAGACGTTGACTATCGTCTCGGTGCACCCTATGCCAACAGTGGAGATTGCCATCCGCGGTTCTATCTAGTTACGCGTTAAACCAACTAGAATTTTTTTGAGTCAGATCTTCCCCTCCTCGTAGCGAGAACCCTCTGCCCACAGTGGAGATTGCCATCCGGAACAGAACCTATCAAAGTAGCGACTGTGACGGTAAGC	GAACCTATCAAAGTAG	ACCCTCTGCCCACAGT	ACCCTatgccaACAGT	FE	113	2.65487
1206	SMARCB1	chr22	23833582	23833587	MNV	CTGCCC	ATGCCA	24175774	-	GGG	CGGATGGCAATCTCCACTGT	GTGGAGATTGCCATC	15	ACCCTATGCCAACA	14	ACCCTATGCCAACAGTGGAGATTGCCATC	11	3	TCCCCTCCTCGTAGCGAGAACCCTCTGCCCACAGTGGAGATTGCCATCCGGAACA	GCGAGAAAAGCCTTGTTTGCGGATGGCAATCTCCACTGTGTTTGGAGACGTTGACTATCGTCTCGGTGCACCCTATGCCAACAGTGGAGATTGCCATCCGCGGTTCTATCTAGTTACGCGTTAAACCAACTAGAATTTTTTTGAGTCAGATCTTCCCCTCCTCGTAGCGAGAACCCTCTGCCCACAGTGGAGATTGCCATCCGGAACAGAACCTATCAAAGTAGCGACTGTGACGGTAAGC	GAACCTATCAAAGTAG	ACCCTCTGCCCACAGT	ACCCTatgccaACAGT	FEv1	176	5.11364
1206	SMARCB1	chr22	23833582	23833587	MNV	CTGCCC	ATGCCA	24175774	-	GGG	CGGATGGCAATCTCCACTGT	GTGGAGATTGCCATC	15	ACCCTATGCCAACA	14	ACCCTATGCCAACAGTGGAGATTGCCATC	11	3	TCCCCTCCTCGTAGCGAGAACCCTCTGCCCACAGTGGAGATTGCCATCCGGAACA	GCGAGAAAAGCCTTGTTTGCGGATGGCAATCTCCACTGTGTTTGGAGACGTTGACTATCGTCTCGGTGCACCCTATGCCAACAGTGGAGATTGCCATCCGCGGTTCTATCTAGTTACGCGTTAAACCAACTAGAATTTTTTTGAGTCAGATCTTCCCCTCCTCGTAGCGAGAACCCTCTGCCCACAGTGGAGATTGCCATCCGGAACAGAACCTATCAAAGTAGCGACTGTGACGGTAAGC	GAACCTATCAAAGTAG	ACCCTCTGCCCACAGT	ACCCTatgccaACAGT	original	139	12.2302
1206	SMARCB1	chr22	23833582	23833587	MNV	CTGCCC	ATGCCA	24175774	-	GGG	CGGATGGCAATCTCCACTGT	GTGGAGATTGCCATC	15	ACCCTATGCCAACA	14	ACCCTATGCCAACAGTGGAGATTGCCATC	11	3	TCCCCTCCTCGTAGCGAGAACCCTCTGCCCACAGTGGAGATTGCCATCCGGAACA	GCGAGAAAAGCCTTGTTTGCGGATGGCAATCTCCACTGTGTTTGGAGACGTTGACTATCGTCTCGGTGCACCCTATGCCAACAGTGGAGATTGCCATCCGCGGTTCTATCTAGTTACGCGTTAAACCAACTAGAATTTTTTTGAGTCAGATCTTCCCCTCCTCGTAGCGAGAACCCTCTGCCCACAGTGGAGATTGCCATCCGGAACAGAACCTATCAAAGTAGCGACTGTGACGGTAAGC	GAACCTATCAAAGTAG	ACCCTCTGCCCACAGT	ACCCTatgccaACAGT	FEv2	161	2.48447
1206	SMARCB1	chr22	23833582	23833587	MNV	CTGCCC	ATGCCA	24175775	-	TGG	CCGGATGGCAATCTCCACTG	TGGAGATTGCCATCC	15	AACCCTATGCCAACAG	16	AACCCTATGCCAACAGTGGAGATTGCCATCC	12	4	CCCCTCCTCGTAGCGAGAACCCTCTGCCCACAGTGGAGATTGCCATCCGGAACAC	GCGAGAAAAGCCTTGTTTGCCGGATGGCAATCTCCACTGGTTTGGAGACGTTGACTATCGTCTCGGTGCAACCCTATGCCAACAGTGGAGATTGCCATCCCGCGGTTCTATCTAGTTACGCGTTAAACCAACTAGAATTTTTTTGAGTCAGATCCCCTCCTCGTAGCGAGAACCCTCTGCCCACAGTGGAGATTGCCATCCGGAACACACGCCGACATGGAATACGACTGTGACGGTAAGC	ACGCCGACATGGAATA	ACCCTCTGCCCACAGT	ACCCTatgccaACAGT	FE	678	4.71976
1206	SMARCB1	chr22	23833582	23833587	MNV	CTGCCC	ATGCCA	24175775	-	TGG	CCGGATGGCAATCTCCACTG	TGGAGATTGCCATCC	15	AACCCTATGCCAACAG	16	AACCCTATGCCAACAGTGGAGATTGCCATCC	12	4	CCCCTCCTCGTAGCGAGAACCCTCTGCCCACAGTGGAGATTGCCATCCGGAACAC	GCGAGAAAAGCCTTGTTTGCCGGATGGCAATCTCCACTGGTTTGGAGACGTTGACTATCGTCTCGGTGCAACCCTATGCCAACAGTGGAGATTGCCATCCCGCGGTTCTATCTAGTTACGCGTTAAACCAACTAGAATTTTTTTGAGTCAGATCCCCTCCTCGTAGCGAGAACCCTCTGCCCACAGTGGAGATTGCCATCCGGAACACACGCCGACATGGAATACGACTGTGACGGTAAGC	ACGCCGACATGGAATA	ACCCTCTGCCCACAGT	ACCCTatgccaACAGT	FEv1	1118	6.17174
1206	SMARCB1	chr22	23833582	23833587	MNV	CTGCCC	ATGCCA	24175775	-	TGG	CCGGATGGCAATCTCCACTG	TGGAGATTGCCATCC	15	AACCCTATGCCAACAG	16	AACCCTATGCCAACAGTGGAGATTGCCATCC	12	4	CCCCTCCTCGTAGCGAGAACCCTCTGCCCACAGTGGAGATTGCCATCCGGAACAC	GCGAGAAAAGCCTTGTTTGCCGGATGGCAATCTCCACTGGTTTGGAGACGTTGACTATCGTCTCGGTGCAACCCTATGCCAACAGTGGAGATTGCCATCCCGCGGTTCTATCTAGTTACGCGTTAAACCAACTAGAATTTTTTTGAGTCAGATCCCCTCCTCGTAGCGAGAACCCTCTGCCCACAGTGGAGATTGCCATCCGGAACACACGCCGACATGGAATACGACTGTGACGGTAAGC	ACGCCGACATGGAATA	ACCCTCTGCCCACAGT	ACCCTatgccaACAGT	original	1149	5.48303
1206	SMARCB1	chr22	23833582	23833587	MNV	CTGCCC	ATGCCA	24175775	-	TGG	CCGGATGGCAATCTCCACTG	TGGAGATTGCCATCC	15	AACCCTATGCCAACAG	16	AACCCTATGCCAACAGTGGAGATTGCCATCC	12	4	CCCCTCCTCGTAGCGAGAACCCTCTGCCCACAGTGGAGATTGCCATCCGGAACAC	GCGAGAAAAGCCTTGTTTGCCGGATGGCAATCTCCACTGGTTTGGAGACGTTGACTATCGTCTCGGTGCAACCCTATGCCAACAGTGGAGATTGCCATCCCGCGGTTCTATCTAGTTACGCGTTAAACCAACTAGAATTTTTTTGAGTCAGATCCCCTCCTCGTAGCGAGAACCCTCTGCCCACAGTGGAGATTGCCATCCGGAACACACGCCGACATGGAATACGACTGTGACGGTAAGC	ACGCCGACATGGAATA	ACCCTCTGCCCACAGT	ACCCTatgccaACAGT	FEv2	1137	7.73967
1206	SMARCB1	chr22	23833582	23833587	MNV	CTGCCC	ATGCCA	24175775	-	TGG	CCGGATGGCAATCTCCACTG	TGGAGATTGCCAT	13	AACCCTATGCCAACAG	16	AACCCTATGCCAACAGTGGAGATTGCCAT	12	4	CCCCTCCTCGTAGCGAGAACCCTCTGCCCACAGTGGAGATTGCCATCCGGAACAC	GCGAGAAAAGCCTTGTTTGCCGGATGGCAATCTCCACTGGTTTGGAGACGTTGACTATCGTCTCGGTGCAACCCTATGCCAACAGTGGAGATTGCCATCGCGGTTCTATCTAGTTACGCGTTAAACCAACTAGAATTTTTTTGAGTCAGATCTCCCCTCCTCGTAGCGAGAACCCTCTGCCCACAGTGGAGATTGCCATCCGGAACACTCAATCTAGCGATAGCCGACTGTGACGGTAAGC	TCAATCTAGCGATAGC	ACCCTCTGCCCACAGT	ACCCTatgccaACAGT	FE	417	6.23501
1206	SMARCB1	chr22	23833582	23833587	MNV	CTGCCC	ATGCCA	24175775	-	TGG	CCGGATGGCAATCTCCACTG	TGGAGATTGCCAT	13	AACCCTATGCCAACAG	16	AACCCTATGCCAACAGTGGAGATTGCCAT	12	4	CCCCTCCTCGTAGCGAGAACCCTCTGCCCACAGTGGAGATTGCCATCCGGAACAC	GCGAGAAAAGCCTTGTTTGCCGGATGGCAATCTCCACTGGTTTGGAGACGTTGACTATCGTCTCGGTGCAACCCTATGCCAACAGTGGAGATTGCCATCGCGGTTCTATCTAGTTACGCGTTAAACCAACTAGAATTTTTTTGAGTCAGATCTCCCCTCCTCGTAGCGAGAACCCTCTGCCCACAGTGGAGATTGCCATCCGGAACACTCAATCTAGCGATAGCCGACTGTGACGGTAAGC	TCAATCTAGCGATAGC	ACCCTCTGCCCACAGT	ACCCTatgccaACAGT	FEv1	645	4.18605
1206	SMARCB1	chr22	23833582	23833587	MNV	CTGCCC	ATGCCA	24175775	-	TGG	CCGGATGGCAATCTCCACTG	TGGAGATTGCCAT	13	AACCCTATGCCAACAG	16	AACCCTATGCCAACAGTGGAGATTGCCAT	12	4	CCCCTCCTCGTAGCGAGAACCCTCTGCCCACAGTGGAGATTGCCATCCGGAACAC	GCGAGAAAAGCCTTGTTTGCCGGATGGCAATCTCCACTGGTTTGGAGACGTTGACTATCGTCTCGGTGCAACCCTATGCCAACAGTGGAGATTGCCATCGCGGTTCTATCTAGTTACGCGTTAAACCAACTAGAATTTTTTTGAGTCAGATCTCCCCTCCTCGTAGCGAGAACCCTCTGCCCACAGTGGAGATTGCCATCCGGAACACTCAATCTAGCGATAGCCGACTGTGACGGTAAGC	TCAATCTAGCGATAGC	ACCCTCTGCCCACAGT	ACCCTatgccaACAGT	original	711	6.32911
1206	SMARCB1	chr22	23833582	23833587	MNV	CTGCCC	ATGCCA	24175775	-	TGG	CCGGATGGCAATCTCCACTG	TGGAGATTGCCAT	13	AACCCTATGCCAACAG	16	AACCCTATGCCAACAGTGGAGATTGCCAT	12	4	CCCCTCCTCGTAGCGAGAACCCTCTGCCCACAGTGGAGATTGCCATCCGGAACAC	GCGAGAAAAGCCTTGTTTGCCGGATGGCAATCTCCACTGGTTTGGAGACGTTGACTATCGTCTCGGTGCAACCCTATGCCAACAGTGGAGATTGCCATCGCGGTTCTATCTAGTTACGCGTTAAACCAACTAGAATTTTTTTGAGTCAGATCTCCCCTCCTCGTAGCGAGAACCCTCTGCCCACAGTGGAGATTGCCATCCGGAACACTCAATCTAGCGATAGCCGACTGTGACGGTAAGC	TCAATCTAGCGATAGC	ACCCTCTGCCCACAGT	ACCCTatgccaACAGT	FEv2	850	10.3529
1206	SMARCB1	chr22	23833582	23833587	MNV	CTGCCC	ATGCCA	24175775	-	TGG	CCGGATGGCAATCTCCACTG	TGGAGATTG	9	AACCCTATGCCAACAG	16	AACCCTATGCCAACAGTGGAGATTG	12	4	CCCCTCCTCGTAGCGAGAACCCTCTGCCCACAGTGGAGATTGCCATCCGGAACAC	GCGAGAAAAGCCTTGTTTGCCGGATGGCAATCTCCACTGGTTTGGAGACGTTGACTATCGTCTCGGTGCAACCCTATGCCAACAGTGGAGATTGCGCGGTTCTATCTAGTTACGCGTTAAACCAACTAGAATTTTTTTGAGTCAGATCTGAATCCCCTCCTCGTAGCGAGAACCCTCTGCCCACAGTGGAGATTGCCATCCGGAACACACGTCAAGTAAAGTCACGACTGTGACGGTAAGC	ACGTCAAGTAAAGTCA	ACCCTCTGCCCACAGT	ACCCTatgccaACAGT	FE	411	0
1206	SMARCB1	chr22	23833582	23833587	MNV	CTGCCC	ATGCCA	24175775	-	TGG	CCGGATGGCAATCTCCACTG	TGGAGATTG	9	AACCCTATGCCAACAG	16	AACCCTATGCCAACAGTGGAGATTG	12	4	CCCCTCCTCGTAGCGAGAACCCTCTGCCCACAGTGGAGATTGCCATCCGGAACAC	GCGAGAAAAGCCTTGTTTGCCGGATGGCAATCTCCACTGGTTTGGAGACGTTGACTATCGTCTCGGTGCAACCCTATGCCAACAGTGGAGATTGCGCGGTTCTATCTAGTTACGCGTTAAACCAACTAGAATTTTTTTGAGTCAGATCTGAATCCCCTCCTCGTAGCGAGAACCCTCTGCCCACAGTGGAGATTGCCATCCGGAACACACGTCAAGTAAAGTCACGACTGTGACGGTAAGC	ACGTCAAGTAAAGTCA	ACCCTCTGCCCACAGT	ACCCTatgccaACAGT	FEv1	599	0
1206	SMARCB1	chr22	23833582	23833587	MNV	CTGCCC	ATGCCA	24175775	-	TGG	CCGGATGGCAATCTCCACTG	TGGAGATTG	9	AACCCTATGCCAACAG	16	AACCCTATGCCAACAGTGGAGATTG	12	4	CCCCTCCTCGTAGCGAGAACCCTCTGCCCACAGTGGAGATTGCCATCCGGAACAC	GCGAGAAAAGCCTTGTTTGCCGGATGGCAATCTCCACTGGTTTGGAGACGTTGACTATCGTCTCGGTGCAACCCTATGCCAACAGTGGAGATTGCGCGGTTCTATCTAGTTACGCGTTAAACCAACTAGAATTTTTTTGAGTCAGATCTGAATCCCCTCCTCGTAGCGAGAACCCTCTGCCCACAGTGGAGATTGCCATCCGGAACACACGTCAAGTAAAGTCACGACTGTGACGGTAAGC	ACGTCAAGTAAAGTCA	ACCCTCTGCCCACAGT	ACCCTatgccaACAGT	original	711	2.25035
1206	SMARCB1	chr22	23833582	23833587	MNV	CTGCCC	ATGCCA	24175775	-	TGG	CCGGATGGCAATCTCCACTG	TGGAGATTG	9	AACCCTATGCCAACAG	16	AACCCTATGCCAACAGTGGAGATTG	12	4	CCCCTCCTCGTAGCGAGAACCCTCTGCCCACAGTGGAGATTGCCATCCGGAACAC	GCGAGAAAAGCCTTGTTTGCCGGATGGCAATCTCCACTGGTTTGGAGACGTTGACTATCGTCTCGGTGCAACCCTATGCCAACAGTGGAGATTGCGCGGTTCTATCTAGTTACGCGTTAAACCAACTAGAATTTTTTTGAGTCAGATCTGAATCCCCTCCTCGTAGCGAGAACCCTCTGCCCACAGTGGAGATTGCCATCCGGAACACACGTCAAGTAAAGTCACGACTGTGACGGTAAGC	ACGTCAAGTAAAGTCA	ACCCTCTGCCCACAGT	ACCCTatgccaACAGT	FEv2	586	3.24232
1206	SMARCB1	chr22	23833582	23833587	MNV	CTGCCC	ATGCCA	24175790	-	TGG	CGCATCGCCCGTGTTCCGGA	GGAACACGG	9	ATGCCAACAGTGGAGATTGCCATCC	25	ATGCCAACAGTGGAGATTGCCATCCGGAACACGG	6	19	AGAACCCTCTGCCCACAGTGGAGATTGCCATCCGGAACACGGGCGATGCGGACCA	GCGAGAAAAGCCTTGTTTGCGCATCGCCCGTGTTCCGGAGTTTGGAGACGTTGACTATCGTCTCGGTGCATGCCAACAGTGGAGATTGCCATCCGGAACACGGCGCGGTTCTATCTAGTTACGCGTTAAACCAACTAGAATTTTTTTGAGTCAAGAACCCTCTGCCCACAGTGGAGATTGCCATCCGGAACACGGGCGATGCGGACCACCTAGCTGTCACACGCCGACTGTGACGGTAAGC	CCTAGCTGTCACACGC	ACCCTCTGCCCACAGT	ACCCTatgccaACAGT	FE	70	1.42857
1206	SMARCB1	chr22	23833582	23833587	MNV	CTGCCC	ATGCCA	24175790	-	TGG	CGCATCGCCCGTGTTCCGGA	GGAACACGG	9	ATGCCAACAGTGGAGATTGCCATCC	25	ATGCCAACAGTGGAGATTGCCATCCGGAACACGG	6	19	AGAACCCTCTGCCCACAGTGGAGATTGCCATCCGGAACACGGGCGATGCGGACCA	GCGAGAAAAGCCTTGTTTGCGCATCGCCCGTGTTCCGGAGTTTGGAGACGTTGACTATCGTCTCGGTGCATGCCAACAGTGGAGATTGCCATCCGGAACACGGCGCGGTTCTATCTAGTTACGCGTTAAACCAACTAGAATTTTTTTGAGTCAAGAACCCTCTGCCCACAGTGGAGATTGCCATCCGGAACACGGGCGATGCGGACCACCTAGCTGTCACACGCCGACTGTGACGGTAAGC	CCTAGCTGTCACACGC	ACCCTCTGCCCACAGT	ACCCTatgccaACAGT	FEv1	91	0
1206	SMARCB1	chr22	23833582	23833587	MNV	CTGCCC	ATGCCA	24175790	-	TGG	CGCATCGCCCGTGTTCCGGA	GGAACACGG	9	ATGCCAACAGTGGAGATTGCCATCC	25	ATGCCAACAGTGGAGATTGCCATCCGGAACACGG	6	19	AGAACCCTCTGCCCACAGTGGAGATTGCCATCCGGAACACGGGCGATGCGGACCA	GCGAGAAAAGCCTTGTTTGCGCATCGCCCGTGTTCCGGAGTTTGGAGACGTTGACTATCGTCTCGGTGCATGCCAACAGTGGAGATTGCCATCCGGAACACGGCGCGGTTCTATCTAGTTACGCGTTAAACCAACTAGAATTTTTTTGAGTCAAGAACCCTCTGCCCACAGTGGAGATTGCCATCCGGAACACGGGCGATGCGGACCACCTAGCTGTCACACGCCGACTGTGACGGTAAGC	CCTAGCTGTCACACGC	ACCCTCTGCCCACAGT	ACCCTatgccaACAGT	original	103	0
1206	SMARCB1	chr22	23833582	23833587	MNV	CTGCCC	ATGCCA	24175790	-	TGG	CGCATCGCCCGTGTTCCGGA	GGAACACGG	9	ATGCCAACAGTGGAGATTGCCATCC	25	ATGCCAACAGTGGAGATTGCCATCCGGAACACGG	6	19	AGAACCCTCTGCCCACAGTGGAGATTGCCATCCGGAACACGGGCGATGCGGACCA	GCGAGAAAAGCCTTGTTTGCGCATCGCCCGTGTTCCGGAGTTTGGAGACGTTGACTATCGTCTCGGTGCATGCCAACAGTGGAGATTGCCATCCGGAACACGGCGCGGTTCTATCTAGTTACGCGTTAAACCAACTAGAATTTTTTTGAGTCAAGAACCCTCTGCCCACAGTGGAGATTGCCATCCGGAACACGGGCGATGCGGACCACCTAGCTGTCACACGCCGACTGTGACGGTAAGC	CCTAGCTGTCACACGC	ACCCTCTGCCCACAGT	ACCCTatgccaACAGT	FEv2	98	0
1206	SMARCB1	chr22	23833582	23833587	MNV	CTGCCC	ATGCCA	24175790	-	TGG	CGCATCGCCCGTGTTCCGGA	GGAACACGGGCGA	13	ATGCCAACAGTGGAGATTGCCATCC	25	ATGCCAACAGTGGAGATTGCCATCCGGAACACGGGCGA	6	19	AGAACCCTCTGCCCACAGTGGAGATTGCCATCCGGAACACGGGCGATGCGGACCA	GCGAGAAAAGCCTTGTTTGCGCATCGCCCGTGTTCCGGAGTTTGGAGACGTTGACTATCGTCTCGGTGCATGCCAACAGTGGAGATTGCCATCCGGAACACGGGCGACGCGGTTCTATCTAGTTACGCGTTAAACCAACTAGAATTTTTTTGAAGAACCCTCTGCCCACAGTGGAGATTGCCATCCGGAACACGGGCGATGCGGACCACAGCGACAGGGTATCGCGACTGTGACGGTAAGC	CAGCGACAGGGTATCG	ACCCTCTGCCCACAGT	ACCCTatgccaACAGT	FE	375	0
1206	SMARCB1	chr22	23833582	23833587	MNV	CTGCCC	ATGCCA	24175790	-	TGG	CGCATCGCCCGTGTTCCGGA	GGAACACGGGCGA	13	ATGCCAACAGTGGAGATTGCCATCC	25	ATGCCAACAGTGGAGATTGCCATCCGGAACACGGGCGA	6	19	AGAACCCTCTGCCCACAGTGGAGATTGCCATCCGGAACACGGGCGATGCGGACCA	GCGAGAAAAGCCTTGTTTGCGCATCGCCCGTGTTCCGGAGTTTGGAGACGTTGACTATCGTCTCGGTGCATGCCAACAGTGGAGATTGCCATCCGGAACACGGGCGACGCGGTTCTATCTAGTTACGCGTTAAACCAACTAGAATTTTTTTGAAGAACCCTCTGCCCACAGTGGAGATTGCCATCCGGAACACGGGCGATGCGGACCACAGCGACAGGGTATCGCGACTGTGACGGTAAGC	CAGCGACAGGGTATCG	ACCCTCTGCCCACAGT	ACCCTatgccaACAGT	FEv1	584	0
1206	SMARCB1	chr22	23833582	23833587	MNV	CTGCCC	ATGCCA	24175790	-	TGG	CGCATCGCCCGTGTTCCGGA	GGAACACGGGCGA	13	ATGCCAACAGTGGAGATTGCCATCC	25	ATGCCAACAGTGGAGATTGCCATCCGGAACACGGGCGA	6	19	AGAACCCTCTGCCCACAGTGGAGATTGCCATCCGGAACACGGGCGATGCGGACCA	GCGAGAAAAGCCTTGTTTGCGCATCGCCCGTGTTCCGGAGTTTGGAGACGTTGACTATCGTCTCGGTGCATGCCAACAGTGGAGATTGCCATCCGGAACACGGGCGACGCGGTTCTATCTAGTTACGCGTTAAACCAACTAGAATTTTTTTGAAGAACCCTCTGCCCACAGTGGAGATTGCCATCCGGAACACGGGCGATGCGGACCACAGCGACAGGGTATCGCGACTGTGACGGTAAGC	CAGCGACAGGGTATCG	ACCCTCTGCCCACAGT	ACCCTatgccaACAGT	original	599	0
1206	SMARCB1	chr22	23833582	23833587	MNV	CTGCCC	ATGCCA	24175790	-	TGG	CGCATCGCCCGTGTTCCGGA	GGAACACGGGCGA	13	ATGCCAACAGTGGAGATTGCCATCC	25	ATGCCAACAGTGGAGATTGCCATCCGGAACACGGGCGA	6	19	AGAACCCTCTGCCCACAGTGGAGATTGCCATCCGGAACACGGGCGATGCGGACCA	GCGAGAAAAGCCTTGTTTGCGCATCGCCCGTGTTCCGGAGTTTGGAGACGTTGACTATCGTCTCGGTGCATGCCAACAGTGGAGATTGCCATCCGGAACACGGGCGACGCGGTTCTATCTAGTTACGCGTTAAACCAACTAGAATTTTTTTGAAGAACCCTCTGCCCACAGTGGAGATTGCCATCCGGAACACGGGCGATGCGGACCACAGCGACAGGGTATCGCGACTGTGACGGTAAGC	CAGCGACAGGGTATCG	ACCCTCTGCCCACAGT	ACCCTatgccaACAGT	FEv2	623	0
1207	SMARCB1	chr22	23833576	23833583	MNV	AACCCTCT	AATCCTCA	24175774	-	GGG	CGGATGGCAATCTCCACTGT	GTGGAGATT	9	AATCCTCAGCCCACA	15	AATCCTCAGCCCACAGTGGAGATT	8	7	TCCCCTCCTCGTAGCGAGAACCCTCTGCCCACAGTGGAGATTGCCATCCGGAACA	GCGAGAAAAGCCTTGTTTGCGGATGGCAATCTCCACTGTGTTTGGAGACGTTGACTATCGTCTCGGTGCAATCCTCAGCCCACAGTGGAGATTCGCGGTTCTATCTAGTTACGCGTTAAACCAACTAGAATTTTTTTGAGTCAGATCTGAATGTCCCCTCCTCGTAGCGAGAACCCTCTGCCCACAGTGGAGATTGCCATCCGGAACAGTCTTCGTCAAACAAGCGACTGTGACGGTAAGC	GTCTTCGTCAAACAAG	GCGAGAACCCTCTGCCCA	GCGAGaatcctcaGCCCA	FE	765	1.17647
1207	SMARCB1	chr22	23833576	23833583	MNV	AACCCTCT	AATCCTCA	24175774	-	GGG	CGGATGGCAATCTCCACTGT	GTGGAGATT	9	AATCCTCAGCCCACA	15	AATCCTCAGCCCACAGTGGAGATT	8	7	TCCCCTCCTCGTAGCGAGAACCCTCTGCCCACAGTGGAGATTGCCATCCGGAACA	GCGAGAAAAGCCTTGTTTGCGGATGGCAATCTCCACTGTGTTTGGAGACGTTGACTATCGTCTCGGTGCAATCCTCAGCCCACAGTGGAGATTCGCGGTTCTATCTAGTTACGCGTTAAACCAACTAGAATTTTTTTGAGTCAGATCTGAATGTCCCCTCCTCGTAGCGAGAACCCTCTGCCCACAGTGGAGATTGCCATCCGGAACAGTCTTCGTCAAACAAGCGACTGTGACGGTAAGC	GTCTTCGTCAAACAAG	GCGAGAACCCTCTGCCCA	GCGAGaatcctcaGCCCA	FEv1	1002	0.598802
1207	SMARCB1	chr22	23833576	23833583	MNV	AACCCTCT	AATCCTCA	24175774	-	GGG	CGGATGGCAATCTCCACTGT	GTGGAGATT	9	AATCCTCAGCCCACA	15	AATCCTCAGCCCACAGTGGAGATT	8	7	TCCCCTCCTCGTAGCGAGAACCCTCTGCCCACAGTGGAGATTGCCATCCGGAACA	GCGAGAAAAGCCTTGTTTGCGGATGGCAATCTCCACTGTGTTTGGAGACGTTGACTATCGTCTCGGTGCAATCCTCAGCCCACAGTGGAGATTCGCGGTTCTATCTAGTTACGCGTTAAACCAACTAGAATTTTTTTGAGTCAGATCTGAATGTCCCCTCCTCGTAGCGAGAACCCTCTGCCCACAGTGGAGATTGCCATCCGGAACAGTCTTCGTCAAACAAGCGACTGTGACGGTAAGC	GTCTTCGTCAAACAAG	GCGAGAACCCTCTGCCCA	GCGAGaatcctcaGCCCA	original	984	0.406504
1207	SMARCB1	chr22	23833576	23833583	MNV	AACCCTCT	AATCCTCA	24175774	-	GGG	CGGATGGCAATCTCCACTGT	GTGGAGATT	9	AATCCTCAGCCCACA	15	AATCCTCAGCCCACAGTGGAGATT	8	7	TCCCCTCCTCGTAGCGAGAACCCTCTGCCCACAGTGGAGATTGCCATCCGGAACA	GCGAGAAAAGCCTTGTTTGCGGATGGCAATCTCCACTGTGTTTGGAGACGTTGACTATCGTCTCGGTGCAATCCTCAGCCCACAGTGGAGATTCGCGGTTCTATCTAGTTACGCGTTAAACCAACTAGAATTTTTTTGAGTCAGATCTGAATGTCCCCTCCTCGTAGCGAGAACCCTCTGCCCACAGTGGAGATTGCCATCCGGAACAGTCTTCGTCAAACAAGCGACTGTGACGGTAAGC	GTCTTCGTCAAACAAG	GCGAGAACCCTCTGCCCA	GCGAGaatcctcaGCCCA	FEv2	1194	1.50754
1207	SMARCB1	chr22	23833576	23833583	MNV	AACCCTCT	AATCCTCA	24175774	-	GGG	CGGATGGCAATCTCCACTGT	GTGGAGATTGCCA	13	GAATCCTCAGCCCACA	16	GAATCCTCAGCCCACAGTGGAGATTGCCA	9	7	TCCCCTCCTCGTAGCGAGAACCCTCTGCCCACAGTGGAGATTGCCATCCGGAACA	GCGAGAAAAGCCTTGTTTGCGGATGGCAATCTCCACTGTGTTTGGAGACGTTGACTATCGTCTCGGTGCGAATCCTCAGCCCACAGTGGAGATTGCCACGCGGTTCTATCTAGTTACGCGTTAAACCAACTAGAATTTTTTTGAGTCAGATCTTCCCCTCCTCGTAGCGAGAACCCTCTGCCCACAGTGGAGATTGCCATCCGGAACATTGGAACGTCAAAGATCGACTGTGACGGTAAGC	TTGGAACGTCAAAGAT	GCGAGAACCCTCTGCCCA	GCGAGaatcctcaGCCCA	FE	1116	20.6989
1207	SMARCB1	chr22	23833576	23833583	MNV	AACCCTCT	AATCCTCA	24175774	-	GGG	CGGATGGCAATCTCCACTGT	GTGGAGATTGCCA	13	GAATCCTCAGCCCACA	16	GAATCCTCAGCCCACAGTGGAGATTGCCA	9	7	TCCCCTCCTCGTAGCGAGAACCCTCTGCCCACAGTGGAGATTGCCATCCGGAACA	GCGAGAAAAGCCTTGTTTGCGGATGGCAATCTCCACTGTGTTTGGAGACGTTGACTATCGTCTCGGTGCGAATCCTCAGCCCACAGTGGAGATTGCCACGCGGTTCTATCTAGTTACGCGTTAAACCAACTAGAATTTTTTTGAGTCAGATCTTCCCCTCCTCGTAGCGAGAACCCTCTGCCCACAGTGGAGATTGCCATCCGGAACATTGGAACGTCAAAGATCGACTGTGACGGTAAGC	TTGGAACGTCAAAGAT	GCGAGAACCCTCTGCCCA	GCGAGaatcctcaGCCCA	FEv1	1414	15.5587
1207	SMARCB1	chr22	23833576	23833583	MNV	AACCCTCT	AATCCTCA	24175774	-	GGG	CGGATGGCAATCTCCACTGT	GTGGAGATTGCCA	13	GAATCCTCAGCCCACA	16	GAATCCTCAGCCCACAGTGGAGATTGCCA	9	7	TCCCCTCCTCGTAGCGAGAACCCTCTGCCCACAGTGGAGATTGCCATCCGGAACA	GCGAGAAAAGCCTTGTTTGCGGATGGCAATCTCCACTGTGTTTGGAGACGTTGACTATCGTCTCGGTGCGAATCCTCAGCCCACAGTGGAGATTGCCACGCGGTTCTATCTAGTTACGCGTTAAACCAACTAGAATTTTTTTGAGTCAGATCTTCCCCTCCTCGTAGCGAGAACCCTCTGCCCACAGTGGAGATTGCCATCCGGAACATTGGAACGTCAAAGATCGACTGTGACGGTAAGC	TTGGAACGTCAAAGAT	GCGAGAACCCTCTGCCCA	GCGAGaatcctcaGCCCA	original	1801	14.3254
1207	SMARCB1	chr22	23833576	23833583	MNV	AACCCTCT	AATCCTCA	24175774	-	GGG	CGGATGGCAATCTCCACTGT	GTGGAGATTGCCA	13	GAATCCTCAGCCCACA	16	GAATCCTCAGCCCACAGTGGAGATTGCCA	9	7	TCCCCTCCTCGTAGCGAGAACCCTCTGCCCACAGTGGAGATTGCCATCCGGAACA	GCGAGAAAAGCCTTGTTTGCGGATGGCAATCTCCACTGTGTTTGGAGACGTTGACTATCGTCTCGGTGCGAATCCTCAGCCCACAGTGGAGATTGCCACGCGGTTCTATCTAGTTACGCGTTAAACCAACTAGAATTTTTTTGAGTCAGATCTTCCCCTCCTCGTAGCGAGAACCCTCTGCCCACAGTGGAGATTGCCATCCGGAACATTGGAACGTCAAAGATCGACTGTGACGGTAAGC	TTGGAACGTCAAAGAT	GCGAGAACCCTCTGCCCA	GCGAGaatcctcaGCCCA	FEv2	1737	18.1923
1207	SMARCB1	chr22	23833576	23833583	MNV	AACCCTCT	AATCCTCA	24175775	-	TGG	CCGGATGGCAATCTCCACTG	TGGAGATTG	9	GAGAATCCTCAGCCCACAG	19	GAGAATCCTCAGCCCACAGTGGAGATTG	11	8	CCCCTCCTCGTAGCGAGAACCCTCTGCCCACAGTGGAGATTGCCATCCGGAACAC	GCGAGAAAAGCCTTGTTTGCCGGATGGCAATCTCCACTGGTTTGGAGACGTTGACTATCGTCTCGGTGCGAGAATCCTCAGCCCACAGTGGAGATTGCGCGGTTCTATCTAGTTACGCGTTAAACCAACTAGAATTTTTTTGAGTCAGATCTGCCCCTCCTCGTAGCGAGAACCCTCTGCCCACAGTGGAGATTGCCATCCGGAACACTCAGATGTCATCATTCCGACTGTGACGGTAAGC	TCAGATGTCATCATTC	GCGAGAACCCTCTGCCCA	GCGAGaatcctcaGCCCA	FE	1252	3.35463
1207	SMARCB1	chr22	23833576	23833583	MNV	AACCCTCT	AATCCTCA	24175775	-	TGG	CCGGATGGCAATCTCCACTG	TGGAGATTG	9	GAGAATCCTCAGCCCACAG	19	GAGAATCCTCAGCCCACAGTGGAGATTG	11	8	CCCCTCCTCGTAGCGAGAACCCTCTGCCCACAGTGGAGATTGCCATCCGGAACAC	GCGAGAAAAGCCTTGTTTGCCGGATGGCAATCTCCACTGGTTTGGAGACGTTGACTATCGTCTCGGTGCGAGAATCCTCAGCCCACAGTGGAGATTGCGCGGTTCTATCTAGTTACGCGTTAAACCAACTAGAATTTTTTTGAGTCAGATCTGCCCCTCCTCGTAGCGAGAACCCTCTGCCCACAGTGGAGATTGCCATCCGGAACACTCAGATGTCATCATTCCGACTGTGACGGTAAGC	TCAGATGTCATCATTC	GCGAGAACCCTCTGCCCA	GCGAGaatcctcaGCCCA	FEv1	2470	2.51012
1207	SMARCB1	chr22	23833576	23833583	MNV	AACCCTCT	AATCCTCA	24175775	-	TGG	CCGGATGGCAATCTCCACTG	TGGAGATTG	9	GAGAATCCTCAGCCCACAG	19	GAGAATCCTCAGCCCACAGTGGAGATTG	11	8	CCCCTCCTCGTAGCGAGAACCCTCTGCCCACAGTGGAGATTGCCATCCGGAACAC	GCGAGAAAAGCCTTGTTTGCCGGATGGCAATCTCCACTGGTTTGGAGACGTTGACTATCGTCTCGGTGCGAGAATCCTCAGCCCACAGTGGAGATTGCGCGGTTCTATCTAGTTACGCGTTAAACCAACTAGAATTTTTTTGAGTCAGATCTGCCCCTCCTCGTAGCGAGAACCCTCTGCCCACAGTGGAGATTGCCATCCGGAACACTCAGATGTCATCATTCCGACTGTGACGGTAAGC	TCAGATGTCATCATTC	GCGAGAACCCTCTGCCCA	GCGAGaatcctcaGCCCA	original	2442	3.6036
1207	SMARCB1	chr22	23833576	23833583	MNV	AACCCTCT	AATCCTCA	24175775	-	TGG	CCGGATGGCAATCTCCACTG	TGGAGATTG	9	GAGAATCCTCAGCCCACAG	19	GAGAATCCTCAGCCCACAGTGGAGATTG	11	8	CCCCTCCTCGTAGCGAGAACCCTCTGCCCACAGTGGAGATTGCCATCCGGAACAC	GCGAGAAAAGCCTTGTTTGCCGGATGGCAATCTCCACTGGTTTGGAGACGTTGACTATCGTCTCGGTGCGAGAATCCTCAGCCCACAGTGGAGATTGCGCGGTTCTATCTAGTTACGCGTTAAACCAACTAGAATTTTTTTGAGTCAGATCTGCCCCTCCTCGTAGCGAGAACCCTCTGCCCACAGTGGAGATTGCCATCCGGAACACTCAGATGTCATCATTCCGACTGTGACGGTAAGC	TCAGATGTCATCATTC	GCGAGAACCCTCTGCCCA	GCGAGaatcctcaGCCCA	FEv2	2336	5.82192
1207	SMARCB1	chr22	23833576	23833583	MNV	AACCCTCT	AATCCTCA	24175767	-	GGG	CAATCTCCACTGTGGGCAGA	GCCCACAGT	9	GAGAATCCTCA	11	GAGAATCCTCAGCCCACAGT	11	0	CACTGCCTCCCCTCCTCGTAGCGAGAACCCTCTGCCCACAGTGGAGATTGCCATC	GCGAGAAAAGCCTTGTTTGCAATCTCCACTGTGGGCAGAGTTTGGAGACGTTGACTATCGTCTCGGTGCGAGAATCCTCAGCCCACAGTCGCGGTTCTATCTAGTTACGCGTTAAACCAACTAGAATTTTTTTGAGTCAGATCTGAATGGATCCACTGCCTCCCCTCCTCGTAGCGAGAACCCTCTGCCCACAGTGGAGATTGCCATCTGCCCATAGCACCGTCCGACTGTGACGGTAAGC	TGCCCATAGCACCGTC	GCGAGAACCCTCTGCCCA	GCGAGaatcctcaGCCCA	FE	296	78.3784
1207	SMARCB1	chr22	23833576	23833583	MNV	AACCCTCT	AATCCTCA	24175767	-	GGG	CAATCTCCACTGTGGGCAGA	GCCCACAGT	9	GAGAATCCTCA	11	GAGAATCCTCAGCCCACAGT	11	0	CACTGCCTCCCCTCCTCGTAGCGAGAACCCTCTGCCCACAGTGGAGATTGCCATC	GCGAGAAAAGCCTTGTTTGCAATCTCCACTGTGGGCAGAGTTTGGAGACGTTGACTATCGTCTCGGTGCGAGAATCCTCAGCCCACAGTCGCGGTTCTATCTAGTTACGCGTTAAACCAACTAGAATTTTTTTGAGTCAGATCTGAATGGATCCACTGCCTCCCCTCCTCGTAGCGAGAACCCTCTGCCCACAGTGGAGATTGCCATCTGCCCATAGCACCGTCCGACTGTGACGGTAAGC	TGCCCATAGCACCGTC	GCGAGAACCCTCTGCCCA	GCGAGaatcctcaGCCCA	FEv1	474	81.4346
1207	SMARCB1	chr22	23833576	23833583	MNV	AACCCTCT	AATCCTCA	24175767	-	GGG	CAATCTCCACTGTGGGCAGA	GCCCACAGT	9	GAGAATCCTCA	11	GAGAATCCTCAGCCCACAGT	11	0	CACTGCCTCCCCTCCTCGTAGCGAGAACCCTCTGCCCACAGTGGAGATTGCCATC	GCGAGAAAAGCCTTGTTTGCAATCTCCACTGTGGGCAGAGTTTGGAGACGTTGACTATCGTCTCGGTGCGAGAATCCTCAGCCCACAGTCGCGGTTCTATCTAGTTACGCGTTAAACCAACTAGAATTTTTTTGAGTCAGATCTGAATGGATCCACTGCCTCCCCTCCTCGTAGCGAGAACCCTCTGCCCACAGTGGAGATTGCCATCTGCCCATAGCACCGTCCGACTGTGACGGTAAGC	TGCCCATAGCACCGTC	GCGAGAACCCTCTGCCCA	GCGAGaatcctcaGCCCA	original	495	85.2525
1207	SMARCB1	chr22	23833576	23833583	MNV	AACCCTCT	AATCCTCA	24175767	-	GGG	CAATCTCCACTGTGGGCAGA	GCCCACAGT	9	GAGAATCCTCA	11	GAGAATCCTCAGCCCACAGT	11	0	CACTGCCTCCCCTCCTCGTAGCGAGAACCCTCTGCCCACAGTGGAGATTGCCATC	GCGAGAAAAGCCTTGTTTGCAATCTCCACTGTGGGCAGAGTTTGGAGACGTTGACTATCGTCTCGGTGCGAGAATCCTCAGCCCACAGTCGCGGTTCTATCTAGTTACGCGTTAAACCAACTAGAATTTTTTTGAGTCAGATCTGAATGGATCCACTGCCTCCCCTCCTCGTAGCGAGAACCCTCTGCCCACAGTGGAGATTGCCATCTGCCCATAGCACCGTCCGACTGTGACGGTAAGC	TGCCCATAGCACCGTC	GCGAGAACCCTCTGCCCA	GCGAGaatcctcaGCCCA	FEv2	509	89.1945
1208	SMARCB1	chr22	23833584	23833587	MNV	GCCC	ACCA	24175774	-	GGG	CGGATGGCAATCTCCACTGT	GTGGAGATTGCCATC	15	ACCCTCTACCAACA	14	ACCCTCTACCAACAGTGGAGATTGCCATC	11	3	TCCCCTCCTCGTAGCGAGAACCCTCTGCCCACAGTGGAGATTGCCATCCGGAACA	GCGAGAAAAGCCTTGTTTGCGGATGGCAATCTCCACTGTGTTTGGAGACGTTGACTATCGTCTCGGTGCACCCTCTACCAACAGTGGAGATTGCCATCCGCGGTTCTATCTAGTTACGCGTTAAACCAACTAGAATTTTTTTGAGTCAGATCTTCCCCTCCTCGTAGCGAGAACCCTCTGCCCACAGTGGAGATTGCCATCCGGAACAGACACGCCAAAGAATCCGACTGTGACGGTAAGC	GACACGCCAAAGAATC	CCTCTGCCCACAGT	CCTCTaccaACAGT	FE	89	16.8539
1208	SMARCB1	chr22	23833584	23833587	MNV	GCCC	ACCA	24175774	-	GGG	CGGATGGCAATCTCCACTGT	GTGGAGATTGCCATC	15	ACCCTCTACCAACA	14	ACCCTCTACCAACAGTGGAGATTGCCATC	11	3	TCCCCTCCTCGTAGCGAGAACCCTCTGCCCACAGTGGAGATTGCCATCCGGAACA	GCGAGAAAAGCCTTGTTTGCGGATGGCAATCTCCACTGTGTTTGGAGACGTTGACTATCGTCTCGGTGCACCCTCTACCAACAGTGGAGATTGCCATCCGCGGTTCTATCTAGTTACGCGTTAAACCAACTAGAATTTTTTTGAGTCAGATCTTCCCCTCCTCGTAGCGAGAACCCTCTGCCCACAGTGGAGATTGCCATCCGGAACAGACACGCCAAAGAATCCGACTGTGACGGTAAGC	GACACGCCAAAGAATC	CCTCTGCCCACAGT	CCTCTaccaACAGT	FEv1	179	1.67598
1208	SMARCB1	chr22	23833584	23833587	MNV	GCCC	ACCA	24175774	-	GGG	CGGATGGCAATCTCCACTGT	GTGGAGATTGCCATC	15	ACCCTCTACCAACA	14	ACCCTCTACCAACAGTGGAGATTGCCATC	11	3	TCCCCTCCTCGTAGCGAGAACCCTCTGCCCACAGTGGAGATTGCCATCCGGAACA	GCGAGAAAAGCCTTGTTTGCGGATGGCAATCTCCACTGTGTTTGGAGACGTTGACTATCGTCTCGGTGCACCCTCTACCAACAGTGGAGATTGCCATCCGCGGTTCTATCTAGTTACGCGTTAAACCAACTAGAATTTTTTTGAGTCAGATCTTCCCCTCCTCGTAGCGAGAACCCTCTGCCCACAGTGGAGATTGCCATCCGGAACAGACACGCCAAAGAATCCGACTGTGACGGTAAGC	GACACGCCAAAGAATC	CCTCTGCCCACAGT	CCTCTaccaACAGT	original	141	4.25532
1208	SMARCB1	chr22	23833584	23833587	MNV	GCCC	ACCA	24175774	-	GGG	CGGATGGCAATCTCCACTGT	GTGGAGATTGCCATC	15	ACCCTCTACCAACA	14	ACCCTCTACCAACAGTGGAGATTGCCATC	11	3	TCCCCTCCTCGTAGCGAGAACCCTCTGCCCACAGTGGAGATTGCCATCCGGAACA	GCGAGAAAAGCCTTGTTTGCGGATGGCAATCTCCACTGTGTTTGGAGACGTTGACTATCGTCTCGGTGCACCCTCTACCAACAGTGGAGATTGCCATCCGCGGTTCTATCTAGTTACGCGTTAAACCAACTAGAATTTTTTTGAGTCAGATCTTCCCCTCCTCGTAGCGAGAACCCTCTGCCCACAGTGGAGATTGCCATCCGGAACAGACACGCCAAAGAATCCGACTGTGACGGTAAGC	GACACGCCAAAGAATC	CCTCTGCCCACAGT	CCTCTaccaACAGT	FEv2	183	3.82514
1208	SMARCB1	chr22	23833584	23833587	MNV	GCCC	ACCA	24175775	-	TGG	CCGGATGGCAATCTCCACTG	TGGAGATTGCCATCC	15	AACCCTCTACCAACAG	16	AACCCTCTACCAACAGTGGAGATTGCCATCC	12	4	CCCCTCCTCGTAGCGAGAACCCTCTGCCCACAGTGGAGATTGCCATCCGGAACAC	GCGAGAAAAGCCTTGTTTGCCGGATGGCAATCTCCACTGGTTTGGAGACGTTGACTATCGTCTCGGTGCAACCCTCTACCAACAGTGGAGATTGCCATCCCGCGGTTCTATCTAGTTACGCGTTAAACCAACTAGAATTTTTTTGAGTCAGATCCCCTCCTCGTAGCGAGAACCCTCTGCCCACAGTGGAGATTGCCATCCGGAACACTACTCGCTCGTTTAGGCGACTGTGACGGTAAGC	TACTCGCTCGTTTAGG	CCTCTGCCCACAGT	CCTCTaccaACAGT	FE	438	9.58904
1208	SMARCB1	chr22	23833584	23833587	MNV	GCCC	ACCA	24175775	-	TGG	CCGGATGGCAATCTCCACTG	TGGAGATTGCCATCC	15	AACCCTCTACCAACAG	16	AACCCTCTACCAACAGTGGAGATTGCCATCC	12	4	CCCCTCCTCGTAGCGAGAACCCTCTGCCCACAGTGGAGATTGCCATCCGGAACAC	GCGAGAAAAGCCTTGTTTGCCGGATGGCAATCTCCACTGGTTTGGAGACGTTGACTATCGTCTCGGTGCAACCCTCTACCAACAGTGGAGATTGCCATCCCGCGGTTCTATCTAGTTACGCGTTAAACCAACTAGAATTTTTTTGAGTCAGATCCCCTCCTCGTAGCGAGAACCCTCTGCCCACAGTGGAGATTGCCATCCGGAACACTACTCGCTCGTTTAGGCGACTGTGACGGTAAGC	TACTCGCTCGTTTAGG	CCTCTGCCCACAGT	CCTCTaccaACAGT	FEv1	680	10.1471
1208	SMARCB1	chr22	23833584	23833587	MNV	GCCC	ACCA	24175775	-	TGG	CCGGATGGCAATCTCCACTG	TGGAGATTGCCATCC	15	AACCCTCTACCAACAG	16	AACCCTCTACCAACAGTGGAGATTGCCATCC	12	4	CCCCTCCTCGTAGCGAGAACCCTCTGCCCACAGTGGAGATTGCCATCCGGAACAC	GCGAGAAAAGCCTTGTTTGCCGGATGGCAATCTCCACTGGTTTGGAGACGTTGACTATCGTCTCGGTGCAACCCTCTACCAACAGTGGAGATTGCCATCCCGCGGTTCTATCTAGTTACGCGTTAAACCAACTAGAATTTTTTTGAGTCAGATCCCCTCCTCGTAGCGAGAACCCTCTGCCCACAGTGGAGATTGCCATCCGGAACACTACTCGCTCGTTTAGGCGACTGTGACGGTAAGC	TACTCGCTCGTTTAGG	CCTCTGCCCACAGT	CCTCTaccaACAGT	original	838	7.5179
1208	SMARCB1	chr22	23833584	23833587	MNV	GCCC	ACCA	24175775	-	TGG	CCGGATGGCAATCTCCACTG	TGGAGATTGCCATCC	15	AACCCTCTACCAACAG	16	AACCCTCTACCAACAGTGGAGATTGCCATCC	12	4	CCCCTCCTCGTAGCGAGAACCCTCTGCCCACAGTGGAGATTGCCATCCGGAACAC	GCGAGAAAAGCCTTGTTTGCCGGATGGCAATCTCCACTGGTTTGGAGACGTTGACTATCGTCTCGGTGCAACCCTCTACCAACAGTGGAGATTGCCATCCCGCGGTTCTATCTAGTTACGCGTTAAACCAACTAGAATTTTTTTGAGTCAGATCCCCTCCTCGTAGCGAGAACCCTCTGCCCACAGTGGAGATTGCCATCCGGAACACTACTCGCTCGTTTAGGCGACTGTGACGGTAAGC	TACTCGCTCGTTTAGG	CCTCTGCCCACAGT	CCTCTaccaACAGT	FEv2	941	11.9022
1208	SMARCB1	chr22	23833584	23833587	MNV	GCCC	ACCA	24175775	-	TGG	CCGGATGGCAATCTCCACTG	TGGAGATTGCCATCC	15	ACCCTCTACCAACAG	15	ACCCTCTACCAACAGTGGAGATTGCCATCC	11	4	CCCCTCCTCGTAGCGAGAACCCTCTGCCCACAGTGGAGATTGCCATCCGGAACAC	GCGAGAAAAGCCTTGTTTGCCGGATGGCAATCTCCACTGGTTTGGAGACGTTGACTATCGTCTCGGTGCACCCTCTACCAACAGTGGAGATTGCCATCCCGCGGTTCTATCTAGTTACGCGTTAAACCAACTAGAATTTTTTTGAGTCAGATCCCCCTCCTCGTAGCGAGAACCCTCTGCCCACAGTGGAGATTGCCATCCGGAACACTAGGCATAGCAGATCGCGACTGTGACGGTAAGC	TAGGCATAGCAGATCG	CCTCTGCCCACAGT	CCTCTaccaACAGT	FE	849	8.36278
1208	SMARCB1	chr22	23833584	23833587	MNV	GCCC	ACCA	24175775	-	TGG	CCGGATGGCAATCTCCACTG	TGGAGATTGCCATCC	15	ACCCTCTACCAACAG	15	ACCCTCTACCAACAGTGGAGATTGCCATCC	11	4	CCCCTCCTCGTAGCGAGAACCCTCTGCCCACAGTGGAGATTGCCATCCGGAACAC	GCGAGAAAAGCCTTGTTTGCCGGATGGCAATCTCCACTGGTTTGGAGACGTTGACTATCGTCTCGGTGCACCCTCTACCAACAGTGGAGATTGCCATCCCGCGGTTCTATCTAGTTACGCGTTAAACCAACTAGAATTTTTTTGAGTCAGATCCCCCTCCTCGTAGCGAGAACCCTCTGCCCACAGTGGAGATTGCCATCCGGAACACTAGGCATAGCAGATCGCGACTGTGACGGTAAGC	TAGGCATAGCAGATCG	CCTCTGCCCACAGT	CCTCTaccaACAGT	FEv1	1771	13.0435
1208	SMARCB1	chr22	23833584	23833587	MNV	GCCC	ACCA	24175775	-	TGG	CCGGATGGCAATCTCCACTG	TGGAGATTGCCATCC	15	ACCCTCTACCAACAG	15	ACCCTCTACCAACAGTGGAGATTGCCATCC	11	4	CCCCTCCTCGTAGCGAGAACCCTCTGCCCACAGTGGAGATTGCCATCCGGAACAC	GCGAGAAAAGCCTTGTTTGCCGGATGGCAATCTCCACTGGTTTGGAGACGTTGACTATCGTCTCGGTGCACCCTCTACCAACAGTGGAGATTGCCATCCCGCGGTTCTATCTAGTTACGCGTTAAACCAACTAGAATTTTTTTGAGTCAGATCCCCCTCCTCGTAGCGAGAACCCTCTGCCCACAGTGGAGATTGCCATCCGGAACACTAGGCATAGCAGATCGCGACTGTGACGGTAAGC	TAGGCATAGCAGATCG	CCTCTGCCCACAGT	CCTCTaccaACAGT	original	1887	9.32697
1208	SMARCB1	chr22	23833584	23833587	MNV	GCCC	ACCA	24175775	-	TGG	CCGGATGGCAATCTCCACTG	TGGAGATTGCCATCC	15	ACCCTCTACCAACAG	15	ACCCTCTACCAACAGTGGAGATTGCCATCC	11	4	CCCCTCCTCGTAGCGAGAACCCTCTGCCCACAGTGGAGATTGCCATCCGGAACAC	GCGAGAAAAGCCTTGTTTGCCGGATGGCAATCTCCACTGGTTTGGAGACGTTGACTATCGTCTCGGTGCACCCTCTACCAACAGTGGAGATTGCCATCCCGCGGTTCTATCTAGTTACGCGTTAAACCAACTAGAATTTTTTTGAGTCAGATCCCCCTCCTCGTAGCGAGAACCCTCTGCCCACAGTGGAGATTGCCATCCGGAACACTAGGCATAGCAGATCGCGACTGTGACGGTAAGC	TAGGCATAGCAGATCG	CCTCTGCCCACAGT	CCTCTaccaACAGT	FEv2	1883	12.2146
1208	SMARCB1	chr22	23833584	23833587	MNV	GCCC	ACCA	24175775	-	TGG	CCGGATGGCAATCTCCACTG	TGGAGATTGCCAT	13	AACCCTCTACCAACAG	16	AACCCTCTACCAACAGTGGAGATTGCCAT	12	4	CCCCTCCTCGTAGCGAGAACCCTCTGCCCACAGTGGAGATTGCCATCCGGAACAC	GCGAGAAAAGCCTTGTTTGCCGGATGGCAATCTCCACTGGTTTGGAGACGTTGACTATCGTCTCGGTGCAACCCTCTACCAACAGTGGAGATTGCCATCGCGGTTCTATCTAGTTACGCGTTAAACCAACTAGAATTTTTTTGAGTCAGATCTCCCCTCCTCGTAGCGAGAACCCTCTGCCCACAGTGGAGATTGCCATCCGGAACACTAAGTGCGTAGGGTACCGACTGTGACGGTAAGC	TAAGTGCGTAGGGTAC	CCTCTGCCCACAGT	CCTCTaccaACAGT	FE	440	6.36364
1208	SMARCB1	chr22	23833584	23833587	MNV	GCCC	ACCA	24175775	-	TGG	CCGGATGGCAATCTCCACTG	TGGAGATTGCCAT	13	AACCCTCTACCAACAG	16	AACCCTCTACCAACAGTGGAGATTGCCAT	12	4	CCCCTCCTCGTAGCGAGAACCCTCTGCCCACAGTGGAGATTGCCATCCGGAACAC	GCGAGAAAAGCCTTGTTTGCCGGATGGCAATCTCCACTGGTTTGGAGACGTTGACTATCGTCTCGGTGCAACCCTCTACCAACAGTGGAGATTGCCATCGCGGTTCTATCTAGTTACGCGTTAAACCAACTAGAATTTTTTTGAGTCAGATCTCCCCTCCTCGTAGCGAGAACCCTCTGCCCACAGTGGAGATTGCCATCCGGAACACTAAGTGCGTAGGGTACCGACTGTGACGGTAAGC	TAAGTGCGTAGGGTAC	CCTCTGCCCACAGT	CCTCTaccaACAGT	FEv1	1422	11.744
1208	SMARCB1	chr22	23833584	23833587	MNV	GCCC	ACCA	24175775	-	TGG	CCGGATGGCAATCTCCACTG	TGGAGATTGCCAT	13	AACCCTCTACCAACAG	16	AACCCTCTACCAACAGTGGAGATTGCCAT	12	4	CCCCTCCTCGTAGCGAGAACCCTCTGCCCACAGTGGAGATTGCCATCCGGAACAC	GCGAGAAAAGCCTTGTTTGCCGGATGGCAATCTCCACTGGTTTGGAGACGTTGACTATCGTCTCGGTGCAACCCTCTACCAACAGTGGAGATTGCCATCGCGGTTCTATCTAGTTACGCGTTAAACCAACTAGAATTTTTTTGAGTCAGATCTCCCCTCCTCGTAGCGAGAACCCTCTGCCCACAGTGGAGATTGCCATCCGGAACACTAAGTGCGTAGGGTACCGACTGTGACGGTAAGC	TAAGTGCGTAGGGTAC	CCTCTGCCCACAGT	CCTCTaccaACAGT	original	1160	8.62069
1208	SMARCB1	chr22	23833584	23833587	MNV	GCCC	ACCA	24175775	-	TGG	CCGGATGGCAATCTCCACTG	TGGAGATTGCCAT	13	AACCCTCTACCAACAG	16	AACCCTCTACCAACAGTGGAGATTGCCAT	12	4	CCCCTCCTCGTAGCGAGAACCCTCTGCCCACAGTGGAGATTGCCATCCGGAACAC	GCGAGAAAAGCCTTGTTTGCCGGATGGCAATCTCCACTGGTTTGGAGACGTTGACTATCGTCTCGGTGCAACCCTCTACCAACAGTGGAGATTGCCATCGCGGTTCTATCTAGTTACGCGTTAAACCAACTAGAATTTTTTTGAGTCAGATCTCCCCTCCTCGTAGCGAGAACCCTCTGCCCACAGTGGAGATTGCCATCCGGAACACTAAGTGCGTAGGGTACCGACTGTGACGGTAAGC	TAAGTGCGTAGGGTAC	CCTCTGCCCACAGT	CCTCTaccaACAGT	FEv2	894	7.27069
1208	SMARCB1	chr22	23833584	23833587	MNV	GCCC	ACCA	24175790	-	TGG	CGCATCGCCCGTGTTCCGGA	GGAACACGG	9	TACCAACAGTGGAGATTGCCATCC	24	TACCAACAGTGGAGATTGCCATCCGGAACACGG	5	19	AGAACCCTCTGCCCACAGTGGAGATTGCCATCCGGAACACGGGCGATGCGGACCA	GCGAGAAAAGCCTTGTTTGCGCATCGCCCGTGTTCCGGAGTTTGGAGACGTTGACTATCGTCTCGGTGCTACCAACAGTGGAGATTGCCATCCGGAACACGGCGCGGTTCTATCTAGTTACGCGTTAAACCAACTAGAATTTTTTTGAGTCAGAGAACCCTCTGCCCACAGTGGAGATTGCCATCCGGAACACGGGCGATGCGGACCACAACTAGGTCGTTGTACGACTGTGACGGTAAGC	CAACTAGGTCGTTGTA	CCTCTGCCCACAGT	CCTCTaccaACAGT	FE	239	0
1208	SMARCB1	chr22	23833584	23833587	MNV	GCCC	ACCA	24175790	-	TGG	CGCATCGCCCGTGTTCCGGA	GGAACACGG	9	TACCAACAGTGGAGATTGCCATCC	24	TACCAACAGTGGAGATTGCCATCCGGAACACGG	5	19	AGAACCCTCTGCCCACAGTGGAGATTGCCATCCGGAACACGGGCGATGCGGACCA	GCGAGAAAAGCCTTGTTTGCGCATCGCCCGTGTTCCGGAGTTTGGAGACGTTGACTATCGTCTCGGTGCTACCAACAGTGGAGATTGCCATCCGGAACACGGCGCGGTTCTATCTAGTTACGCGTTAAACCAACTAGAATTTTTTTGAGTCAGAGAACCCTCTGCCCACAGTGGAGATTGCCATCCGGAACACGGGCGATGCGGACCACAACTAGGTCGTTGTACGACTGTGACGGTAAGC	CAACTAGGTCGTTGTA	CCTCTGCCCACAGT	CCTCTaccaACAGT	FEv1	311	0
1208	SMARCB1	chr22	23833584	23833587	MNV	GCCC	ACCA	24175790	-	TGG	CGCATCGCCCGTGTTCCGGA	GGAACACGG	9	TACCAACAGTGGAGATTGCCATCC	24	TACCAACAGTGGAGATTGCCATCCGGAACACGG	5	19	AGAACCCTCTGCCCACAGTGGAGATTGCCATCCGGAACACGGGCGATGCGGACCA	GCGAGAAAAGCCTTGTTTGCGCATCGCCCGTGTTCCGGAGTTTGGAGACGTTGACTATCGTCTCGGTGCTACCAACAGTGGAGATTGCCATCCGGAACACGGCGCGGTTCTATCTAGTTACGCGTTAAACCAACTAGAATTTTTTTGAGTCAGAGAACCCTCTGCCCACAGTGGAGATTGCCATCCGGAACACGGGCGATGCGGACCACAACTAGGTCGTTGTACGACTGTGACGGTAAGC	CAACTAGGTCGTTGTA	CCTCTGCCCACAGT	CCTCTaccaACAGT	original	328	0
1208	SMARCB1	chr22	23833584	23833587	MNV	GCCC	ACCA	24175790	-	TGG	CGCATCGCCCGTGTTCCGGA	GGAACACGG	9	TACCAACAGTGGAGATTGCCATCC	24	TACCAACAGTGGAGATTGCCATCCGGAACACGG	5	19	AGAACCCTCTGCCCACAGTGGAGATTGCCATCCGGAACACGGGCGATGCGGACCA	GCGAGAAAAGCCTTGTTTGCGCATCGCCCGTGTTCCGGAGTTTGGAGACGTTGACTATCGTCTCGGTGCTACCAACAGTGGAGATTGCCATCCGGAACACGGCGCGGTTCTATCTAGTTACGCGTTAAACCAACTAGAATTTTTTTGAGTCAGAGAACCCTCTGCCCACAGTGGAGATTGCCATCCGGAACACGGGCGATGCGGACCACAACTAGGTCGTTGTACGACTGTGACGGTAAGC	CAACTAGGTCGTTGTA	CCTCTGCCCACAGT	CCTCTaccaACAGT	FEv2	320	0
1209	SMARCB1	chr22	23833582	23833585	MNV	CTGC	TTAA	24175774	-	GGG	CGGATGGCAATCTCCACTGT	GTGGAGATTGCCA	13	ACCCTTTAACCACA	14	ACCCTTTAACCACAGTGGAGATTGCCA	9	5	TCCCCTCCTCGTAGCGAGAACCCTCTGCCCACAGTGGAGATTGCCATCCGGAACA	GCGAGAAAAGCCTTGTTTGCGGATGGCAATCTCCACTGTGTTTGGAGACGTTGACTATCGTCTCGGTGCACCCTTTAACCACAGTGGAGATTGCCACGCGGTTCTATCTAGTTACGCGTTAAACCAACTAGAATTTTTTTGAGTCAGATCTGATCCCCTCCTCGTAGCGAGAACCCTCTGCCCACAGTGGAGATTGCCATCCGGAACAATCCGAATCGCATGATCGACTGTGACGGTAAGC	ATCCGAATCGCATGAT	ACCCTCTGCCCACA	ACCCTttaaCCACA	FE	900	9.66667
1209	SMARCB1	chr22	23833582	23833585	MNV	CTGC	TTAA	24175774	-	GGG	CGGATGGCAATCTCCACTGT	GTGGAGATTGCCA	13	ACCCTTTAACCACA	14	ACCCTTTAACCACAGTGGAGATTGCCA	9	5	TCCCCTCCTCGTAGCGAGAACCCTCTGCCCACAGTGGAGATTGCCATCCGGAACA	GCGAGAAAAGCCTTGTTTGCGGATGGCAATCTCCACTGTGTTTGGAGACGTTGACTATCGTCTCGGTGCACCCTTTAACCACAGTGGAGATTGCCACGCGGTTCTATCTAGTTACGCGTTAAACCAACTAGAATTTTTTTGAGTCAGATCTGATCCCCTCCTCGTAGCGAGAACCCTCTGCCCACAGTGGAGATTGCCATCCGGAACAATCCGAATCGCATGATCGACTGTGACGGTAAGC	ATCCGAATCGCATGAT	ACCCTCTGCCCACA	ACCCTttaaCCACA	FEv1	1301	19.8309
1209	SMARCB1	chr22	23833582	23833585	MNV	CTGC	TTAA	24175774	-	GGG	CGGATGGCAATCTCCACTGT	GTGGAGATTGCCA	13	ACCCTTTAACCACA	14	ACCCTTTAACCACAGTGGAGATTGCCA	9	5	TCCCCTCCTCGTAGCGAGAACCCTCTGCCCACAGTGGAGATTGCCATCCGGAACA	GCGAGAAAAGCCTTGTTTGCGGATGGCAATCTCCACTGTGTTTGGAGACGTTGACTATCGTCTCGGTGCACCCTTTAACCACAGTGGAGATTGCCACGCGGTTCTATCTAGTTACGCGTTAAACCAACTAGAATTTTTTTGAGTCAGATCTGATCCCCTCCTCGTAGCGAGAACCCTCTGCCCACAGTGGAGATTGCCATCCGGAACAATCCGAATCGCATGATCGACTGTGACGGTAAGC	ATCCGAATCGCATGAT	ACCCTCTGCCCACA	ACCCTttaaCCACA	original	1279	16.1063
1209	SMARCB1	chr22	23833582	23833585	MNV	CTGC	TTAA	24175774	-	GGG	CGGATGGCAATCTCCACTGT	GTGGAGATTGCCA	13	ACCCTTTAACCACA	14	ACCCTTTAACCACAGTGGAGATTGCCA	9	5	TCCCCTCCTCGTAGCGAGAACCCTCTGCCCACAGTGGAGATTGCCATCCGGAACA	GCGAGAAAAGCCTTGTTTGCGGATGGCAATCTCCACTGTGTTTGGAGACGTTGACTATCGTCTCGGTGCACCCTTTAACCACAGTGGAGATTGCCACGCGGTTCTATCTAGTTACGCGTTAAACCAACTAGAATTTTTTTGAGTCAGATCTGATCCCCTCCTCGTAGCGAGAACCCTCTGCCCACAGTGGAGATTGCCATCCGGAACAATCCGAATCGCATGATCGACTGTGACGGTAAGC	ATCCGAATCGCATGAT	ACCCTCTGCCCACA	ACCCTttaaCCACA	FEv2	1378	15.3846
1209	SMARCB1	chr22	23833582	23833585	MNV	CTGC	TTAA	24175774	-	GGG	CGGATGGCAATCTCCACTGT	GTGGAGATT	9	GAACCCTTTAACCACA	16	GAACCCTTTAACCACAGTGGAGATT	11	5	TCCCCTCCTCGTAGCGAGAACCCTCTGCCCACAGTGGAGATTGCCATCCGGAACA	GCGAGAAAAGCCTTGTTTGCGGATGGCAATCTCCACTGTGTTTGGAGACGTTGACTATCGTCTCGGTGCGAACCCTTTAACCACAGTGGAGATTCGCGGTTCTATCTAGTTACGCGTTAAACCAACTAGAATTTTTTTGAGTCAGATCTGAATTCCCCTCCTCGTAGCGAGAACCCTCTGCCCACAGTGGAGATTGCCATCCGGAACACACAAACTCTTGCCGTCGACTGTGACGGTAAGC	CACAAACTCTTGCCGT	ACCCTCTGCCCACA	ACCCTttaaCCACA	FE	769	16.775
1209	SMARCB1	chr22	23833582	23833585	MNV	CTGC	TTAA	24175774	-	GGG	CGGATGGCAATCTCCACTGT	GTGGAGATT	9	GAACCCTTTAACCACA	16	GAACCCTTTAACCACAGTGGAGATT	11	5	TCCCCTCCTCGTAGCGAGAACCCTCTGCCCACAGTGGAGATTGCCATCCGGAACA	GCGAGAAAAGCCTTGTTTGCGGATGGCAATCTCCACTGTGTTTGGAGACGTTGACTATCGTCTCGGTGCGAACCCTTTAACCACAGTGGAGATTCGCGGTTCTATCTAGTTACGCGTTAAACCAACTAGAATTTTTTTGAGTCAGATCTGAATTCCCCTCCTCGTAGCGAGAACCCTCTGCCCACAGTGGAGATTGCCATCCGGAACACACAAACTCTTGCCGTCGACTGTGACGGTAAGC	CACAAACTCTTGCCGT	ACCCTCTGCCCACA	ACCCTttaaCCACA	FEv1	1803	15.086
1209	SMARCB1	chr22	23833582	23833585	MNV	CTGC	TTAA	24175774	-	GGG	CGGATGGCAATCTCCACTGT	GTGGAGATT	9	GAACCCTTTAACCACA	16	GAACCCTTTAACCACAGTGGAGATT	11	5	TCCCCTCCTCGTAGCGAGAACCCTCTGCCCACAGTGGAGATTGCCATCCGGAACA	GCGAGAAAAGCCTTGTTTGCGGATGGCAATCTCCACTGTGTTTGGAGACGTTGACTATCGTCTCGGTGCGAACCCTTTAACCACAGTGGAGATTCGCGGTTCTATCTAGTTACGCGTTAAACCAACTAGAATTTTTTTGAGTCAGATCTGAATTCCCCTCCTCGTAGCGAGAACCCTCTGCCCACAGTGGAGATTGCCATCCGGAACACACAAACTCTTGCCGTCGACTGTGACGGTAAGC	CACAAACTCTTGCCGT	ACCCTCTGCCCACA	ACCCTttaaCCACA	original	1328	12.5753
1209	SMARCB1	chr22	23833582	23833585	MNV	CTGC	TTAA	24175774	-	GGG	CGGATGGCAATCTCCACTGT	GTGGAGATT	9	GAACCCTTTAACCACA	16	GAACCCTTTAACCACAGTGGAGATT	11	5	TCCCCTCCTCGTAGCGAGAACCCTCTGCCCACAGTGGAGATTGCCATCCGGAACA	GCGAGAAAAGCCTTGTTTGCGGATGGCAATCTCCACTGTGTTTGGAGACGTTGACTATCGTCTCGGTGCGAACCCTTTAACCACAGTGGAGATTCGCGGTTCTATCTAGTTACGCGTTAAACCAACTAGAATTTTTTTGAGTCAGATCTGAATTCCCCTCCTCGTAGCGAGAACCCTCTGCCCACAGTGGAGATTGCCATCCGGAACACACAAACTCTTGCCGTCGACTGTGACGGTAAGC	CACAAACTCTTGCCGT	ACCCTCTGCCCACA	ACCCTttaaCCACA	FEv2	1558	13.3504
1209	SMARCB1	chr22	23833582	23833585	MNV	CTGC	TTAA	24175775	-	TGG	CCGGATGGCAATCTCCACTG	TGGAGATTGCCATCC	15	GAACCCTTTAACCACAG	17	GAACCCTTTAACCACAGTGGAGATTGCCATCC	11	6	CCCCTCCTCGTAGCGAGAACCCTCTGCCCACAGTGGAGATTGCCATCCGGAACAC	GCGAGAAAAGCCTTGTTTGCCGGATGGCAATCTCCACTGGTTTGGAGACGTTGACTATCGTCTCGGTGCGAACCCTTTAACCACAGTGGAGATTGCCATCCCGCGGTTCTATCTAGTTACGCGTTAAACCAACTAGAATTTTTTTGAGTCAGACCCCTCCTCGTAGCGAGAACCCTCTGCCCACAGTGGAGATTGCCATCCGGAACACGTCACGGCAAACTGTCCGACTGTGACGGTAAGC	GTCACGGCAAACTGTC	ACCCTCTGCCCACA	ACCCTttaaCCACA	FE	246	2.43902
1209	SMARCB1	chr22	23833582	23833585	MNV	CTGC	TTAA	24175775	-	TGG	CCGGATGGCAATCTCCACTG	TGGAGATTGCCATCC	15	GAACCCTTTAACCACAG	17	GAACCCTTTAACCACAGTGGAGATTGCCATCC	11	6	CCCCTCCTCGTAGCGAGAACCCTCTGCCCACAGTGGAGATTGCCATCCGGAACAC	GCGAGAAAAGCCTTGTTTGCCGGATGGCAATCTCCACTGGTTTGGAGACGTTGACTATCGTCTCGGTGCGAACCCTTTAACCACAGTGGAGATTGCCATCCCGCGGTTCTATCTAGTTACGCGTTAAACCAACTAGAATTTTTTTGAGTCAGACCCCTCCTCGTAGCGAGAACCCTCTGCCCACAGTGGAGATTGCCATCCGGAACACGTCACGGCAAACTGTCCGACTGTGACGGTAAGC	GTCACGGCAAACTGTC	ACCCTCTGCCCACA	ACCCTttaaCCACA	FEv1	519	2.31214
1209	SMARCB1	chr22	23833582	23833585	MNV	CTGC	TTAA	24175775	-	TGG	CCGGATGGCAATCTCCACTG	TGGAGATTGCCATCC	15	GAACCCTTTAACCACAG	17	GAACCCTTTAACCACAGTGGAGATTGCCATCC	11	6	CCCCTCCTCGTAGCGAGAACCCTCTGCCCACAGTGGAGATTGCCATCCGGAACAC	GCGAGAAAAGCCTTGTTTGCCGGATGGCAATCTCCACTGGTTTGGAGACGTTGACTATCGTCTCGGTGCGAACCCTTTAACCACAGTGGAGATTGCCATCCCGCGGTTCTATCTAGTTACGCGTTAAACCAACTAGAATTTTTTTGAGTCAGACCCCTCCTCGTAGCGAGAACCCTCTGCCCACAGTGGAGATTGCCATCCGGAACACGTCACGGCAAACTGTCCGACTGTGACGGTAAGC	GTCACGGCAAACTGTC	ACCCTCTGCCCACA	ACCCTttaaCCACA	original	517	0
1209	SMARCB1	chr22	23833582	23833585	MNV	CTGC	TTAA	24175775	-	TGG	CCGGATGGCAATCTCCACTG	TGGAGATTGCCATCC	15	GAACCCTTTAACCACAG	17	GAACCCTTTAACCACAGTGGAGATTGCCATCC	11	6	CCCCTCCTCGTAGCGAGAACCCTCTGCCCACAGTGGAGATTGCCATCCGGAACAC	GCGAGAAAAGCCTTGTTTGCCGGATGGCAATCTCCACTGGTTTGGAGACGTTGACTATCGTCTCGGTGCGAACCCTTTAACCACAGTGGAGATTGCCATCCCGCGGTTCTATCTAGTTACGCGTTAAACCAACTAGAATTTTTTTGAGTCAGACCCCTCCTCGTAGCGAGAACCCTCTGCCCACAGTGGAGATTGCCATCCGGAACACGTCACGGCAAACTGTCCGACTGTGACGGTAAGC	GTCACGGCAAACTGTC	ACCCTCTGCCCACA	ACCCTttaaCCACA	FEv2	488	0
1209	SMARCB1	chr22	23833582	23833585	MNV	CTGC	TTAA	24175775	-	TGG	CCGGATGGCAATCTCCACTG	TGGAGATTGCCATCC	15	AGAACCCTTTAACCACAG	18	AGAACCCTTTAACCACAGTGGAGATTGCCATCC	12	6	CCCCTCCTCGTAGCGAGAACCCTCTGCCCACAGTGGAGATTGCCATCCGGAACAC	GCGAGAAAAGCCTTGTTTGCCGGATGGCAATCTCCACTGGTTTGGAGACGTTGACTATCGTCTCGGTGCAGAACCCTTTAACCACAGTGGAGATTGCCATCCCGCGGTTCTATCTAGTTACGCGTTAAACCAACTAGAATTTTTTTGAGTCAGCCCCTCCTCGTAGCGAGAACCCTCTGCCCACAGTGGAGATTGCCATCCGGAACACTATCTCAGTCCGTCAGCGACTGTGACGGTAAGC	TATCTCAGTCCGTCAG	ACCCTCTGCCCACA	ACCCTttaaCCACA	FE	162	0
1209	SMARCB1	chr22	23833582	23833585	MNV	CTGC	TTAA	24175775	-	TGG	CCGGATGGCAATCTCCACTG	TGGAGATTGCCATCC	15	AGAACCCTTTAACCACAG	18	AGAACCCTTTAACCACAGTGGAGATTGCCATCC	12	6	CCCCTCCTCGTAGCGAGAACCCTCTGCCCACAGTGGAGATTGCCATCCGGAACAC	GCGAGAAAAGCCTTGTTTGCCGGATGGCAATCTCCACTGGTTTGGAGACGTTGACTATCGTCTCGGTGCAGAACCCTTTAACCACAGTGGAGATTGCCATCCCGCGGTTCTATCTAGTTACGCGTTAAACCAACTAGAATTTTTTTGAGTCAGCCCCTCCTCGTAGCGAGAACCCTCTGCCCACAGTGGAGATTGCCATCCGGAACACTATCTCAGTCCGTCAGCGACTGTGACGGTAAGC	TATCTCAGTCCGTCAG	ACCCTCTGCCCACA	ACCCTttaaCCACA	FEv1	368	0
1209	SMARCB1	chr22	23833582	23833585	MNV	CTGC	TTAA	24175775	-	TGG	CCGGATGGCAATCTCCACTG	TGGAGATTGCCATCC	15	AGAACCCTTTAACCACAG	18	AGAACCCTTTAACCACAGTGGAGATTGCCATCC	12	6	CCCCTCCTCGTAGCGAGAACCCTCTGCCCACAGTGGAGATTGCCATCCGGAACAC	GCGAGAAAAGCCTTGTTTGCCGGATGGCAATCTCCACTGGTTTGGAGACGTTGACTATCGTCTCGGTGCAGAACCCTTTAACCACAGTGGAGATTGCCATCCCGCGGTTCTATCTAGTTACGCGTTAAACCAACTAGAATTTTTTTGAGTCAGCCCCTCCTCGTAGCGAGAACCCTCTGCCCACAGTGGAGATTGCCATCCGGAACACTATCTCAGTCCGTCAGCGACTGTGACGGTAAGC	TATCTCAGTCCGTCAG	ACCCTCTGCCCACA	ACCCTttaaCCACA	original	394	0.761421
1209	SMARCB1	chr22	23833582	23833585	MNV	CTGC	TTAA	24175775	-	TGG	CCGGATGGCAATCTCCACTG	TGGAGATTGCCATCC	15	AGAACCCTTTAACCACAG	18	AGAACCCTTTAACCACAGTGGAGATTGCCATCC	12	6	CCCCTCCTCGTAGCGAGAACCCTCTGCCCACAGTGGAGATTGCCATCCGGAACAC	GCGAGAAAAGCCTTGTTTGCCGGATGGCAATCTCCACTGGTTTGGAGACGTTGACTATCGTCTCGGTGCAGAACCCTTTAACCACAGTGGAGATTGCCATCCCGCGGTTCTATCTAGTTACGCGTTAAACCAACTAGAATTTTTTTGAGTCAGCCCCTCCTCGTAGCGAGAACCCTCTGCCCACAGTGGAGATTGCCATCCGGAACACTATCTCAGTCCGTCAGCGACTGTGACGGTAAGC	TATCTCAGTCCGTCAG	ACCCTCTGCCCACA	ACCCTttaaCCACA	FEv2	343	4.37318
1210	SMARCB1	chr22	23833586	23833590	MNV	CCACA	GCACT	24175775	-	TGG	CCGGATGGCAATCTCCACTG	TGGAGATTGCCAT	13	TCTGCGCACTG	11	TCTGCGCACTGTGGAGATTGCCAT	10	1	CCCCTCCTCGTAGCGAGAACCCTCTGCCCACAGTGGAGATTGCCATCCGGAACAC	GCGAGAAAAGCCTTGTTTGCCGGATGGCAATCTCCACTGGTTTGGAGACGTTGACTATCGTCTCGGTGCTCTGCGCACTGTGGAGATTGCCATCGCGGTTCTATCTAGTTACGCGTTAAACCAACTAGAATTTTTTTGAGTCAGATCTGAATGCCCCTCCTCGTAGCGAGAACCCTCTGCCCACAGTGGAGATTGCCATCCGGAACACCGTGTCTCACCATGTACGACTGTGACGGTAAGC	CGTGTCTCACCATGTA	TCTGCCCACAGTGGA	TCTGCgcactGTGGA	FE	1971	47.1334
1210	SMARCB1	chr22	23833586	23833590	MNV	CCACA	GCACT	24175775	-	TGG	CCGGATGGCAATCTCCACTG	TGGAGATTGCCAT	13	TCTGCGCACTG	11	TCTGCGCACTGTGGAGATTGCCAT	10	1	CCCCTCCTCGTAGCGAGAACCCTCTGCCCACAGTGGAGATTGCCATCCGGAACAC	GCGAGAAAAGCCTTGTTTGCCGGATGGCAATCTCCACTGGTTTGGAGACGTTGACTATCGTCTCGGTGCTCTGCGCACTGTGGAGATTGCCATCGCGGTTCTATCTAGTTACGCGTTAAACCAACTAGAATTTTTTTGAGTCAGATCTGAATGCCCCTCCTCGTAGCGAGAACCCTCTGCCCACAGTGGAGATTGCCATCCGGAACACCGTGTCTCACCATGTACGACTGTGACGGTAAGC	CGTGTCTCACCATGTA	TCTGCCCACAGTGGA	TCTGCgcactGTGGA	FEv1	4744	48.1029
1210	SMARCB1	chr22	23833586	23833590	MNV	CCACA	GCACT	24175775	-	TGG	CCGGATGGCAATCTCCACTG	TGGAGATTGCCAT	13	TCTGCGCACTG	11	TCTGCGCACTGTGGAGATTGCCAT	10	1	CCCCTCCTCGTAGCGAGAACCCTCTGCCCACAGTGGAGATTGCCATCCGGAACAC	GCGAGAAAAGCCTTGTTTGCCGGATGGCAATCTCCACTGGTTTGGAGACGTTGACTATCGTCTCGGTGCTCTGCGCACTGTGGAGATTGCCATCGCGGTTCTATCTAGTTACGCGTTAAACCAACTAGAATTTTTTTGAGTCAGATCTGAATGCCCCTCCTCGTAGCGAGAACCCTCTGCCCACAGTGGAGATTGCCATCCGGAACACCGTGTCTCACCATGTACGACTGTGACGGTAAGC	CGTGTCTCACCATGTA	TCTGCCCACAGTGGA	TCTGCgcactGTGGA	original	4391	35.5272
1210	SMARCB1	chr22	23833586	23833590	MNV	CCACA	GCACT	24175775	-	TGG	CCGGATGGCAATCTCCACTG	TGGAGATTGCCAT	13	TCTGCGCACTG	11	TCTGCGCACTGTGGAGATTGCCAT	10	1	CCCCTCCTCGTAGCGAGAACCCTCTGCCCACAGTGGAGATTGCCATCCGGAACAC	GCGAGAAAAGCCTTGTTTGCCGGATGGCAATCTCCACTGGTTTGGAGACGTTGACTATCGTCTCGGTGCTCTGCGCACTGTGGAGATTGCCATCGCGGTTCTATCTAGTTACGCGTTAAACCAACTAGAATTTTTTTGAGTCAGATCTGAATGCCCCTCCTCGTAGCGAGAACCCTCTGCCCACAGTGGAGATTGCCATCCGGAACACCGTGTCTCACCATGTACGACTGTGACGGTAAGC	CGTGTCTCACCATGTA	TCTGCCCACAGTGGA	TCTGCgcactGTGGA	FEv2	4157	47.5102
1210	SMARCB1	chr22	23833586	23833590	MNV	CCACA	GCACT	24175775	-	TGG	CCGGATGGCAATCTCCACTG	TGGAGATTGCCATCC	15	TCTGCGCACTG	11	TCTGCGCACTGTGGAGATTGCCATCC	10	1	CCCCTCCTCGTAGCGAGAACCCTCTGCCCACAGTGGAGATTGCCATCCGGAACAC	GCGAGAAAAGCCTTGTTTGCCGGATGGCAATCTCCACTGGTTTGGAGACGTTGACTATCGTCTCGGTGCTCTGCGCACTGTGGAGATTGCCATCCCGCGGTTCTATCTAGTTACGCGTTAAACCAACTAGAATTTTTTTGAGTCAGATCTGAACCCCTCCTCGTAGCGAGAACCCTCTGCCCACAGTGGAGATTGCCATCCGGAACACGTACTTTGTACCGTTACGACTGTGACGGTAAGC	GTACTTTGTACCGTTA	TCTGCCCACAGTGGA	TCTGCgcactGTGGA	FE	336	55.3571
1210	SMARCB1	chr22	23833586	23833590	MNV	CCACA	GCACT	24175775	-	TGG	CCGGATGGCAATCTCCACTG	TGGAGATTGCCATCC	15	TCTGCGCACTG	11	TCTGCGCACTGTGGAGATTGCCATCC	10	1	CCCCTCCTCGTAGCGAGAACCCTCTGCCCACAGTGGAGATTGCCATCCGGAACAC	GCGAGAAAAGCCTTGTTTGCCGGATGGCAATCTCCACTGGTTTGGAGACGTTGACTATCGTCTCGGTGCTCTGCGCACTGTGGAGATTGCCATCCCGCGGTTCTATCTAGTTACGCGTTAAACCAACTAGAATTTTTTTGAGTCAGATCTGAACCCCTCCTCGTAGCGAGAACCCTCTGCCCACAGTGGAGATTGCCATCCGGAACACGTACTTTGTACCGTTACGACTGTGACGGTAAGC	GTACTTTGTACCGTTA	TCTGCCCACAGTGGA	TCTGCgcactGTGGA	FEv1	515	46.6019
1210	SMARCB1	chr22	23833586	23833590	MNV	CCACA	GCACT	24175775	-	TGG	CCGGATGGCAATCTCCACTG	TGGAGATTGCCATCC	15	TCTGCGCACTG	11	TCTGCGCACTGTGGAGATTGCCATCC	10	1	CCCCTCCTCGTAGCGAGAACCCTCTGCCCACAGTGGAGATTGCCATCCGGAACAC	GCGAGAAAAGCCTTGTTTGCCGGATGGCAATCTCCACTGGTTTGGAGACGTTGACTATCGTCTCGGTGCTCTGCGCACTGTGGAGATTGCCATCCCGCGGTTCTATCTAGTTACGCGTTAAACCAACTAGAATTTTTTTGAGTCAGATCTGAACCCCTCCTCGTAGCGAGAACCCTCTGCCCACAGTGGAGATTGCCATCCGGAACACGTACTTTGTACCGTTACGACTGTGACGGTAAGC	GTACTTTGTACCGTTA	TCTGCCCACAGTGGA	TCTGCgcactGTGGA	original	504	47.2222
1210	SMARCB1	chr22	23833586	23833590	MNV	CCACA	GCACT	24175775	-	TGG	CCGGATGGCAATCTCCACTG	TGGAGATTGCCATCC	15	TCTGCGCACTG	11	TCTGCGCACTGTGGAGATTGCCATCC	10	1	CCCCTCCTCGTAGCGAGAACCCTCTGCCCACAGTGGAGATTGCCATCCGGAACAC	GCGAGAAAAGCCTTGTTTGCCGGATGGCAATCTCCACTGGTTTGGAGACGTTGACTATCGTCTCGGTGCTCTGCGCACTGTGGAGATTGCCATCCCGCGGTTCTATCTAGTTACGCGTTAAACCAACTAGAATTTTTTTGAGTCAGATCTGAACCCCTCCTCGTAGCGAGAACCCTCTGCCCACAGTGGAGATTGCCATCCGGAACACGTACTTTGTACCGTTACGACTGTGACGGTAAGC	GTACTTTGTACCGTTA	TCTGCCCACAGTGGA	TCTGCgcactGTGGA	FEv2	441	58.7302
1210	SMARCB1	chr22	23833586	23833590	MNV	CCACA	GCACT	24175775	-	TGG	CCGGATGGCAATCTCCACTG	TGGAGATTG	9	TCTGCGCACTG	11	TCTGCGCACTGTGGAGATTG	10	1	CCCCTCCTCGTAGCGAGAACCCTCTGCCCACAGTGGAGATTGCCATCCGGAACAC	GCGAGAAAAGCCTTGTTTGCCGGATGGCAATCTCCACTGGTTTGGAGACGTTGACTATCGTCTCGGTGCTCTGCGCACTGTGGAGATTGCGCGGTTCTATCTAGTTACGCGTTAAACCAACTAGAATTTTTTTGAGTCAGATCTGAATGGATCCCCCTCCTCGTAGCGAGAACCCTCTGCCCACAGTGGAGATTGCCATCCGGAACACACTTACTCAAGCCTATCGACTGTGACGGTAAGC	ACTTACTCAAGCCTAT	TCTGCCCACAGTGGA	TCTGCgcactGTGGA	FE	2914	24.5024
1210	SMARCB1	chr22	23833586	23833590	MNV	CCACA	GCACT	24175775	-	TGG	CCGGATGGCAATCTCCACTG	TGGAGATTG	9	TCTGCGCACTG	11	TCTGCGCACTGTGGAGATTG	10	1	CCCCTCCTCGTAGCGAGAACCCTCTGCCCACAGTGGAGATTGCCATCCGGAACAC	GCGAGAAAAGCCTTGTTTGCCGGATGGCAATCTCCACTGGTTTGGAGACGTTGACTATCGTCTCGGTGCTCTGCGCACTGTGGAGATTGCGCGGTTCTATCTAGTTACGCGTTAAACCAACTAGAATTTTTTTGAGTCAGATCTGAATGGATCCCCCTCCTCGTAGCGAGAACCCTCTGCCCACAGTGGAGATTGCCATCCGGAACACACTTACTCAAGCCTATCGACTGTGACGGTAAGC	ACTTACTCAAGCCTAT	TCTGCCCACAGTGGA	TCTGCgcactGTGGA	FEv1	5368	23.2116
1210	SMARCB1	chr22	23833586	23833590	MNV	CCACA	GCACT	24175775	-	TGG	CCGGATGGCAATCTCCACTG	TGGAGATTG	9	TCTGCGCACTG	11	TCTGCGCACTGTGGAGATTG	10	1	CCCCTCCTCGTAGCGAGAACCCTCTGCCCACAGTGGAGATTGCCATCCGGAACAC	GCGAGAAAAGCCTTGTTTGCCGGATGGCAATCTCCACTGGTTTGGAGACGTTGACTATCGTCTCGGTGCTCTGCGCACTGTGGAGATTGCGCGGTTCTATCTAGTTACGCGTTAAACCAACTAGAATTTTTTTGAGTCAGATCTGAATGGATCCCCCTCCTCGTAGCGAGAACCCTCTGCCCACAGTGGAGATTGCCATCCGGAACACACTTACTCAAGCCTATCGACTGTGACGGTAAGC	ACTTACTCAAGCCTAT	TCTGCCCACAGTGGA	TCTGCgcactGTGGA	original	5194	17.6357
1210	SMARCB1	chr22	23833586	23833590	MNV	CCACA	GCACT	24175775	-	TGG	CCGGATGGCAATCTCCACTG	TGGAGATTG	9	TCTGCGCACTG	11	TCTGCGCACTGTGGAGATTG	10	1	CCCCTCCTCGTAGCGAGAACCCTCTGCCCACAGTGGAGATTGCCATCCGGAACAC	GCGAGAAAAGCCTTGTTTGCCGGATGGCAATCTCCACTGGTTTGGAGACGTTGACTATCGTCTCGGTGCTCTGCGCACTGTGGAGATTGCGCGGTTCTATCTAGTTACGCGTTAAACCAACTAGAATTTTTTTGAGTCAGATCTGAATGGATCCCCCTCCTCGTAGCGAGAACCCTCTGCCCACAGTGGAGATTGCCATCCGGAACACACTTACTCAAGCCTATCGACTGTGACGGTAAGC	ACTTACTCAAGCCTAT	TCTGCCCACAGTGGA	TCTGCgcactGTGGA	FEv2	5070	28.4221
1210	SMARCB1	chr22	23833586	23833590	MNV	CCACA	GCACT	24175774	-	GGG	CGGATGGCAATCTCCACTGT	GTGGAGATTGCCATC	15	CCTCTGCGCACT	12	CCTCTGCGCACTGTGGAGATTGCCATC	12	0	TCCCCTCCTCGTAGCGAGAACCCTCTGCCCACAGTGGAGATTGCCATCCGGAACA	GCGAGAAAAGCCTTGTTTGCGGATGGCAATCTCCACTGTGTTTGGAGACGTTGACTATCGTCTCGGTGCCCTCTGCGCACTGTGGAGATTGCCATCCGCGGTTCTATCTAGTTACGCGTTAAACCAACTAGAATTTTTTTGAGTCAGATCTGATCCCCTCCTCGTAGCGAGAACCCTCTGCCCACAGTGGAGATTGCCATCCGGAACACTTAACTAGTCGTACTCGACTGTGACGGTAAGC	CTTAACTAGTCGTACT	TCTGCCCACAGTGGA	TCTGCgcactGTGGA	FE	164	71.3415
1210	SMARCB1	chr22	23833586	23833590	MNV	CCACA	GCACT	24175774	-	GGG	CGGATGGCAATCTCCACTGT	GTGGAGATTGCCATC	15	CCTCTGCGCACT	12	CCTCTGCGCACTGTGGAGATTGCCATC	12	0	TCCCCTCCTCGTAGCGAGAACCCTCTGCCCACAGTGGAGATTGCCATCCGGAACA	GCGAGAAAAGCCTTGTTTGCGGATGGCAATCTCCACTGTGTTTGGAGACGTTGACTATCGTCTCGGTGCCCTCTGCGCACTGTGGAGATTGCCATCCGCGGTTCTATCTAGTTACGCGTTAAACCAACTAGAATTTTTTTGAGTCAGATCTGATCCCCTCCTCGTAGCGAGAACCCTCTGCCCACAGTGGAGATTGCCATCCGGAACACTTAACTAGTCGTACTCGACTGTGACGGTAAGC	CTTAACTAGTCGTACT	TCTGCCCACAGTGGA	TCTGCgcactGTGGA	FEv1	167	76.6467
1210	SMARCB1	chr22	23833586	23833590	MNV	CCACA	GCACT	24175774	-	GGG	CGGATGGCAATCTCCACTGT	GTGGAGATTGCCATC	15	CCTCTGCGCACT	12	CCTCTGCGCACTGTGGAGATTGCCATC	12	0	TCCCCTCCTCGTAGCGAGAACCCTCTGCCCACAGTGGAGATTGCCATCCGGAACA	GCGAGAAAAGCCTTGTTTGCGGATGGCAATCTCCACTGTGTTTGGAGACGTTGACTATCGTCTCGGTGCCCTCTGCGCACTGTGGAGATTGCCATCCGCGGTTCTATCTAGTTACGCGTTAAACCAACTAGAATTTTTTTGAGTCAGATCTGATCCCCTCCTCGTAGCGAGAACCCTCTGCCCACAGTGGAGATTGCCATCCGGAACACTTAACTAGTCGTACTCGACTGTGACGGTAAGC	CTTAACTAGTCGTACT	TCTGCCCACAGTGGA	TCTGCgcactGTGGA	original	229	48.4716
1210	SMARCB1	chr22	23833586	23833590	MNV	CCACA	GCACT	24175774	-	GGG	CGGATGGCAATCTCCACTGT	GTGGAGATTGCCATC	15	CCTCTGCGCACT	12	CCTCTGCGCACTGTGGAGATTGCCATC	12	0	TCCCCTCCTCGTAGCGAGAACCCTCTGCCCACAGTGGAGATTGCCATCCGGAACA	GCGAGAAAAGCCTTGTTTGCGGATGGCAATCTCCACTGTGTTTGGAGACGTTGACTATCGTCTCGGTGCCCTCTGCGCACTGTGGAGATTGCCATCCGCGGTTCTATCTAGTTACGCGTTAAACCAACTAGAATTTTTTTGAGTCAGATCTGATCCCCTCCTCGTAGCGAGAACCCTCTGCCCACAGTGGAGATTGCCATCCGGAACACTTAACTAGTCGTACTCGACTGTGACGGTAAGC	CTTAACTAGTCGTACT	TCTGCCCACAGTGGA	TCTGCgcactGTGGA	FEv2	248	79.8387
1210	SMARCB1	chr22	23833586	23833590	MNV	CCACA	GCACT	24175774	-	GGG	CGGATGGCAATCTCCACTGT	GTGGAGATT	9	TCGTAGCGAGAACCCTCTGCGCACT	25	TCGTAGCGAGAACCCTCTGCGCACTGTGGAGATT	25	0	TCCCCTCCTCGTAGCGAGAACCCTCTGCCCACAGTGGAGATTGCCATCCGGAACA	GCGAGAAAAGCCTTGTTTGCGGATGGCAATCTCCACTGTGTTTGGAGACGTTGACTATCGTCTCGGTGCTCGTAGCGAGAACCCTCTGCGCACTGTGGAGATTCGCGGTTCTATCTAGTTACGCGTTAAACCAACTAGAATTTTTTTGAGTCATCCCCTCCTCGTAGCGAGAACCCTCTGCCCACAGTGGAGATTGCCATCCGGAACAGAGTCCGGTTGGAGGTCGACTGTGACGGTAAGC	GAGTCCGGTTGGAGGT	TCTGCCCACAGTGGA	TCTGCgcactGTGGA	FE	740	72.5676
1210	SMARCB1	chr22	23833586	23833590	MNV	CCACA	GCACT	24175774	-	GGG	CGGATGGCAATCTCCACTGT	GTGGAGATT	9	TCGTAGCGAGAACCCTCTGCGCACT	25	TCGTAGCGAGAACCCTCTGCGCACTGTGGAGATT	25	0	TCCCCTCCTCGTAGCGAGAACCCTCTGCCCACAGTGGAGATTGCCATCCGGAACA	GCGAGAAAAGCCTTGTTTGCGGATGGCAATCTCCACTGTGTTTGGAGACGTTGACTATCGTCTCGGTGCTCGTAGCGAGAACCCTCTGCGCACTGTGGAGATTCGCGGTTCTATCTAGTTACGCGTTAAACCAACTAGAATTTTTTTGAGTCATCCCCTCCTCGTAGCGAGAACCCTCTGCCCACAGTGGAGATTGCCATCCGGAACAGAGTCCGGTTGGAGGTCGACTGTGACGGTAAGC	GAGTCCGGTTGGAGGT	TCTGCCCACAGTGGA	TCTGCgcactGTGGA	FEv1	1148	70.2091
1210	SMARCB1	chr22	23833586	23833590	MNV	CCACA	GCACT	24175774	-	GGG	CGGATGGCAATCTCCACTGT	GTGGAGATT	9	TCGTAGCGAGAACCCTCTGCGCACT	25	TCGTAGCGAGAACCCTCTGCGCACTGTGGAGATT	25	0	TCCCCTCCTCGTAGCGAGAACCCTCTGCCCACAGTGGAGATTGCCATCCGGAACA	GCGAGAAAAGCCTTGTTTGCGGATGGCAATCTCCACTGTGTTTGGAGACGTTGACTATCGTCTCGGTGCTCGTAGCGAGAACCCTCTGCGCACTGTGGAGATTCGCGGTTCTATCTAGTTACGCGTTAAACCAACTAGAATTTTTTTGAGTCATCCCCTCCTCGTAGCGAGAACCCTCTGCCCACAGTGGAGATTGCCATCCGGAACAGAGTCCGGTTGGAGGTCGACTGTGACGGTAAGC	GAGTCCGGTTGGAGGT	TCTGCCCACAGTGGA	TCTGCgcactGTGGA	original	1402	73.1812
1210	SMARCB1	chr22	23833586	23833590	MNV	CCACA	GCACT	24175774	-	GGG	CGGATGGCAATCTCCACTGT	GTGGAGATT	9	TCGTAGCGAGAACCCTCTGCGCACT	25	TCGTAGCGAGAACCCTCTGCGCACTGTGGAGATT	25	0	TCCCCTCCTCGTAGCGAGAACCCTCTGCCCACAGTGGAGATTGCCATCCGGAACA	GCGAGAAAAGCCTTGTTTGCGGATGGCAATCTCCACTGTGTTTGGAGACGTTGACTATCGTCTCGGTGCTCGTAGCGAGAACCCTCTGCGCACTGTGGAGATTCGCGGTTCTATCTAGTTACGCGTTAAACCAACTAGAATTTTTTTGAGTCATCCCCTCCTCGTAGCGAGAACCCTCTGCCCACAGTGGAGATTGCCATCCGGAACAGAGTCCGGTTGGAGGTCGACTGTGACGGTAAGC	GAGTCCGGTTGGAGGT	TCTGCCCACAGTGGA	TCTGCgcactGTGGA	FEv2	1578	68.8847
1210	SMARCB1	chr22	23833586	23833590	MNV	CCACA	GCACT	24175774	-	GGG	CGGATGGCAATCTCCACTGT	GTGGAGATTGCCA	13	TCGTAGCGAGAACCCTCTGCGCACT	25	TCGTAGCGAGAACCCTCTGCGCACTGTGGAGATTGCCA	25	0	TCCCCTCCTCGTAGCGAGAACCCTCTGCCCACAGTGGAGATTGCCATCCGGAACA	GCGAGAAAAGCCTTGTTTGCGGATGGCAATCTCCACTGTGTTTGGAGACGTTGACTATCGTCTCGGTGCTCGTAGCGAGAACCCTCTGCGCACTGTGGAGATTGCCACGCGGTTCTATCTAGTTACGCGTTAAACCAACTAGAATTTTTTTGATCCCCTCCTCGTAGCGAGAACCCTCTGCCCACAGTGGAGATTGCCATCCGGAACAGTATCTTCAGAGCCAACGACTGTGACGGTAAGC	GTATCTTCAGAGCCAA	TCTGCCCACAGTGGA	TCTGCgcactGTGGA	FE	210	66.6667
1210	SMARCB1	chr22	23833586	23833590	MNV	CCACA	GCACT	24175774	-	GGG	CGGATGGCAATCTCCACTGT	GTGGAGATTGCCA	13	TCGTAGCGAGAACCCTCTGCGCACT	25	TCGTAGCGAGAACCCTCTGCGCACTGTGGAGATTGCCA	25	0	TCCCCTCCTCGTAGCGAGAACCCTCTGCCCACAGTGGAGATTGCCATCCGGAACA	GCGAGAAAAGCCTTGTTTGCGGATGGCAATCTCCACTGTGTTTGGAGACGTTGACTATCGTCTCGGTGCTCGTAGCGAGAACCCTCTGCGCACTGTGGAGATTGCCACGCGGTTCTATCTAGTTACGCGTTAAACCAACTAGAATTTTTTTGATCCCCTCCTCGTAGCGAGAACCCTCTGCCCACAGTGGAGATTGCCATCCGGAACAGTATCTTCAGAGCCAACGACTGTGACGGTAAGC	GTATCTTCAGAGCCAA	TCTGCCCACAGTGGA	TCTGCgcactGTGGA	FEv1	416	78.6058
1210	SMARCB1	chr22	23833586	23833590	MNV	CCACA	GCACT	24175774	-	GGG	CGGATGGCAATCTCCACTGT	GTGGAGATTGCCA	13	TCGTAGCGAGAACCCTCTGCGCACT	25	TCGTAGCGAGAACCCTCTGCGCACTGTGGAGATTGCCA	25	0	TCCCCTCCTCGTAGCGAGAACCCTCTGCCCACAGTGGAGATTGCCATCCGGAACA	GCGAGAAAAGCCTTGTTTGCGGATGGCAATCTCCACTGTGTTTGGAGACGTTGACTATCGTCTCGGTGCTCGTAGCGAGAACCCTCTGCGCACTGTGGAGATTGCCACGCGGTTCTATCTAGTTACGCGTTAAACCAACTAGAATTTTTTTGATCCCCTCCTCGTAGCGAGAACCCTCTGCCCACAGTGGAGATTGCCATCCGGAACAGTATCTTCAGAGCCAACGACTGTGACGGTAAGC	GTATCTTCAGAGCCAA	TCTGCCCACAGTGGA	TCTGCgcactGTGGA	original	350	80.2857
1210	SMARCB1	chr22	23833586	23833590	MNV	CCACA	GCACT	24175774	-	GGG	CGGATGGCAATCTCCACTGT	GTGGAGATTGCCA	13	TCGTAGCGAGAACCCTCTGCGCACT	25	TCGTAGCGAGAACCCTCTGCGCACTGTGGAGATTGCCA	25	0	TCCCCTCCTCGTAGCGAGAACCCTCTGCCCACAGTGGAGATTGCCATCCGGAACA	GCGAGAAAAGCCTTGTTTGCGGATGGCAATCTCCACTGTGTTTGGAGACGTTGACTATCGTCTCGGTGCTCGTAGCGAGAACCCTCTGCGCACTGTGGAGATTGCCACGCGGTTCTATCTAGTTACGCGTTAAACCAACTAGAATTTTTTTGATCCCCTCCTCGTAGCGAGAACCCTCTGCCCACAGTGGAGATTGCCATCCGGAACAGTATCTTCAGAGCCAACGACTGTGACGGTAAGC	GTATCTTCAGAGCCAA	TCTGCCCACAGTGGA	TCTGCgcactGTGGA	FEv2	417	70.5036
1210	SMARCB1	chr22	23833586	23833590	MNV	CCACA	GCACT	24175794	-	CGG	GGTCCGCATCGCCCGTGTTC	CACGGGCGATGCGGA	15	GCACTGTGGAGATTGCCATCCGGAA	25	GCACTGTGGAGATTGCCATCCGGAACACGGGCGATGCGGA	5	20	CCCTCTGCCCACAGTGGAGATTGCCATCCGGAACACGGGCGATGCGGACCAGTGG	GCGAGAAAAGCCTTGTTTGGGTCCGCATCGCCCGTGTTCGTTTGGAGACGTTGACTATCGTCTCGGTGCGCACTGTGGAGATTGCCATCCGGAACACGGGCGATGCGGACGCGGTTCTATCTAGTTACGCGTTAAACCAACTAGAATTTTTTTCCCTCTGCCCACAGTGGAGATTGCCATCCGGAACACGGGCGATGCGGACCAGTGGAGTGAGGGTGTAAGTACGACTGTGACGGTAAGC	AGTGAGGGTGTAAGTA	TCTGCCCACAGTGGA	TCTGCgcactGTGGA	FE	14	0
1210	SMARCB1	chr22	23833586	23833590	MNV	CCACA	GCACT	24175794	-	CGG	GGTCCGCATCGCCCGTGTTC	CACGGGCGATGCGGA	15	GCACTGTGGAGATTGCCATCCGGAA	25	GCACTGTGGAGATTGCCATCCGGAACACGGGCGATGCGGA	5	20	CCCTCTGCCCACAGTGGAGATTGCCATCCGGAACACGGGCGATGCGGACCAGTGG	GCGAGAAAAGCCTTGTTTGGGTCCGCATCGCCCGTGTTCGTTTGGAGACGTTGACTATCGTCTCGGTGCGCACTGTGGAGATTGCCATCCGGAACACGGGCGATGCGGACGCGGTTCTATCTAGTTACGCGTTAAACCAACTAGAATTTTTTTCCCTCTGCCCACAGTGGAGATTGCCATCCGGAACACGGGCGATGCGGACCAGTGGAGTGAGGGTGTAAGTACGACTGTGACGGTAAGC	AGTGAGGGTGTAAGTA	TCTGCCCACAGTGGA	TCTGCgcactGTGGA	FEv1	13	0
1210	SMARCB1	chr22	23833586	23833590	MNV	CCACA	GCACT	24175794	-	CGG	GGTCCGCATCGCCCGTGTTC	CACGGGCGATGCGGA	15	GCACTGTGGAGATTGCCATCCGGAA	25	GCACTGTGGAGATTGCCATCCGGAACACGGGCGATGCGGA	5	20	CCCTCTGCCCACAGTGGAGATTGCCATCCGGAACACGGGCGATGCGGACCAGTGG	GCGAGAAAAGCCTTGTTTGGGTCCGCATCGCCCGTGTTCGTTTGGAGACGTTGACTATCGTCTCGGTGCGCACTGTGGAGATTGCCATCCGGAACACGGGCGATGCGGACGCGGTTCTATCTAGTTACGCGTTAAACCAACTAGAATTTTTTTCCCTCTGCCCACAGTGGAGATTGCCATCCGGAACACGGGCGATGCGGACCAGTGGAGTGAGGGTGTAAGTACGACTGTGACGGTAAGC	AGTGAGGGTGTAAGTA	TCTGCCCACAGTGGA	TCTGCgcactGTGGA	original	20	0
1210	SMARCB1	chr22	23833586	23833590	MNV	CCACA	GCACT	24175794	-	CGG	GGTCCGCATCGCCCGTGTTC	CACGGGCGATGCGGA	15	GCACTGTGGAGATTGCCATCCGGAA	25	GCACTGTGGAGATTGCCATCCGGAACACGGGCGATGCGGA	5	20	CCCTCTGCCCACAGTGGAGATTGCCATCCGGAACACGGGCGATGCGGACCAGTGG	GCGAGAAAAGCCTTGTTTGGGTCCGCATCGCCCGTGTTCGTTTGGAGACGTTGACTATCGTCTCGGTGCGCACTGTGGAGATTGCCATCCGGAACACGGGCGATGCGGACGCGGTTCTATCTAGTTACGCGTTAAACCAACTAGAATTTTTTTCCCTCTGCCCACAGTGGAGATTGCCATCCGGAACACGGGCGATGCGGACCAGTGGAGTGAGGGTGTAAGTACGACTGTGACGGTAAGC	AGTGAGGGTGTAAGTA	TCTGCCCACAGTGGA	TCTGCgcactGTGGA	FEv2	56	0
1210	SMARCB1	chr22	23833586	23833590	MNV	CCACA	GCACT	24175794	-	CGG	GGTCCGCATCGCCCGTGTTC	CACGGGCGATGCG	13	GCACTGTGGAGATTGCCATCCGGAA	25	GCACTGTGGAGATTGCCATCCGGAACACGGGCGATGCG	5	20	CCCTCTGCCCACAGTGGAGATTGCCATCCGGAACACGGGCGATGCGGACCAGTGG	GCGAGAAAAGCCTTGTTTGGGTCCGCATCGCCCGTGTTCGTTTGGAGACGTTGACTATCGTCTCGGTGCGCACTGTGGAGATTGCCATCCGGAACACGGGCGATGCGCGCGGTTCTATCTAGTTACGCGTTAAACCAACTAGAATTTTTTTGACCCTCTGCCCACAGTGGAGATTGCCATCCGGAACACGGGCGATGCGGACCAGTGGACTGCTCAGTGGCACACGACTGTGACGGTAAGC	ACTGCTCAGTGGCACA	TCTGCCCACAGTGGA	TCTGCgcactGTGGA	FE	15	0
1210	SMARCB1	chr22	23833586	23833590	MNV	CCACA	GCACT	24175794	-	CGG	GGTCCGCATCGCCCGTGTTC	CACGGGCGATGCG	13	GCACTGTGGAGATTGCCATCCGGAA	25	GCACTGTGGAGATTGCCATCCGGAACACGGGCGATGCG	5	20	CCCTCTGCCCACAGTGGAGATTGCCATCCGGAACACGGGCGATGCGGACCAGTGG	GCGAGAAAAGCCTTGTTTGGGTCCGCATCGCCCGTGTTCGTTTGGAGACGTTGACTATCGTCTCGGTGCGCACTGTGGAGATTGCCATCCGGAACACGGGCGATGCGCGCGGTTCTATCTAGTTACGCGTTAAACCAACTAGAATTTTTTTGACCCTCTGCCCACAGTGGAGATTGCCATCCGGAACACGGGCGATGCGGACCAGTGGACTGCTCAGTGGCACACGACTGTGACGGTAAGC	ACTGCTCAGTGGCACA	TCTGCCCACAGTGGA	TCTGCgcactGTGGA	FEv1	37	0
1210	SMARCB1	chr22	23833586	23833590	MNV	CCACA	GCACT	24175794	-	CGG	GGTCCGCATCGCCCGTGTTC	CACGGGCGATGCG	13	GCACTGTGGAGATTGCCATCCGGAA	25	GCACTGTGGAGATTGCCATCCGGAACACGGGCGATGCG	5	20	CCCTCTGCCCACAGTGGAGATTGCCATCCGGAACACGGGCGATGCGGACCAGTGG	GCGAGAAAAGCCTTGTTTGGGTCCGCATCGCCCGTGTTCGTTTGGAGACGTTGACTATCGTCTCGGTGCGCACTGTGGAGATTGCCATCCGGAACACGGGCGATGCGCGCGGTTCTATCTAGTTACGCGTTAAACCAACTAGAATTTTTTTGACCCTCTGCCCACAGTGGAGATTGCCATCCGGAACACGGGCGATGCGGACCAGTGGACTGCTCAGTGGCACACGACTGTGACGGTAAGC	ACTGCTCAGTGGCACA	TCTGCCCACAGTGGA	TCTGCgcactGTGGA	original	13	0
1210	SMARCB1	chr22	23833586	23833590	MNV	CCACA	GCACT	24175794	-	CGG	GGTCCGCATCGCCCGTGTTC	CACGGGCGATGCG	13	GCACTGTGGAGATTGCCATCCGGAA	25	GCACTGTGGAGATTGCCATCCGGAACACGGGCGATGCG	5	20	CCCTCTGCCCACAGTGGAGATTGCCATCCGGAACACGGGCGATGCGGACCAGTGG	GCGAGAAAAGCCTTGTTTGGGTCCGCATCGCCCGTGTTCGTTTGGAGACGTTGACTATCGTCTCGGTGCGCACTGTGGAGATTGCCATCCGGAACACGGGCGATGCGCGCGGTTCTATCTAGTTACGCGTTAAACCAACTAGAATTTTTTTGACCCTCTGCCCACAGTGGAGATTGCCATCCGGAACACGGGCGATGCGGACCAGTGGACTGCTCAGTGGCACACGACTGTGACGGTAAGC	ACTGCTCAGTGGCACA	TCTGCCCACAGTGGA	TCTGCgcactGTGGA	FEv2	12	0
1210	SMARCB1	chr22	23833586	23833590	MNV	CCACA	GCACT	24175794	-	CGG	GGTCCGCATCGCCCGTGTTC	CACGGGCGA	9	GCACTGTGGAGATTGCCATCCGGAA	25	GCACTGTGGAGATTGCCATCCGGAACACGGGCGA	5	20	CCCTCTGCCCACAGTGGAGATTGCCATCCGGAACACGGGCGATGCGGACCAGTGG	GCGAGAAAAGCCTTGTTTGGGTCCGCATCGCCCGTGTTCGTTTGGAGACGTTGACTATCGTCTCGGTGCGCACTGTGGAGATTGCCATCCGGAACACGGGCGACGCGGTTCTATCTAGTTACGCGTTAAACCAACTAGAATTTTTTTGAGTCACCCTCTGCCCACAGTGGAGATTGCCATCCGGAACACGGGCGATGCGGACCAGTGGAACCATGTCACCCGAGCGACTGTGACGGTAAGC	AACCATGTCACCCGAG	TCTGCCCACAGTGGA	TCTGCgcactGTGGA	FE	90	0
1210	SMARCB1	chr22	23833586	23833590	MNV	CCACA	GCACT	24175794	-	CGG	GGTCCGCATCGCCCGTGTTC	CACGGGCGA	9	GCACTGTGGAGATTGCCATCCGGAA	25	GCACTGTGGAGATTGCCATCCGGAACACGGGCGA	5	20	CCCTCTGCCCACAGTGGAGATTGCCATCCGGAACACGGGCGATGCGGACCAGTGG	GCGAGAAAAGCCTTGTTTGGGTCCGCATCGCCCGTGTTCGTTTGGAGACGTTGACTATCGTCTCGGTGCGCACTGTGGAGATTGCCATCCGGAACACGGGCGACGCGGTTCTATCTAGTTACGCGTTAAACCAACTAGAATTTTTTTGAGTCACCCTCTGCCCACAGTGGAGATTGCCATCCGGAACACGGGCGATGCGGACCAGTGGAACCATGTCACCCGAGCGACTGTGACGGTAAGC	AACCATGTCACCCGAG	TCTGCCCACAGTGGA	TCTGCgcactGTGGA	FEv1	269	0
1210	SMARCB1	chr22	23833586	23833590	MNV	CCACA	GCACT	24175794	-	CGG	GGTCCGCATCGCCCGTGTTC	CACGGGCGA	9	GCACTGTGGAGATTGCCATCCGGAA	25	GCACTGTGGAGATTGCCATCCGGAACACGGGCGA	5	20	CCCTCTGCCCACAGTGGAGATTGCCATCCGGAACACGGGCGATGCGGACCAGTGG	GCGAGAAAAGCCTTGTTTGGGTCCGCATCGCCCGTGTTCGTTTGGAGACGTTGACTATCGTCTCGGTGCGCACTGTGGAGATTGCCATCCGGAACACGGGCGACGCGGTTCTATCTAGTTACGCGTTAAACCAACTAGAATTTTTTTGAGTCACCCTCTGCCCACAGTGGAGATTGCCATCCGGAACACGGGCGATGCGGACCAGTGGAACCATGTCACCCGAGCGACTGTGACGGTAAGC	AACCATGTCACCCGAG	TCTGCCCACAGTGGA	TCTGCgcactGTGGA	original	210	0
1210	SMARCB1	chr22	23833586	23833590	MNV	CCACA	GCACT	24175794	-	CGG	GGTCCGCATCGCCCGTGTTC	CACGGGCGA	9	GCACTGTGGAGATTGCCATCCGGAA	25	GCACTGTGGAGATTGCCATCCGGAACACGGGCGA	5	20	CCCTCTGCCCACAGTGGAGATTGCCATCCGGAACACGGGCGATGCGGACCAGTGG	GCGAGAAAAGCCTTGTTTGGGTCCGCATCGCCCGTGTTCGTTTGGAGACGTTGACTATCGTCTCGGTGCGCACTGTGGAGATTGCCATCCGGAACACGGGCGACGCGGTTCTATCTAGTTACGCGTTAAACCAACTAGAATTTTTTTGAGTCACCCTCTGCCCACAGTGGAGATTGCCATCCGGAACACGGGCGATGCGGACCAGTGGAACCATGTCACCCGAGCGACTGTGACGGTAAGC	AACCATGTCACCCGAG	TCTGCCCACAGTGGA	TCTGCgcactGTGGA	FEv2	158	0
1211	SMARCB1	chr22	23833586	23833593	MNV	CCACAGTG	GCACAGTA	24175794	-	CGG	GGTCCGCATCGCCCGTGTTC	CACGGGCGATGCG	13	GCACAGTAGAGATTGCCATCCGGAA	25	GCACAGTAGAGATTGCCATCCGGAACACGGGCGATGCG	8	17	CCCTCTGCCCACAGTGGAGATTGCCATCCGGAACACGGGCGATGCGGACCAGTGG	GCGAGAAAAGCCTTGTTTGGGTCCGCATCGCCCGTGTTCGTTTGGAGACGTTGACTATCGTCTCGGTGCGCACAGTAGAGATTGCCATCCGGAACACGGGCGATGCGCGCGGTTCTATCTAGTTACGCGTTAAACCAACTAGAATTTTTTTGACCCTCTGCCCACAGTGGAGATTGCCATCCGGAACACGGGCGATGCGGACCAGTGGGACCTGGTCCAAGCCGCGACTGTGACGGTAAGC	GACCTGGTCCAAGCCG	TCTGCCCACAGTGGAGAT	TCTGCgcacagtaGAGAT	FE	27	0
1211	SMARCB1	chr22	23833586	23833593	MNV	CCACAGTG	GCACAGTA	24175794	-	CGG	GGTCCGCATCGCCCGTGTTC	CACGGGCGATGCG	13	GCACAGTAGAGATTGCCATCCGGAA	25	GCACAGTAGAGATTGCCATCCGGAACACGGGCGATGCG	8	17	CCCTCTGCCCACAGTGGAGATTGCCATCCGGAACACGGGCGATGCGGACCAGTGG	GCGAGAAAAGCCTTGTTTGGGTCCGCATCGCCCGTGTTCGTTTGGAGACGTTGACTATCGTCTCGGTGCGCACAGTAGAGATTGCCATCCGGAACACGGGCGATGCGCGCGGTTCTATCTAGTTACGCGTTAAACCAACTAGAATTTTTTTGACCCTCTGCCCACAGTGGAGATTGCCATCCGGAACACGGGCGATGCGGACCAGTGGGACCTGGTCCAAGCCGCGACTGTGACGGTAAGC	GACCTGGTCCAAGCCG	TCTGCCCACAGTGGAGAT	TCTGCgcacagtaGAGAT	FEv1	56	0
1211	SMARCB1	chr22	23833586	23833593	MNV	CCACAGTG	GCACAGTA	24175794	-	CGG	GGTCCGCATCGCCCGTGTTC	CACGGGCGATGCG	13	GCACAGTAGAGATTGCCATCCGGAA	25	GCACAGTAGAGATTGCCATCCGGAACACGGGCGATGCG	8	17	CCCTCTGCCCACAGTGGAGATTGCCATCCGGAACACGGGCGATGCGGACCAGTGG	GCGAGAAAAGCCTTGTTTGGGTCCGCATCGCCCGTGTTCGTTTGGAGACGTTGACTATCGTCTCGGTGCGCACAGTAGAGATTGCCATCCGGAACACGGGCGATGCGCGCGGTTCTATCTAGTTACGCGTTAAACCAACTAGAATTTTTTTGACCCTCTGCCCACAGTGGAGATTGCCATCCGGAACACGGGCGATGCGGACCAGTGGGACCTGGTCCAAGCCGCGACTGTGACGGTAAGC	GACCTGGTCCAAGCCG	TCTGCCCACAGTGGAGAT	TCTGCgcacagtaGAGAT	original	97	0
1211	SMARCB1	chr22	23833586	23833593	MNV	CCACAGTG	GCACAGTA	24175794	-	CGG	GGTCCGCATCGCCCGTGTTC	CACGGGCGATGCG	13	GCACAGTAGAGATTGCCATCCGGAA	25	GCACAGTAGAGATTGCCATCCGGAACACGGGCGATGCG	8	17	CCCTCTGCCCACAGTGGAGATTGCCATCCGGAACACGGGCGATGCGGACCAGTGG	GCGAGAAAAGCCTTGTTTGGGTCCGCATCGCCCGTGTTCGTTTGGAGACGTTGACTATCGTCTCGGTGCGCACAGTAGAGATTGCCATCCGGAACACGGGCGATGCGCGCGGTTCTATCTAGTTACGCGTTAAACCAACTAGAATTTTTTTGACCCTCTGCCCACAGTGGAGATTGCCATCCGGAACACGGGCGATGCGGACCAGTGGGACCTGGTCCAAGCCGCGACTGTGACGGTAAGC	GACCTGGTCCAAGCCG	TCTGCCCACAGTGGAGAT	TCTGCgcacagtaGAGAT	FEv2	73	1.36986
1211	SMARCB1	chr22	23833586	23833593	MNV	CCACAGTG	GCACAGTA	24175794	-	CGG	GGTCCGCATCGCCCGTGTTC	CACGGGCGA	9	GCACAGTAGAGATTGCCATCCGGAA	25	GCACAGTAGAGATTGCCATCCGGAACACGGGCGA	8	17	CCCTCTGCCCACAGTGGAGATTGCCATCCGGAACACGGGCGATGCGGACCAGTGG	GCGAGAAAAGCCTTGTTTGGGTCCGCATCGCCCGTGTTCGTTTGGAGACGTTGACTATCGTCTCGGTGCGCACAGTAGAGATTGCCATCCGGAACACGGGCGACGCGGTTCTATCTAGTTACGCGTTAAACCAACTAGAATTTTTTTGAGTCACCCTCTGCCCACAGTGGAGATTGCCATCCGGAACACGGGCGATGCGGACCAGTGGGGTATTGCAAGTTGTCCGACTGTGACGGTAAGC	GGTATTGCAAGTTGTC	TCTGCCCACAGTGGAGAT	TCTGCgcacagtaGAGAT	FE	52	0
1211	SMARCB1	chr22	23833586	23833593	MNV	CCACAGTG	GCACAGTA	24175794	-	CGG	GGTCCGCATCGCCCGTGTTC	CACGGGCGA	9	GCACAGTAGAGATTGCCATCCGGAA	25	GCACAGTAGAGATTGCCATCCGGAACACGGGCGA	8	17	CCCTCTGCCCACAGTGGAGATTGCCATCCGGAACACGGGCGATGCGGACCAGTGG	GCGAGAAAAGCCTTGTTTGGGTCCGCATCGCCCGTGTTCGTTTGGAGACGTTGACTATCGTCTCGGTGCGCACAGTAGAGATTGCCATCCGGAACACGGGCGACGCGGTTCTATCTAGTTACGCGTTAAACCAACTAGAATTTTTTTGAGTCACCCTCTGCCCACAGTGGAGATTGCCATCCGGAACACGGGCGATGCGGACCAGTGGGGTATTGCAAGTTGTCCGACTGTGACGGTAAGC	GGTATTGCAAGTTGTC	TCTGCCCACAGTGGAGAT	TCTGCgcacagtaGAGAT	FEv1	94	0
1211	SMARCB1	chr22	23833586	23833593	MNV	CCACAGTG	GCACAGTA	24175794	-	CGG	GGTCCGCATCGCCCGTGTTC	CACGGGCGA	9	GCACAGTAGAGATTGCCATCCGGAA	25	GCACAGTAGAGATTGCCATCCGGAACACGGGCGA	8	17	CCCTCTGCCCACAGTGGAGATTGCCATCCGGAACACGGGCGATGCGGACCAGTGG	GCGAGAAAAGCCTTGTTTGGGTCCGCATCGCCCGTGTTCGTTTGGAGACGTTGACTATCGTCTCGGTGCGCACAGTAGAGATTGCCATCCGGAACACGGGCGACGCGGTTCTATCTAGTTACGCGTTAAACCAACTAGAATTTTTTTGAGTCACCCTCTGCCCACAGTGGAGATTGCCATCCGGAACACGGGCGATGCGGACCAGTGGGGTATTGCAAGTTGTCCGACTGTGACGGTAAGC	GGTATTGCAAGTTGTC	TCTGCCCACAGTGGAGAT	TCTGCgcacagtaGAGAT	original	80	0
1211	SMARCB1	chr22	23833586	23833593	MNV	CCACAGTG	GCACAGTA	24175794	-	CGG	GGTCCGCATCGCCCGTGTTC	CACGGGCGA	9	GCACAGTAGAGATTGCCATCCGGAA	25	GCACAGTAGAGATTGCCATCCGGAACACGGGCGA	8	17	CCCTCTGCCCACAGTGGAGATTGCCATCCGGAACACGGGCGATGCGGACCAGTGG	GCGAGAAAAGCCTTGTTTGGGTCCGCATCGCCCGTGTTCGTTTGGAGACGTTGACTATCGTCTCGGTGCGCACAGTAGAGATTGCCATCCGGAACACGGGCGACGCGGTTCTATCTAGTTACGCGTTAAACCAACTAGAATTTTTTTGAGTCACCCTCTGCCCACAGTGGAGATTGCCATCCGGAACACGGGCGATGCGGACCAGTGGGGTATTGCAAGTTGTCCGACTGTGACGGTAAGC	GGTATTGCAAGTTGTC	TCTGCCCACAGTGGAGAT	TCTGCgcacagtaGAGAT	FEv2	59	0
1212	SMARCB1	chr22	23833579	23833587	MNV	CCTCTGCCC	CCACTGCCT	24175774	-	GGG	CGGATGGCAATCTCCACTGT	GTGGAGATT	9	ACCCACTGCCTACA	14	ACCCACTGCCTACAGTGGAGATT	11	3	TCCCCTCCTCGTAGCGAGAACCCTCTGCCCACAGTGGAGATTGCCATCCGGAACA	GCGAGAAAAGCCTTGTTTGCGGATGGCAATCTCCACTGTGTTTGGAGACGTTGACTATCGTCTCGGTGCACCCACTGCCTACAGTGGAGATTCGCGGTTCTATCTAGTTACGCGTTAAACCAACTAGAATTTTTTTGAGTCAGATCTGAATGGTCCCCTCCTCGTAGCGAGAACCCTCTGCCCACAGTGGAGATTGCCATCCGGAACAATTCTACTCAACTCTTCGACTGTGACGGTAAGC	ATTCTACTCAACTCTT	AGAACCCTCTGCCCACAGT	AGAACccactgcctACAGT	FE	1186	11.1298
1212	SMARCB1	chr22	23833579	23833587	MNV	CCTCTGCCC	CCACTGCCT	24175774	-	GGG	CGGATGGCAATCTCCACTGT	GTGGAGATT	9	ACCCACTGCCTACA	14	ACCCACTGCCTACAGTGGAGATT	11	3	TCCCCTCCTCGTAGCGAGAACCCTCTGCCCACAGTGGAGATTGCCATCCGGAACA	GCGAGAAAAGCCTTGTTTGCGGATGGCAATCTCCACTGTGTTTGGAGACGTTGACTATCGTCTCGGTGCACCCACTGCCTACAGTGGAGATTCGCGGTTCTATCTAGTTACGCGTTAAACCAACTAGAATTTTTTTGAGTCAGATCTGAATGGTCCCCTCCTCGTAGCGAGAACCCTCTGCCCACAGTGGAGATTGCCATCCGGAACAATTCTACTCAACTCTTCGACTGTGACGGTAAGC	ATTCTACTCAACTCTT	AGAACCCTCTGCCCACAGT	AGAACccactgcctACAGT	FEv1	1791	15.0754
1212	SMARCB1	chr22	23833579	23833587	MNV	CCTCTGCCC	CCACTGCCT	24175774	-	GGG	CGGATGGCAATCTCCACTGT	GTGGAGATT	9	ACCCACTGCCTACA	14	ACCCACTGCCTACAGTGGAGATT	11	3	TCCCCTCCTCGTAGCGAGAACCCTCTGCCCACAGTGGAGATTGCCATCCGGAACA	GCGAGAAAAGCCTTGTTTGCGGATGGCAATCTCCACTGTGTTTGGAGACGTTGACTATCGTCTCGGTGCACCCACTGCCTACAGTGGAGATTCGCGGTTCTATCTAGTTACGCGTTAAACCAACTAGAATTTTTTTGAGTCAGATCTGAATGGTCCCCTCCTCGTAGCGAGAACCCTCTGCCCACAGTGGAGATTGCCATCCGGAACAATTCTACTCAACTCTTCGACTGTGACGGTAAGC	ATTCTACTCAACTCTT	AGAACCCTCTGCCCACAGT	AGAACccactgcctACAGT	original	1978	9.95956
1212	SMARCB1	chr22	23833579	23833587	MNV	CCTCTGCCC	CCACTGCCT	24175774	-	GGG	CGGATGGCAATCTCCACTGT	GTGGAGATT	9	ACCCACTGCCTACA	14	ACCCACTGCCTACAGTGGAGATT	11	3	TCCCCTCCTCGTAGCGAGAACCCTCTGCCCACAGTGGAGATTGCCATCCGGAACA	GCGAGAAAAGCCTTGTTTGCGGATGGCAATCTCCACTGTGTTTGGAGACGTTGACTATCGTCTCGGTGCACCCACTGCCTACAGTGGAGATTCGCGGTTCTATCTAGTTACGCGTTAAACCAACTAGAATTTTTTTGAGTCAGATCTGAATGGTCCCCTCCTCGTAGCGAGAACCCTCTGCCCACAGTGGAGATTGCCATCCGGAACAATTCTACTCAACTCTTCGACTGTGACGGTAAGC	ATTCTACTCAACTCTT	AGAACCCTCTGCCCACAGT	AGAACccactgcctACAGT	FEv2	1482	10.7962
1212	SMARCB1	chr22	23833579	23833587	MNV	CCTCTGCCC	CCACTGCCT	24175774	-	GGG	CGGATGGCAATCTCCACTGT	GTGGAGATTGCCA	13	ACCCACTGCCTACA	14	ACCCACTGCCTACAGTGGAGATTGCCA	11	3	TCCCCTCCTCGTAGCGAGAACCCTCTGCCCACAGTGGAGATTGCCATCCGGAACA	GCGAGAAAAGCCTTGTTTGCGGATGGCAATCTCCACTGTGTTTGGAGACGTTGACTATCGTCTCGGTGCACCCACTGCCTACAGTGGAGATTGCCACGCGGTTCTATCTAGTTACGCGTTAAACCAACTAGAATTTTTTTGAGTCAGATCTGATCCCCTCCTCGTAGCGAGAACCCTCTGCCCACAGTGGAGATTGCCATCCGGAACATACACGAAGCTCCTTCCGACTGTGACGGTAAGC	TACACGAAGCTCCTTC	AGAACCCTCTGCCCACAGT	AGAACccactgcctACAGT	FE	1979	25.7706
1212	SMARCB1	chr22	23833579	23833587	MNV	CCTCTGCCC	CCACTGCCT	24175774	-	GGG	CGGATGGCAATCTCCACTGT	GTGGAGATTGCCA	13	ACCCACTGCCTACA	14	ACCCACTGCCTACAGTGGAGATTGCCA	11	3	TCCCCTCCTCGTAGCGAGAACCCTCTGCCCACAGTGGAGATTGCCATCCGGAACA	GCGAGAAAAGCCTTGTTTGCGGATGGCAATCTCCACTGTGTTTGGAGACGTTGACTATCGTCTCGGTGCACCCACTGCCTACAGTGGAGATTGCCACGCGGTTCTATCTAGTTACGCGTTAAACCAACTAGAATTTTTTTGAGTCAGATCTGATCCCCTCCTCGTAGCGAGAACCCTCTGCCCACAGTGGAGATTGCCATCCGGAACATACACGAAGCTCCTTCCGACTGTGACGGTAAGC	TACACGAAGCTCCTTC	AGAACCCTCTGCCCACAGT	AGAACccactgcctACAGT	FEv1	3337	24.2134
1212	SMARCB1	chr22	23833579	23833587	MNV	CCTCTGCCC	CCACTGCCT	24175774	-	GGG	CGGATGGCAATCTCCACTGT	GTGGAGATTGCCA	13	ACCCACTGCCTACA	14	ACCCACTGCCTACAGTGGAGATTGCCA	11	3	TCCCCTCCTCGTAGCGAGAACCCTCTGCCCACAGTGGAGATTGCCATCCGGAACA	GCGAGAAAAGCCTTGTTTGCGGATGGCAATCTCCACTGTGTTTGGAGACGTTGACTATCGTCTCGGTGCACCCACTGCCTACAGTGGAGATTGCCACGCGGTTCTATCTAGTTACGCGTTAAACCAACTAGAATTTTTTTGAGTCAGATCTGATCCCCTCCTCGTAGCGAGAACCCTCTGCCCACAGTGGAGATTGCCATCCGGAACATACACGAAGCTCCTTCCGACTGTGACGGTAAGC	TACACGAAGCTCCTTC	AGAACCCTCTGCCCACAGT	AGAACccactgcctACAGT	original	3105	27.5684
1212	SMARCB1	chr22	23833579	23833587	MNV	CCTCTGCCC	CCACTGCCT	24175774	-	GGG	CGGATGGCAATCTCCACTGT	GTGGAGATTGCCA	13	ACCCACTGCCTACA	14	ACCCACTGCCTACAGTGGAGATTGCCA	11	3	TCCCCTCCTCGTAGCGAGAACCCTCTGCCCACAGTGGAGATTGCCATCCGGAACA	GCGAGAAAAGCCTTGTTTGCGGATGGCAATCTCCACTGTGTTTGGAGACGTTGACTATCGTCTCGGTGCACCCACTGCCTACAGTGGAGATTGCCACGCGGTTCTATCTAGTTACGCGTTAAACCAACTAGAATTTTTTTGAGTCAGATCTGATCCCCTCCTCGTAGCGAGAACCCTCTGCCCACAGTGGAGATTGCCATCCGGAACATACACGAAGCTCCTTCCGACTGTGACGGTAAGC	TACACGAAGCTCCTTC	AGAACCCTCTGCCCACAGT	AGAACccactgcctACAGT	FEv2	3432	26.7774
1212	SMARCB1	chr22	23833579	23833587	MNV	CCTCTGCCC	CCACTGCCT	24175774	-	GGG	CGGATGGCAATCTCCACTGT	GTGGAGATTGCCA	13	AACCCACTGCCTACA	15	AACCCACTGCCTACAGTGGAGATTGCCA	12	3	TCCCCTCCTCGTAGCGAGAACCCTCTGCCCACAGTGGAGATTGCCATCCGGAACA	GCGAGAAAAGCCTTGTTTGCGGATGGCAATCTCCACTGTGTTTGGAGACGTTGACTATCGTCTCGGTGCAACCCACTGCCTACAGTGGAGATTGCCACGCGGTTCTATCTAGTTACGCGTTAAACCAACTAGAATTTTTTTGAGTCAGATCTGTCCCCTCCTCGTAGCGAGAACCCTCTGCCCACAGTGGAGATTGCCATCCGGAACACATCCACTCTCAACTTCGACTGTGACGGTAAGC	CATCCACTCTCAACTT	AGAACCCTCTGCCCACAGT	AGAACccactgcctACAGT	FE	1892	30.6025
1212	SMARCB1	chr22	23833579	23833587	MNV	CCTCTGCCC	CCACTGCCT	24175774	-	GGG	CGGATGGCAATCTCCACTGT	GTGGAGATTGCCA	13	AACCCACTGCCTACA	15	AACCCACTGCCTACAGTGGAGATTGCCA	12	3	TCCCCTCCTCGTAGCGAGAACCCTCTGCCCACAGTGGAGATTGCCATCCGGAACA	GCGAGAAAAGCCTTGTTTGCGGATGGCAATCTCCACTGTGTTTGGAGACGTTGACTATCGTCTCGGTGCAACCCACTGCCTACAGTGGAGATTGCCACGCGGTTCTATCTAGTTACGCGTTAAACCAACTAGAATTTTTTTGAGTCAGATCTGTCCCCTCCTCGTAGCGAGAACCCTCTGCCCACAGTGGAGATTGCCATCCGGAACACATCCACTCTCAACTTCGACTGTGACGGTAAGC	CATCCACTCTCAACTT	AGAACCCTCTGCCCACAGT	AGAACccactgcctACAGT	FEv1	3450	31.7391
1212	SMARCB1	chr22	23833579	23833587	MNV	CCTCTGCCC	CCACTGCCT	24175774	-	GGG	CGGATGGCAATCTCCACTGT	GTGGAGATTGCCA	13	AACCCACTGCCTACA	15	AACCCACTGCCTACAGTGGAGATTGCCA	12	3	TCCCCTCCTCGTAGCGAGAACCCTCTGCCCACAGTGGAGATTGCCATCCGGAACA	GCGAGAAAAGCCTTGTTTGCGGATGGCAATCTCCACTGTGTTTGGAGACGTTGACTATCGTCTCGGTGCAACCCACTGCCTACAGTGGAGATTGCCACGCGGTTCTATCTAGTTACGCGTTAAACCAACTAGAATTTTTTTGAGTCAGATCTGTCCCCTCCTCGTAGCGAGAACCCTCTGCCCACAGTGGAGATTGCCATCCGGAACACATCCACTCTCAACTTCGACTGTGACGGTAAGC	CATCCACTCTCAACTT	AGAACCCTCTGCCCACAGT	AGAACccactgcctACAGT	original	3194	29.7746
1212	SMARCB1	chr22	23833579	23833587	MNV	CCTCTGCCC	CCACTGCCT	24175774	-	GGG	CGGATGGCAATCTCCACTGT	GTGGAGATTGCCA	13	AACCCACTGCCTACA	15	AACCCACTGCCTACAGTGGAGATTGCCA	12	3	TCCCCTCCTCGTAGCGAGAACCCTCTGCCCACAGTGGAGATTGCCATCCGGAACA	GCGAGAAAAGCCTTGTTTGCGGATGGCAATCTCCACTGTGTTTGGAGACGTTGACTATCGTCTCGGTGCAACCCACTGCCTACAGTGGAGATTGCCACGCGGTTCTATCTAGTTACGCGTTAAACCAACTAGAATTTTTTTGAGTCAGATCTGTCCCCTCCTCGTAGCGAGAACCCTCTGCCCACAGTGGAGATTGCCATCCGGAACACATCCACTCTCAACTTCGACTGTGACGGTAAGC	CATCCACTCTCAACTT	AGAACCCTCTGCCCACAGT	AGAACccactgcctACAGT	FEv2	2855	30.1576
1212	SMARCB1	chr22	23833579	23833587	MNV	CCTCTGCCC	CCACTGCCT	24175775	-	TGG	CCGGATGGCAATCTCCACTG	TGGAGATTGCCATCC	15	AACCCACTGCCTACAG	16	AACCCACTGCCTACAGTGGAGATTGCCATCC	12	4	CCCCTCCTCGTAGCGAGAACCCTCTGCCCACAGTGGAGATTGCCATCCGGAACAC	GCGAGAAAAGCCTTGTTTGCCGGATGGCAATCTCCACTGGTTTGGAGACGTTGACTATCGTCTCGGTGCAACCCACTGCCTACAGTGGAGATTGCCATCCCGCGGTTCTATCTAGTTACGCGTTAAACCAACTAGAATTTTTTTGAGTCAGATCCCCTCCTCGTAGCGAGAACCCTCTGCCCACAGTGGAGATTGCCATCCGGAACACGATCAGTAGCTAAACACGACTGTGACGGTAAGC	GATCAGTAGCTAAACA	AGAACCCTCTGCCCACAGT	AGAACccactgcctACAGT	FE	257	15.5642
1212	SMARCB1	chr22	23833579	23833587	MNV	CCTCTGCCC	CCACTGCCT	24175775	-	TGG	CCGGATGGCAATCTCCACTG	TGGAGATTGCCATCC	15	AACCCACTGCCTACAG	16	AACCCACTGCCTACAGTGGAGATTGCCATCC	12	4	CCCCTCCTCGTAGCGAGAACCCTCTGCCCACAGTGGAGATTGCCATCCGGAACAC	GCGAGAAAAGCCTTGTTTGCCGGATGGCAATCTCCACTGGTTTGGAGACGTTGACTATCGTCTCGGTGCAACCCACTGCCTACAGTGGAGATTGCCATCCCGCGGTTCTATCTAGTTACGCGTTAAACCAACTAGAATTTTTTTGAGTCAGATCCCCTCCTCGTAGCGAGAACCCTCTGCCCACAGTGGAGATTGCCATCCGGAACACGATCAGTAGCTAAACACGACTGTGACGGTAAGC	GATCAGTAGCTAAACA	AGAACCCTCTGCCCACAGT	AGAACccactgcctACAGT	FEv1	445	14.6067
1212	SMARCB1	chr22	23833579	23833587	MNV	CCTCTGCCC	CCACTGCCT	24175775	-	TGG	CCGGATGGCAATCTCCACTG	TGGAGATTGCCATCC	15	AACCCACTGCCTACAG	16	AACCCACTGCCTACAGTGGAGATTGCCATCC	12	4	CCCCTCCTCGTAGCGAGAACCCTCTGCCCACAGTGGAGATTGCCATCCGGAACAC	GCGAGAAAAGCCTTGTTTGCCGGATGGCAATCTCCACTGGTTTGGAGACGTTGACTATCGTCTCGGTGCAACCCACTGCCTACAGTGGAGATTGCCATCCCGCGGTTCTATCTAGTTACGCGTTAAACCAACTAGAATTTTTTTGAGTCAGATCCCCTCCTCGTAGCGAGAACCCTCTGCCCACAGTGGAGATTGCCATCCGGAACACGATCAGTAGCTAAACACGACTGTGACGGTAAGC	GATCAGTAGCTAAACA	AGAACCCTCTGCCCACAGT	AGAACccactgcctACAGT	original	482	11.6183
1212	SMARCB1	chr22	23833579	23833587	MNV	CCTCTGCCC	CCACTGCCT	24175775	-	TGG	CCGGATGGCAATCTCCACTG	TGGAGATTGCCATCC	15	AACCCACTGCCTACAG	16	AACCCACTGCCTACAGTGGAGATTGCCATCC	12	4	CCCCTCCTCGTAGCGAGAACCCTCTGCCCACAGTGGAGATTGCCATCCGGAACAC	GCGAGAAAAGCCTTGTTTGCCGGATGGCAATCTCCACTGGTTTGGAGACGTTGACTATCGTCTCGGTGCAACCCACTGCCTACAGTGGAGATTGCCATCCCGCGGTTCTATCTAGTTACGCGTTAAACCAACTAGAATTTTTTTGAGTCAGATCCCCTCCTCGTAGCGAGAACCCTCTGCCCACAGTGGAGATTGCCATCCGGAACACGATCAGTAGCTAAACACGACTGTGACGGTAAGC	GATCAGTAGCTAAACA	AGAACCCTCTGCCCACAGT	AGAACccactgcctACAGT	FEv2	466	19.5279
1212	SMARCB1	chr22	23833579	23833587	MNV	CCTCTGCCC	CCACTGCCT	24175775	-	TGG	CCGGATGGCAATCTCCACTG	TGGAGATTGCCAT	13	ACCCACTGCCTACAG	15	ACCCACTGCCTACAGTGGAGATTGCCAT	11	4	CCCCTCCTCGTAGCGAGAACCCTCTGCCCACAGTGGAGATTGCCATCCGGAACAC	GCGAGAAAAGCCTTGTTTGCCGGATGGCAATCTCCACTGGTTTGGAGACGTTGACTATCGTCTCGGTGCACCCACTGCCTACAGTGGAGATTGCCATCGCGGTTCTATCTAGTTACGCGTTAAACCAACTAGAATTTTTTTGAGTCAGATCTGCCCCTCCTCGTAGCGAGAACCCTCTGCCCACAGTGGAGATTGCCATCCGGAACACCTTAGGAAGCTAAACACGACTGTGACGGTAAGC	CTTAGGAAGCTAAACA	AGAACCCTCTGCCCACAGT	AGAACccactgcctACAGT	FE	266	7.14286
1212	SMARCB1	chr22	23833579	23833587	MNV	CCTCTGCCC	CCACTGCCT	24175775	-	TGG	CCGGATGGCAATCTCCACTG	TGGAGATTGCCAT	13	ACCCACTGCCTACAG	15	ACCCACTGCCTACAGTGGAGATTGCCAT	11	4	CCCCTCCTCGTAGCGAGAACCCTCTGCCCACAGTGGAGATTGCCATCCGGAACAC	GCGAGAAAAGCCTTGTTTGCCGGATGGCAATCTCCACTGGTTTGGAGACGTTGACTATCGTCTCGGTGCACCCACTGCCTACAGTGGAGATTGCCATCGCGGTTCTATCTAGTTACGCGTTAAACCAACTAGAATTTTTTTGAGTCAGATCTGCCCCTCCTCGTAGCGAGAACCCTCTGCCCACAGTGGAGATTGCCATCCGGAACACCTTAGGAAGCTAAACACGACTGTGACGGTAAGC	CTTAGGAAGCTAAACA	AGAACCCTCTGCCCACAGT	AGAACccactgcctACAGT	FEv1	409	8.06846
1212	SMARCB1	chr22	23833579	23833587	MNV	CCTCTGCCC	CCACTGCCT	24175775	-	TGG	CCGGATGGCAATCTCCACTG	TGGAGATTGCCAT	13	ACCCACTGCCTACAG	15	ACCCACTGCCTACAGTGGAGATTGCCAT	11	4	CCCCTCCTCGTAGCGAGAACCCTCTGCCCACAGTGGAGATTGCCATCCGGAACAC	GCGAGAAAAGCCTTGTTTGCCGGATGGCAATCTCCACTGGTTTGGAGACGTTGACTATCGTCTCGGTGCACCCACTGCCTACAGTGGAGATTGCCATCGCGGTTCTATCTAGTTACGCGTTAAACCAACTAGAATTTTTTTGAGTCAGATCTGCCCCTCCTCGTAGCGAGAACCCTCTGCCCACAGTGGAGATTGCCATCCGGAACACCTTAGGAAGCTAAACACGACTGTGACGGTAAGC	CTTAGGAAGCTAAACA	AGAACCCTCTGCCCACAGT	AGAACccactgcctACAGT	original	302	5.62914
1212	SMARCB1	chr22	23833579	23833587	MNV	CCTCTGCCC	CCACTGCCT	24175775	-	TGG	CCGGATGGCAATCTCCACTG	TGGAGATTGCCAT	13	ACCCACTGCCTACAG	15	ACCCACTGCCTACAGTGGAGATTGCCAT	11	4	CCCCTCCTCGTAGCGAGAACCCTCTGCCCACAGTGGAGATTGCCATCCGGAACAC	GCGAGAAAAGCCTTGTTTGCCGGATGGCAATCTCCACTGGTTTGGAGACGTTGACTATCGTCTCGGTGCACCCACTGCCTACAGTGGAGATTGCCATCGCGGTTCTATCTAGTTACGCGTTAAACCAACTAGAATTTTTTTGAGTCAGATCTGCCCCTCCTCGTAGCGAGAACCCTCTGCCCACAGTGGAGATTGCCATCCGGAACACCTTAGGAAGCTAAACACGACTGTGACGGTAAGC	CTTAGGAAGCTAAACA	AGAACCCTCTGCCCACAGT	AGAACccactgcctACAGT	FEv2	370	7.2973
1212	SMARCB1	chr22	23833579	23833587	MNV	CCTCTGCCC	CCACTGCCT	24175775	-	TGG	CCGGATGGCAATCTCCACTG	TGGAGATTGCCATCC	15	ACCCACTGCCTACAG	15	ACCCACTGCCTACAGTGGAGATTGCCATCC	11	4	CCCCTCCTCGTAGCGAGAACCCTCTGCCCACAGTGGAGATTGCCATCCGGAACAC	GCGAGAAAAGCCTTGTTTGCCGGATGGCAATCTCCACTGGTTTGGAGACGTTGACTATCGTCTCGGTGCACCCACTGCCTACAGTGGAGATTGCCATCCCGCGGTTCTATCTAGTTACGCGTTAAACCAACTAGAATTTTTTTGAGTCAGATCCCCCTCCTCGTAGCGAGAACCCTCTGCCCACAGTGGAGATTGCCATCCGGAACACATTGGACTCGGAAACGCGACTGTGACGGTAAGC	ATTGGACTCGGAAACG	AGAACCCTCTGCCCACAGT	AGAACccactgcctACAGT	FE	1865	25.4155
1212	SMARCB1	chr22	23833579	23833587	MNV	CCTCTGCCC	CCACTGCCT	24175775	-	TGG	CCGGATGGCAATCTCCACTG	TGGAGATTGCCATCC	15	ACCCACTGCCTACAG	15	ACCCACTGCCTACAGTGGAGATTGCCATCC	11	4	CCCCTCCTCGTAGCGAGAACCCTCTGCCCACAGTGGAGATTGCCATCCGGAACAC	GCGAGAAAAGCCTTGTTTGCCGGATGGCAATCTCCACTGGTTTGGAGACGTTGACTATCGTCTCGGTGCACCCACTGCCTACAGTGGAGATTGCCATCCCGCGGTTCTATCTAGTTACGCGTTAAACCAACTAGAATTTTTTTGAGTCAGATCCCCCTCCTCGTAGCGAGAACCCTCTGCCCACAGTGGAGATTGCCATCCGGAACACATTGGACTCGGAAACGCGACTGTGACGGTAAGC	ATTGGACTCGGAAACG	AGAACCCTCTGCCCACAGT	AGAACccactgcctACAGT	FEv1	3216	23.5386
1212	SMARCB1	chr22	23833579	23833587	MNV	CCTCTGCCC	CCACTGCCT	24175775	-	TGG	CCGGATGGCAATCTCCACTG	TGGAGATTGCCATCC	15	ACCCACTGCCTACAG	15	ACCCACTGCCTACAGTGGAGATTGCCATCC	11	4	CCCCTCCTCGTAGCGAGAACCCTCTGCCCACAGTGGAGATTGCCATCCGGAACAC	GCGAGAAAAGCCTTGTTTGCCGGATGGCAATCTCCACTGGTTTGGAGACGTTGACTATCGTCTCGGTGCACCCACTGCCTACAGTGGAGATTGCCATCCCGCGGTTCTATCTAGTTACGCGTTAAACCAACTAGAATTTTTTTGAGTCAGATCCCCCTCCTCGTAGCGAGAACCCTCTGCCCACAGTGGAGATTGCCATCCGGAACACATTGGACTCGGAAACGCGACTGTGACGGTAAGC	ATTGGACTCGGAAACG	AGAACCCTCTGCCCACAGT	AGAACccactgcctACAGT	original	2844	16.4205
1212	SMARCB1	chr22	23833579	23833587	MNV	CCTCTGCCC	CCACTGCCT	24175775	-	TGG	CCGGATGGCAATCTCCACTG	TGGAGATTGCCATCC	15	ACCCACTGCCTACAG	15	ACCCACTGCCTACAGTGGAGATTGCCATCC	11	4	CCCCTCCTCGTAGCGAGAACCCTCTGCCCACAGTGGAGATTGCCATCCGGAACAC	GCGAGAAAAGCCTTGTTTGCCGGATGGCAATCTCCACTGGTTTGGAGACGTTGACTATCGTCTCGGTGCACCCACTGCCTACAGTGGAGATTGCCATCCCGCGGTTCTATCTAGTTACGCGTTAAACCAACTAGAATTTTTTTGAGTCAGATCCCCCTCCTCGTAGCGAGAACCCTCTGCCCACAGTGGAGATTGCCATCCGGAACACATTGGACTCGGAAACGCGACTGTGACGGTAAGC	ATTGGACTCGGAAACG	AGAACCCTCTGCCCACAGT	AGAACccactgcctACAGT	FEv2	2616	27.026
1213	SMARCB1	chr22	23833589	23833596	MNV	CAGTGGAG	AAGTGGAA	24175790	-	TGG	CGCATCGCCCGTGTTCCGGA	GGAACACGG	9	AAAGTGGAAATTGCCATCC	19	AAAGTGGAAATTGCCATCCGGAACACGG	9	10	AGAACCCTCTGCCCACAGTGGAGATTGCCATCCGGAACACGGGCGATGCGGACCA	GCGAGAAAAGCCTTGTTTGCGCATCGCCCGTGTTCCGGAGTTTGGAGACGTTGACTATCGTCTCGGTGCAAAGTGGAAATTGCCATCCGGAACACGGCGCGGTTCTATCTAGTTACGCGTTAAACCAACTAGAATTTTTTTGAGTCAGATCTGAGAACCCTCTGCCCACAGTGGAGATTGCCATCCGGAACACGGGCGATGCGGACCAGACGTGCGTGGCGAATCGACTGTGACGGTAAGC	GACGTGCGTGGCGAAT	GCCCACAGTGGAGATTGC	GCCCAaagtggaaATTGC	FE	240	0
1213	SMARCB1	chr22	23833589	23833596	MNV	CAGTGGAG	AAGTGGAA	24175790	-	TGG	CGCATCGCCCGTGTTCCGGA	GGAACACGG	9	AAAGTGGAAATTGCCATCC	19	AAAGTGGAAATTGCCATCCGGAACACGG	9	10	AGAACCCTCTGCCCACAGTGGAGATTGCCATCCGGAACACGGGCGATGCGGACCA	GCGAGAAAAGCCTTGTTTGCGCATCGCCCGTGTTCCGGAGTTTGGAGACGTTGACTATCGTCTCGGTGCAAAGTGGAAATTGCCATCCGGAACACGGCGCGGTTCTATCTAGTTACGCGTTAAACCAACTAGAATTTTTTTGAGTCAGATCTGAGAACCCTCTGCCCACAGTGGAGATTGCCATCCGGAACACGGGCGATGCGGACCAGACGTGCGTGGCGAATCGACTGTGACGGTAAGC	GACGTGCGTGGCGAAT	GCCCACAGTGGAGATTGC	GCCCAaagtggaaATTGC	FEv1	480	0
1213	SMARCB1	chr22	23833589	23833596	MNV	CAGTGGAG	AAGTGGAA	24175790	-	TGG	CGCATCGCCCGTGTTCCGGA	GGAACACGG	9	AAAGTGGAAATTGCCATCC	19	AAAGTGGAAATTGCCATCCGGAACACGG	9	10	AGAACCCTCTGCCCACAGTGGAGATTGCCATCCGGAACACGGGCGATGCGGACCA	GCGAGAAAAGCCTTGTTTGCGCATCGCCCGTGTTCCGGAGTTTGGAGACGTTGACTATCGTCTCGGTGCAAAGTGGAAATTGCCATCCGGAACACGGCGCGGTTCTATCTAGTTACGCGTTAAACCAACTAGAATTTTTTTGAGTCAGATCTGAGAACCCTCTGCCCACAGTGGAGATTGCCATCCGGAACACGGGCGATGCGGACCAGACGTGCGTGGCGAATCGACTGTGACGGTAAGC	GACGTGCGTGGCGAAT	GCCCACAGTGGAGATTGC	GCCCAaagtggaaATTGC	original	417	0
1213	SMARCB1	chr22	23833589	23833596	MNV	CAGTGGAG	AAGTGGAA	24175790	-	TGG	CGCATCGCCCGTGTTCCGGA	GGAACACGG	9	AAAGTGGAAATTGCCATCC	19	AAAGTGGAAATTGCCATCCGGAACACGG	9	10	AGAACCCTCTGCCCACAGTGGAGATTGCCATCCGGAACACGGGCGATGCGGACCA	GCGAGAAAAGCCTTGTTTGCGCATCGCCCGTGTTCCGGAGTTTGGAGACGTTGACTATCGTCTCGGTGCAAAGTGGAAATTGCCATCCGGAACACGGCGCGGTTCTATCTAGTTACGCGTTAAACCAACTAGAATTTTTTTGAGTCAGATCTGAGAACCCTCTGCCCACAGTGGAGATTGCCATCCGGAACACGGGCGATGCGGACCAGACGTGCGTGGCGAATCGACTGTGACGGTAAGC	GACGTGCGTGGCGAAT	GCCCACAGTGGAGATTGC	GCCCAaagtggaaATTGC	FEv2	447	0.894855
1213	SMARCB1	chr22	23833589	23833596	MNV	CAGTGGAG	AAGTGGAA	24175790	-	TGG	CGCATCGCCCGTGTTCCGGA	GGAACACGG	9	AAGTGGAAATTGCCATCC	18	AAGTGGAAATTGCCATCCGGAACACGG	8	10	AGAACCCTCTGCCCACAGTGGAGATTGCCATCCGGAACACGGGCGATGCGGACCA	GCGAGAAAAGCCTTGTTTGCGCATCGCCCGTGTTCCGGAGTTTGGAGACGTTGACTATCGTCTCGGTGCAAGTGGAAATTGCCATCCGGAACACGGCGCGGTTCTATCTAGTTACGCGTTAAACCAACTAGAATTTTTTTGAGTCAGATCTGAAGAACCCTCTGCCCACAGTGGAGATTGCCATCCGGAACACGGGCGATGCGGACCATTTCCTCCACGAAATACGACTGTGACGGTAAGC	TTTCCTCCACGAAATA	GCCCACAGTGGAGATTGC	GCCCAaagtggaaATTGC	FE	359	0
1213	SMARCB1	chr22	23833589	23833596	MNV	CAGTGGAG	AAGTGGAA	24175790	-	TGG	CGCATCGCCCGTGTTCCGGA	GGAACACGG	9	AAGTGGAAATTGCCATCC	18	AAGTGGAAATTGCCATCCGGAACACGG	8	10	AGAACCCTCTGCCCACAGTGGAGATTGCCATCCGGAACACGGGCGATGCGGACCA	GCGAGAAAAGCCTTGTTTGCGCATCGCCCGTGTTCCGGAGTTTGGAGACGTTGACTATCGTCTCGGTGCAAGTGGAAATTGCCATCCGGAACACGGCGCGGTTCTATCTAGTTACGCGTTAAACCAACTAGAATTTTTTTGAGTCAGATCTGAAGAACCCTCTGCCCACAGTGGAGATTGCCATCCGGAACACGGGCGATGCGGACCATTTCCTCCACGAAATACGACTGTGACGGTAAGC	TTTCCTCCACGAAATA	GCCCACAGTGGAGATTGC	GCCCAaagtggaaATTGC	FEv1	358	0
1213	SMARCB1	chr22	23833589	23833596	MNV	CAGTGGAG	AAGTGGAA	24175790	-	TGG	CGCATCGCCCGTGTTCCGGA	GGAACACGG	9	AAGTGGAAATTGCCATCC	18	AAGTGGAAATTGCCATCCGGAACACGG	8	10	AGAACCCTCTGCCCACAGTGGAGATTGCCATCCGGAACACGGGCGATGCGGACCA	GCGAGAAAAGCCTTGTTTGCGCATCGCCCGTGTTCCGGAGTTTGGAGACGTTGACTATCGTCTCGGTGCAAGTGGAAATTGCCATCCGGAACACGGCGCGGTTCTATCTAGTTACGCGTTAAACCAACTAGAATTTTTTTGAGTCAGATCTGAAGAACCCTCTGCCCACAGTGGAGATTGCCATCCGGAACACGGGCGATGCGGACCATTTCCTCCACGAAATACGACTGTGACGGTAAGC	TTTCCTCCACGAAATA	GCCCACAGTGGAGATTGC	GCCCAaagtggaaATTGC	original	436	0
1213	SMARCB1	chr22	23833589	23833596	MNV	CAGTGGAG	AAGTGGAA	24175790	-	TGG	CGCATCGCCCGTGTTCCGGA	GGAACACGG	9	AAGTGGAAATTGCCATCC	18	AAGTGGAAATTGCCATCCGGAACACGG	8	10	AGAACCCTCTGCCCACAGTGGAGATTGCCATCCGGAACACGGGCGATGCGGACCA	GCGAGAAAAGCCTTGTTTGCGCATCGCCCGTGTTCCGGAGTTTGGAGACGTTGACTATCGTCTCGGTGCAAGTGGAAATTGCCATCCGGAACACGGCGCGGTTCTATCTAGTTACGCGTTAAACCAACTAGAATTTTTTTGAGTCAGATCTGAAGAACCCTCTGCCCACAGTGGAGATTGCCATCCGGAACACGGGCGATGCGGACCATTTCCTCCACGAAATACGACTGTGACGGTAAGC	TTTCCTCCACGAAATA	GCCCACAGTGGAGATTGC	GCCCAaagtggaaATTGC	FEv2	434	0
1213	SMARCB1	chr22	23833589	23833596	MNV	CAGTGGAG	AAGTGGAA	24175794	-	CGG	GGTCCGCATCGCCCGTGTTC	CACGGGCGATGCGGA	15	AAGTGGAAATTGCCATCCGGAA	22	AAGTGGAAATTGCCATCCGGAACACGGGCGATGCGGA	8	14	CCCTCTGCCCACAGTGGAGATTGCCATCCGGAACACGGGCGATGCGGACCAGTGG	GCGAGAAAAGCCTTGTTTGGGTCCGCATCGCCCGTGTTCGTTTGGAGACGTTGACTATCGTCTCGGTGCAAGTGGAAATTGCCATCCGGAACACGGGCGATGCGGACGCGGTTCTATCTAGTTACGCGTTAAACCAACTAGAATTTTTTTGAGCCCTCTGCCCACAGTGGAGATTGCCATCCGGAACACGGGCGATGCGGACCAGTGGAACTCCCTCGAGAACGCGACTGTGACGGTAAGC	AACTCCCTCGAGAACG	GCCCACAGTGGAGATTGC	GCCCAaagtggaaATTGC	FE	38	0
1213	SMARCB1	chr22	23833589	23833596	MNV	CAGTGGAG	AAGTGGAA	24175794	-	CGG	GGTCCGCATCGCCCGTGTTC	CACGGGCGATGCGGA	15	AAGTGGAAATTGCCATCCGGAA	22	AAGTGGAAATTGCCATCCGGAACACGGGCGATGCGGA	8	14	CCCTCTGCCCACAGTGGAGATTGCCATCCGGAACACGGGCGATGCGGACCAGTGG	GCGAGAAAAGCCTTGTTTGGGTCCGCATCGCCCGTGTTCGTTTGGAGACGTTGACTATCGTCTCGGTGCAAGTGGAAATTGCCATCCGGAACACGGGCGATGCGGACGCGGTTCTATCTAGTTACGCGTTAAACCAACTAGAATTTTTTTGAGCCCTCTGCCCACAGTGGAGATTGCCATCCGGAACACGGGCGATGCGGACCAGTGGAACTCCCTCGAGAACGCGACTGTGACGGTAAGC	AACTCCCTCGAGAACG	GCCCACAGTGGAGATTGC	GCCCAaagtggaaATTGC	FEv1	60	0
1213	SMARCB1	chr22	23833589	23833596	MNV	CAGTGGAG	AAGTGGAA	24175794	-	CGG	GGTCCGCATCGCCCGTGTTC	CACGGGCGATGCGGA	15	AAGTGGAAATTGCCATCCGGAA	22	AAGTGGAAATTGCCATCCGGAACACGGGCGATGCGGA	8	14	CCCTCTGCCCACAGTGGAGATTGCCATCCGGAACACGGGCGATGCGGACCAGTGG	GCGAGAAAAGCCTTGTTTGGGTCCGCATCGCCCGTGTTCGTTTGGAGACGTTGACTATCGTCTCGGTGCAAGTGGAAATTGCCATCCGGAACACGGGCGATGCGGACGCGGTTCTATCTAGTTACGCGTTAAACCAACTAGAATTTTTTTGAGCCCTCTGCCCACAGTGGAGATTGCCATCCGGAACACGGGCGATGCGGACCAGTGGAACTCCCTCGAGAACGCGACTGTGACGGTAAGC	AACTCCCTCGAGAACG	GCCCACAGTGGAGATTGC	GCCCAaagtggaaATTGC	original	50	0
1213	SMARCB1	chr22	23833589	23833596	MNV	CAGTGGAG	AAGTGGAA	24175794	-	CGG	GGTCCGCATCGCCCGTGTTC	CACGGGCGATGCGGA	15	AAGTGGAAATTGCCATCCGGAA	22	AAGTGGAAATTGCCATCCGGAACACGGGCGATGCGGA	8	14	CCCTCTGCCCACAGTGGAGATTGCCATCCGGAACACGGGCGATGCGGACCAGTGG	GCGAGAAAAGCCTTGTTTGGGTCCGCATCGCCCGTGTTCGTTTGGAGACGTTGACTATCGTCTCGGTGCAAGTGGAAATTGCCATCCGGAACACGGGCGATGCGGACGCGGTTCTATCTAGTTACGCGTTAAACCAACTAGAATTTTTTTGAGCCCTCTGCCCACAGTGGAGATTGCCATCCGGAACACGGGCGATGCGGACCAGTGGAACTCCCTCGAGAACGCGACTGTGACGGTAAGC	AACTCCCTCGAGAACG	GCCCACAGTGGAGATTGC	GCCCAaagtggaaATTGC	FEv2	71	0
1213	SMARCB1	chr22	23833589	23833596	MNV	CAGTGGAG	AAGTGGAA	24175794	-	CGG	GGTCCGCATCGCCCGTGTTC	CACGGGCGATGCG	13	AAAGTGGAAATTGCCATCCGGAA	23	AAAGTGGAAATTGCCATCCGGAACACGGGCGATGCG	9	14	CCCTCTGCCCACAGTGGAGATTGCCATCCGGAACACGGGCGATGCGGACCAGTGG	GCGAGAAAAGCCTTGTTTGGGTCCGCATCGCCCGTGTTCGTTTGGAGACGTTGACTATCGTCTCGGTGCAAAGTGGAAATTGCCATCCGGAACACGGGCGATGCGCGCGGTTCTATCTAGTTACGCGTTAAACCAACTAGAATTTTTTTGAGTCCCTCTGCCCACAGTGGAGATTGCCATCCGGAACACGGGCGATGCGGACCAGTGGAACACGTAGCCCAGCTCGACTGTGACGGTAAGC	AACACGTAGCCCAGCT	GCCCACAGTGGAGATTGC	GCCCAaagtggaaATTGC	FE	67	0
1213	SMARCB1	chr22	23833589	23833596	MNV	CAGTGGAG	AAGTGGAA	24175794	-	CGG	GGTCCGCATCGCCCGTGTTC	CACGGGCGATGCG	13	AAAGTGGAAATTGCCATCCGGAA	23	AAAGTGGAAATTGCCATCCGGAACACGGGCGATGCG	9	14	CCCTCTGCCCACAGTGGAGATTGCCATCCGGAACACGGGCGATGCGGACCAGTGG	GCGAGAAAAGCCTTGTTTGGGTCCGCATCGCCCGTGTTCGTTTGGAGACGTTGACTATCGTCTCGGTGCAAAGTGGAAATTGCCATCCGGAACACGGGCGATGCGCGCGGTTCTATCTAGTTACGCGTTAAACCAACTAGAATTTTTTTGAGTCCCTCTGCCCACAGTGGAGATTGCCATCCGGAACACGGGCGATGCGGACCAGTGGAACACGTAGCCCAGCTCGACTGTGACGGTAAGC	AACACGTAGCCCAGCT	GCCCACAGTGGAGATTGC	GCCCAaagtggaaATTGC	FEv1	96	0
1213	SMARCB1	chr22	23833589	23833596	MNV	CAGTGGAG	AAGTGGAA	24175794	-	CGG	GGTCCGCATCGCCCGTGTTC	CACGGGCGATGCG	13	AAAGTGGAAATTGCCATCCGGAA	23	AAAGTGGAAATTGCCATCCGGAACACGGGCGATGCG	9	14	CCCTCTGCCCACAGTGGAGATTGCCATCCGGAACACGGGCGATGCGGACCAGTGG	GCGAGAAAAGCCTTGTTTGGGTCCGCATCGCCCGTGTTCGTTTGGAGACGTTGACTATCGTCTCGGTGCAAAGTGGAAATTGCCATCCGGAACACGGGCGATGCGCGCGGTTCTATCTAGTTACGCGTTAAACCAACTAGAATTTTTTTGAGTCCCTCTGCCCACAGTGGAGATTGCCATCCGGAACACGGGCGATGCGGACCAGTGGAACACGTAGCCCAGCTCGACTGTGACGGTAAGC	AACACGTAGCCCAGCT	GCCCACAGTGGAGATTGC	GCCCAaagtggaaATTGC	original	55	0
1213	SMARCB1	chr22	23833589	23833596	MNV	CAGTGGAG	AAGTGGAA	24175794	-	CGG	GGTCCGCATCGCCCGTGTTC	CACGGGCGATGCG	13	AAAGTGGAAATTGCCATCCGGAA	23	AAAGTGGAAATTGCCATCCGGAACACGGGCGATGCG	9	14	CCCTCTGCCCACAGTGGAGATTGCCATCCGGAACACGGGCGATGCGGACCAGTGG	GCGAGAAAAGCCTTGTTTGGGTCCGCATCGCCCGTGTTCGTTTGGAGACGTTGACTATCGTCTCGGTGCAAAGTGGAAATTGCCATCCGGAACACGGGCGATGCGCGCGGTTCTATCTAGTTACGCGTTAAACCAACTAGAATTTTTTTGAGTCCCTCTGCCCACAGTGGAGATTGCCATCCGGAACACGGGCGATGCGGACCAGTGGAACACGTAGCCCAGCTCGACTGTGACGGTAAGC	AACACGTAGCCCAGCT	GCCCACAGTGGAGATTGC	GCCCAaagtggaaATTGC	FEv2	68	0
1213	SMARCB1	chr22	23833589	23833596	MNV	CAGTGGAG	AAGTGGAA	24175778	+	TGG	CGAGAACCCTCTGCCCACAG	TCTTGGGAGACGGGT	15	TTCACCTTTAACG	13	GCAATTTCCACTTTGGGCAGAGGGTTCT	12	1	CGTAGCGAGAACCCTCTGCCCACAGTGGAGATTGCCATCCGGAACACGGGCGATG	GCGAGAAAAGCCTTGTTTGCGAGAACCCTCTGCCCACAGGTTTGGAGACGTTGACTATCGTCTCGGTGCGCAATTTCCACTTTGGGCAGAGGGTTCTCGCGGTTCTATCTAGTTACGCGTTAAACCAACTAGAATTTTTTTGAGTCAGATCTGCGTAGCGAGAACCCTCTGCCCACAGTGGAGATTGCCATCCGGAACACGGGCGATGCTCGTACCATGAGCGACGACTGTGACGGTAAGC	CTCGTACCATGAGCGA	GCCCACAGTGGAGATTGC	GCCCAaagtggaaATTGC	FE	294	7.14286
1213	SMARCB1	chr22	23833589	23833596	MNV	CAGTGGAG	AAGTGGAA	24175778	+	TGG	CGAGAACCCTCTGCCCACAG	TCTTGGGAGACGGGT	15	TTCACCTTTAACG	13	GCAATTTCCACTTTGGGCAGAGGGTTCT	12	1	CGTAGCGAGAACCCTCTGCCCACAGTGGAGATTGCCATCCGGAACACGGGCGATG	GCGAGAAAAGCCTTGTTTGCGAGAACCCTCTGCCCACAGGTTTGGAGACGTTGACTATCGTCTCGGTGCGCAATTTCCACTTTGGGCAGAGGGTTCTCGCGGTTCTATCTAGTTACGCGTTAAACCAACTAGAATTTTTTTGAGTCAGATCTGCGTAGCGAGAACCCTCTGCCCACAGTGGAGATTGCCATCCGGAACACGGGCGATGCTCGTACCATGAGCGACGACTGTGACGGTAAGC	CTCGTACCATGAGCGA	GCCCACAGTGGAGATTGC	GCCCAaagtggaaATTGC	FEv1	354	3.9548
1213	SMARCB1	chr22	23833589	23833596	MNV	CAGTGGAG	AAGTGGAA	24175778	+	TGG	CGAGAACCCTCTGCCCACAG	TCTTGGGAGACGGGT	15	TTCACCTTTAACG	13	GCAATTTCCACTTTGGGCAGAGGGTTCT	12	1	CGTAGCGAGAACCCTCTGCCCACAGTGGAGATTGCCATCCGGAACACGGGCGATG	GCGAGAAAAGCCTTGTTTGCGAGAACCCTCTGCCCACAGGTTTGGAGACGTTGACTATCGTCTCGGTGCGCAATTTCCACTTTGGGCAGAGGGTTCTCGCGGTTCTATCTAGTTACGCGTTAAACCAACTAGAATTTTTTTGAGTCAGATCTGCGTAGCGAGAACCCTCTGCCCACAGTGGAGATTGCCATCCGGAACACGGGCGATGCTCGTACCATGAGCGACGACTGTGACGGTAAGC	CTCGTACCATGAGCGA	GCCCACAGTGGAGATTGC	GCCCAaagtggaaATTGC	original	576	5.38194
1213	SMARCB1	chr22	23833589	23833596	MNV	CAGTGGAG	AAGTGGAA	24175778	+	TGG	CGAGAACCCTCTGCCCACAG	TCTTGGGAGACGGGT	15	TTCACCTTTAACG	13	GCAATTTCCACTTTGGGCAGAGGGTTCT	12	1	CGTAGCGAGAACCCTCTGCCCACAGTGGAGATTGCCATCCGGAACACGGGCGATG	GCGAGAAAAGCCTTGTTTGCGAGAACCCTCTGCCCACAGGTTTGGAGACGTTGACTATCGTCTCGGTGCGCAATTTCCACTTTGGGCAGAGGGTTCTCGCGGTTCTATCTAGTTACGCGTTAAACCAACTAGAATTTTTTTGAGTCAGATCTGCGTAGCGAGAACCCTCTGCCCACAGTGGAGATTGCCATCCGGAACACGGGCGATGCTCGTACCATGAGCGACGACTGTGACGGTAAGC	CTCGTACCATGAGCGA	GCCCACAGTGGAGATTGC	GCCCAaagtggaaATTGC	FEv2	585	2.05128
1213	SMARCB1	chr22	23833589	23833596	MNV	CAGTGGAG	AAGTGGAA	24175778	+	TGG	CGAGAACCCTCTGCCCACAG	TCTTGGGAGACGGGT	15	TTCACCTTTAA	11	AATTTCCACTTTGGGCAGAGGGTTCT	10	1	CGTAGCGAGAACCCTCTGCCCACAGTGGAGATTGCCATCCGGAACACGGGCGATG	GCGAGAAAAGCCTTGTTTGCGAGAACCCTCTGCCCACAGGTTTGGAGACGTTGACTATCGTCTCGGTGCAATTTCCACTTTGGGCAGAGGGTTCTCGCGGTTCTATCTAGTTACGCGTTAAACCAACTAGAATTTTTTTGAGTCAGATCTGAACGTAGCGAGAACCCTCTGCCCACAGTGGAGATTGCCATCCGGAACACGGGCGATGCGATTGACACTCGACGCGACTGTGACGGTAAGC	CGATTGACACTCGACG	GCCCACAGTGGAGATTGC	GCCCAaagtggaaATTGC	FE	723	0.138313
1213	SMARCB1	chr22	23833589	23833596	MNV	CAGTGGAG	AAGTGGAA	24175778	+	TGG	CGAGAACCCTCTGCCCACAG	TCTTGGGAGACGGGT	15	TTCACCTTTAA	11	AATTTCCACTTTGGGCAGAGGGTTCT	10	1	CGTAGCGAGAACCCTCTGCCCACAGTGGAGATTGCCATCCGGAACACGGGCGATG	GCGAGAAAAGCCTTGTTTGCGAGAACCCTCTGCCCACAGGTTTGGAGACGTTGACTATCGTCTCGGTGCAATTTCCACTTTGGGCAGAGGGTTCTCGCGGTTCTATCTAGTTACGCGTTAAACCAACTAGAATTTTTTTGAGTCAGATCTGAACGTAGCGAGAACCCTCTGCCCACAGTGGAGATTGCCATCCGGAACACGGGCGATGCGATTGACACTCGACGCGACTGTGACGGTAAGC	CGATTGACACTCGACG	GCCCACAGTGGAGATTGC	GCCCAaagtggaaATTGC	FEv1	1432	0
1213	SMARCB1	chr22	23833589	23833596	MNV	CAGTGGAG	AAGTGGAA	24175778	+	TGG	CGAGAACCCTCTGCCCACAG	TCTTGGGAGACGGGT	15	TTCACCTTTAA	11	AATTTCCACTTTGGGCAGAGGGTTCT	10	1	CGTAGCGAGAACCCTCTGCCCACAGTGGAGATTGCCATCCGGAACACGGGCGATG	GCGAGAAAAGCCTTGTTTGCGAGAACCCTCTGCCCACAGGTTTGGAGACGTTGACTATCGTCTCGGTGCAATTTCCACTTTGGGCAGAGGGTTCTCGCGGTTCTATCTAGTTACGCGTTAAACCAACTAGAATTTTTTTGAGTCAGATCTGAACGTAGCGAGAACCCTCTGCCCACAGTGGAGATTGCCATCCGGAACACGGGCGATGCGATTGACACTCGACGCGACTGTGACGGTAAGC	CGATTGACACTCGACG	GCCCACAGTGGAGATTGC	GCCCAaagtggaaATTGC	original	1402	0
1213	SMARCB1	chr22	23833589	23833596	MNV	CAGTGGAG	AAGTGGAA	24175778	+	TGG	CGAGAACCCTCTGCCCACAG	TCTTGGGAGACGGGT	15	TTCACCTTTAA	11	AATTTCCACTTTGGGCAGAGGGTTCT	10	1	CGTAGCGAGAACCCTCTGCCCACAGTGGAGATTGCCATCCGGAACACGGGCGATG	GCGAGAAAAGCCTTGTTTGCGAGAACCCTCTGCCCACAGGTTTGGAGACGTTGACTATCGTCTCGGTGCAATTTCCACTTTGGGCAGAGGGTTCTCGCGGTTCTATCTAGTTACGCGTTAAACCAACTAGAATTTTTTTGAGTCAGATCTGAACGTAGCGAGAACCCTCTGCCCACAGTGGAGATTGCCATCCGGAACACGGGCGATGCGATTGACACTCGACGCGACTGTGACGGTAAGC	CGATTGACACTCGACG	GCCCACAGTGGAGATTGC	GCCCAaagtggaaATTGC	FEv2	1630	0
1213	SMARCB1	chr22	23833589	23833596	MNV	CAGTGGAG	AAGTGGAA	24175778	+	TGG	CGAGAACCCTCTGCCCACAG	TTGGGAGACGGGT	13	TTCACCTTTAACG	13	GCAATTTCCACTTTGGGCAGAGGGTT	12	1	CGTAGCGAGAACCCTCTGCCCACAGTGGAGATTGCCATCCGGAACACGGGCGATG	GCGAGAAAAGCCTTGTTTGCGAGAACCCTCTGCCCACAGGTTTGGAGACGTTGACTATCGTCTCGGTGCGCAATTTCCACTTTGGGCAGAGGGTTCGCGGTTCTATCTAGTTACGCGTTAAACCAACTAGAATTTTTTTGAGTCAGATCTGAACGTAGCGAGAACCCTCTGCCCACAGTGGAGATTGCCATCCGGAACACGGGCGATGGACGTTATCGCGCCAACGACTGTGACGGTAAGC	GACGTTATCGCGCCAA	GCCCACAGTGGAGATTGC	GCCCAaagtggaaATTGC	FE	810	8.76543
1213	SMARCB1	chr22	23833589	23833596	MNV	CAGTGGAG	AAGTGGAA	24175778	+	TGG	CGAGAACCCTCTGCCCACAG	TTGGGAGACGGGT	13	TTCACCTTTAACG	13	GCAATTTCCACTTTGGGCAGAGGGTT	12	1	CGTAGCGAGAACCCTCTGCCCACAGTGGAGATTGCCATCCGGAACACGGGCGATG	GCGAGAAAAGCCTTGTTTGCGAGAACCCTCTGCCCACAGGTTTGGAGACGTTGACTATCGTCTCGGTGCGCAATTTCCACTTTGGGCAGAGGGTTCGCGGTTCTATCTAGTTACGCGTTAAACCAACTAGAATTTTTTTGAGTCAGATCTGAACGTAGCGAGAACCCTCTGCCCACAGTGGAGATTGCCATCCGGAACACGGGCGATGGACGTTATCGCGCCAACGACTGTGACGGTAAGC	GACGTTATCGCGCCAA	GCCCACAGTGGAGATTGC	GCCCAaagtggaaATTGC	FEv1	1537	12.8172
1213	SMARCB1	chr22	23833589	23833596	MNV	CAGTGGAG	AAGTGGAA	24175778	+	TGG	CGAGAACCCTCTGCCCACAG	TTGGGAGACGGGT	13	TTCACCTTTAACG	13	GCAATTTCCACTTTGGGCAGAGGGTT	12	1	CGTAGCGAGAACCCTCTGCCCACAGTGGAGATTGCCATCCGGAACACGGGCGATG	GCGAGAAAAGCCTTGTTTGCGAGAACCCTCTGCCCACAGGTTTGGAGACGTTGACTATCGTCTCGGTGCGCAATTTCCACTTTGGGCAGAGGGTTCGCGGTTCTATCTAGTTACGCGTTAAACCAACTAGAATTTTTTTGAGTCAGATCTGAACGTAGCGAGAACCCTCTGCCCACAGTGGAGATTGCCATCCGGAACACGGGCGATGGACGTTATCGCGCCAACGACTGTGACGGTAAGC	GACGTTATCGCGCCAA	GCCCACAGTGGAGATTGC	GCCCAaagtggaaATTGC	original	1509	8.81378
1213	SMARCB1	chr22	23833589	23833596	MNV	CAGTGGAG	AAGTGGAA	24175778	+	TGG	CGAGAACCCTCTGCCCACAG	TTGGGAGACGGGT	13	TTCACCTTTAACG	13	GCAATTTCCACTTTGGGCAGAGGGTT	12	1	CGTAGCGAGAACCCTCTGCCCACAGTGGAGATTGCCATCCGGAACACGGGCGATG	GCGAGAAAAGCCTTGTTTGCGAGAACCCTCTGCCCACAGGTTTGGAGACGTTGACTATCGTCTCGGTGCGCAATTTCCACTTTGGGCAGAGGGTTCGCGGTTCTATCTAGTTACGCGTTAAACCAACTAGAATTTTTTTGAGTCAGATCTGAACGTAGCGAGAACCCTCTGCCCACAGTGGAGATTGCCATCCGGAACACGGGCGATGGACGTTATCGCGCCAACGACTGTGACGGTAAGC	GACGTTATCGCGCCAA	GCCCACAGTGGAGATTGC	GCCCAaagtggaaATTGC	FEv2	1480	1.55405
1214	SMARCB1	chr22	23833582	23833590	MNV	CTGCCCACA	TTACCCACC	24175775	-	TGG	CCGGATGGCAATCTCCACTG	TGGAGATTGCCAT	13	TTTACCCACCG	11	TTTACCCACCGTGGAGATTGCCAT	10	1	CCCCTCCTCGTAGCGAGAACCCTCTGCCCACAGTGGAGATTGCCATCCGGAACAC	GCGAGAAAAGCCTTGTTTGCCGGATGGCAATCTCCACTGGTTTGGAGACGTTGACTATCGTCTCGGTGCTTTACCCACCGTGGAGATTGCCATCGCGGTTCTATCTAGTTACGCGTTAAACCAACTAGAATTTTTTTGAGTCAGATCTGAATGCCCCTCCTCGTAGCGAGAACCCTCTGCCCACAGTGGAGATTGCCATCCGGAACACGGCGTGTTCTGCGGCACGACTGTGACGGTAAGC	GGCGTGTTCTGCGGCA	ACCCTCTGCCCACAGTGGA	ACCCTttacccaccGTGGA	FE	561	0
1214	SMARCB1	chr22	23833582	23833590	MNV	CTGCCCACA	TTACCCACC	24175775	-	TGG	CCGGATGGCAATCTCCACTG	TGGAGATTGCCAT	13	TTTACCCACCG	11	TTTACCCACCGTGGAGATTGCCAT	10	1	CCCCTCCTCGTAGCGAGAACCCTCTGCCCACAGTGGAGATTGCCATCCGGAACAC	GCGAGAAAAGCCTTGTTTGCCGGATGGCAATCTCCACTGGTTTGGAGACGTTGACTATCGTCTCGGTGCTTTACCCACCGTGGAGATTGCCATCGCGGTTCTATCTAGTTACGCGTTAAACCAACTAGAATTTTTTTGAGTCAGATCTGAATGCCCCTCCTCGTAGCGAGAACCCTCTGCCCACAGTGGAGATTGCCATCCGGAACACGGCGTGTTCTGCGGCACGACTGTGACGGTAAGC	GGCGTGTTCTGCGGCA	ACCCTCTGCCCACAGTGGA	ACCCTttacccaccGTGGA	FEv1	1109	0
1214	SMARCB1	chr22	23833582	23833590	MNV	CTGCCCACA	TTACCCACC	24175775	-	TGG	CCGGATGGCAATCTCCACTG	TGGAGATTGCCAT	13	TTTACCCACCG	11	TTTACCCACCGTGGAGATTGCCAT	10	1	CCCCTCCTCGTAGCGAGAACCCTCTGCCCACAGTGGAGATTGCCATCCGGAACAC	GCGAGAAAAGCCTTGTTTGCCGGATGGCAATCTCCACTGGTTTGGAGACGTTGACTATCGTCTCGGTGCTTTACCCACCGTGGAGATTGCCATCGCGGTTCTATCTAGTTACGCGTTAAACCAACTAGAATTTTTTTGAGTCAGATCTGAATGCCCCTCCTCGTAGCGAGAACCCTCTGCCCACAGTGGAGATTGCCATCCGGAACACGGCGTGTTCTGCGGCACGACTGTGACGGTAAGC	GGCGTGTTCTGCGGCA	ACCCTCTGCCCACAGTGGA	ACCCTttacccaccGTGGA	original	1088	0
1214	SMARCB1	chr22	23833582	23833590	MNV	CTGCCCACA	TTACCCACC	24175775	-	TGG	CCGGATGGCAATCTCCACTG	TGGAGATTGCCAT	13	TTTACCCACCG	11	TTTACCCACCGTGGAGATTGCCAT	10	1	CCCCTCCTCGTAGCGAGAACCCTCTGCCCACAGTGGAGATTGCCATCCGGAACAC	GCGAGAAAAGCCTTGTTTGCCGGATGGCAATCTCCACTGGTTTGGAGACGTTGACTATCGTCTCGGTGCTTTACCCACCGTGGAGATTGCCATCGCGGTTCTATCTAGTTACGCGTTAAACCAACTAGAATTTTTTTGAGTCAGATCTGAATGCCCCTCCTCGTAGCGAGAACCCTCTGCCCACAGTGGAGATTGCCATCCGGAACACGGCGTGTTCTGCGGCACGACTGTGACGGTAAGC	GGCGTGTTCTGCGGCA	ACCCTCTGCCCACAGTGGA	ACCCTttacccaccGTGGA	FEv2	1156	0
1214	SMARCB1	chr22	23833582	23833590	MNV	CTGCCCACA	TTACCCACC	24175775	-	TGG	CCGGATGGCAATCTCCACTG	TGGAGATTG	9	TTTACCCACCG	11	TTTACCCACCGTGGAGATTG	10	1	CCCCTCCTCGTAGCGAGAACCCTCTGCCCACAGTGGAGATTGCCATCCGGAACAC	GCGAGAAAAGCCTTGTTTGCCGGATGGCAATCTCCACTGGTTTGGAGACGTTGACTATCGTCTCGGTGCTTTACCCACCGTGGAGATTGCGCGGTTCTATCTAGTTACGCGTTAAACCAACTAGAATTTTTTTGAGTCAGATCTGAATGGATCCCCCTCCTCGTAGCGAGAACCCTCTGCCCACAGTGGAGATTGCCATCCGGAACACCACCTTGAGGAATCGCCGACTGTGACGGTAAGC	CACCTTGAGGAATCGC	ACCCTCTGCCCACAGTGGA	ACCCTttacccaccGTGGA	FE	1908	0
1214	SMARCB1	chr22	23833582	23833590	MNV	CTGCCCACA	TTACCCACC	24175775	-	TGG	CCGGATGGCAATCTCCACTG	TGGAGATTG	9	TTTACCCACCG	11	TTTACCCACCGTGGAGATTG	10	1	CCCCTCCTCGTAGCGAGAACCCTCTGCCCACAGTGGAGATTGCCATCCGGAACAC	GCGAGAAAAGCCTTGTTTGCCGGATGGCAATCTCCACTGGTTTGGAGACGTTGACTATCGTCTCGGTGCTTTACCCACCGTGGAGATTGCGCGGTTCTATCTAGTTACGCGTTAAACCAACTAGAATTTTTTTGAGTCAGATCTGAATGGATCCCCCTCCTCGTAGCGAGAACCCTCTGCCCACAGTGGAGATTGCCATCCGGAACACCACCTTGAGGAATCGCCGACTGTGACGGTAAGC	CACCTTGAGGAATCGC	ACCCTCTGCCCACAGTGGA	ACCCTttacccaccGTGGA	FEv1	3180	0
1214	SMARCB1	chr22	23833582	23833590	MNV	CTGCCCACA	TTACCCACC	24175775	-	TGG	CCGGATGGCAATCTCCACTG	TGGAGATTG	9	TTTACCCACCG	11	TTTACCCACCGTGGAGATTG	10	1	CCCCTCCTCGTAGCGAGAACCCTCTGCCCACAGTGGAGATTGCCATCCGGAACAC	GCGAGAAAAGCCTTGTTTGCCGGATGGCAATCTCCACTGGTTTGGAGACGTTGACTATCGTCTCGGTGCTTTACCCACCGTGGAGATTGCGCGGTTCTATCTAGTTACGCGTTAAACCAACTAGAATTTTTTTGAGTCAGATCTGAATGGATCCCCCTCCTCGTAGCGAGAACCCTCTGCCCACAGTGGAGATTGCCATCCGGAACACCACCTTGAGGAATCGCCGACTGTGACGGTAAGC	CACCTTGAGGAATCGC	ACCCTCTGCCCACAGTGGA	ACCCTttacccaccGTGGA	original	3215	0
1214	SMARCB1	chr22	23833582	23833590	MNV	CTGCCCACA	TTACCCACC	24175775	-	TGG	CCGGATGGCAATCTCCACTG	TGGAGATTG	9	TTTACCCACCG	11	TTTACCCACCGTGGAGATTG	10	1	CCCCTCCTCGTAGCGAGAACCCTCTGCCCACAGTGGAGATTGCCATCCGGAACAC	GCGAGAAAAGCCTTGTTTGCCGGATGGCAATCTCCACTGGTTTGGAGACGTTGACTATCGTCTCGGTGCTTTACCCACCGTGGAGATTGCGCGGTTCTATCTAGTTACGCGTTAAACCAACTAGAATTTTTTTGAGTCAGATCTGAATGGATCCCCCTCCTCGTAGCGAGAACCCTCTGCCCACAGTGGAGATTGCCATCCGGAACACCACCTTGAGGAATCGCCGACTGTGACGGTAAGC	CACCTTGAGGAATCGC	ACCCTCTGCCCACAGTGGA	ACCCTttacccaccGTGGA	FEv2	3403	0
1214	SMARCB1	chr22	23833582	23833590	MNV	CTGCCCACA	TTACCCACC	24175775	-	TGG	CCGGATGGCAATCTCCACTG	TGGAGATTGCCATCC	15	TTTACCCACCG	11	TTTACCCACCGTGGAGATTGCCATCC	10	1	CCCCTCCTCGTAGCGAGAACCCTCTGCCCACAGTGGAGATTGCCATCCGGAACAC	GCGAGAAAAGCCTTGTTTGCCGGATGGCAATCTCCACTGGTTTGGAGACGTTGACTATCGTCTCGGTGCTTTACCCACCGTGGAGATTGCCATCCCGCGGTTCTATCTAGTTACGCGTTAAACCAACTAGAATTTTTTTGAGTCAGATCTGAACCCCTCCTCGTAGCGAGAACCCTCTGCCCACAGTGGAGATTGCCATCCGGAACACTCTCTAAAGCCACTATCGACTGTGACGGTAAGC	TCTCTAAAGCCACTAT	ACCCTCTGCCCACAGTGGA	ACCCTttacccaccGTGGA	FE	927	0.539374
1214	SMARCB1	chr22	23833582	23833590	MNV	CTGCCCACA	TTACCCACC	24175775	-	TGG	CCGGATGGCAATCTCCACTG	TGGAGATTGCCATCC	15	TTTACCCACCG	11	TTTACCCACCGTGGAGATTGCCATCC	10	1	CCCCTCCTCGTAGCGAGAACCCTCTGCCCACAGTGGAGATTGCCATCCGGAACAC	GCGAGAAAAGCCTTGTTTGCCGGATGGCAATCTCCACTGGTTTGGAGACGTTGACTATCGTCTCGGTGCTTTACCCACCGTGGAGATTGCCATCCCGCGGTTCTATCTAGTTACGCGTTAAACCAACTAGAATTTTTTTGAGTCAGATCTGAACCCCTCCTCGTAGCGAGAACCCTCTGCCCACAGTGGAGATTGCCATCCGGAACACTCTCTAAAGCCACTATCGACTGTGACGGTAAGC	TCTCTAAAGCCACTAT	ACCCTCTGCCCACAGTGGA	ACCCTttacccaccGTGGA	FEv1	1469	0
1214	SMARCB1	chr22	23833582	23833590	MNV	CTGCCCACA	TTACCCACC	24175775	-	TGG	CCGGATGGCAATCTCCACTG	TGGAGATTGCCATCC	15	TTTACCCACCG	11	TTTACCCACCGTGGAGATTGCCATCC	10	1	CCCCTCCTCGTAGCGAGAACCCTCTGCCCACAGTGGAGATTGCCATCCGGAACAC	GCGAGAAAAGCCTTGTTTGCCGGATGGCAATCTCCACTGGTTTGGAGACGTTGACTATCGTCTCGGTGCTTTACCCACCGTGGAGATTGCCATCCCGCGGTTCTATCTAGTTACGCGTTAAACCAACTAGAATTTTTTTGAGTCAGATCTGAACCCCTCCTCGTAGCGAGAACCCTCTGCCCACAGTGGAGATTGCCATCCGGAACACTCTCTAAAGCCACTATCGACTGTGACGGTAAGC	TCTCTAAAGCCACTAT	ACCCTCTGCCCACAGTGGA	ACCCTttacccaccGTGGA	original	1482	0
1214	SMARCB1	chr22	23833582	23833590	MNV	CTGCCCACA	TTACCCACC	24175775	-	TGG	CCGGATGGCAATCTCCACTG	TGGAGATTGCCATCC	15	TTTACCCACCG	11	TTTACCCACCGTGGAGATTGCCATCC	10	1	CCCCTCCTCGTAGCGAGAACCCTCTGCCCACAGTGGAGATTGCCATCCGGAACAC	GCGAGAAAAGCCTTGTTTGCCGGATGGCAATCTCCACTGGTTTGGAGACGTTGACTATCGTCTCGGTGCTTTACCCACCGTGGAGATTGCCATCCCGCGGTTCTATCTAGTTACGCGTTAAACCAACTAGAATTTTTTTGAGTCAGATCTGAACCCCTCCTCGTAGCGAGAACCCTCTGCCCACAGTGGAGATTGCCATCCGGAACACTCTCTAAAGCCACTATCGACTGTGACGGTAAGC	TCTCTAAAGCCACTAT	ACCCTCTGCCCACAGTGGA	ACCCTttacccaccGTGGA	FEv2	1535	0.130293
1214	SMARCB1	chr22	23833582	23833590	MNV	CTGCCCACA	TTACCCACC	24175790	-	TGG	CGCATCGCCCGTGTTCCGGA	GGAACACGG	9	TTACCCACCGTGGAGATTGCCATCC	25	TTACCCACCGTGGAGATTGCCATCCGGAACACGG	9	16	AGAACCCTCTGCCCACAGTGGAGATTGCCATCCGGAACACGGGCGATGCGGACCA	GCGAGAAAAGCCTTGTTTGCGCATCGCCCGTGTTCCGGAGTTTGGAGACGTTGACTATCGTCTCGGTGCTTACCCACCGTGGAGATTGCCATCCGGAACACGGCGCGGTTCTATCTAGTTACGCGTTAAACCAACTAGAATTTTTTTGAGTCAAGAACCCTCTGCCCACAGTGGAGATTGCCATCCGGAACACGGGCGATGCGGACCAACGGGCTTCAGAAATGCGACTGTGACGGTAAGC	ACGGGCTTCAGAAATG	ACCCTCTGCCCACAGTGGA	ACCCTttacccaccGTGGA	FE	851	0
1214	SMARCB1	chr22	23833582	23833590	MNV	CTGCCCACA	TTACCCACC	24175790	-	TGG	CGCATCGCCCGTGTTCCGGA	GGAACACGG	9	TTACCCACCGTGGAGATTGCCATCC	25	TTACCCACCGTGGAGATTGCCATCCGGAACACGG	9	16	AGAACCCTCTGCCCACAGTGGAGATTGCCATCCGGAACACGGGCGATGCGGACCA	GCGAGAAAAGCCTTGTTTGCGCATCGCCCGTGTTCCGGAGTTTGGAGACGTTGACTATCGTCTCGGTGCTTACCCACCGTGGAGATTGCCATCCGGAACACGGCGCGGTTCTATCTAGTTACGCGTTAAACCAACTAGAATTTTTTTGAGTCAAGAACCCTCTGCCCACAGTGGAGATTGCCATCCGGAACACGGGCGATGCGGACCAACGGGCTTCAGAAATGCGACTGTGACGGTAAGC	ACGGGCTTCAGAAATG	ACCCTCTGCCCACAGTGGA	ACCCTttacccaccGTGGA	FEv1	1074	0
1214	SMARCB1	chr22	23833582	23833590	MNV	CTGCCCACA	TTACCCACC	24175790	-	TGG	CGCATCGCCCGTGTTCCGGA	GGAACACGG	9	TTACCCACCGTGGAGATTGCCATCC	25	TTACCCACCGTGGAGATTGCCATCCGGAACACGG	9	16	AGAACCCTCTGCCCACAGTGGAGATTGCCATCCGGAACACGGGCGATGCGGACCA	GCGAGAAAAGCCTTGTTTGCGCATCGCCCGTGTTCCGGAGTTTGGAGACGTTGACTATCGTCTCGGTGCTTACCCACCGTGGAGATTGCCATCCGGAACACGGCGCGGTTCTATCTAGTTACGCGTTAAACCAACTAGAATTTTTTTGAGTCAAGAACCCTCTGCCCACAGTGGAGATTGCCATCCGGAACACGGGCGATGCGGACCAACGGGCTTCAGAAATGCGACTGTGACGGTAAGC	ACGGGCTTCAGAAATG	ACCCTCTGCCCACAGTGGA	ACCCTttacccaccGTGGA	original	1122	0
1214	SMARCB1	chr22	23833582	23833590	MNV	CTGCCCACA	TTACCCACC	24175790	-	TGG	CGCATCGCCCGTGTTCCGGA	GGAACACGG	9	TTACCCACCGTGGAGATTGCCATCC	25	TTACCCACCGTGGAGATTGCCATCCGGAACACGG	9	16	AGAACCCTCTGCCCACAGTGGAGATTGCCATCCGGAACACGGGCGATGCGGACCA	GCGAGAAAAGCCTTGTTTGCGCATCGCCCGTGTTCCGGAGTTTGGAGACGTTGACTATCGTCTCGGTGCTTACCCACCGTGGAGATTGCCATCCGGAACACGGCGCGGTTCTATCTAGTTACGCGTTAAACCAACTAGAATTTTTTTGAGTCAAGAACCCTCTGCCCACAGTGGAGATTGCCATCCGGAACACGGGCGATGCGGACCAACGGGCTTCAGAAATGCGACTGTGACGGTAAGC	ACGGGCTTCAGAAATG	ACCCTCTGCCCACAGTGGA	ACCCTttacccaccGTGGA	FEv2	1020	0
1214	SMARCB1	chr22	23833582	23833590	MNV	CTGCCCACA	TTACCCACC	24175790	-	TGG	CGCATCGCCCGTGTTCCGGA	GGAACACGGGCGA	13	TTACCCACCGTGGAGATTGCCATCC	25	TTACCCACCGTGGAGATTGCCATCCGGAACACGGGCGA	9	16	AGAACCCTCTGCCCACAGTGGAGATTGCCATCCGGAACACGGGCGATGCGGACCA	GCGAGAAAAGCCTTGTTTGCGCATCGCCCGTGTTCCGGAGTTTGGAGACGTTGACTATCGTCTCGGTGCTTACCCACCGTGGAGATTGCCATCCGGAACACGGGCGACGCGGTTCTATCTAGTTACGCGTTAAACCAACTAGAATTTTTTTGAAGAACCCTCTGCCCACAGTGGAGATTGCCATCCGGAACACGGGCGATGCGGACCACAGGTGCAGGGATACCCGACTGTGACGGTAAGC	CAGGTGCAGGGATACC	ACCCTCTGCCCACAGTGGA	ACCCTttacccaccGTGGA	FE	303	0
1214	SMARCB1	chr22	23833582	23833590	MNV	CTGCCCACA	TTACCCACC	24175790	-	TGG	CGCATCGCCCGTGTTCCGGA	GGAACACGGGCGA	13	TTACCCACCGTGGAGATTGCCATCC	25	TTACCCACCGTGGAGATTGCCATCCGGAACACGGGCGA	9	16	AGAACCCTCTGCCCACAGTGGAGATTGCCATCCGGAACACGGGCGATGCGGACCA	GCGAGAAAAGCCTTGTTTGCGCATCGCCCGTGTTCCGGAGTTTGGAGACGTTGACTATCGTCTCGGTGCTTACCCACCGTGGAGATTGCCATCCGGAACACGGGCGACGCGGTTCTATCTAGTTACGCGTTAAACCAACTAGAATTTTTTTGAAGAACCCTCTGCCCACAGTGGAGATTGCCATCCGGAACACGGGCGATGCGGACCACAGGTGCAGGGATACCCGACTGTGACGGTAAGC	CAGGTGCAGGGATACC	ACCCTCTGCCCACAGTGGA	ACCCTttacccaccGTGGA	FEv1	410	0
1214	SMARCB1	chr22	23833582	23833590	MNV	CTGCCCACA	TTACCCACC	24175790	-	TGG	CGCATCGCCCGTGTTCCGGA	GGAACACGGGCGA	13	TTACCCACCGTGGAGATTGCCATCC	25	TTACCCACCGTGGAGATTGCCATCCGGAACACGGGCGA	9	16	AGAACCCTCTGCCCACAGTGGAGATTGCCATCCGGAACACGGGCGATGCGGACCA	GCGAGAAAAGCCTTGTTTGCGCATCGCCCGTGTTCCGGAGTTTGGAGACGTTGACTATCGTCTCGGTGCTTACCCACCGTGGAGATTGCCATCCGGAACACGGGCGACGCGGTTCTATCTAGTTACGCGTTAAACCAACTAGAATTTTTTTGAAGAACCCTCTGCCCACAGTGGAGATTGCCATCCGGAACACGGGCGATGCGGACCACAGGTGCAGGGATACCCGACTGTGACGGTAAGC	CAGGTGCAGGGATACC	ACCCTCTGCCCACAGTGGA	ACCCTttacccaccGTGGA	original	477	0
1214	SMARCB1	chr22	23833582	23833590	MNV	CTGCCCACA	TTACCCACC	24175790	-	TGG	CGCATCGCCCGTGTTCCGGA	GGAACACGGGCGA	13	TTACCCACCGTGGAGATTGCCATCC	25	TTACCCACCGTGGAGATTGCCATCCGGAACACGGGCGA	9	16	AGAACCCTCTGCCCACAGTGGAGATTGCCATCCGGAACACGGGCGATGCGGACCA	GCGAGAAAAGCCTTGTTTGCGCATCGCCCGTGTTCCGGAGTTTGGAGACGTTGACTATCGTCTCGGTGCTTACCCACCGTGGAGATTGCCATCCGGAACACGGGCGACGCGGTTCTATCTAGTTACGCGTTAAACCAACTAGAATTTTTTTGAAGAACCCTCTGCCCACAGTGGAGATTGCCATCCGGAACACGGGCGATGCGGACCACAGGTGCAGGGATACCCGACTGTGACGGTAAGC	CAGGTGCAGGGATACC	ACCCTCTGCCCACAGTGGA	ACCCTttacccaccGTGGA	FEv2	376	0
1214	SMARCB1	chr22	23833582	23833590	MNV	CTGCCCACA	TTACCCACC	24175774	-	GGG	CGGATGGCAATCTCCACTGT	GTGGAGATTGCCATC	15	CTTTACCCACC	11	CTTTACCCACCGTGGAGATTGCCATC	11	0	TCCCCTCCTCGTAGCGAGAACCCTCTGCCCACAGTGGAGATTGCCATCCGGAACA	GCGAGAAAAGCCTTGTTTGCGGATGGCAATCTCCACTGTGTTTGGAGACGTTGACTATCGTCTCGGTGCCTTTACCCACCGTGGAGATTGCCATCCGCGGTTCTATCTAGTTACGCGTTAAACCAACTAGAATTTTTTTGAGTCAGATCTGAATCCCCTCCTCGTAGCGAGAACCCTCTGCCCACAGTGGAGATTGCCATCCGGAACACATATGGGTCAATGTCCGACTGTGACGGTAAGC	CATATGGGTCAATGTC	ACCCTCTGCCCACAGTGGA	ACCCTttacccaccGTGGA	FE	166	2.40964
1214	SMARCB1	chr22	23833582	23833590	MNV	CTGCCCACA	TTACCCACC	24175774	-	GGG	CGGATGGCAATCTCCACTGT	GTGGAGATTGCCATC	15	CTTTACCCACC	11	CTTTACCCACCGTGGAGATTGCCATC	11	0	TCCCCTCCTCGTAGCGAGAACCCTCTGCCCACAGTGGAGATTGCCATCCGGAACA	GCGAGAAAAGCCTTGTTTGCGGATGGCAATCTCCACTGTGTTTGGAGACGTTGACTATCGTCTCGGTGCCTTTACCCACCGTGGAGATTGCCATCCGCGGTTCTATCTAGTTACGCGTTAAACCAACTAGAATTTTTTTGAGTCAGATCTGAATCCCCTCCTCGTAGCGAGAACCCTCTGCCCACAGTGGAGATTGCCATCCGGAACACATATGGGTCAATGTCCGACTGTGACGGTAAGC	CATATGGGTCAATGTC	ACCCTCTGCCCACAGTGGA	ACCCTttacccaccGTGGA	FEv1	218	4.58716
1214	SMARCB1	chr22	23833582	23833590	MNV	CTGCCCACA	TTACCCACC	24175774	-	GGG	CGGATGGCAATCTCCACTGT	GTGGAGATTGCCATC	15	CTTTACCCACC	11	CTTTACCCACCGTGGAGATTGCCATC	11	0	TCCCCTCCTCGTAGCGAGAACCCTCTGCCCACAGTGGAGATTGCCATCCGGAACA	GCGAGAAAAGCCTTGTTTGCGGATGGCAATCTCCACTGTGTTTGGAGACGTTGACTATCGTCTCGGTGCCTTTACCCACCGTGGAGATTGCCATCCGCGGTTCTATCTAGTTACGCGTTAAACCAACTAGAATTTTTTTGAGTCAGATCTGAATCCCCTCCTCGTAGCGAGAACCCTCTGCCCACAGTGGAGATTGCCATCCGGAACACATATGGGTCAATGTCCGACTGTGACGGTAAGC	CATATGGGTCAATGTC	ACCCTCTGCCCACAGTGGA	ACCCTttacccaccGTGGA	original	228	0
1214	SMARCB1	chr22	23833582	23833590	MNV	CTGCCCACA	TTACCCACC	24175774	-	GGG	CGGATGGCAATCTCCACTGT	GTGGAGATTGCCATC	15	CTTTACCCACC	11	CTTTACCCACCGTGGAGATTGCCATC	11	0	TCCCCTCCTCGTAGCGAGAACCCTCTGCCCACAGTGGAGATTGCCATCCGGAACA	GCGAGAAAAGCCTTGTTTGCGGATGGCAATCTCCACTGTGTTTGGAGACGTTGACTATCGTCTCGGTGCCTTTACCCACCGTGGAGATTGCCATCCGCGGTTCTATCTAGTTACGCGTTAAACCAACTAGAATTTTTTTGAGTCAGATCTGAATCCCCTCCTCGTAGCGAGAACCCTCTGCCCACAGTGGAGATTGCCATCCGGAACACATATGGGTCAATGTCCGACTGTGACGGTAAGC	CATATGGGTCAATGTC	ACCCTCTGCCCACAGTGGA	ACCCTttacccaccGTGGA	FEv2	262	2.67176
1214	SMARCB1	chr22	23833582	23833590	MNV	CTGCCCACA	TTACCCACC	24175774	-	GGG	CGGATGGCAATCTCCACTGT	GTGGAGATTGCCA	13	TCGTAGCGAGAACCCTTTACCCACC	25	TCGTAGCGAGAACCCTTTACCCACCGTGGAGATTGCCA	25	0	TCCCCTCCTCGTAGCGAGAACCCTCTGCCCACAGTGGAGATTGCCATCCGGAACA	GCGAGAAAAGCCTTGTTTGCGGATGGCAATCTCCACTGTGTTTGGAGACGTTGACTATCGTCTCGGTGCTCGTAGCGAGAACCCTTTACCCACCGTGGAGATTGCCACGCGGTTCTATCTAGTTACGCGTTAAACCAACTAGAATTTTTTTGATCCCCTCCTCGTAGCGAGAACCCTCTGCCCACAGTGGAGATTGCCATCCGGAACAACAGCCGTCAACGCTACGACTGTGACGGTAAGC	ACAGCCGTCAACGCTA	ACCCTCTGCCCACAGTGGA	ACCCTttacccaccGTGGA	FE	420	23.8095
1214	SMARCB1	chr22	23833582	23833590	MNV	CTGCCCACA	TTACCCACC	24175774	-	GGG	CGGATGGCAATCTCCACTGT	GTGGAGATTGCCA	13	TCGTAGCGAGAACCCTTTACCCACC	25	TCGTAGCGAGAACCCTTTACCCACCGTGGAGATTGCCA	25	0	TCCCCTCCTCGTAGCGAGAACCCTCTGCCCACAGTGGAGATTGCCATCCGGAACA	GCGAGAAAAGCCTTGTTTGCGGATGGCAATCTCCACTGTGTTTGGAGACGTTGACTATCGTCTCGGTGCTCGTAGCGAGAACCCTTTACCCACCGTGGAGATTGCCACGCGGTTCTATCTAGTTACGCGTTAAACCAACTAGAATTTTTTTGATCCCCTCCTCGTAGCGAGAACCCTCTGCCCACAGTGGAGATTGCCATCCGGAACAACAGCCGTCAACGCTACGACTGTGACGGTAAGC	ACAGCCGTCAACGCTA	ACCCTCTGCCCACAGTGGA	ACCCTttacccaccGTGGA	FEv1	544	19.1176
1214	SMARCB1	chr22	23833582	23833590	MNV	CTGCCCACA	TTACCCACC	24175774	-	GGG	CGGATGGCAATCTCCACTGT	GTGGAGATTGCCA	13	TCGTAGCGAGAACCCTTTACCCACC	25	TCGTAGCGAGAACCCTTTACCCACCGTGGAGATTGCCA	25	0	TCCCCTCCTCGTAGCGAGAACCCTCTGCCCACAGTGGAGATTGCCATCCGGAACA	GCGAGAAAAGCCTTGTTTGCGGATGGCAATCTCCACTGTGTTTGGAGACGTTGACTATCGTCTCGGTGCTCGTAGCGAGAACCCTTTACCCACCGTGGAGATTGCCACGCGGTTCTATCTAGTTACGCGTTAAACCAACTAGAATTTTTTTGATCCCCTCCTCGTAGCGAGAACCCTCTGCCCACAGTGGAGATTGCCATCCGGAACAACAGCCGTCAACGCTACGACTGTGACGGTAAGC	ACAGCCGTCAACGCTA	ACCCTCTGCCCACAGTGGA	ACCCTttacccaccGTGGA	original	597	17.5879
1214	SMARCB1	chr22	23833582	23833590	MNV	CTGCCCACA	TTACCCACC	24175774	-	GGG	CGGATGGCAATCTCCACTGT	GTGGAGATTGCCA	13	TCGTAGCGAGAACCCTTTACCCACC	25	TCGTAGCGAGAACCCTTTACCCACCGTGGAGATTGCCA	25	0	TCCCCTCCTCGTAGCGAGAACCCTCTGCCCACAGTGGAGATTGCCATCCGGAACA	GCGAGAAAAGCCTTGTTTGCGGATGGCAATCTCCACTGTGTTTGGAGACGTTGACTATCGTCTCGGTGCTCGTAGCGAGAACCCTTTACCCACCGTGGAGATTGCCACGCGGTTCTATCTAGTTACGCGTTAAACCAACTAGAATTTTTTTGATCCCCTCCTCGTAGCGAGAACCCTCTGCCCACAGTGGAGATTGCCATCCGGAACAACAGCCGTCAACGCTACGACTGTGACGGTAAGC	ACAGCCGTCAACGCTA	ACCCTCTGCCCACAGTGGA	ACCCTttacccaccGTGGA	FEv2	613	24.4698
1214	SMARCB1	chr22	23833582	23833590	MNV	CTGCCCACA	TTACCCACC	24175774	-	GGG	CGGATGGCAATCTCCACTGT	GTGGAGATTGCCATC	15	TCGTAGCGAGAACCCTTTACCCACC	25	TCGTAGCGAGAACCCTTTACCCACCGTGGAGATTGCCATC	25	0	TCCCCTCCTCGTAGCGAGAACCCTCTGCCCACAGTGGAGATTGCCATCCGGAACA	GCGAGAAAAGCCTTGTTTGCGGATGGCAATCTCCACTGTGTTTGGAGACGTTGACTATCGTCTCGGTGCTCGTAGCGAGAACCCTTTACCCACCGTGGAGATTGCCATCCGCGGTTCTATCTAGTTACGCGTTAAACCAACTAGAATTTTTTTTCCCCTCCTCGTAGCGAGAACCCTCTGCCCACAGTGGAGATTGCCATCCGGAACAAGTGAGGTCAAACAAGCGACTGTGACGGTAAGC	AGTGAGGTCAAACAAG	ACCCTCTGCCCACAGTGGA	ACCCTttacccaccGTGGA	FE	53	5.66038
1214	SMARCB1	chr22	23833582	23833590	MNV	CTGCCCACA	TTACCCACC	24175774	-	GGG	CGGATGGCAATCTCCACTGT	GTGGAGATTGCCATC	15	TCGTAGCGAGAACCCTTTACCCACC	25	TCGTAGCGAGAACCCTTTACCCACCGTGGAGATTGCCATC	25	0	TCCCCTCCTCGTAGCGAGAACCCTCTGCCCACAGTGGAGATTGCCATCCGGAACA	GCGAGAAAAGCCTTGTTTGCGGATGGCAATCTCCACTGTGTTTGGAGACGTTGACTATCGTCTCGGTGCTCGTAGCGAGAACCCTTTACCCACCGTGGAGATTGCCATCCGCGGTTCTATCTAGTTACGCGTTAAACCAACTAGAATTTTTTTTCCCCTCCTCGTAGCGAGAACCCTCTGCCCACAGTGGAGATTGCCATCCGGAACAAGTGAGGTCAAACAAGCGACTGTGACGGTAAGC	AGTGAGGTCAAACAAG	ACCCTCTGCCCACAGTGGA	ACCCTttacccaccGTGGA	FEv1	121	4.13223
1214	SMARCB1	chr22	23833582	23833590	MNV	CTGCCCACA	TTACCCACC	24175774	-	GGG	CGGATGGCAATCTCCACTGT	GTGGAGATTGCCATC	15	TCGTAGCGAGAACCCTTTACCCACC	25	TCGTAGCGAGAACCCTTTACCCACCGTGGAGATTGCCATC	25	0	TCCCCTCCTCGTAGCGAGAACCCTCTGCCCACAGTGGAGATTGCCATCCGGAACA	GCGAGAAAAGCCTTGTTTGCGGATGGCAATCTCCACTGTGTTTGGAGACGTTGACTATCGTCTCGGTGCTCGTAGCGAGAACCCTTTACCCACCGTGGAGATTGCCATCCGCGGTTCTATCTAGTTACGCGTTAAACCAACTAGAATTTTTTTTCCCCTCCTCGTAGCGAGAACCCTCTGCCCACAGTGGAGATTGCCATCCGGAACAAGTGAGGTCAAACAAGCGACTGTGACGGTAAGC	AGTGAGGTCAAACAAG	ACCCTCTGCCCACAGTGGA	ACCCTttacccaccGTGGA	original	92	6.52174
1214	SMARCB1	chr22	23833582	23833590	MNV	CTGCCCACA	TTACCCACC	24175774	-	GGG	CGGATGGCAATCTCCACTGT	GTGGAGATTGCCATC	15	TCGTAGCGAGAACCCTTTACCCACC	25	TCGTAGCGAGAACCCTTTACCCACCGTGGAGATTGCCATC	25	0	TCCCCTCCTCGTAGCGAGAACCCTCTGCCCACAGTGGAGATTGCCATCCGGAACA	GCGAGAAAAGCCTTGTTTGCGGATGGCAATCTCCACTGTGTTTGGAGACGTTGACTATCGTCTCGGTGCTCGTAGCGAGAACCCTTTACCCACCGTGGAGATTGCCATCCGCGGTTCTATCTAGTTACGCGTTAAACCAACTAGAATTTTTTTTCCCCTCCTCGTAGCGAGAACCCTCTGCCCACAGTGGAGATTGCCATCCGGAACAAGTGAGGTCAAACAAGCGACTGTGACGGTAAGC	AGTGAGGTCAAACAAG	ACCCTCTGCCCACAGTGGA	ACCCTttacccaccGTGGA	FEv2	54	0
1215	SMARCB1	chr22	23833591	23833599	MNV	GTGGAGATT	CTGGAGATA	24175790	-	TGG	CGCATCGCCCGTGTTCCGGA	GGAACACGG	9	ACTGGAGATAGCCATCC	17	ACTGGAGATAGCCATCCGGAACACGG	10	7	AGAACCCTCTGCCCACAGTGGAGATTGCCATCCGGAACACGGGCGATGCGGACCA	GCGAGAAAAGCCTTGTTTGCGCATCGCCCGTGTTCCGGAGTTTGGAGACGTTGACTATCGTCTCGGTGCACTGGAGATAGCCATCCGGAACACGGCGCGGTTCTATCTAGTTACGCGTTAAACCAACTAGAATTTTTTTGAGTCAGATCTGAAAGAACCCTCTGCCCACAGTGGAGATTGCCATCCGGAACACGGGCGATGCGGACCATTCCCAGAGAATAGGGCGACTGTGACGGTAAGC	TTCCCAGAGAATAGGG	CCACAGTGGAGATTGCCAT	CCACActggagataGCCAT	FE	297	0.3367
1215	SMARCB1	chr22	23833591	23833599	MNV	GTGGAGATT	CTGGAGATA	24175790	-	TGG	CGCATCGCCCGTGTTCCGGA	GGAACACGG	9	ACTGGAGATAGCCATCC	17	ACTGGAGATAGCCATCCGGAACACGG	10	7	AGAACCCTCTGCCCACAGTGGAGATTGCCATCCGGAACACGGGCGATGCGGACCA	GCGAGAAAAGCCTTGTTTGCGCATCGCCCGTGTTCCGGAGTTTGGAGACGTTGACTATCGTCTCGGTGCACTGGAGATAGCCATCCGGAACACGGCGCGGTTCTATCTAGTTACGCGTTAAACCAACTAGAATTTTTTTGAGTCAGATCTGAAAGAACCCTCTGCCCACAGTGGAGATTGCCATCCGGAACACGGGCGATGCGGACCATTCCCAGAGAATAGGGCGACTGTGACGGTAAGC	TTCCCAGAGAATAGGG	CCACAGTGGAGATTGCCAT	CCACActggagataGCCAT	FEv1	324	0.925926
1215	SMARCB1	chr22	23833591	23833599	MNV	GTGGAGATT	CTGGAGATA	24175790	-	TGG	CGCATCGCCCGTGTTCCGGA	GGAACACGG	9	ACTGGAGATAGCCATCC	17	ACTGGAGATAGCCATCCGGAACACGG	10	7	AGAACCCTCTGCCCACAGTGGAGATTGCCATCCGGAACACGGGCGATGCGGACCA	GCGAGAAAAGCCTTGTTTGCGCATCGCCCGTGTTCCGGAGTTTGGAGACGTTGACTATCGTCTCGGTGCACTGGAGATAGCCATCCGGAACACGGCGCGGTTCTATCTAGTTACGCGTTAAACCAACTAGAATTTTTTTGAGTCAGATCTGAAAGAACCCTCTGCCCACAGTGGAGATTGCCATCCGGAACACGGGCGATGCGGACCATTCCCAGAGAATAGGGCGACTGTGACGGTAAGC	TTCCCAGAGAATAGGG	CCACAGTGGAGATTGCCAT	CCACActggagataGCCAT	original	401	2.49377
1215	SMARCB1	chr22	23833591	23833599	MNV	GTGGAGATT	CTGGAGATA	24175790	-	TGG	CGCATCGCCCGTGTTCCGGA	GGAACACGG	9	ACTGGAGATAGCCATCC	17	ACTGGAGATAGCCATCCGGAACACGG	10	7	AGAACCCTCTGCCCACAGTGGAGATTGCCATCCGGAACACGGGCGATGCGGACCA	GCGAGAAAAGCCTTGTTTGCGCATCGCCCGTGTTCCGGAGTTTGGAGACGTTGACTATCGTCTCGGTGCACTGGAGATAGCCATCCGGAACACGGCGCGGTTCTATCTAGTTACGCGTTAAACCAACTAGAATTTTTTTGAGTCAGATCTGAAAGAACCCTCTGCCCACAGTGGAGATTGCCATCCGGAACACGGGCGATGCGGACCATTCCCAGAGAATAGGGCGACTGTGACGGTAAGC	TTCCCAGAGAATAGGG	CCACAGTGGAGATTGCCAT	CCACActggagataGCCAT	FEv2	460	0
1215	SMARCB1	chr22	23833591	23833599	MNV	GTGGAGATT	CTGGAGATA	24175790	-	TGG	CGCATCGCCCGTGTTCCGGA	GGAACACGG	9	ACACTGGAGATAGCCATCC	19	ACACTGGAGATAGCCATCCGGAACACGG	12	7	AGAACCCTCTGCCCACAGTGGAGATTGCCATCCGGAACACGGGCGATGCGGACCA	GCGAGAAAAGCCTTGTTTGCGCATCGCCCGTGTTCCGGAGTTTGGAGACGTTGACTATCGTCTCGGTGCACACTGGAGATAGCCATCCGGAACACGGCGCGGTTCTATCTAGTTACGCGTTAAACCAACTAGAATTTTTTTGAGTCAGATCTGAGAACCCTCTGCCCACAGTGGAGATTGCCATCCGGAACACGGGCGATGCGGACCACGCCAAGTCTGCCAGGCGACTGTGACGGTAAGC	CGCCAAGTCTGCCAGG	CCACAGTGGAGATTGCCAT	CCACActggagataGCCAT	FE	448	0.223214
1215	SMARCB1	chr22	23833591	23833599	MNV	GTGGAGATT	CTGGAGATA	24175790	-	TGG	CGCATCGCCCGTGTTCCGGA	GGAACACGG	9	ACACTGGAGATAGCCATCC	19	ACACTGGAGATAGCCATCCGGAACACGG	12	7	AGAACCCTCTGCCCACAGTGGAGATTGCCATCCGGAACACGGGCGATGCGGACCA	GCGAGAAAAGCCTTGTTTGCGCATCGCCCGTGTTCCGGAGTTTGGAGACGTTGACTATCGTCTCGGTGCACACTGGAGATAGCCATCCGGAACACGGCGCGGTTCTATCTAGTTACGCGTTAAACCAACTAGAATTTTTTTGAGTCAGATCTGAGAACCCTCTGCCCACAGTGGAGATTGCCATCCGGAACACGGGCGATGCGGACCACGCCAAGTCTGCCAGGCGACTGTGACGGTAAGC	CGCCAAGTCTGCCAGG	CCACAGTGGAGATTGCCAT	CCACActggagataGCCAT	FEv1	653	2.90965
1215	SMARCB1	chr22	23833591	23833599	MNV	GTGGAGATT	CTGGAGATA	24175790	-	TGG	CGCATCGCCCGTGTTCCGGA	GGAACACGG	9	ACACTGGAGATAGCCATCC	19	ACACTGGAGATAGCCATCCGGAACACGG	12	7	AGAACCCTCTGCCCACAGTGGAGATTGCCATCCGGAACACGGGCGATGCGGACCA	GCGAGAAAAGCCTTGTTTGCGCATCGCCCGTGTTCCGGAGTTTGGAGACGTTGACTATCGTCTCGGTGCACACTGGAGATAGCCATCCGGAACACGGCGCGGTTCTATCTAGTTACGCGTTAAACCAACTAGAATTTTTTTGAGTCAGATCTGAGAACCCTCTGCCCACAGTGGAGATTGCCATCCGGAACACGGGCGATGCGGACCACGCCAAGTCTGCCAGGCGACTGTGACGGTAAGC	CGCCAAGTCTGCCAGG	CCACAGTGGAGATTGCCAT	CCACActggagataGCCAT	original	518	0.19305
1215	SMARCB1	chr22	23833591	23833599	MNV	GTGGAGATT	CTGGAGATA	24175790	-	TGG	CGCATCGCCCGTGTTCCGGA	GGAACACGG	9	ACACTGGAGATAGCCATCC	19	ACACTGGAGATAGCCATCCGGAACACGG	12	7	AGAACCCTCTGCCCACAGTGGAGATTGCCATCCGGAACACGGGCGATGCGGACCA	GCGAGAAAAGCCTTGTTTGCGCATCGCCCGTGTTCCGGAGTTTGGAGACGTTGACTATCGTCTCGGTGCACACTGGAGATAGCCATCCGGAACACGGCGCGGTTCTATCTAGTTACGCGTTAAACCAACTAGAATTTTTTTGAGTCAGATCTGAGAACCCTCTGCCCACAGTGGAGATTGCCATCCGGAACACGGGCGATGCGGACCACGCCAAGTCTGCCAGGCGACTGTGACGGTAAGC	CGCCAAGTCTGCCAGG	CCACAGTGGAGATTGCCAT	CCACActggagataGCCAT	FEv2	613	2.77325
1215	SMARCB1	chr22	23833591	23833599	MNV	GTGGAGATT	CTGGAGATA	24175794	-	CGG	GGTCCGCATCGCCCGTGTTC	CACGGGCGATGCGGA	15	ACTGGAGATAGCCATCCGGAA	21	ACTGGAGATAGCCATCCGGAACACGGGCGATGCGGA	10	11	CCCTCTGCCCACAGTGGAGATTGCCATCCGGAACACGGGCGATGCGGACCAGTGG	GCGAGAAAAGCCTTGTTTGGGTCCGCATCGCCCGTGTTCGTTTGGAGACGTTGACTATCGTCTCGGTGCACTGGAGATAGCCATCCGGAACACGGGCGATGCGGACGCGGTTCTATCTAGTTACGCGTTAAACCAACTAGAATTTTTTTGAGTCCCTCTGCCCACAGTGGAGATTGCCATCCGGAACACGGGCGATGCGGACCAGTGGAGAGTGGCAGCCAGAACGACTGTGACGGTAAGC	AGAGTGGCAGCCAGAA	CCACAGTGGAGATTGCCAT	CCACActggagataGCCAT	FE	13	7.69231
1215	SMARCB1	chr22	23833591	23833599	MNV	GTGGAGATT	CTGGAGATA	24175794	-	CGG	GGTCCGCATCGCCCGTGTTC	CACGGGCGATGCGGA	15	ACTGGAGATAGCCATCCGGAA	21	ACTGGAGATAGCCATCCGGAACACGGGCGATGCGGA	10	11	CCCTCTGCCCACAGTGGAGATTGCCATCCGGAACACGGGCGATGCGGACCAGTGG	GCGAGAAAAGCCTTGTTTGGGTCCGCATCGCCCGTGTTCGTTTGGAGACGTTGACTATCGTCTCGGTGCACTGGAGATAGCCATCCGGAACACGGGCGATGCGGACGCGGTTCTATCTAGTTACGCGTTAAACCAACTAGAATTTTTTTGAGTCCCTCTGCCCACAGTGGAGATTGCCATCCGGAACACGGGCGATGCGGACCAGTGGAGAGTGGCAGCCAGAACGACTGTGACGGTAAGC	AGAGTGGCAGCCAGAA	CCACAGTGGAGATTGCCAT	CCACActggagataGCCAT	FEv1	26	0
1215	SMARCB1	chr22	23833591	23833599	MNV	GTGGAGATT	CTGGAGATA	24175794	-	CGG	GGTCCGCATCGCCCGTGTTC	CACGGGCGATGCGGA	15	ACTGGAGATAGCCATCCGGAA	21	ACTGGAGATAGCCATCCGGAACACGGGCGATGCGGA	10	11	CCCTCTGCCCACAGTGGAGATTGCCATCCGGAACACGGGCGATGCGGACCAGTGG	GCGAGAAAAGCCTTGTTTGGGTCCGCATCGCCCGTGTTCGTTTGGAGACGTTGACTATCGTCTCGGTGCACTGGAGATAGCCATCCGGAACACGGGCGATGCGGACGCGGTTCTATCTAGTTACGCGTTAAACCAACTAGAATTTTTTTGAGTCCCTCTGCCCACAGTGGAGATTGCCATCCGGAACACGGGCGATGCGGACCAGTGGAGAGTGGCAGCCAGAACGACTGTGACGGTAAGC	AGAGTGGCAGCCAGAA	CCACAGTGGAGATTGCCAT	CCACActggagataGCCAT	original	17	0
1215	SMARCB1	chr22	23833591	23833599	MNV	GTGGAGATT	CTGGAGATA	24175794	-	CGG	GGTCCGCATCGCCCGTGTTC	CACGGGCGATGCGGA	15	ACTGGAGATAGCCATCCGGAA	21	ACTGGAGATAGCCATCCGGAACACGGGCGATGCGGA	10	11	CCCTCTGCCCACAGTGGAGATTGCCATCCGGAACACGGGCGATGCGGACCAGTGG	GCGAGAAAAGCCTTGTTTGGGTCCGCATCGCCCGTGTTCGTTTGGAGACGTTGACTATCGTCTCGGTGCACTGGAGATAGCCATCCGGAACACGGGCGATGCGGACGCGGTTCTATCTAGTTACGCGTTAAACCAACTAGAATTTTTTTGAGTCCCTCTGCCCACAGTGGAGATTGCCATCCGGAACACGGGCGATGCGGACCAGTGGAGAGTGGCAGCCAGAACGACTGTGACGGTAAGC	AGAGTGGCAGCCAGAA	CCACAGTGGAGATTGCCAT	CCACActggagataGCCAT	FEv2	37	0
1215	SMARCB1	chr22	23833591	23833599	MNV	GTGGAGATT	CTGGAGATA	24175794	-	CGG	GGTCCGCATCGCCCGTGTTC	CACGGGCGATGCG	13	ACACTGGAGATAGCCATCCGGAA	23	ACACTGGAGATAGCCATCCGGAACACGGGCGATGCG	12	11	CCCTCTGCCCACAGTGGAGATTGCCATCCGGAACACGGGCGATGCGGACCAGTGG	GCGAGAAAAGCCTTGTTTGGGTCCGCATCGCCCGTGTTCGTTTGGAGACGTTGACTATCGTCTCGGTGCACACTGGAGATAGCCATCCGGAACACGGGCGATGCGCGCGGTTCTATCTAGTTACGCGTTAAACCAACTAGAATTTTTTTGAGTCCCTCTGCCCACAGTGGAGATTGCCATCCGGAACACGGGCGATGCGGACCAGTGGTCACGAAAGTGCTGCCCGACTGTGACGGTAAGC	TCACGAAAGTGCTGCC	CCACAGTGGAGATTGCCAT	CCACActggagataGCCAT	FE	156	10.8974
1215	SMARCB1	chr22	23833591	23833599	MNV	GTGGAGATT	CTGGAGATA	24175794	-	CGG	GGTCCGCATCGCCCGTGTTC	CACGGGCGATGCG	13	ACACTGGAGATAGCCATCCGGAA	23	ACACTGGAGATAGCCATCCGGAACACGGGCGATGCG	12	11	CCCTCTGCCCACAGTGGAGATTGCCATCCGGAACACGGGCGATGCGGACCAGTGG	GCGAGAAAAGCCTTGTTTGGGTCCGCATCGCCCGTGTTCGTTTGGAGACGTTGACTATCGTCTCGGTGCACACTGGAGATAGCCATCCGGAACACGGGCGATGCGCGCGGTTCTATCTAGTTACGCGTTAAACCAACTAGAATTTTTTTGAGTCCCTCTGCCCACAGTGGAGATTGCCATCCGGAACACGGGCGATGCGGACCAGTGGTCACGAAAGTGCTGCCCGACTGTGACGGTAAGC	TCACGAAAGTGCTGCC	CCACAGTGGAGATTGCCAT	CCACActggagataGCCAT	FEv1	277	9.02527
1215	SMARCB1	chr22	23833591	23833599	MNV	GTGGAGATT	CTGGAGATA	24175794	-	CGG	GGTCCGCATCGCCCGTGTTC	CACGGGCGATGCG	13	ACACTGGAGATAGCCATCCGGAA	23	ACACTGGAGATAGCCATCCGGAACACGGGCGATGCG	12	11	CCCTCTGCCCACAGTGGAGATTGCCATCCGGAACACGGGCGATGCGGACCAGTGG	GCGAGAAAAGCCTTGTTTGGGTCCGCATCGCCCGTGTTCGTTTGGAGACGTTGACTATCGTCTCGGTGCACACTGGAGATAGCCATCCGGAACACGGGCGATGCGCGCGGTTCTATCTAGTTACGCGTTAAACCAACTAGAATTTTTTTGAGTCCCTCTGCCCACAGTGGAGATTGCCATCCGGAACACGGGCGATGCGGACCAGTGGTCACGAAAGTGCTGCCCGACTGTGACGGTAAGC	TCACGAAAGTGCTGCC	CCACAGTGGAGATTGCCAT	CCACActggagataGCCAT	original	265	1.50943
1215	SMARCB1	chr22	23833591	23833599	MNV	GTGGAGATT	CTGGAGATA	24175794	-	CGG	GGTCCGCATCGCCCGTGTTC	CACGGGCGATGCG	13	ACACTGGAGATAGCCATCCGGAA	23	ACACTGGAGATAGCCATCCGGAACACGGGCGATGCG	12	11	CCCTCTGCCCACAGTGGAGATTGCCATCCGGAACACGGGCGATGCGGACCAGTGG	GCGAGAAAAGCCTTGTTTGGGTCCGCATCGCCCGTGTTCGTTTGGAGACGTTGACTATCGTCTCGGTGCACACTGGAGATAGCCATCCGGAACACGGGCGATGCGCGCGGTTCTATCTAGTTACGCGTTAAACCAACTAGAATTTTTTTGAGTCCCTCTGCCCACAGTGGAGATTGCCATCCGGAACACGGGCGATGCGGACCAGTGGTCACGAAAGTGCTGCCCGACTGTGACGGTAAGC	TCACGAAAGTGCTGCC	CCACAGTGGAGATTGCCAT	CCACActggagataGCCAT	FEv2	289	19.7232
1215	SMARCB1	chr22	23833591	23833599	MNV	GTGGAGATT	CTGGAGATA	24175778	+	TGG	CGAGAACCCTCTGCCCACAG	TCTTGGGAGACGGGT	15	GTGACCTCTATCGG	14	GGCTATCTCCAGTGTGGGCAGAGGGTTCT	11	3	CGTAGCGAGAACCCTCTGCCCACAGTGGAGATTGCCATCCGGAACACGGGCGATG	GCGAGAAAAGCCTTGTTTGCGAGAACCCTCTGCCCACAGGTTTGGAGACGTTGACTATCGTCTCGGTGCGGCTATCTCCAGTGTGGGCAGAGGGTTCTCGCGGTTCTATCTAGTTACGCGTTAAACCAACTAGAATTTTTTTGAGTCAGATCTCGTAGCGAGAACCCTCTGCCCACAGTGGAGATTGCCATCCGGAACACGGGCGATGGGGATGATCTTTAGGGCGACTGTGACGGTAAGC	GGGATGATCTTTAGGG	CCACAGTGGAGATTGCCAT	CCACActggagataGCCAT	FE	147	4.7619
1215	SMARCB1	chr22	23833591	23833599	MNV	GTGGAGATT	CTGGAGATA	24175778	+	TGG	CGAGAACCCTCTGCCCACAG	TCTTGGGAGACGGGT	15	GTGACCTCTATCGG	14	GGCTATCTCCAGTGTGGGCAGAGGGTTCT	11	3	CGTAGCGAGAACCCTCTGCCCACAGTGGAGATTGCCATCCGGAACACGGGCGATG	GCGAGAAAAGCCTTGTTTGCGAGAACCCTCTGCCCACAGGTTTGGAGACGTTGACTATCGTCTCGGTGCGGCTATCTCCAGTGTGGGCAGAGGGTTCTCGCGGTTCTATCTAGTTACGCGTTAAACCAACTAGAATTTTTTTGAGTCAGATCTCGTAGCGAGAACCCTCTGCCCACAGTGGAGATTGCCATCCGGAACACGGGCGATGGGGATGATCTTTAGGGCGACTGTGACGGTAAGC	GGGATGATCTTTAGGG	CCACAGTGGAGATTGCCAT	CCACActggagataGCCAT	FEv1	207	2.89855
1215	SMARCB1	chr22	23833591	23833599	MNV	GTGGAGATT	CTGGAGATA	24175778	+	TGG	CGAGAACCCTCTGCCCACAG	TCTTGGGAGACGGGT	15	GTGACCTCTATCGG	14	GGCTATCTCCAGTGTGGGCAGAGGGTTCT	11	3	CGTAGCGAGAACCCTCTGCCCACAGTGGAGATTGCCATCCGGAACACGGGCGATG	GCGAGAAAAGCCTTGTTTGCGAGAACCCTCTGCCCACAGGTTTGGAGACGTTGACTATCGTCTCGGTGCGGCTATCTCCAGTGTGGGCAGAGGGTTCTCGCGGTTCTATCTAGTTACGCGTTAAACCAACTAGAATTTTTTTGAGTCAGATCTCGTAGCGAGAACCCTCTGCCCACAGTGGAGATTGCCATCCGGAACACGGGCGATGGGGATGATCTTTAGGGCGACTGTGACGGTAAGC	GGGATGATCTTTAGGG	CCACAGTGGAGATTGCCAT	CCACActggagataGCCAT	original	151	9.93377
1215	SMARCB1	chr22	23833591	23833599	MNV	GTGGAGATT	CTGGAGATA	24175778	+	TGG	CGAGAACCCTCTGCCCACAG	TCTTGGGAGACGGGT	15	GTGACCTCTATCGG	14	GGCTATCTCCAGTGTGGGCAGAGGGTTCT	11	3	CGTAGCGAGAACCCTCTGCCCACAGTGGAGATTGCCATCCGGAACACGGGCGATG	GCGAGAAAAGCCTTGTTTGCGAGAACCCTCTGCCCACAGGTTTGGAGACGTTGACTATCGTCTCGGTGCGGCTATCTCCAGTGTGGGCAGAGGGTTCTCGCGGTTCTATCTAGTTACGCGTTAAACCAACTAGAATTTTTTTGAGTCAGATCTCGTAGCGAGAACCCTCTGCCCACAGTGGAGATTGCCATCCGGAACACGGGCGATGGGGATGATCTTTAGGGCGACTGTGACGGTAAGC	GGGATGATCTTTAGGG	CCACAGTGGAGATTGCCAT	CCACActggagataGCCAT	FEv2	187	8.55615
1215	SMARCB1	chr22	23833591	23833599	MNV	GTGGAGATT	CTGGAGATA	24175778	+	TGG	CGAGAACCCTCTGCCCACAG	TCTTGGGAGACGGGT	15	GTGACCTCTATCG	13	GCTATCTCCAGTGTGGGCAGAGGGTTCT	10	3	CGTAGCGAGAACCCTCTGCCCACAGTGGAGATTGCCATCCGGAACACGGGCGATG	GCGAGAAAAGCCTTGTTTGCGAGAACCCTCTGCCCACAGGTTTGGAGACGTTGACTATCGTCTCGGTGCGCTATCTCCAGTGTGGGCAGAGGGTTCTCGCGGTTCTATCTAGTTACGCGTTAAACCAACTAGAATTTTTTTGAGTCAGATCTGCGTAGCGAGAACCCTCTGCCCACAGTGGAGATTGCCATCCGGAACACGGGCGATGATCTGCCCAATTGCTGCGACTGTGACGGTAAGC	ATCTGCCCAATTGCTG	CCACAGTGGAGATTGCCAT	CCACActggagataGCCAT	FE	127	0.787402
1215	SMARCB1	chr22	23833591	23833599	MNV	GTGGAGATT	CTGGAGATA	24175778	+	TGG	CGAGAACCCTCTGCCCACAG	TCTTGGGAGACGGGT	15	GTGACCTCTATCG	13	GCTATCTCCAGTGTGGGCAGAGGGTTCT	10	3	CGTAGCGAGAACCCTCTGCCCACAGTGGAGATTGCCATCCGGAACACGGGCGATG	GCGAGAAAAGCCTTGTTTGCGAGAACCCTCTGCCCACAGGTTTGGAGACGTTGACTATCGTCTCGGTGCGCTATCTCCAGTGTGGGCAGAGGGTTCTCGCGGTTCTATCTAGTTACGCGTTAAACCAACTAGAATTTTTTTGAGTCAGATCTGCGTAGCGAGAACCCTCTGCCCACAGTGGAGATTGCCATCCGGAACACGGGCGATGATCTGCCCAATTGCTGCGACTGTGACGGTAAGC	ATCTGCCCAATTGCTG	CCACAGTGGAGATTGCCAT	CCACActggagataGCCAT	FEv1	163	0.613497
1215	SMARCB1	chr22	23833591	23833599	MNV	GTGGAGATT	CTGGAGATA	24175778	+	TGG	CGAGAACCCTCTGCCCACAG	TCTTGGGAGACGGGT	15	GTGACCTCTATCG	13	GCTATCTCCAGTGTGGGCAGAGGGTTCT	10	3	CGTAGCGAGAACCCTCTGCCCACAGTGGAGATTGCCATCCGGAACACGGGCGATG	GCGAGAAAAGCCTTGTTTGCGAGAACCCTCTGCCCACAGGTTTGGAGACGTTGACTATCGTCTCGGTGCGCTATCTCCAGTGTGGGCAGAGGGTTCTCGCGGTTCTATCTAGTTACGCGTTAAACCAACTAGAATTTTTTTGAGTCAGATCTGCGTAGCGAGAACCCTCTGCCCACAGTGGAGATTGCCATCCGGAACACGGGCGATGATCTGCCCAATTGCTGCGACTGTGACGGTAAGC	ATCTGCCCAATTGCTG	CCACAGTGGAGATTGCCAT	CCACActggagataGCCAT	original	161	2.48447
1215	SMARCB1	chr22	23833591	23833599	MNV	GTGGAGATT	CTGGAGATA	24175778	+	TGG	CGAGAACCCTCTGCCCACAG	TCTTGGGAGACGGGT	15	GTGACCTCTATCG	13	GCTATCTCCAGTGTGGGCAGAGGGTTCT	10	3	CGTAGCGAGAACCCTCTGCCCACAGTGGAGATTGCCATCCGGAACACGGGCGATG	GCGAGAAAAGCCTTGTTTGCGAGAACCCTCTGCCCACAGGTTTGGAGACGTTGACTATCGTCTCGGTGCGCTATCTCCAGTGTGGGCAGAGGGTTCTCGCGGTTCTATCTAGTTACGCGTTAAACCAACTAGAATTTTTTTGAGTCAGATCTGCGTAGCGAGAACCCTCTGCCCACAGTGGAGATTGCCATCCGGAACACGGGCGATGATCTGCCCAATTGCTGCGACTGTGACGGTAAGC	ATCTGCCCAATTGCTG	CCACAGTGGAGATTGCCAT	CCACActggagataGCCAT	FEv2	208	2.40385
1215	SMARCB1	chr22	23833591	23833599	MNV	GTGGAGATT	CTGGAGATA	24175778	+	TGG	CGAGAACCCTCTGCCCACAG	TCTTGGGAGACGGGT	15	GTGACCTCTAT	11	TATCTCCAGTGTGGGCAGAGGGTTCT	8	3	CGTAGCGAGAACCCTCTGCCCACAGTGGAGATTGCCATCCGGAACACGGGCGATG	GCGAGAAAAGCCTTGTTTGCGAGAACCCTCTGCCCACAGGTTTGGAGACGTTGACTATCGTCTCGGTGCTATCTCCAGTGTGGGCAGAGGGTTCTCGCGGTTCTATCTAGTTACGCGTTAAACCAACTAGAATTTTTTTGAGTCAGATCTGAACGTAGCGAGAACCCTCTGCCCACAGTGGAGATTGCCATCCGGAACACGGGCGATGCTCGTCACATGTTCCCCGACTGTGACGGTAAGC	CTCGTCACATGTTCCC	CCACAGTGGAGATTGCCAT	CCACActggagataGCCAT	FE	21	0
1215	SMARCB1	chr22	23833591	23833599	MNV	GTGGAGATT	CTGGAGATA	24175778	+	TGG	CGAGAACCCTCTGCCCACAG	TCTTGGGAGACGGGT	15	GTGACCTCTAT	11	TATCTCCAGTGTGGGCAGAGGGTTCT	8	3	CGTAGCGAGAACCCTCTGCCCACAGTGGAGATTGCCATCCGGAACACGGGCGATG	GCGAGAAAAGCCTTGTTTGCGAGAACCCTCTGCCCACAGGTTTGGAGACGTTGACTATCGTCTCGGTGCTATCTCCAGTGTGGGCAGAGGGTTCTCGCGGTTCTATCTAGTTACGCGTTAAACCAACTAGAATTTTTTTGAGTCAGATCTGAACGTAGCGAGAACCCTCTGCCCACAGTGGAGATTGCCATCCGGAACACGGGCGATGCTCGTCACATGTTCCCCGACTGTGACGGTAAGC	CTCGTCACATGTTCCC	CCACAGTGGAGATTGCCAT	CCACActggagataGCCAT	FEv1	44	2.27273
1215	SMARCB1	chr22	23833591	23833599	MNV	GTGGAGATT	CTGGAGATA	24175778	+	TGG	CGAGAACCCTCTGCCCACAG	TCTTGGGAGACGGGT	15	GTGACCTCTAT	11	TATCTCCAGTGTGGGCAGAGGGTTCT	8	3	CGTAGCGAGAACCCTCTGCCCACAGTGGAGATTGCCATCCGGAACACGGGCGATG	GCGAGAAAAGCCTTGTTTGCGAGAACCCTCTGCCCACAGGTTTGGAGACGTTGACTATCGTCTCGGTGCTATCTCCAGTGTGGGCAGAGGGTTCTCGCGGTTCTATCTAGTTACGCGTTAAACCAACTAGAATTTTTTTGAGTCAGATCTGAACGTAGCGAGAACCCTCTGCCCACAGTGGAGATTGCCATCCGGAACACGGGCGATGCTCGTCACATGTTCCCCGACTGTGACGGTAAGC	CTCGTCACATGTTCCC	CCACAGTGGAGATTGCCAT	CCACActggagataGCCAT	original	29	0
1215	SMARCB1	chr22	23833591	23833599	MNV	GTGGAGATT	CTGGAGATA	24175778	+	TGG	CGAGAACCCTCTGCCCACAG	TCTTGGGAGACGGGT	15	GTGACCTCTAT	11	TATCTCCAGTGTGGGCAGAGGGTTCT	8	3	CGTAGCGAGAACCCTCTGCCCACAGTGGAGATTGCCATCCGGAACACGGGCGATG	GCGAGAAAAGCCTTGTTTGCGAGAACCCTCTGCCCACAGGTTTGGAGACGTTGACTATCGTCTCGGTGCTATCTCCAGTGTGGGCAGAGGGTTCTCGCGGTTCTATCTAGTTACGCGTTAAACCAACTAGAATTTTTTTGAGTCAGATCTGAACGTAGCGAGAACCCTCTGCCCACAGTGGAGATTGCCATCCGGAACACGGGCGATGCTCGTCACATGTTCCCCGACTGTGACGGTAAGC	CTCGTCACATGTTCCC	CCACAGTGGAGATTGCCAT	CCACActggagataGCCAT	FEv2	15	0
1216	SMARCB1	chr22	23833591	23833596	MNV	GTGGAG	TTGGAA	24175790	-	TGG	CGCATCGCCCGTGTTCCGGA	GGAACACGG	9	ACATTGGAAATTGCCATCC	19	ACATTGGAAATTGCCATCCGGAACACGG	9	10	AGAACCCTCTGCCCACAGTGGAGATTGCCATCCGGAACACGGGCGATGCGGACCA	GCGAGAAAAGCCTTGTTTGCGCATCGCCCGTGTTCCGGAGTTTGGAGACGTTGACTATCGTCTCGGTGCACATTGGAAATTGCCATCCGGAACACGGCGCGGTTCTATCTAGTTACGCGTTAAACCAACTAGAATTTTTTTGAGTCAGATCTGAGAACCCTCTGCCCACAGTGGAGATTGCCATCCGGAACACGGGCGATGCGGACCATGGTTAGAGCAGGCTACGACTGTGACGGTAAGC	TGGTTAGAGCAGGCTA	CCACAGTGGAGATTGC	CCACAttggaaATTGC	FE	240	0
1216	SMARCB1	chr22	23833591	23833596	MNV	GTGGAG	TTGGAA	24175790	-	TGG	CGCATCGCCCGTGTTCCGGA	GGAACACGG	9	ACATTGGAAATTGCCATCC	19	ACATTGGAAATTGCCATCCGGAACACGG	9	10	AGAACCCTCTGCCCACAGTGGAGATTGCCATCCGGAACACGGGCGATGCGGACCA	GCGAGAAAAGCCTTGTTTGCGCATCGCCCGTGTTCCGGAGTTTGGAGACGTTGACTATCGTCTCGGTGCACATTGGAAATTGCCATCCGGAACACGGCGCGGTTCTATCTAGTTACGCGTTAAACCAACTAGAATTTTTTTGAGTCAGATCTGAGAACCCTCTGCCCACAGTGGAGATTGCCATCCGGAACACGGGCGATGCGGACCATGGTTAGAGCAGGCTACGACTGTGACGGTAAGC	TGGTTAGAGCAGGCTA	CCACAGTGGAGATTGC	CCACAttggaaATTGC	FEv1	324	0
1216	SMARCB1	chr22	23833591	23833596	MNV	GTGGAG	TTGGAA	24175790	-	TGG	CGCATCGCCCGTGTTCCGGA	GGAACACGG	9	ACATTGGAAATTGCCATCC	19	ACATTGGAAATTGCCATCCGGAACACGG	9	10	AGAACCCTCTGCCCACAGTGGAGATTGCCATCCGGAACACGGGCGATGCGGACCA	GCGAGAAAAGCCTTGTTTGCGCATCGCCCGTGTTCCGGAGTTTGGAGACGTTGACTATCGTCTCGGTGCACATTGGAAATTGCCATCCGGAACACGGCGCGGTTCTATCTAGTTACGCGTTAAACCAACTAGAATTTTTTTGAGTCAGATCTGAGAACCCTCTGCCCACAGTGGAGATTGCCATCCGGAACACGGGCGATGCGGACCATGGTTAGAGCAGGCTACGACTGTGACGGTAAGC	TGGTTAGAGCAGGCTA	CCACAGTGGAGATTGC	CCACAttggaaATTGC	original	267	0
1216	SMARCB1	chr22	23833591	23833596	MNV	GTGGAG	TTGGAA	24175790	-	TGG	CGCATCGCCCGTGTTCCGGA	GGAACACGG	9	ACATTGGAAATTGCCATCC	19	ACATTGGAAATTGCCATCCGGAACACGG	9	10	AGAACCCTCTGCCCACAGTGGAGATTGCCATCCGGAACACGGGCGATGCGGACCA	GCGAGAAAAGCCTTGTTTGCGCATCGCCCGTGTTCCGGAGTTTGGAGACGTTGACTATCGTCTCGGTGCACATTGGAAATTGCCATCCGGAACACGGCGCGGTTCTATCTAGTTACGCGTTAAACCAACTAGAATTTTTTTGAGTCAGATCTGAGAACCCTCTGCCCACAGTGGAGATTGCCATCCGGAACACGGGCGATGCGGACCATGGTTAGAGCAGGCTACGACTGTGACGGTAAGC	TGGTTAGAGCAGGCTA	CCACAGTGGAGATTGC	CCACAttggaaATTGC	FEv2	326	0.613497
1216	SMARCB1	chr22	23833591	23833596	MNV	GTGGAG	TTGGAA	24175790	-	TGG	CGCATCGCCCGTGTTCCGGA	GGAACACGGGCGA	13	ACATTGGAAATTGCCATCC	19	ACATTGGAAATTGCCATCCGGAACACGGGCGA	9	10	AGAACCCTCTGCCCACAGTGGAGATTGCCATCCGGAACACGGGCGATGCGGACCA	GCGAGAAAAGCCTTGTTTGCGCATCGCCCGTGTTCCGGAGTTTGGAGACGTTGACTATCGTCTCGGTGCACATTGGAAATTGCCATCCGGAACACGGGCGACGCGGTTCTATCTAGTTACGCGTTAAACCAACTAGAATTTTTTTGAGTCAGAAGAACCCTCTGCCCACAGTGGAGATTGCCATCCGGAACACGGGCGATGCGGACCAGCATGCGAGCCCAACCCGACTGTGACGGTAAGC	GCATGCGAGCCCAACC	CCACAGTGGAGATTGC	CCACAttggaaATTGC	FE	276	2.89855
1216	SMARCB1	chr22	23833591	23833596	MNV	GTGGAG	TTGGAA	24175790	-	TGG	CGCATCGCCCGTGTTCCGGA	GGAACACGGGCGA	13	ACATTGGAAATTGCCATCC	19	ACATTGGAAATTGCCATCCGGAACACGGGCGA	9	10	AGAACCCTCTGCCCACAGTGGAGATTGCCATCCGGAACACGGGCGATGCGGACCA	GCGAGAAAAGCCTTGTTTGCGCATCGCCCGTGTTCCGGAGTTTGGAGACGTTGACTATCGTCTCGGTGCACATTGGAAATTGCCATCCGGAACACGGGCGACGCGGTTCTATCTAGTTACGCGTTAAACCAACTAGAATTTTTTTGAGTCAGAAGAACCCTCTGCCCACAGTGGAGATTGCCATCCGGAACACGGGCGATGCGGACCAGCATGCGAGCCCAACCCGACTGTGACGGTAAGC	GCATGCGAGCCCAACC	CCACAGTGGAGATTGC	CCACAttggaaATTGC	FEv1	271	5.90406
1216	SMARCB1	chr22	23833591	23833596	MNV	GTGGAG	TTGGAA	24175790	-	TGG	CGCATCGCCCGTGTTCCGGA	GGAACACGGGCGA	13	ACATTGGAAATTGCCATCC	19	ACATTGGAAATTGCCATCCGGAACACGGGCGA	9	10	AGAACCCTCTGCCCACAGTGGAGATTGCCATCCGGAACACGGGCGATGCGGACCA	GCGAGAAAAGCCTTGTTTGCGCATCGCCCGTGTTCCGGAGTTTGGAGACGTTGACTATCGTCTCGGTGCACATTGGAAATTGCCATCCGGAACACGGGCGACGCGGTTCTATCTAGTTACGCGTTAAACCAACTAGAATTTTTTTGAGTCAGAAGAACCCTCTGCCCACAGTGGAGATTGCCATCCGGAACACGGGCGATGCGGACCAGCATGCGAGCCCAACCCGACTGTGACGGTAAGC	GCATGCGAGCCCAACC	CCACAGTGGAGATTGC	CCACAttggaaATTGC	original	334	6.58683
1216	SMARCB1	chr22	23833591	23833596	MNV	GTGGAG	TTGGAA	24175790	-	TGG	CGCATCGCCCGTGTTCCGGA	GGAACACGGGCGA	13	ACATTGGAAATTGCCATCC	19	ACATTGGAAATTGCCATCCGGAACACGGGCGA	9	10	AGAACCCTCTGCCCACAGTGGAGATTGCCATCCGGAACACGGGCGATGCGGACCA	GCGAGAAAAGCCTTGTTTGCGCATCGCCCGTGTTCCGGAGTTTGGAGACGTTGACTATCGTCTCGGTGCACATTGGAAATTGCCATCCGGAACACGGGCGACGCGGTTCTATCTAGTTACGCGTTAAACCAACTAGAATTTTTTTGAGTCAGAAGAACCCTCTGCCCACAGTGGAGATTGCCATCCGGAACACGGGCGATGCGGACCAGCATGCGAGCCCAACCCGACTGTGACGGTAAGC	GCATGCGAGCCCAACC	CCACAGTGGAGATTGC	CCACAttggaaATTGC	FEv2	451	5.09978
1216	SMARCB1	chr22	23833591	23833596	MNV	GTGGAG	TTGGAA	24175794	-	CGG	GGTCCGCATCGCCCGTGTTC	CACGGGCGATGCG	13	ACATTGGAAATTGCCATCCGGAA	23	ACATTGGAAATTGCCATCCGGAACACGGGCGATGCG	9	14	CCCTCTGCCCACAGTGGAGATTGCCATCCGGAACACGGGCGATGCGGACCAGTGG	GCGAGAAAAGCCTTGTTTGGGTCCGCATCGCCCGTGTTCGTTTGGAGACGTTGACTATCGTCTCGGTGCACATTGGAAATTGCCATCCGGAACACGGGCGATGCGCGCGGTTCTATCTAGTTACGCGTTAAACCAACTAGAATTTTTTTGAGTCCCTCTGCCCACAGTGGAGATTGCCATCCGGAACACGGGCGATGCGGACCAGTGGACTGTCCTCATCTGTTCGACTGTGACGGTAAGC	ACTGTCCTCATCTGTT	CCACAGTGGAGATTGC	CCACAttggaaATTGC	FE	192	1.5625
1216	SMARCB1	chr22	23833591	23833596	MNV	GTGGAG	TTGGAA	24175794	-	CGG	GGTCCGCATCGCCCGTGTTC	CACGGGCGATGCG	13	ACATTGGAAATTGCCATCCGGAA	23	ACATTGGAAATTGCCATCCGGAACACGGGCGATGCG	9	14	CCCTCTGCCCACAGTGGAGATTGCCATCCGGAACACGGGCGATGCGGACCAGTGG	GCGAGAAAAGCCTTGTTTGGGTCCGCATCGCCCGTGTTCGTTTGGAGACGTTGACTATCGTCTCGGTGCACATTGGAAATTGCCATCCGGAACACGGGCGATGCGCGCGGTTCTATCTAGTTACGCGTTAAACCAACTAGAATTTTTTTGAGTCCCTCTGCCCACAGTGGAGATTGCCATCCGGAACACGGGCGATGCGGACCAGTGGACTGTCCTCATCTGTTCGACTGTGACGGTAAGC	ACTGTCCTCATCTGTT	CCACAGTGGAGATTGC	CCACAttggaaATTGC	FEv1	397	1.00756
1216	SMARCB1	chr22	23833591	23833596	MNV	GTGGAG	TTGGAA	24175794	-	CGG	GGTCCGCATCGCCCGTGTTC	CACGGGCGATGCG	13	ACATTGGAAATTGCCATCCGGAA	23	ACATTGGAAATTGCCATCCGGAACACGGGCGATGCG	9	14	CCCTCTGCCCACAGTGGAGATTGCCATCCGGAACACGGGCGATGCGGACCAGTGG	GCGAGAAAAGCCTTGTTTGGGTCCGCATCGCCCGTGTTCGTTTGGAGACGTTGACTATCGTCTCGGTGCACATTGGAAATTGCCATCCGGAACACGGGCGATGCGCGCGGTTCTATCTAGTTACGCGTTAAACCAACTAGAATTTTTTTGAGTCCCTCTGCCCACAGTGGAGATTGCCATCCGGAACACGGGCGATGCGGACCAGTGGACTGTCCTCATCTGTTCGACTGTGACGGTAAGC	ACTGTCCTCATCTGTT	CCACAGTGGAGATTGC	CCACAttggaaATTGC	original	260	0
1216	SMARCB1	chr22	23833591	23833596	MNV	GTGGAG	TTGGAA	24175794	-	CGG	GGTCCGCATCGCCCGTGTTC	CACGGGCGATGCG	13	ACATTGGAAATTGCCATCCGGAA	23	ACATTGGAAATTGCCATCCGGAACACGGGCGATGCG	9	14	CCCTCTGCCCACAGTGGAGATTGCCATCCGGAACACGGGCGATGCGGACCAGTGG	GCGAGAAAAGCCTTGTTTGGGTCCGCATCGCCCGTGTTCGTTTGGAGACGTTGACTATCGTCTCGGTGCACATTGGAAATTGCCATCCGGAACACGGGCGATGCGCGCGGTTCTATCTAGTTACGCGTTAAACCAACTAGAATTTTTTTGAGTCCCTCTGCCCACAGTGGAGATTGCCATCCGGAACACGGGCGATGCGGACCAGTGGACTGTCCTCATCTGTTCGACTGTGACGGTAAGC	ACTGTCCTCATCTGTT	CCACAGTGGAGATTGC	CCACAttggaaATTGC	FEv2	299	3.67893
1216	SMARCB1	chr22	23833591	23833596	MNV	GTGGAG	TTGGAA	24175794	-	CGG	GGTCCGCATCGCCCGTGTTC	CACGGGCGA	9	ACATTGGAAATTGCCATCCGGAA	23	ACATTGGAAATTGCCATCCGGAACACGGGCGA	9	14	CCCTCTGCCCACAGTGGAGATTGCCATCCGGAACACGGGCGATGCGGACCAGTGG	GCGAGAAAAGCCTTGTTTGGGTCCGCATCGCCCGTGTTCGTTTGGAGACGTTGACTATCGTCTCGGTGCACATTGGAAATTGCCATCCGGAACACGGGCGACGCGGTTCTATCTAGTTACGCGTTAAACCAACTAGAATTTTTTTGAGTCAGACCCTCTGCCCACAGTGGAGATTGCCATCCGGAACACGGGCGATGCGGACCAGTGGCTTAACTGTGTCAATCCGACTGTGACGGTAAGC	CTTAACTGTGTCAATC	CCACAGTGGAGATTGC	CCACAttggaaATTGC	FE	45	2.22222
1216	SMARCB1	chr22	23833591	23833596	MNV	GTGGAG	TTGGAA	24175794	-	CGG	GGTCCGCATCGCCCGTGTTC	CACGGGCGA	9	ACATTGGAAATTGCCATCCGGAA	23	ACATTGGAAATTGCCATCCGGAACACGGGCGA	9	14	CCCTCTGCCCACAGTGGAGATTGCCATCCGGAACACGGGCGATGCGGACCAGTGG	GCGAGAAAAGCCTTGTTTGGGTCCGCATCGCCCGTGTTCGTTTGGAGACGTTGACTATCGTCTCGGTGCACATTGGAAATTGCCATCCGGAACACGGGCGACGCGGTTCTATCTAGTTACGCGTTAAACCAACTAGAATTTTTTTGAGTCAGACCCTCTGCCCACAGTGGAGATTGCCATCCGGAACACGGGCGATGCGGACCAGTGGCTTAACTGTGTCAATCCGACTGTGACGGTAAGC	CTTAACTGTGTCAATC	CCACAGTGGAGATTGC	CCACAttggaaATTGC	FEv1	84	5.95238
1216	SMARCB1	chr22	23833591	23833596	MNV	GTGGAG	TTGGAA	24175794	-	CGG	GGTCCGCATCGCCCGTGTTC	CACGGGCGA	9	ACATTGGAAATTGCCATCCGGAA	23	ACATTGGAAATTGCCATCCGGAACACGGGCGA	9	14	CCCTCTGCCCACAGTGGAGATTGCCATCCGGAACACGGGCGATGCGGACCAGTGG	GCGAGAAAAGCCTTGTTTGGGTCCGCATCGCCCGTGTTCGTTTGGAGACGTTGACTATCGTCTCGGTGCACATTGGAAATTGCCATCCGGAACACGGGCGACGCGGTTCTATCTAGTTACGCGTTAAACCAACTAGAATTTTTTTGAGTCAGACCCTCTGCCCACAGTGGAGATTGCCATCCGGAACACGGGCGATGCGGACCAGTGGCTTAACTGTGTCAATCCGACTGTGACGGTAAGC	CTTAACTGTGTCAATC	CCACAGTGGAGATTGC	CCACAttggaaATTGC	original	113	0
1216	SMARCB1	chr22	23833591	23833596	MNV	GTGGAG	TTGGAA	24175794	-	CGG	GGTCCGCATCGCCCGTGTTC	CACGGGCGA	9	ACATTGGAAATTGCCATCCGGAA	23	ACATTGGAAATTGCCATCCGGAACACGGGCGA	9	14	CCCTCTGCCCACAGTGGAGATTGCCATCCGGAACACGGGCGATGCGGACCAGTGG	GCGAGAAAAGCCTTGTTTGGGTCCGCATCGCCCGTGTTCGTTTGGAGACGTTGACTATCGTCTCGGTGCACATTGGAAATTGCCATCCGGAACACGGGCGACGCGGTTCTATCTAGTTACGCGTTAAACCAACTAGAATTTTTTTGAGTCAGACCCTCTGCCCACAGTGGAGATTGCCATCCGGAACACGGGCGATGCGGACCAGTGGCTTAACTGTGTCAATCCGACTGTGACGGTAAGC	CTTAACTGTGTCAATC	CCACAGTGGAGATTGC	CCACAttggaaATTGC	FEv2	108	2.77778
1216	SMARCB1	chr22	23833591	23833596	MNV	GTGGAG	TTGGAA	24175778	+	TGG	CGAGAACCCTCTGCCCACAG	TCTTGGGAGACGGGT	15	GTAACCTTTAACGGT	15	TGGCAATTTCCAATGTGGGCAGAGGGTTCT	12	3	CGTAGCGAGAACCCTCTGCCCACAGTGGAGATTGCCATCCGGAACACGGGCGATG	GCGAGAAAAGCCTTGTTTGCGAGAACCCTCTGCCCACAGGTTTGGAGACGTTGACTATCGTCTCGGTGCTGGCAATTTCCAATGTGGGCAGAGGGTTCTCGCGGTTCTATCTAGTTACGCGTTAAACCAACTAGAATTTTTTTGAGTCAGATCCGTAGCGAGAACCCTCTGCCCACAGTGGAGATTGCCATCCGGAACACGGGCGATGGGGTCTGGTGAGTGACCGACTGTGACGGTAAGC	GGGTCTGGTGAGTGAC	CCACAGTGGAGATTGC	CCACAttggaaATTGC	FE	1007	3.57498
1216	SMARCB1	chr22	23833591	23833596	MNV	GTGGAG	TTGGAA	24175778	+	TGG	CGAGAACCCTCTGCCCACAG	TCTTGGGAGACGGGT	15	GTAACCTTTAACGGT	15	TGGCAATTTCCAATGTGGGCAGAGGGTTCT	12	3	CGTAGCGAGAACCCTCTGCCCACAGTGGAGATTGCCATCCGGAACACGGGCGATG	GCGAGAAAAGCCTTGTTTGCGAGAACCCTCTGCCCACAGGTTTGGAGACGTTGACTATCGTCTCGGTGCTGGCAATTTCCAATGTGGGCAGAGGGTTCTCGCGGTTCTATCTAGTTACGCGTTAAACCAACTAGAATTTTTTTGAGTCAGATCCGTAGCGAGAACCCTCTGCCCACAGTGGAGATTGCCATCCGGAACACGGGCGATGGGGTCTGGTGAGTGACCGACTGTGACGGTAAGC	GGGTCTGGTGAGTGAC	CCACAGTGGAGATTGC	CCACAttggaaATTGC	FEv1	1744	5.33257
1216	SMARCB1	chr22	23833591	23833596	MNV	GTGGAG	TTGGAA	24175778	+	TGG	CGAGAACCCTCTGCCCACAG	TCTTGGGAGACGGGT	15	GTAACCTTTAACGGT	15	TGGCAATTTCCAATGTGGGCAGAGGGTTCT	12	3	CGTAGCGAGAACCCTCTGCCCACAGTGGAGATTGCCATCCGGAACACGGGCGATG	GCGAGAAAAGCCTTGTTTGCGAGAACCCTCTGCCCACAGGTTTGGAGACGTTGACTATCGTCTCGGTGCTGGCAATTTCCAATGTGGGCAGAGGGTTCTCGCGGTTCTATCTAGTTACGCGTTAAACCAACTAGAATTTTTTTGAGTCAGATCCGTAGCGAGAACCCTCTGCCCACAGTGGAGATTGCCATCCGGAACACGGGCGATGGGGTCTGGTGAGTGACCGACTGTGACGGTAAGC	GGGTCTGGTGAGTGAC	CCACAGTGGAGATTGC	CCACAttggaaATTGC	original	1728	3.06713
1216	SMARCB1	chr22	23833591	23833596	MNV	GTGGAG	TTGGAA	24175778	+	TGG	CGAGAACCCTCTGCCCACAG	TCTTGGGAGACGGGT	15	GTAACCTTTAACGGT	15	TGGCAATTTCCAATGTGGGCAGAGGGTTCT	12	3	CGTAGCGAGAACCCTCTGCCCACAGTGGAGATTGCCATCCGGAACACGGGCGATG	GCGAGAAAAGCCTTGTTTGCGAGAACCCTCTGCCCACAGGTTTGGAGACGTTGACTATCGTCTCGGTGCTGGCAATTTCCAATGTGGGCAGAGGGTTCTCGCGGTTCTATCTAGTTACGCGTTAAACCAACTAGAATTTTTTTGAGTCAGATCCGTAGCGAGAACCCTCTGCCCACAGTGGAGATTGCCATCCGGAACACGGGCGATGGGGTCTGGTGAGTGACCGACTGTGACGGTAAGC	GGGTCTGGTGAGTGAC	CCACAGTGGAGATTGC	CCACAttggaaATTGC	FEv2	2157	5.51692
1216	SMARCB1	chr22	23833591	23833596	MNV	GTGGAG	TTGGAA	24175778	+	TGG	CGAGAACCCTCTGCCCACAG	TCTTGGGAGACGGGT	15	GTAACCTTTAACGG	14	GGCAATTTCCAATGTGGGCAGAGGGTTCT	11	3	CGTAGCGAGAACCCTCTGCCCACAGTGGAGATTGCCATCCGGAACACGGGCGATG	GCGAGAAAAGCCTTGTTTGCGAGAACCCTCTGCCCACAGGTTTGGAGACGTTGACTATCGTCTCGGTGCGGCAATTTCCAATGTGGGCAGAGGGTTCTCGCGGTTCTATCTAGTTACGCGTTAAACCAACTAGAATTTTTTTGAGTCAGATCTCGTAGCGAGAACCCTCTGCCCACAGTGGAGATTGCCATCCGGAACACGGGCGATGCTGAAACCAAGTTCTGCGACTGTGACGGTAAGC	CTGAAACCAAGTTCTG	CCACAGTGGAGATTGC	CCACAttggaaATTGC	FE	529	5.29301
1216	SMARCB1	chr22	23833591	23833596	MNV	GTGGAG	TTGGAA	24175778	+	TGG	CGAGAACCCTCTGCCCACAG	TCTTGGGAGACGGGT	15	GTAACCTTTAACGG	14	GGCAATTTCCAATGTGGGCAGAGGGTTCT	11	3	CGTAGCGAGAACCCTCTGCCCACAGTGGAGATTGCCATCCGGAACACGGGCGATG	GCGAGAAAAGCCTTGTTTGCGAGAACCCTCTGCCCACAGGTTTGGAGACGTTGACTATCGTCTCGGTGCGGCAATTTCCAATGTGGGCAGAGGGTTCTCGCGGTTCTATCTAGTTACGCGTTAAACCAACTAGAATTTTTTTGAGTCAGATCTCGTAGCGAGAACCCTCTGCCCACAGTGGAGATTGCCATCCGGAACACGGGCGATGCTGAAACCAAGTTCTGCGACTGTGACGGTAAGC	CTGAAACCAAGTTCTG	CCACAGTGGAGATTGC	CCACAttggaaATTGC	FEv1	879	9.67008
1216	SMARCB1	chr22	23833591	23833596	MNV	GTGGAG	TTGGAA	24175778	+	TGG	CGAGAACCCTCTGCCCACAG	TCTTGGGAGACGGGT	15	GTAACCTTTAACGG	14	GGCAATTTCCAATGTGGGCAGAGGGTTCT	11	3	CGTAGCGAGAACCCTCTGCCCACAGTGGAGATTGCCATCCGGAACACGGGCGATG	GCGAGAAAAGCCTTGTTTGCGAGAACCCTCTGCCCACAGGTTTGGAGACGTTGACTATCGTCTCGGTGCGGCAATTTCCAATGTGGGCAGAGGGTTCTCGCGGTTCTATCTAGTTACGCGTTAAACCAACTAGAATTTTTTTGAGTCAGATCTCGTAGCGAGAACCCTCTGCCCACAGTGGAGATTGCCATCCGGAACACGGGCGATGCTGAAACCAAGTTCTGCGACTGTGACGGTAAGC	CTGAAACCAAGTTCTG	CCACAGTGGAGATTGC	CCACAttggaaATTGC	original	892	8.74439
1216	SMARCB1	chr22	23833591	23833596	MNV	GTGGAG	TTGGAA	24175778	+	TGG	CGAGAACCCTCTGCCCACAG	TCTTGGGAGACGGGT	15	GTAACCTTTAACGG	14	GGCAATTTCCAATGTGGGCAGAGGGTTCT	11	3	CGTAGCGAGAACCCTCTGCCCACAGTGGAGATTGCCATCCGGAACACGGGCGATG	GCGAGAAAAGCCTTGTTTGCGAGAACCCTCTGCCCACAGGTTTGGAGACGTTGACTATCGTCTCGGTGCGGCAATTTCCAATGTGGGCAGAGGGTTCTCGCGGTTCTATCTAGTTACGCGTTAAACCAACTAGAATTTTTTTGAGTCAGATCTCGTAGCGAGAACCCTCTGCCCACAGTGGAGATTGCCATCCGGAACACGGGCGATGCTGAAACCAAGTTCTGCGACTGTGACGGTAAGC	CTGAAACCAAGTTCTG	CCACAGTGGAGATTGC	CCACAttggaaATTGC	FEv2	1004	6.87251
1216	SMARCB1	chr22	23833591	23833596	MNV	GTGGAG	TTGGAA	24175778	+	TGG	CGAGAACCCTCTGCCCACAG	TCTTGGGAGACGGGT	15	GTAACCTTTAACG	13	GCAATTTCCAATGTGGGCAGAGGGTTCT	10	3	CGTAGCGAGAACCCTCTGCCCACAGTGGAGATTGCCATCCGGAACACGGGCGATG	GCGAGAAAAGCCTTGTTTGCGAGAACCCTCTGCCCACAGGTTTGGAGACGTTGACTATCGTCTCGGTGCGCAATTTCCAATGTGGGCAGAGGGTTCTCGCGGTTCTATCTAGTTACGCGTTAAACCAACTAGAATTTTTTTGAGTCAGATCTGCGTAGCGAGAACCCTCTGCCCACAGTGGAGATTGCCATCCGGAACACGGGCGATGACGCAGCCACAGGAGTCGACTGTGACGGTAAGC	ACGCAGCCACAGGAGT	CCACAGTGGAGATTGC	CCACAttggaaATTGC	FE	52	5.76923
1216	SMARCB1	chr22	23833591	23833596	MNV	GTGGAG	TTGGAA	24175778	+	TGG	CGAGAACCCTCTGCCCACAG	TCTTGGGAGACGGGT	15	GTAACCTTTAACG	13	GCAATTTCCAATGTGGGCAGAGGGTTCT	10	3	CGTAGCGAGAACCCTCTGCCCACAGTGGAGATTGCCATCCGGAACACGGGCGATG	GCGAGAAAAGCCTTGTTTGCGAGAACCCTCTGCCCACAGGTTTGGAGACGTTGACTATCGTCTCGGTGCGCAATTTCCAATGTGGGCAGAGGGTTCTCGCGGTTCTATCTAGTTACGCGTTAAACCAACTAGAATTTTTTTGAGTCAGATCTGCGTAGCGAGAACCCTCTGCCCACAGTGGAGATTGCCATCCGGAACACGGGCGATGACGCAGCCACAGGAGTCGACTGTGACGGTAAGC	ACGCAGCCACAGGAGT	CCACAGTGGAGATTGC	CCACAttggaaATTGC	FEv1	140	10
1216	SMARCB1	chr22	23833591	23833596	MNV	GTGGAG	TTGGAA	24175778	+	TGG	CGAGAACCCTCTGCCCACAG	TCTTGGGAGACGGGT	15	GTAACCTTTAACG	13	GCAATTTCCAATGTGGGCAGAGGGTTCT	10	3	CGTAGCGAGAACCCTCTGCCCACAGTGGAGATTGCCATCCGGAACACGGGCGATG	GCGAGAAAAGCCTTGTTTGCGAGAACCCTCTGCCCACAGGTTTGGAGACGTTGACTATCGTCTCGGTGCGCAATTTCCAATGTGGGCAGAGGGTTCTCGCGGTTCTATCTAGTTACGCGTTAAACCAACTAGAATTTTTTTGAGTCAGATCTGCGTAGCGAGAACCCTCTGCCCACAGTGGAGATTGCCATCCGGAACACGGGCGATGACGCAGCCACAGGAGTCGACTGTGACGGTAAGC	ACGCAGCCACAGGAGT	CCACAGTGGAGATTGC	CCACAttggaaATTGC	original	176	10.2273
1216	SMARCB1	chr22	23833591	23833596	MNV	GTGGAG	TTGGAA	24175778	+	TGG	CGAGAACCCTCTGCCCACAG	TCTTGGGAGACGGGT	15	GTAACCTTTAACG	13	GCAATTTCCAATGTGGGCAGAGGGTTCT	10	3	CGTAGCGAGAACCCTCTGCCCACAGTGGAGATTGCCATCCGGAACACGGGCGATG	GCGAGAAAAGCCTTGTTTGCGAGAACCCTCTGCCCACAGGTTTGGAGACGTTGACTATCGTCTCGGTGCGCAATTTCCAATGTGGGCAGAGGGTTCTCGCGGTTCTATCTAGTTACGCGTTAAACCAACTAGAATTTTTTTGAGTCAGATCTGCGTAGCGAGAACCCTCTGCCCACAGTGGAGATTGCCATCCGGAACACGGGCGATGACGCAGCCACAGGAGTCGACTGTGACGGTAAGC	ACGCAGCCACAGGAGT	CCACAGTGGAGATTGC	CCACAttggaaATTGC	FEv2	115	1.73913
1217	SMARCB1	chr22	23833591	23833599	MNV	GTGGAGATT	TTGGAGATA	24175790	-	TGG	CGCATCGCCCGTGTTCCGGA	GGAACACGG	9	ACATTGGAGATAGCCATCC	19	ACATTGGAGATAGCCATCCGGAACACGG	12	7	AGAACCCTCTGCCCACAGTGGAGATTGCCATCCGGAACACGGGCGATGCGGACCA	GCGAGAAAAGCCTTGTTTGCGCATCGCCCGTGTTCCGGAGTTTGGAGACGTTGACTATCGTCTCGGTGCACATTGGAGATAGCCATCCGGAACACGGCGCGGTTCTATCTAGTTACGCGTTAAACCAACTAGAATTTTTTTGAGTCAGATCTGAGAACCCTCTGCCCACAGTGGAGATTGCCATCCGGAACACGGGCGATGCGGACCAGCATGATGTGCAACTTCGACTGTGACGGTAAGC	GCATGATGTGCAACTT	CCACAGTGGAGATTGCCAT	CCACAttggagataGCCAT	FE	428	1.86916
1217	SMARCB1	chr22	23833591	23833599	MNV	GTGGAGATT	TTGGAGATA	24175790	-	TGG	CGCATCGCCCGTGTTCCGGA	GGAACACGG	9	ACATTGGAGATAGCCATCC	19	ACATTGGAGATAGCCATCCGGAACACGG	12	7	AGAACCCTCTGCCCACAGTGGAGATTGCCATCCGGAACACGGGCGATGCGGACCA	GCGAGAAAAGCCTTGTTTGCGCATCGCCCGTGTTCCGGAGTTTGGAGACGTTGACTATCGTCTCGGTGCACATTGGAGATAGCCATCCGGAACACGGCGCGGTTCTATCTAGTTACGCGTTAAACCAACTAGAATTTTTTTGAGTCAGATCTGAGAACCCTCTGCCCACAGTGGAGATTGCCATCCGGAACACGGGCGATGCGGACCAGCATGATGTGCAACTTCGACTGTGACGGTAAGC	GCATGATGTGCAACTT	CCACAGTGGAGATTGCCAT	CCACAttggagataGCCAT	FEv1	667	2.54873
1217	SMARCB1	chr22	23833591	23833599	MNV	GTGGAGATT	TTGGAGATA	24175790	-	TGG	CGCATCGCCCGTGTTCCGGA	GGAACACGG	9	ACATTGGAGATAGCCATCC	19	ACATTGGAGATAGCCATCCGGAACACGG	12	7	AGAACCCTCTGCCCACAGTGGAGATTGCCATCCGGAACACGGGCGATGCGGACCA	GCGAGAAAAGCCTTGTTTGCGCATCGCCCGTGTTCCGGAGTTTGGAGACGTTGACTATCGTCTCGGTGCACATTGGAGATAGCCATCCGGAACACGGCGCGGTTCTATCTAGTTACGCGTTAAACCAACTAGAATTTTTTTGAGTCAGATCTGAGAACCCTCTGCCCACAGTGGAGATTGCCATCCGGAACACGGGCGATGCGGACCAGCATGATGTGCAACTTCGACTGTGACGGTAAGC	GCATGATGTGCAACTT	CCACAGTGGAGATTGCCAT	CCACAttggagataGCCAT	original	506	0.790514
1217	SMARCB1	chr22	23833591	23833599	MNV	GTGGAGATT	TTGGAGATA	24175790	-	TGG	CGCATCGCCCGTGTTCCGGA	GGAACACGG	9	ACATTGGAGATAGCCATCC	19	ACATTGGAGATAGCCATCCGGAACACGG	12	7	AGAACCCTCTGCCCACAGTGGAGATTGCCATCCGGAACACGGGCGATGCGGACCA	GCGAGAAAAGCCTTGTTTGCGCATCGCCCGTGTTCCGGAGTTTGGAGACGTTGACTATCGTCTCGGTGCACATTGGAGATAGCCATCCGGAACACGGCGCGGTTCTATCTAGTTACGCGTTAAACCAACTAGAATTTTTTTGAGTCAGATCTGAGAACCCTCTGCCCACAGTGGAGATTGCCATCCGGAACACGGGCGATGCGGACCAGCATGATGTGCAACTTCGACTGTGACGGTAAGC	GCATGATGTGCAACTT	CCACAGTGGAGATTGCCAT	CCACAttggagataGCCAT	FEv2	621	2.57649
1217	SMARCB1	chr22	23833591	23833599	MNV	GTGGAGATT	TTGGAGATA	24175794	-	CGG	GGTCCGCATCGCCCGTGTTC	CACGGGCGATGCGGA	15	ATTGGAGATAGCCATCCGGAA	21	ATTGGAGATAGCCATCCGGAACACGGGCGATGCGGA	10	11	CCCTCTGCCCACAGTGGAGATTGCCATCCGGAACACGGGCGATGCGGACCAGTGG	GCGAGAAAAGCCTTGTTTGGGTCCGCATCGCCCGTGTTCGTTTGGAGACGTTGACTATCGTCTCGGTGCATTGGAGATAGCCATCCGGAACACGGGCGATGCGGACGCGGTTCTATCTAGTTACGCGTTAAACCAACTAGAATTTTTTTGAGTCCCTCTGCCCACAGTGGAGATTGCCATCCGGAACACGGGCGATGCGGACCAGTGGTCAGCAAGTGCAACTTCGACTGTGACGGTAAGC	TCAGCAAGTGCAACTT	CCACAGTGGAGATTGCCAT	CCACAttggagataGCCAT	FE	30	0
1217	SMARCB1	chr22	23833591	23833599	MNV	GTGGAGATT	TTGGAGATA	24175794	-	CGG	GGTCCGCATCGCCCGTGTTC	CACGGGCGATGCGGA	15	ATTGGAGATAGCCATCCGGAA	21	ATTGGAGATAGCCATCCGGAACACGGGCGATGCGGA	10	11	CCCTCTGCCCACAGTGGAGATTGCCATCCGGAACACGGGCGATGCGGACCAGTGG	GCGAGAAAAGCCTTGTTTGGGTCCGCATCGCCCGTGTTCGTTTGGAGACGTTGACTATCGTCTCGGTGCATTGGAGATAGCCATCCGGAACACGGGCGATGCGGACGCGGTTCTATCTAGTTACGCGTTAAACCAACTAGAATTTTTTTGAGTCCCTCTGCCCACAGTGGAGATTGCCATCCGGAACACGGGCGATGCGGACCAGTGGTCAGCAAGTGCAACTTCGACTGTGACGGTAAGC	TCAGCAAGTGCAACTT	CCACAGTGGAGATTGCCAT	CCACAttggagataGCCAT	FEv1	74	0
1217	SMARCB1	chr22	23833591	23833599	MNV	GTGGAGATT	TTGGAGATA	24175794	-	CGG	GGTCCGCATCGCCCGTGTTC	CACGGGCGATGCGGA	15	ATTGGAGATAGCCATCCGGAA	21	ATTGGAGATAGCCATCCGGAACACGGGCGATGCGGA	10	11	CCCTCTGCCCACAGTGGAGATTGCCATCCGGAACACGGGCGATGCGGACCAGTGG	GCGAGAAAAGCCTTGTTTGGGTCCGCATCGCCCGTGTTCGTTTGGAGACGTTGACTATCGTCTCGGTGCATTGGAGATAGCCATCCGGAACACGGGCGATGCGGACGCGGTTCTATCTAGTTACGCGTTAAACCAACTAGAATTTTTTTGAGTCCCTCTGCCCACAGTGGAGATTGCCATCCGGAACACGGGCGATGCGGACCAGTGGTCAGCAAGTGCAACTTCGACTGTGACGGTAAGC	TCAGCAAGTGCAACTT	CCACAGTGGAGATTGCCAT	CCACAttggagataGCCAT	original	78	0
1217	SMARCB1	chr22	23833591	23833599	MNV	GTGGAGATT	TTGGAGATA	24175794	-	CGG	GGTCCGCATCGCCCGTGTTC	CACGGGCGATGCGGA	15	ATTGGAGATAGCCATCCGGAA	21	ATTGGAGATAGCCATCCGGAACACGGGCGATGCGGA	10	11	CCCTCTGCCCACAGTGGAGATTGCCATCCGGAACACGGGCGATGCGGACCAGTGG	GCGAGAAAAGCCTTGTTTGGGTCCGCATCGCCCGTGTTCGTTTGGAGACGTTGACTATCGTCTCGGTGCATTGGAGATAGCCATCCGGAACACGGGCGATGCGGACGCGGTTCTATCTAGTTACGCGTTAAACCAACTAGAATTTTTTTGAGTCCCTCTGCCCACAGTGGAGATTGCCATCCGGAACACGGGCGATGCGGACCAGTGGTCAGCAAGTGCAACTTCGACTGTGACGGTAAGC	TCAGCAAGTGCAACTT	CCACAGTGGAGATTGCCAT	CCACAttggagataGCCAT	FEv2	57	0
1217	SMARCB1	chr22	23833591	23833599	MNV	GTGGAGATT	TTGGAGATA	24175794	-	CGG	GGTCCGCATCGCCCGTGTTC	CACGGGCGATGCGGA	15	TTGGAGATAGCCATCCGGAA	20	TTGGAGATAGCCATCCGGAACACGGGCGATGCGGA	9	11	CCCTCTGCCCACAGTGGAGATTGCCATCCGGAACACGGGCGATGCGGACCAGTGG	GCGAGAAAAGCCTTGTTTGGGTCCGCATCGCCCGTGTTCGTTTGGAGACGTTGACTATCGTCTCGGTGCTTGGAGATAGCCATCCGGAACACGGGCGATGCGGACGCGGTTCTATCTAGTTACGCGTTAAACCAACTAGAATTTTTTTGAGTCCCCTCTGCCCACAGTGGAGATTGCCATCCGGAACACGGGCGATGCGGACCAGTGGATGCGATAGATGCCAGCGACTGTGACGGTAAGC	ATGCGATAGATGCCAG	CCACAGTGGAGATTGCCAT	CCACAttggagataGCCAT	FE	39	0
1217	SMARCB1	chr22	23833591	23833599	MNV	GTGGAGATT	TTGGAGATA	24175794	-	CGG	GGTCCGCATCGCCCGTGTTC	CACGGGCGATGCGGA	15	TTGGAGATAGCCATCCGGAA	20	TTGGAGATAGCCATCCGGAACACGGGCGATGCGGA	9	11	CCCTCTGCCCACAGTGGAGATTGCCATCCGGAACACGGGCGATGCGGACCAGTGG	GCGAGAAAAGCCTTGTTTGGGTCCGCATCGCCCGTGTTCGTTTGGAGACGTTGACTATCGTCTCGGTGCTTGGAGATAGCCATCCGGAACACGGGCGATGCGGACGCGGTTCTATCTAGTTACGCGTTAAACCAACTAGAATTTTTTTGAGTCCCCTCTGCCCACAGTGGAGATTGCCATCCGGAACACGGGCGATGCGGACCAGTGGATGCGATAGATGCCAGCGACTGTGACGGTAAGC	ATGCGATAGATGCCAG	CCACAGTGGAGATTGCCAT	CCACAttggagataGCCAT	FEv1	64	0
1217	SMARCB1	chr22	23833591	23833599	MNV	GTGGAGATT	TTGGAGATA	24175794	-	CGG	GGTCCGCATCGCCCGTGTTC	CACGGGCGATGCGGA	15	TTGGAGATAGCCATCCGGAA	20	TTGGAGATAGCCATCCGGAACACGGGCGATGCGGA	9	11	CCCTCTGCCCACAGTGGAGATTGCCATCCGGAACACGGGCGATGCGGACCAGTGG	GCGAGAAAAGCCTTGTTTGGGTCCGCATCGCCCGTGTTCGTTTGGAGACGTTGACTATCGTCTCGGTGCTTGGAGATAGCCATCCGGAACACGGGCGATGCGGACGCGGTTCTATCTAGTTACGCGTTAAACCAACTAGAATTTTTTTGAGTCCCCTCTGCCCACAGTGGAGATTGCCATCCGGAACACGGGCGATGCGGACCAGTGGATGCGATAGATGCCAGCGACTGTGACGGTAAGC	ATGCGATAGATGCCAG	CCACAGTGGAGATTGCCAT	CCACAttggagataGCCAT	original	52	0
1217	SMARCB1	chr22	23833591	23833599	MNV	GTGGAGATT	TTGGAGATA	24175794	-	CGG	GGTCCGCATCGCCCGTGTTC	CACGGGCGATGCGGA	15	TTGGAGATAGCCATCCGGAA	20	TTGGAGATAGCCATCCGGAACACGGGCGATGCGGA	9	11	CCCTCTGCCCACAGTGGAGATTGCCATCCGGAACACGGGCGATGCGGACCAGTGG	GCGAGAAAAGCCTTGTTTGGGTCCGCATCGCCCGTGTTCGTTTGGAGACGTTGACTATCGTCTCGGTGCTTGGAGATAGCCATCCGGAACACGGGCGATGCGGACGCGGTTCTATCTAGTTACGCGTTAAACCAACTAGAATTTTTTTGAGTCCCCTCTGCCCACAGTGGAGATTGCCATCCGGAACACGGGCGATGCGGACCAGTGGATGCGATAGATGCCAGCGACTGTGACGGTAAGC	ATGCGATAGATGCCAG	CCACAGTGGAGATTGCCAT	CCACAttggagataGCCAT	FEv2	52	0
1217	SMARCB1	chr22	23833591	23833599	MNV	GTGGAGATT	TTGGAGATA	24175778	+	TGG	CGAGAACCCTCTGCCCACAG	TCTTGGGAGACGGGT	15	GTAACCTCTAT	11	TATCTCCAATGTGGGCAGAGGGTTCT	8	3	CGTAGCGAGAACCCTCTGCCCACAGTGGAGATTGCCATCCGGAACACGGGCGATG	GCGAGAAAAGCCTTGTTTGCGAGAACCCTCTGCCCACAGGTTTGGAGACGTTGACTATCGTCTCGGTGCTATCTCCAATGTGGGCAGAGGGTTCTCGCGGTTCTATCTAGTTACGCGTTAAACCAACTAGAATTTTTTTGAGTCAGATCTGAACGTAGCGAGAACCCTCTGCCCACAGTGGAGATTGCCATCCGGAACACGGGCGATGGGTGTTAGTTTGTGTGCGACTGTGACGGTAAGC	GGTGTTAGTTTGTGTG	CCACAGTGGAGATTGCCAT	CCACAttggagataGCCAT	FE	741	2.69906
1217	SMARCB1	chr22	23833591	23833599	MNV	GTGGAGATT	TTGGAGATA	24175778	+	TGG	CGAGAACCCTCTGCCCACAG	TCTTGGGAGACGGGT	15	GTAACCTCTAT	11	TATCTCCAATGTGGGCAGAGGGTTCT	8	3	CGTAGCGAGAACCCTCTGCCCACAGTGGAGATTGCCATCCGGAACACGGGCGATG	GCGAGAAAAGCCTTGTTTGCGAGAACCCTCTGCCCACAGGTTTGGAGACGTTGACTATCGTCTCGGTGCTATCTCCAATGTGGGCAGAGGGTTCTCGCGGTTCTATCTAGTTACGCGTTAAACCAACTAGAATTTTTTTGAGTCAGATCTGAACGTAGCGAGAACCCTCTGCCCACAGTGGAGATTGCCATCCGGAACACGGGCGATGGGTGTTAGTTTGTGTGCGACTGTGACGGTAAGC	GGTGTTAGTTTGTGTG	CCACAGTGGAGATTGCCAT	CCACAttggagataGCCAT	FEv1	1143	1.83727
1217	SMARCB1	chr22	23833591	23833599	MNV	GTGGAGATT	TTGGAGATA	24175778	+	TGG	CGAGAACCCTCTGCCCACAG	TCTTGGGAGACGGGT	15	GTAACCTCTAT	11	TATCTCCAATGTGGGCAGAGGGTTCT	8	3	CGTAGCGAGAACCCTCTGCCCACAGTGGAGATTGCCATCCGGAACACGGGCGATG	GCGAGAAAAGCCTTGTTTGCGAGAACCCTCTGCCCACAGGTTTGGAGACGTTGACTATCGTCTCGGTGCTATCTCCAATGTGGGCAGAGGGTTCTCGCGGTTCTATCTAGTTACGCGTTAAACCAACTAGAATTTTTTTGAGTCAGATCTGAACGTAGCGAGAACCCTCTGCCCACAGTGGAGATTGCCATCCGGAACACGGGCGATGGGTGTTAGTTTGTGTGCGACTGTGACGGTAAGC	GGTGTTAGTTTGTGTG	CCACAGTGGAGATTGCCAT	CCACAttggagataGCCAT	original	997	0.601805
1217	SMARCB1	chr22	23833591	23833599	MNV	GTGGAGATT	TTGGAGATA	24175778	+	TGG	CGAGAACCCTCTGCCCACAG	TCTTGGGAGACGGGT	15	GTAACCTCTAT	11	TATCTCCAATGTGGGCAGAGGGTTCT	8	3	CGTAGCGAGAACCCTCTGCCCACAGTGGAGATTGCCATCCGGAACACGGGCGATG	GCGAGAAAAGCCTTGTTTGCGAGAACCCTCTGCCCACAGGTTTGGAGACGTTGACTATCGTCTCGGTGCTATCTCCAATGTGGGCAGAGGGTTCTCGCGGTTCTATCTAGTTACGCGTTAAACCAACTAGAATTTTTTTGAGTCAGATCTGAACGTAGCGAGAACCCTCTGCCCACAGTGGAGATTGCCATCCGGAACACGGGCGATGGGTGTTAGTTTGTGTGCGACTGTGACGGTAAGC	GGTGTTAGTTTGTGTG	CCACAGTGGAGATTGCCAT	CCACAttggagataGCCAT	FEv2	1168	0.941781
1217	SMARCB1	chr22	23833591	23833599	MNV	GTGGAGATT	TTGGAGATA	24175778	+	TGG	CGAGAACCCTCTGCCCACAG	TCTTGGGAGACGGGT	15	GTAACCTCTATCGG	14	GGCTATCTCCAATGTGGGCAGAGGGTTCT	11	3	CGTAGCGAGAACCCTCTGCCCACAGTGGAGATTGCCATCCGGAACACGGGCGATG	GCGAGAAAAGCCTTGTTTGCGAGAACCCTCTGCCCACAGGTTTGGAGACGTTGACTATCGTCTCGGTGCGGCTATCTCCAATGTGGGCAGAGGGTTCTCGCGGTTCTATCTAGTTACGCGTTAAACCAACTAGAATTTTTTTGAGTCAGATCTCGTAGCGAGAACCCTCTGCCCACAGTGGAGATTGCCATCCGGAACACGGGCGATGAACTCTTAGATGCCTTCGACTGTGACGGTAAGC	AACTCTTAGATGCCTT	CCACAGTGGAGATTGCCAT	CCACAttggagataGCCAT	FE	451	9.09091
1217	SMARCB1	chr22	23833591	23833599	MNV	GTGGAGATT	TTGGAGATA	24175778	+	TGG	CGAGAACCCTCTGCCCACAG	TCTTGGGAGACGGGT	15	GTAACCTCTATCGG	14	GGCTATCTCCAATGTGGGCAGAGGGTTCT	11	3	CGTAGCGAGAACCCTCTGCCCACAGTGGAGATTGCCATCCGGAACACGGGCGATG	GCGAGAAAAGCCTTGTTTGCGAGAACCCTCTGCCCACAGGTTTGGAGACGTTGACTATCGTCTCGGTGCGGCTATCTCCAATGTGGGCAGAGGGTTCTCGCGGTTCTATCTAGTTACGCGTTAAACCAACTAGAATTTTTTTGAGTCAGATCTCGTAGCGAGAACCCTCTGCCCACAGTGGAGATTGCCATCCGGAACACGGGCGATGAACTCTTAGATGCCTTCGACTGTGACGGTAAGC	AACTCTTAGATGCCTT	CCACAGTGGAGATTGCCAT	CCACAttggagataGCCAT	FEv1	1006	7.75348
1217	SMARCB1	chr22	23833591	23833599	MNV	GTGGAGATT	TTGGAGATA	24175778	+	TGG	CGAGAACCCTCTGCCCACAG	TCTTGGGAGACGGGT	15	GTAACCTCTATCGG	14	GGCTATCTCCAATGTGGGCAGAGGGTTCT	11	3	CGTAGCGAGAACCCTCTGCCCACAGTGGAGATTGCCATCCGGAACACGGGCGATG	GCGAGAAAAGCCTTGTTTGCGAGAACCCTCTGCCCACAGGTTTGGAGACGTTGACTATCGTCTCGGTGCGGCTATCTCCAATGTGGGCAGAGGGTTCTCGCGGTTCTATCTAGTTACGCGTTAAACCAACTAGAATTTTTTTGAGTCAGATCTCGTAGCGAGAACCCTCTGCCCACAGTGGAGATTGCCATCCGGAACACGGGCGATGAACTCTTAGATGCCTTCGACTGTGACGGTAAGC	AACTCTTAGATGCCTT	CCACAGTGGAGATTGCCAT	CCACAttggagataGCCAT	original	1000	10.6
1217	SMARCB1	chr22	23833591	23833599	MNV	GTGGAGATT	TTGGAGATA	24175778	+	TGG	CGAGAACCCTCTGCCCACAG	TCTTGGGAGACGGGT	15	GTAACCTCTATCGG	14	GGCTATCTCCAATGTGGGCAGAGGGTTCT	11	3	CGTAGCGAGAACCCTCTGCCCACAGTGGAGATTGCCATCCGGAACACGGGCGATG	GCGAGAAAAGCCTTGTTTGCGAGAACCCTCTGCCCACAGGTTTGGAGACGTTGACTATCGTCTCGGTGCGGCTATCTCCAATGTGGGCAGAGGGTTCTCGCGGTTCTATCTAGTTACGCGTTAAACCAACTAGAATTTTTTTGAGTCAGATCTCGTAGCGAGAACCCTCTGCCCACAGTGGAGATTGCCATCCGGAACACGGGCGATGAACTCTTAGATGCCTTCGACTGTGACGGTAAGC	AACTCTTAGATGCCTT	CCACAGTGGAGATTGCCAT	CCACAttggagataGCCAT	FEv2	1038	7.61079
1217	SMARCB1	chr22	23833591	23833599	MNV	GTGGAGATT	TTGGAGATA	24175778	+	TGG	CGAGAACCCTCTGCCCACAG	TCTTGGGAGACGGGT	15	GTAACCTCTATCGGT	15	TGGCTATCTCCAATGTGGGCAGAGGGTTCT	12	3	CGTAGCGAGAACCCTCTGCCCACAGTGGAGATTGCCATCCGGAACACGGGCGATG	GCGAGAAAAGCCTTGTTTGCGAGAACCCTCTGCCCACAGGTTTGGAGACGTTGACTATCGTCTCGGTGCTGGCTATCTCCAATGTGGGCAGAGGGTTCTCGCGGTTCTATCTAGTTACGCGTTAAACCAACTAGAATTTTTTTGAGTCAGATCCGTAGCGAGAACCCTCTGCCCACAGTGGAGATTGCCATCCGGAACACGGGCGATGCGAACATGTAAACGCGCGACTGTGACGGTAAGC	CGAACATGTAAACGCG	CCACAGTGGAGATTGCCAT	CCACAttggagataGCCAT	FE	633	5.6872
1217	SMARCB1	chr22	23833591	23833599	MNV	GTGGAGATT	TTGGAGATA	24175778	+	TGG	CGAGAACCCTCTGCCCACAG	TCTTGGGAGACGGGT	15	GTAACCTCTATCGGT	15	TGGCTATCTCCAATGTGGGCAGAGGGTTCT	12	3	CGTAGCGAGAACCCTCTGCCCACAGTGGAGATTGCCATCCGGAACACGGGCGATG	GCGAGAAAAGCCTTGTTTGCGAGAACCCTCTGCCCACAGGTTTGGAGACGTTGACTATCGTCTCGGTGCTGGCTATCTCCAATGTGGGCAGAGGGTTCTCGCGGTTCTATCTAGTTACGCGTTAAACCAACTAGAATTTTTTTGAGTCAGATCCGTAGCGAGAACCCTCTGCCCACAGTGGAGATTGCCATCCGGAACACGGGCGATGCGAACATGTAAACGCGCGACTGTGACGGTAAGC	CGAACATGTAAACGCG	CCACAGTGGAGATTGCCAT	CCACAttggagataGCCAT	FEv1	1020	8.62745
1217	SMARCB1	chr22	23833591	23833599	MNV	GTGGAGATT	TTGGAGATA	24175778	+	TGG	CGAGAACCCTCTGCCCACAG	TCTTGGGAGACGGGT	15	GTAACCTCTATCGGT	15	TGGCTATCTCCAATGTGGGCAGAGGGTTCT	12	3	CGTAGCGAGAACCCTCTGCCCACAGTGGAGATTGCCATCCGGAACACGGGCGATG	GCGAGAAAAGCCTTGTTTGCGAGAACCCTCTGCCCACAGGTTTGGAGACGTTGACTATCGTCTCGGTGCTGGCTATCTCCAATGTGGGCAGAGGGTTCTCGCGGTTCTATCTAGTTACGCGTTAAACCAACTAGAATTTTTTTGAGTCAGATCCGTAGCGAGAACCCTCTGCCCACAGTGGAGATTGCCATCCGGAACACGGGCGATGCGAACATGTAAACGCGCGACTGTGACGGTAAGC	CGAACATGTAAACGCG	CCACAGTGGAGATTGCCAT	CCACAttggagataGCCAT	original	1120	7.41071
1217	SMARCB1	chr22	23833591	23833599	MNV	GTGGAGATT	TTGGAGATA	24175778	+	TGG	CGAGAACCCTCTGCCCACAG	TCTTGGGAGACGGGT	15	GTAACCTCTATCGGT	15	TGGCTATCTCCAATGTGGGCAGAGGGTTCT	12	3	CGTAGCGAGAACCCTCTGCCCACAGTGGAGATTGCCATCCGGAACACGGGCGATG	GCGAGAAAAGCCTTGTTTGCGAGAACCCTCTGCCCACAGGTTTGGAGACGTTGACTATCGTCTCGGTGCTGGCTATCTCCAATGTGGGCAGAGGGTTCTCGCGGTTCTATCTAGTTACGCGTTAAACCAACTAGAATTTTTTTGAGTCAGATCCGTAGCGAGAACCCTCTGCCCACAGTGGAGATTGCCATCCGGAACACGGGCGATGCGAACATGTAAACGCGCGACTGTGACGGTAAGC	CGAACATGTAAACGCG	CCACAGTGGAGATTGCCAT	CCACAttggagataGCCAT	FEv2	1210	7.19008
1218	SMARCB1	chr22	23833585	23833592	MNV	CCCACAGT	CCAACAGA	24175790	-	TGG	CGCATCGCCCGTGTTCCGGA	GGAACACGG	9	GCCAACAGAGGAGATTGCCATCC	23	GCCAACAGAGGAGATTGCCATCCGGAACACGG	9	14	AGAACCCTCTGCCCACAGTGGAGATTGCCATCCGGAACACGGGCGATGCGGACCA	GCGAGAAAAGCCTTGTTTGCGCATCGCCCGTGTTCCGGAGTTTGGAGACGTTGACTATCGTCTCGGTGCGCCAACAGAGGAGATTGCCATCCGGAACACGGCGCGGTTCTATCTAGTTACGCGTTAAACCAACTAGAATTTTTTTGAGTCAGAAGAACCCTCTGCCCACAGTGGAGATTGCCATCCGGAACACGGGCGATGCGGACCACTCACACTCCTTTCTCCGACTGTGACGGTAAGC	CTCACACTCCTTTCTC	CTCTGCCCACAGTGGAGA	CTCTGccaacagaGGAGA	FE	499	0
1218	SMARCB1	chr22	23833585	23833592	MNV	CCCACAGT	CCAACAGA	24175790	-	TGG	CGCATCGCCCGTGTTCCGGA	GGAACACGG	9	GCCAACAGAGGAGATTGCCATCC	23	GCCAACAGAGGAGATTGCCATCCGGAACACGG	9	14	AGAACCCTCTGCCCACAGTGGAGATTGCCATCCGGAACACGGGCGATGCGGACCA	GCGAGAAAAGCCTTGTTTGCGCATCGCCCGTGTTCCGGAGTTTGGAGACGTTGACTATCGTCTCGGTGCGCCAACAGAGGAGATTGCCATCCGGAACACGGCGCGGTTCTATCTAGTTACGCGTTAAACCAACTAGAATTTTTTTGAGTCAGAAGAACCCTCTGCCCACAGTGGAGATTGCCATCCGGAACACGGGCGATGCGGACCACTCACACTCCTTTCTCCGACTGTGACGGTAAGC	CTCACACTCCTTTCTC	CTCTGCCCACAGTGGAGA	CTCTGccaacagaGGAGA	FEv1	638	0.783699
1218	SMARCB1	chr22	23833585	23833592	MNV	CCCACAGT	CCAACAGA	24175790	-	TGG	CGCATCGCCCGTGTTCCGGA	GGAACACGG	9	GCCAACAGAGGAGATTGCCATCC	23	GCCAACAGAGGAGATTGCCATCCGGAACACGG	9	14	AGAACCCTCTGCCCACAGTGGAGATTGCCATCCGGAACACGGGCGATGCGGACCA	GCGAGAAAAGCCTTGTTTGCGCATCGCCCGTGTTCCGGAGTTTGGAGACGTTGACTATCGTCTCGGTGCGCCAACAGAGGAGATTGCCATCCGGAACACGGCGCGGTTCTATCTAGTTACGCGTTAAACCAACTAGAATTTTTTTGAGTCAGAAGAACCCTCTGCCCACAGTGGAGATTGCCATCCGGAACACGGGCGATGCGGACCACTCACACTCCTTTCTCCGACTGTGACGGTAAGC	CTCACACTCCTTTCTC	CTCTGCCCACAGTGGAGA	CTCTGccaacagaGGAGA	original	745	0
1218	SMARCB1	chr22	23833585	23833592	MNV	CCCACAGT	CCAACAGA	24175790	-	TGG	CGCATCGCCCGTGTTCCGGA	GGAACACGG	9	GCCAACAGAGGAGATTGCCATCC	23	GCCAACAGAGGAGATTGCCATCCGGAACACGG	9	14	AGAACCCTCTGCCCACAGTGGAGATTGCCATCCGGAACACGGGCGATGCGGACCA	GCGAGAAAAGCCTTGTTTGCGCATCGCCCGTGTTCCGGAGTTTGGAGACGTTGACTATCGTCTCGGTGCGCCAACAGAGGAGATTGCCATCCGGAACACGGCGCGGTTCTATCTAGTTACGCGTTAAACCAACTAGAATTTTTTTGAGTCAGAAGAACCCTCTGCCCACAGTGGAGATTGCCATCCGGAACACGGGCGATGCGGACCACTCACACTCCTTTCTCCGACTGTGACGGTAAGC	CTCACACTCCTTTCTC	CTCTGCCCACAGTGGAGA	CTCTGccaacagaGGAGA	FEv2	801	0.374532
1218	SMARCB1	chr22	23833585	23833592	MNV	CCCACAGT	CCAACAGA	24175790	-	TGG	CGCATCGCCCGTGTTCCGGA	GGAACACGG	9	TGCCAACAGAGGAGATTGCCATCC	24	TGCCAACAGAGGAGATTGCCATCCGGAACACGG	10	14	AGAACCCTCTGCCCACAGTGGAGATTGCCATCCGGAACACGGGCGATGCGGACCA	GCGAGAAAAGCCTTGTTTGCGCATCGCCCGTGTTCCGGAGTTTGGAGACGTTGACTATCGTCTCGGTGCTGCCAACAGAGGAGATTGCCATCCGGAACACGGCGCGGTTCTATCTAGTTACGCGTTAAACCAACTAGAATTTTTTTGAGTCAGAGAACCCTCTGCCCACAGTGGAGATTGCCATCCGGAACACGGGCGATGCGGACCAAGCGTCGAGTCCTCCTCGACTGTGACGGTAAGC	AGCGTCGAGTCCTCCT	CTCTGCCCACAGTGGAGA	CTCTGccaacagaGGAGA	FE	241	0.414938
1218	SMARCB1	chr22	23833585	23833592	MNV	CCCACAGT	CCAACAGA	24175790	-	TGG	CGCATCGCCCGTGTTCCGGA	GGAACACGG	9	TGCCAACAGAGGAGATTGCCATCC	24	TGCCAACAGAGGAGATTGCCATCCGGAACACGG	10	14	AGAACCCTCTGCCCACAGTGGAGATTGCCATCCGGAACACGGGCGATGCGGACCA	GCGAGAAAAGCCTTGTTTGCGCATCGCCCGTGTTCCGGAGTTTGGAGACGTTGACTATCGTCTCGGTGCTGCCAACAGAGGAGATTGCCATCCGGAACACGGCGCGGTTCTATCTAGTTACGCGTTAAACCAACTAGAATTTTTTTGAGTCAGAGAACCCTCTGCCCACAGTGGAGATTGCCATCCGGAACACGGGCGATGCGGACCAAGCGTCGAGTCCTCCTCGACTGTGACGGTAAGC	AGCGTCGAGTCCTCCT	CTCTGCCCACAGTGGAGA	CTCTGccaacagaGGAGA	FEv1	291	3.09278
1218	SMARCB1	chr22	23833585	23833592	MNV	CCCACAGT	CCAACAGA	24175790	-	TGG	CGCATCGCCCGTGTTCCGGA	GGAACACGG	9	TGCCAACAGAGGAGATTGCCATCC	24	TGCCAACAGAGGAGATTGCCATCCGGAACACGG	10	14	AGAACCCTCTGCCCACAGTGGAGATTGCCATCCGGAACACGGGCGATGCGGACCA	GCGAGAAAAGCCTTGTTTGCGCATCGCCCGTGTTCCGGAGTTTGGAGACGTTGACTATCGTCTCGGTGCTGCCAACAGAGGAGATTGCCATCCGGAACACGGCGCGGTTCTATCTAGTTACGCGTTAAACCAACTAGAATTTTTTTGAGTCAGAGAACCCTCTGCCCACAGTGGAGATTGCCATCCGGAACACGGGCGATGCGGACCAAGCGTCGAGTCCTCCTCGACTGTGACGGTAAGC	AGCGTCGAGTCCTCCT	CTCTGCCCACAGTGGAGA	CTCTGccaacagaGGAGA	original	269	1.11524
1218	SMARCB1	chr22	23833585	23833592	MNV	CCCACAGT	CCAACAGA	24175790	-	TGG	CGCATCGCCCGTGTTCCGGA	GGAACACGG	9	TGCCAACAGAGGAGATTGCCATCC	24	TGCCAACAGAGGAGATTGCCATCCGGAACACGG	10	14	AGAACCCTCTGCCCACAGTGGAGATTGCCATCCGGAACACGGGCGATGCGGACCA	GCGAGAAAAGCCTTGTTTGCGCATCGCCCGTGTTCCGGAGTTTGGAGACGTTGACTATCGTCTCGGTGCTGCCAACAGAGGAGATTGCCATCCGGAACACGGCGCGGTTCTATCTAGTTACGCGTTAAACCAACTAGAATTTTTTTGAGTCAGAGAACCCTCTGCCCACAGTGGAGATTGCCATCCGGAACACGGGCGATGCGGACCAAGCGTCGAGTCCTCCTCGACTGTGACGGTAAGC	AGCGTCGAGTCCTCCT	CTCTGCCCACAGTGGAGA	CTCTGccaacagaGGAGA	FEv2	301	3.65449
1219	SMARCB1	chr22	23833592	23833599	MNV	TGGAGATT	AGGAGATA	24175790	-	TGG	CGCATCGCCCGTGTTCCGGA	GGAACACGG	9	AGGAGATAGCCATCC	15	AGGAGATAGCCATCCGGAACACGG	8	7	AGAACCCTCTGCCCACAGTGGAGATTGCCATCCGGAACACGGGCGATGCGGACCA	GCGAGAAAAGCCTTGTTTGCGCATCGCCCGTGTTCCGGAGTTTGGAGACGTTGACTATCGTCTCGGTGCAGGAGATAGCCATCCGGAACACGGCGCGGTTCTATCTAGTTACGCGTTAAACCAACTAGAATTTTTTTGAGTCAGATCTGAATGAGAACCCTCTGCCCACAGTGGAGATTGCCATCCGGAACACGGGCGATGCGGACCATTGAACGTCTAACCGACGACTGTGACGGTAAGC	TTGAACGTCTAACCGA	CACAGTGGAGATTGCCAT	CACAGaggagataGCCAT	FE	51	0
1219	SMARCB1	chr22	23833592	23833599	MNV	TGGAGATT	AGGAGATA	24175790	-	TGG	CGCATCGCCCGTGTTCCGGA	GGAACACGG	9	AGGAGATAGCCATCC	15	AGGAGATAGCCATCCGGAACACGG	8	7	AGAACCCTCTGCCCACAGTGGAGATTGCCATCCGGAACACGGGCGATGCGGACCA	GCGAGAAAAGCCTTGTTTGCGCATCGCCCGTGTTCCGGAGTTTGGAGACGTTGACTATCGTCTCGGTGCAGGAGATAGCCATCCGGAACACGGCGCGGTTCTATCTAGTTACGCGTTAAACCAACTAGAATTTTTTTGAGTCAGATCTGAATGAGAACCCTCTGCCCACAGTGGAGATTGCCATCCGGAACACGGGCGATGCGGACCATTGAACGTCTAACCGACGACTGTGACGGTAAGC	TTGAACGTCTAACCGA	CACAGTGGAGATTGCCAT	CACAGaggagataGCCAT	FEv1	32	0
1219	SMARCB1	chr22	23833592	23833599	MNV	TGGAGATT	AGGAGATA	24175790	-	TGG	CGCATCGCCCGTGTTCCGGA	GGAACACGG	9	AGGAGATAGCCATCC	15	AGGAGATAGCCATCCGGAACACGG	8	7	AGAACCCTCTGCCCACAGTGGAGATTGCCATCCGGAACACGGGCGATGCGGACCA	GCGAGAAAAGCCTTGTTTGCGCATCGCCCGTGTTCCGGAGTTTGGAGACGTTGACTATCGTCTCGGTGCAGGAGATAGCCATCCGGAACACGGCGCGGTTCTATCTAGTTACGCGTTAAACCAACTAGAATTTTTTTGAGTCAGATCTGAATGAGAACCCTCTGCCCACAGTGGAGATTGCCATCCGGAACACGGGCGATGCGGACCATTGAACGTCTAACCGACGACTGTGACGGTAAGC	TTGAACGTCTAACCGA	CACAGTGGAGATTGCCAT	CACAGaggagataGCCAT	original	37	0
1219	SMARCB1	chr22	23833592	23833599	MNV	TGGAGATT	AGGAGATA	24175790	-	TGG	CGCATCGCCCGTGTTCCGGA	GGAACACGG	9	AGGAGATAGCCATCC	15	AGGAGATAGCCATCCGGAACACGG	8	7	AGAACCCTCTGCCCACAGTGGAGATTGCCATCCGGAACACGGGCGATGCGGACCA	GCGAGAAAAGCCTTGTTTGCGCATCGCCCGTGTTCCGGAGTTTGGAGACGTTGACTATCGTCTCGGTGCAGGAGATAGCCATCCGGAACACGGCGCGGTTCTATCTAGTTACGCGTTAAACCAACTAGAATTTTTTTGAGTCAGATCTGAATGAGAACCCTCTGCCCACAGTGGAGATTGCCATCCGGAACACGGGCGATGCGGACCATTGAACGTCTAACCGACGACTGTGACGGTAAGC	TTGAACGTCTAACCGA	CACAGTGGAGATTGCCAT	CACAGaggagataGCCAT	FEv2	50	0
1219	SMARCB1	chr22	23833592	23833599	MNV	TGGAGATT	AGGAGATA	24175794	-	CGG	GGTCCGCATCGCCCGTGTTC	CACGGGCGATGCGGA	15	AGAGGAGATAGCCATCCGGAA	21	AGAGGAGATAGCCATCCGGAACACGGGCGATGCGGA	10	11	CCCTCTGCCCACAGTGGAGATTGCCATCCGGAACACGGGCGATGCGGACCAGTGG	GCGAGAAAAGCCTTGTTTGGGTCCGCATCGCCCGTGTTCGTTTGGAGACGTTGACTATCGTCTCGGTGCAGAGGAGATAGCCATCCGGAACACGGGCGATGCGGACGCGGTTCTATCTAGTTACGCGTTAAACCAACTAGAATTTTTTTGAGTCCCTCTGCCCACAGTGGAGATTGCCATCCGGAACACGGGCGATGCGGACCAGTGGCACCACTTCTGGTATGCGACTGTGACGGTAAGC	CACCACTTCTGGTATG	CACAGTGGAGATTGCCAT	CACAGaggagataGCCAT	FE	47	10.6383
1219	SMARCB1	chr22	23833592	23833599	MNV	TGGAGATT	AGGAGATA	24175794	-	CGG	GGTCCGCATCGCCCGTGTTC	CACGGGCGATGCGGA	15	AGAGGAGATAGCCATCCGGAA	21	AGAGGAGATAGCCATCCGGAACACGGGCGATGCGGA	10	11	CCCTCTGCCCACAGTGGAGATTGCCATCCGGAACACGGGCGATGCGGACCAGTGG	GCGAGAAAAGCCTTGTTTGGGTCCGCATCGCCCGTGTTCGTTTGGAGACGTTGACTATCGTCTCGGTGCAGAGGAGATAGCCATCCGGAACACGGGCGATGCGGACGCGGTTCTATCTAGTTACGCGTTAAACCAACTAGAATTTTTTTGAGTCCCTCTGCCCACAGTGGAGATTGCCATCCGGAACACGGGCGATGCGGACCAGTGGCACCACTTCTGGTATGCGACTGTGACGGTAAGC	CACCACTTCTGGTATG	CACAGTGGAGATTGCCAT	CACAGaggagataGCCAT	FEv1	61	1.63934
1219	SMARCB1	chr22	23833592	23833599	MNV	TGGAGATT	AGGAGATA	24175794	-	CGG	GGTCCGCATCGCCCGTGTTC	CACGGGCGATGCGGA	15	AGAGGAGATAGCCATCCGGAA	21	AGAGGAGATAGCCATCCGGAACACGGGCGATGCGGA	10	11	CCCTCTGCCCACAGTGGAGATTGCCATCCGGAACACGGGCGATGCGGACCAGTGG	GCGAGAAAAGCCTTGTTTGGGTCCGCATCGCCCGTGTTCGTTTGGAGACGTTGACTATCGTCTCGGTGCAGAGGAGATAGCCATCCGGAACACGGGCGATGCGGACGCGGTTCTATCTAGTTACGCGTTAAACCAACTAGAATTTTTTTGAGTCCCTCTGCCCACAGTGGAGATTGCCATCCGGAACACGGGCGATGCGGACCAGTGGCACCACTTCTGGTATGCGACTGTGACGGTAAGC	CACCACTTCTGGTATG	CACAGTGGAGATTGCCAT	CACAGaggagataGCCAT	original	79	0
1219	SMARCB1	chr22	23833592	23833599	MNV	TGGAGATT	AGGAGATA	24175794	-	CGG	GGTCCGCATCGCCCGTGTTC	CACGGGCGATGCGGA	15	AGAGGAGATAGCCATCCGGAA	21	AGAGGAGATAGCCATCCGGAACACGGGCGATGCGGA	10	11	CCCTCTGCCCACAGTGGAGATTGCCATCCGGAACACGGGCGATGCGGACCAGTGG	GCGAGAAAAGCCTTGTTTGGGTCCGCATCGCCCGTGTTCGTTTGGAGACGTTGACTATCGTCTCGGTGCAGAGGAGATAGCCATCCGGAACACGGGCGATGCGGACGCGGTTCTATCTAGTTACGCGTTAAACCAACTAGAATTTTTTTGAGTCCCTCTGCCCACAGTGGAGATTGCCATCCGGAACACGGGCGATGCGGACCAGTGGCACCACTTCTGGTATGCGACTGTGACGGTAAGC	CACCACTTCTGGTATG	CACAGTGGAGATTGCCAT	CACAGaggagataGCCAT	FEv2	46	0
1219	SMARCB1	chr22	23833592	23833599	MNV	TGGAGATT	AGGAGATA	24175794	-	CGG	GGTCCGCATCGCCCGTGTTC	CACGGGCGATGCGGA	15	ACAGAGGAGATAGCCATCCGGAA	23	ACAGAGGAGATAGCCATCCGGAACACGGGCGATGCGGA	12	11	CCCTCTGCCCACAGTGGAGATTGCCATCCGGAACACGGGCGATGCGGACCAGTGG	GCGAGAAAAGCCTTGTTTGGGTCCGCATCGCCCGTGTTCGTTTGGAGACGTTGACTATCGTCTCGGTGCACAGAGGAGATAGCCATCCGGAACACGGGCGATGCGGACGCGGTTCTATCTAGTTACGCGTTAAACCAACTAGAATTTTTTTGACCCTCTGCCCACAGTGGAGATTGCCATCCGGAACACGGGCGATGCGGACCAGTGGTTCTTAGAGCTAGTCTCGACTGTGACGGTAAGC	TTCTTAGAGCTAGTCT	CACAGTGGAGATTGCCAT	CACAGaggagataGCCAT	FE	16	0
1219	SMARCB1	chr22	23833592	23833599	MNV	TGGAGATT	AGGAGATA	24175794	-	CGG	GGTCCGCATCGCCCGTGTTC	CACGGGCGATGCGGA	15	ACAGAGGAGATAGCCATCCGGAA	23	ACAGAGGAGATAGCCATCCGGAACACGGGCGATGCGGA	12	11	CCCTCTGCCCACAGTGGAGATTGCCATCCGGAACACGGGCGATGCGGACCAGTGG	GCGAGAAAAGCCTTGTTTGGGTCCGCATCGCCCGTGTTCGTTTGGAGACGTTGACTATCGTCTCGGTGCACAGAGGAGATAGCCATCCGGAACACGGGCGATGCGGACGCGGTTCTATCTAGTTACGCGTTAAACCAACTAGAATTTTTTTGACCCTCTGCCCACAGTGGAGATTGCCATCCGGAACACGGGCGATGCGGACCAGTGGTTCTTAGAGCTAGTCTCGACTGTGACGGTAAGC	TTCTTAGAGCTAGTCT	CACAGTGGAGATTGCCAT	CACAGaggagataGCCAT	FEv1	30	0
1219	SMARCB1	chr22	23833592	23833599	MNV	TGGAGATT	AGGAGATA	24175794	-	CGG	GGTCCGCATCGCCCGTGTTC	CACGGGCGATGCGGA	15	ACAGAGGAGATAGCCATCCGGAA	23	ACAGAGGAGATAGCCATCCGGAACACGGGCGATGCGGA	12	11	CCCTCTGCCCACAGTGGAGATTGCCATCCGGAACACGGGCGATGCGGACCAGTGG	GCGAGAAAAGCCTTGTTTGGGTCCGCATCGCCCGTGTTCGTTTGGAGACGTTGACTATCGTCTCGGTGCACAGAGGAGATAGCCATCCGGAACACGGGCGATGCGGACGCGGTTCTATCTAGTTACGCGTTAAACCAACTAGAATTTTTTTGACCCTCTGCCCACAGTGGAGATTGCCATCCGGAACACGGGCGATGCGGACCAGTGGTTCTTAGAGCTAGTCTCGACTGTGACGGTAAGC	TTCTTAGAGCTAGTCT	CACAGTGGAGATTGCCAT	CACAGaggagataGCCAT	original	30	0
1219	SMARCB1	chr22	23833592	23833599	MNV	TGGAGATT	AGGAGATA	24175794	-	CGG	GGTCCGCATCGCCCGTGTTC	CACGGGCGATGCGGA	15	ACAGAGGAGATAGCCATCCGGAA	23	ACAGAGGAGATAGCCATCCGGAACACGGGCGATGCGGA	12	11	CCCTCTGCCCACAGTGGAGATTGCCATCCGGAACACGGGCGATGCGGACCAGTGG	GCGAGAAAAGCCTTGTTTGGGTCCGCATCGCCCGTGTTCGTTTGGAGACGTTGACTATCGTCTCGGTGCACAGAGGAGATAGCCATCCGGAACACGGGCGATGCGGACGCGGTTCTATCTAGTTACGCGTTAAACCAACTAGAATTTTTTTGACCCTCTGCCCACAGTGGAGATTGCCATCCGGAACACGGGCGATGCGGACCAGTGGTTCTTAGAGCTAGTCTCGACTGTGACGGTAAGC	TTCTTAGAGCTAGTCT	CACAGTGGAGATTGCCAT	CACAGaggagataGCCAT	FEv2	17	0
1219	SMARCB1	chr22	23833592	23833599	MNV	TGGAGATT	AGGAGATA	24175778	+	TGG	CGAGAACCCTCTGCCCACAG	TCTTGGGAGACGGGT	15	GTCTCCTCTATCG	13	GCTATCTCCTCTGTGGGCAGAGGGTTCT	9	4	CGTAGCGAGAACCCTCTGCCCACAGTGGAGATTGCCATCCGGAACACGGGCGATG	GCGAGAAAAGCCTTGTTTGCGAGAACCCTCTGCCCACAGGTTTGGAGACGTTGACTATCGTCTCGGTGCGCTATCTCCTCTGTGGGCAGAGGGTTCTCGCGGTTCTATCTAGTTACGCGTTAAACCAACTAGAATTTTTTTGAGTCAGATCTGCGTAGCGAGAACCCTCTGCCCACAGTGGAGATTGCCATCCGGAACACGGGCGATGTAAACCGTCGAACGGACGACTGTGACGGTAAGC	TAAACCGTCGAACGGA	CACAGTGGAGATTGCCAT	CACAGaggagataGCCAT	FE	307	0
1219	SMARCB1	chr22	23833592	23833599	MNV	TGGAGATT	AGGAGATA	24175778	+	TGG	CGAGAACCCTCTGCCCACAG	TCTTGGGAGACGGGT	15	GTCTCCTCTATCG	13	GCTATCTCCTCTGTGGGCAGAGGGTTCT	9	4	CGTAGCGAGAACCCTCTGCCCACAGTGGAGATTGCCATCCGGAACACGGGCGATG	GCGAGAAAAGCCTTGTTTGCGAGAACCCTCTGCCCACAGGTTTGGAGACGTTGACTATCGTCTCGGTGCGCTATCTCCTCTGTGGGCAGAGGGTTCTCGCGGTTCTATCTAGTTACGCGTTAAACCAACTAGAATTTTTTTGAGTCAGATCTGCGTAGCGAGAACCCTCTGCCCACAGTGGAGATTGCCATCCGGAACACGGGCGATGTAAACCGTCGAACGGACGACTGTGACGGTAAGC	TAAACCGTCGAACGGA	CACAGTGGAGATTGCCAT	CACAGaggagataGCCAT	FEv1	569	3.86643
1219	SMARCB1	chr22	23833592	23833599	MNV	TGGAGATT	AGGAGATA	24175778	+	TGG	CGAGAACCCTCTGCCCACAG	TCTTGGGAGACGGGT	15	GTCTCCTCTATCG	13	GCTATCTCCTCTGTGGGCAGAGGGTTCT	9	4	CGTAGCGAGAACCCTCTGCCCACAGTGGAGATTGCCATCCGGAACACGGGCGATG	GCGAGAAAAGCCTTGTTTGCGAGAACCCTCTGCCCACAGGTTTGGAGACGTTGACTATCGTCTCGGTGCGCTATCTCCTCTGTGGGCAGAGGGTTCTCGCGGTTCTATCTAGTTACGCGTTAAACCAACTAGAATTTTTTTGAGTCAGATCTGCGTAGCGAGAACCCTCTGCCCACAGTGGAGATTGCCATCCGGAACACGGGCGATGTAAACCGTCGAACGGACGACTGTGACGGTAAGC	TAAACCGTCGAACGGA	CACAGTGGAGATTGCCAT	CACAGaggagataGCCAT	original	512	0.195312
1219	SMARCB1	chr22	23833592	23833599	MNV	TGGAGATT	AGGAGATA	24175778	+	TGG	CGAGAACCCTCTGCCCACAG	TCTTGGGAGACGGGT	15	GTCTCCTCTATCG	13	GCTATCTCCTCTGTGGGCAGAGGGTTCT	9	4	CGTAGCGAGAACCCTCTGCCCACAGTGGAGATTGCCATCCGGAACACGGGCGATG	GCGAGAAAAGCCTTGTTTGCGAGAACCCTCTGCCCACAGGTTTGGAGACGTTGACTATCGTCTCGGTGCGCTATCTCCTCTGTGGGCAGAGGGTTCTCGCGGTTCTATCTAGTTACGCGTTAAACCAACTAGAATTTTTTTGAGTCAGATCTGCGTAGCGAGAACCCTCTGCCCACAGTGGAGATTGCCATCCGGAACACGGGCGATGTAAACCGTCGAACGGACGACTGTGACGGTAAGC	TAAACCGTCGAACGGA	CACAGTGGAGATTGCCAT	CACAGaggagataGCCAT	FEv2	540	0.185185
1219	SMARCB1	chr22	23833592	23833599	MNV	TGGAGATT	AGGAGATA	24175778	+	TGG	CGAGAACCCTCTGCCCACAG	TCTTGGGAGACGGGT	15	GTCTCCTCTATCGGTA	16	ATGGCTATCTCCTCTGTGGGCAGAGGGTTCT	12	4	CGTAGCGAGAACCCTCTGCCCACAGTGGAGATTGCCATCCGGAACACGGGCGATG	GCGAGAAAAGCCTTGTTTGCGAGAACCCTCTGCCCACAGGTTTGGAGACGTTGACTATCGTCTCGGTGCATGGCTATCTCCTCTGTGGGCAGAGGGTTCTCGCGGTTCTATCTAGTTACGCGTTAAACCAACTAGAATTTTTTTGAGTCAGATCGTAGCGAGAACCCTCTGCCCACAGTGGAGATTGCCATCCGGAACACGGGCGATGCTGATCCTCAGGATCTCGACTGTGACGGTAAGC	CTGATCCTCAGGATCT	CACAGTGGAGATTGCCAT	CACAGaggagataGCCAT	FE	930	7.09677
1219	SMARCB1	chr22	23833592	23833599	MNV	TGGAGATT	AGGAGATA	24175778	+	TGG	CGAGAACCCTCTGCCCACAG	TCTTGGGAGACGGGT	15	GTCTCCTCTATCGGTA	16	ATGGCTATCTCCTCTGTGGGCAGAGGGTTCT	12	4	CGTAGCGAGAACCCTCTGCCCACAGTGGAGATTGCCATCCGGAACACGGGCGATG	GCGAGAAAAGCCTTGTTTGCGAGAACCCTCTGCCCACAGGTTTGGAGACGTTGACTATCGTCTCGGTGCATGGCTATCTCCTCTGTGGGCAGAGGGTTCTCGCGGTTCTATCTAGTTACGCGTTAAACCAACTAGAATTTTTTTGAGTCAGATCGTAGCGAGAACCCTCTGCCCACAGTGGAGATTGCCATCCGGAACACGGGCGATGCTGATCCTCAGGATCTCGACTGTGACGGTAAGC	CTGATCCTCAGGATCT	CACAGTGGAGATTGCCAT	CACAGaggagataGCCAT	FEv1	2156	9.83302
1219	SMARCB1	chr22	23833592	23833599	MNV	TGGAGATT	AGGAGATA	24175778	+	TGG	CGAGAACCCTCTGCCCACAG	TCTTGGGAGACGGGT	15	GTCTCCTCTATCGGTA	16	ATGGCTATCTCCTCTGTGGGCAGAGGGTTCT	12	4	CGTAGCGAGAACCCTCTGCCCACAGTGGAGATTGCCATCCGGAACACGGGCGATG	GCGAGAAAAGCCTTGTTTGCGAGAACCCTCTGCCCACAGGTTTGGAGACGTTGACTATCGTCTCGGTGCATGGCTATCTCCTCTGTGGGCAGAGGGTTCTCGCGGTTCTATCTAGTTACGCGTTAAACCAACTAGAATTTTTTTGAGTCAGATCGTAGCGAGAACCCTCTGCCCACAGTGGAGATTGCCATCCGGAACACGGGCGATGCTGATCCTCAGGATCTCGACTGTGACGGTAAGC	CTGATCCTCAGGATCT	CACAGTGGAGATTGCCAT	CACAGaggagataGCCAT	original	2009	5.22648
1219	SMARCB1	chr22	23833592	23833599	MNV	TGGAGATT	AGGAGATA	24175778	+	TGG	CGAGAACCCTCTGCCCACAG	TCTTGGGAGACGGGT	15	GTCTCCTCTATCGGTA	16	ATGGCTATCTCCTCTGTGGGCAGAGGGTTCT	12	4	CGTAGCGAGAACCCTCTGCCCACAGTGGAGATTGCCATCCGGAACACGGGCGATG	GCGAGAAAAGCCTTGTTTGCGAGAACCCTCTGCCCACAGGTTTGGAGACGTTGACTATCGTCTCGGTGCATGGCTATCTCCTCTGTGGGCAGAGGGTTCTCGCGGTTCTATCTAGTTACGCGTTAAACCAACTAGAATTTTTTTGAGTCAGATCGTAGCGAGAACCCTCTGCCCACAGTGGAGATTGCCATCCGGAACACGGGCGATGCTGATCCTCAGGATCTCGACTGTGACGGTAAGC	CTGATCCTCAGGATCT	CACAGTGGAGATTGCCAT	CACAGaggagataGCCAT	FEv2	1865	6.91689
1219	SMARCB1	chr22	23833592	23833599	MNV	TGGAGATT	AGGAGATA	24175778	+	TGG	CGAGAACCCTCTGCCCACAG	TCTTGGGAGACGGGT	15	GTCTCCTCTATCGG	14	GGCTATCTCCTCTGTGGGCAGAGGGTTCT	10	4	CGTAGCGAGAACCCTCTGCCCACAGTGGAGATTGCCATCCGGAACACGGGCGATG	GCGAGAAAAGCCTTGTTTGCGAGAACCCTCTGCCCACAGGTTTGGAGACGTTGACTATCGTCTCGGTGCGGCTATCTCCTCTGTGGGCAGAGGGTTCTCGCGGTTCTATCTAGTTACGCGTTAAACCAACTAGAATTTTTTTGAGTCAGATCTCGTAGCGAGAACCCTCTGCCCACAGTGGAGATTGCCATCCGGAACACGGGCGATGGAACCTACAACACCTACGACTGTGACGGTAAGC	GAACCTACAACACCTA	CACAGTGGAGATTGCCAT	CACAGaggagataGCCAT	FE	878	2.3918
1219	SMARCB1	chr22	23833592	23833599	MNV	TGGAGATT	AGGAGATA	24175778	+	TGG	CGAGAACCCTCTGCCCACAG	TCTTGGGAGACGGGT	15	GTCTCCTCTATCGG	14	GGCTATCTCCTCTGTGGGCAGAGGGTTCT	10	4	CGTAGCGAGAACCCTCTGCCCACAGTGGAGATTGCCATCCGGAACACGGGCGATG	GCGAGAAAAGCCTTGTTTGCGAGAACCCTCTGCCCACAGGTTTGGAGACGTTGACTATCGTCTCGGTGCGGCTATCTCCTCTGTGGGCAGAGGGTTCTCGCGGTTCTATCTAGTTACGCGTTAAACCAACTAGAATTTTTTTGAGTCAGATCTCGTAGCGAGAACCCTCTGCCCACAGTGGAGATTGCCATCCGGAACACGGGCGATGGAACCTACAACACCTACGACTGTGACGGTAAGC	GAACCTACAACACCTA	CACAGTGGAGATTGCCAT	CACAGaggagataGCCAT	FEv1	1202	3.49418
1219	SMARCB1	chr22	23833592	23833599	MNV	TGGAGATT	AGGAGATA	24175778	+	TGG	CGAGAACCCTCTGCCCACAG	TCTTGGGAGACGGGT	15	GTCTCCTCTATCGG	14	GGCTATCTCCTCTGTGGGCAGAGGGTTCT	10	4	CGTAGCGAGAACCCTCTGCCCACAGTGGAGATTGCCATCCGGAACACGGGCGATG	GCGAGAAAAGCCTTGTTTGCGAGAACCCTCTGCCCACAGGTTTGGAGACGTTGACTATCGTCTCGGTGCGGCTATCTCCTCTGTGGGCAGAGGGTTCTCGCGGTTCTATCTAGTTACGCGTTAAACCAACTAGAATTTTTTTGAGTCAGATCTCGTAGCGAGAACCCTCTGCCCACAGTGGAGATTGCCATCCGGAACACGGGCGATGGAACCTACAACACCTACGACTGTGACGGTAAGC	GAACCTACAACACCTA	CACAGTGGAGATTGCCAT	CACAGaggagataGCCAT	original	1372	2.55102
1219	SMARCB1	chr22	23833592	23833599	MNV	TGGAGATT	AGGAGATA	24175778	+	TGG	CGAGAACCCTCTGCCCACAG	TCTTGGGAGACGGGT	15	GTCTCCTCTATCGG	14	GGCTATCTCCTCTGTGGGCAGAGGGTTCT	10	4	CGTAGCGAGAACCCTCTGCCCACAGTGGAGATTGCCATCCGGAACACGGGCGATG	GCGAGAAAAGCCTTGTTTGCGAGAACCCTCTGCCCACAGGTTTGGAGACGTTGACTATCGTCTCGGTGCGGCTATCTCCTCTGTGGGCAGAGGGTTCTCGCGGTTCTATCTAGTTACGCGTTAAACCAACTAGAATTTTTTTGAGTCAGATCTCGTAGCGAGAACCCTCTGCCCACAGTGGAGATTGCCATCCGGAACACGGGCGATGGAACCTACAACACCTACGACTGTGACGGTAAGC	GAACCTACAACACCTA	CACAGTGGAGATTGCCAT	CACAGaggagataGCCAT	FEv2	1513	3.30469
1220	SMARCB1	chr22	23833592	23833596	MNV	TGGAG	GGGAA	24175790	-	TGG	CGCATCGCCCGTGTTCCGGA	GGAACACGG	9	ACAGGGGAAATTGCCATCC	19	ACAGGGGAAATTGCCATCCGGAACACGG	9	10	AGAACCCTCTGCCCACAGTGGAGATTGCCATCCGGAACACGGGCGATGCGGACCA	GCGAGAAAAGCCTTGTTTGCGCATCGCCCGTGTTCCGGAGTTTGGAGACGTTGACTATCGTCTCGGTGCACAGGGGAAATTGCCATCCGGAACACGGCGCGGTTCTATCTAGTTACGCGTTAAACCAACTAGAATTTTTTTGAGTCAGATCTGAGAACCCTCTGCCCACAGTGGAGATTGCCATCCGGAACACGGGCGATGCGGACCAGGATTACCAGGATCGACGACTGTGACGGTAAGC	GGATTACCAGGATCGA	CACAGTGGAGATTGC	CACAGgggaaATTGC	FE	223	1.79372
1220	SMARCB1	chr22	23833592	23833596	MNV	TGGAG	GGGAA	24175790	-	TGG	CGCATCGCCCGTGTTCCGGA	GGAACACGG	9	ACAGGGGAAATTGCCATCC	19	ACAGGGGAAATTGCCATCCGGAACACGG	9	10	AGAACCCTCTGCCCACAGTGGAGATTGCCATCCGGAACACGGGCGATGCGGACCA	GCGAGAAAAGCCTTGTTTGCGCATCGCCCGTGTTCCGGAGTTTGGAGACGTTGACTATCGTCTCGGTGCACAGGGGAAATTGCCATCCGGAACACGGCGCGGTTCTATCTAGTTACGCGTTAAACCAACTAGAATTTTTTTGAGTCAGATCTGAGAACCCTCTGCCCACAGTGGAGATTGCCATCCGGAACACGGGCGATGCGGACCAGGATTACCAGGATCGACGACTGTGACGGTAAGC	GGATTACCAGGATCGA	CACAGTGGAGATTGC	CACAGgggaaATTGC	FEv1	408	6.61765
1220	SMARCB1	chr22	23833592	23833596	MNV	TGGAG	GGGAA	24175790	-	TGG	CGCATCGCCCGTGTTCCGGA	GGAACACGG	9	ACAGGGGAAATTGCCATCC	19	ACAGGGGAAATTGCCATCCGGAACACGG	9	10	AGAACCCTCTGCCCACAGTGGAGATTGCCATCCGGAACACGGGCGATGCGGACCA	GCGAGAAAAGCCTTGTTTGCGCATCGCCCGTGTTCCGGAGTTTGGAGACGTTGACTATCGTCTCGGTGCACAGGGGAAATTGCCATCCGGAACACGGCGCGGTTCTATCTAGTTACGCGTTAAACCAACTAGAATTTTTTTGAGTCAGATCTGAGAACCCTCTGCCCACAGTGGAGATTGCCATCCGGAACACGGGCGATGCGGACCAGGATTACCAGGATCGACGACTGTGACGGTAAGC	GGATTACCAGGATCGA	CACAGTGGAGATTGC	CACAGgggaaATTGC	original	310	2.25806
1220	SMARCB1	chr22	23833592	23833596	MNV	TGGAG	GGGAA	24175790	-	TGG	CGCATCGCCCGTGTTCCGGA	GGAACACGG	9	ACAGGGGAAATTGCCATCC	19	ACAGGGGAAATTGCCATCCGGAACACGG	9	10	AGAACCCTCTGCCCACAGTGGAGATTGCCATCCGGAACACGGGCGATGCGGACCA	GCGAGAAAAGCCTTGTTTGCGCATCGCCCGTGTTCCGGAGTTTGGAGACGTTGACTATCGTCTCGGTGCACAGGGGAAATTGCCATCCGGAACACGGCGCGGTTCTATCTAGTTACGCGTTAAACCAACTAGAATTTTTTTGAGTCAGATCTGAGAACCCTCTGCCCACAGTGGAGATTGCCATCCGGAACACGGGCGATGCGGACCAGGATTACCAGGATCGACGACTGTGACGGTAAGC	GGATTACCAGGATCGA	CACAGTGGAGATTGC	CACAGgggaaATTGC	FEv2	378	5.02646
1220	SMARCB1	chr22	23833592	23833596	MNV	TGGAG	GGGAA	24175790	-	TGG	CGCATCGCCCGTGTTCCGGA	GGAACACGGGCGA	13	ACAGGGGAAATTGCCATCC	19	ACAGGGGAAATTGCCATCCGGAACACGGGCGA	9	10	AGAACCCTCTGCCCACAGTGGAGATTGCCATCCGGAACACGGGCGATGCGGACCA	GCGAGAAAAGCCTTGTTTGCGCATCGCCCGTGTTCCGGAGTTTGGAGACGTTGACTATCGTCTCGGTGCACAGGGGAAATTGCCATCCGGAACACGGGCGACGCGGTTCTATCTAGTTACGCGTTAAACCAACTAGAATTTTTTTGAGTCAGAAGAACCCTCTGCCCACAGTGGAGATTGCCATCCGGAACACGGGCGATGCGGACCACGATGGCAGCATCATCCGACTGTGACGGTAAGC	CGATGGCAGCATCATC	CACAGTGGAGATTGC	CACAGgggaaATTGC	FE	231	8.65801
1220	SMARCB1	chr22	23833592	23833596	MNV	TGGAG	GGGAA	24175790	-	TGG	CGCATCGCCCGTGTTCCGGA	GGAACACGGGCGA	13	ACAGGGGAAATTGCCATCC	19	ACAGGGGAAATTGCCATCCGGAACACGGGCGA	9	10	AGAACCCTCTGCCCACAGTGGAGATTGCCATCCGGAACACGGGCGATGCGGACCA	GCGAGAAAAGCCTTGTTTGCGCATCGCCCGTGTTCCGGAGTTTGGAGACGTTGACTATCGTCTCGGTGCACAGGGGAAATTGCCATCCGGAACACGGGCGACGCGGTTCTATCTAGTTACGCGTTAAACCAACTAGAATTTTTTTGAGTCAGAAGAACCCTCTGCCCACAGTGGAGATTGCCATCCGGAACACGGGCGATGCGGACCACGATGGCAGCATCATCCGACTGTGACGGTAAGC	CGATGGCAGCATCATC	CACAGTGGAGATTGC	CACAGgggaaATTGC	FEv1	375	22.9333
1220	SMARCB1	chr22	23833592	23833596	MNV	TGGAG	GGGAA	24175790	-	TGG	CGCATCGCCCGTGTTCCGGA	GGAACACGGGCGA	13	ACAGGGGAAATTGCCATCC	19	ACAGGGGAAATTGCCATCCGGAACACGGGCGA	9	10	AGAACCCTCTGCCCACAGTGGAGATTGCCATCCGGAACACGGGCGATGCGGACCA	GCGAGAAAAGCCTTGTTTGCGCATCGCCCGTGTTCCGGAGTTTGGAGACGTTGACTATCGTCTCGGTGCACAGGGGAAATTGCCATCCGGAACACGGGCGACGCGGTTCTATCTAGTTACGCGTTAAACCAACTAGAATTTTTTTGAGTCAGAAGAACCCTCTGCCCACAGTGGAGATTGCCATCCGGAACACGGGCGATGCGGACCACGATGGCAGCATCATCCGACTGTGACGGTAAGC	CGATGGCAGCATCATC	CACAGTGGAGATTGC	CACAGgggaaATTGC	original	323	8.04954
1220	SMARCB1	chr22	23833592	23833596	MNV	TGGAG	GGGAA	24175790	-	TGG	CGCATCGCCCGTGTTCCGGA	GGAACACGGGCGA	13	ACAGGGGAAATTGCCATCC	19	ACAGGGGAAATTGCCATCCGGAACACGGGCGA	9	10	AGAACCCTCTGCCCACAGTGGAGATTGCCATCCGGAACACGGGCGATGCGGACCA	GCGAGAAAAGCCTTGTTTGCGCATCGCCCGTGTTCCGGAGTTTGGAGACGTTGACTATCGTCTCGGTGCACAGGGGAAATTGCCATCCGGAACACGGGCGACGCGGTTCTATCTAGTTACGCGTTAAACCAACTAGAATTTTTTTGAGTCAGAAGAACCCTCTGCCCACAGTGGAGATTGCCATCCGGAACACGGGCGATGCGGACCACGATGGCAGCATCATCCGACTGTGACGGTAAGC	CGATGGCAGCATCATC	CACAGTGGAGATTGC	CACAGgggaaATTGC	FEv2	449	18.7082
1220	SMARCB1	chr22	23833592	23833596	MNV	TGGAG	GGGAA	24175794	-	CGG	GGTCCGCATCGCCCGTGTTC	CACGGGCGATGCG	13	ACAGGGGAAATTGCCATCCGGAA	23	ACAGGGGAAATTGCCATCCGGAACACGGGCGATGCG	9	14	CCCTCTGCCCACAGTGGAGATTGCCATCCGGAACACGGGCGATGCGGACCAGTGG	GCGAGAAAAGCCTTGTTTGGGTCCGCATCGCCCGTGTTCGTTTGGAGACGTTGACTATCGTCTCGGTGCACAGGGGAAATTGCCATCCGGAACACGGGCGATGCGCGCGGTTCTATCTAGTTACGCGTTAAACCAACTAGAATTTTTTTGAGTCCCTCTGCCCACAGTGGAGATTGCCATCCGGAACACGGGCGATGCGGACCAGTGGCATATGGAGTGGGCTACGACTGTGACGGTAAGC	CATATGGAGTGGGCTA	CACAGTGGAGATTGC	CACAGgggaaATTGC	FE	90	7.77778
1220	SMARCB1	chr22	23833592	23833596	MNV	TGGAG	GGGAA	24175794	-	CGG	GGTCCGCATCGCCCGTGTTC	CACGGGCGATGCG	13	ACAGGGGAAATTGCCATCCGGAA	23	ACAGGGGAAATTGCCATCCGGAACACGGGCGATGCG	9	14	CCCTCTGCCCACAGTGGAGATTGCCATCCGGAACACGGGCGATGCGGACCAGTGG	GCGAGAAAAGCCTTGTTTGGGTCCGCATCGCCCGTGTTCGTTTGGAGACGTTGACTATCGTCTCGGTGCACAGGGGAAATTGCCATCCGGAACACGGGCGATGCGCGCGGTTCTATCTAGTTACGCGTTAAACCAACTAGAATTTTTTTGAGTCCCTCTGCCCACAGTGGAGATTGCCATCCGGAACACGGGCGATGCGGACCAGTGGCATATGGAGTGGGCTACGACTGTGACGGTAAGC	CATATGGAGTGGGCTA	CACAGTGGAGATTGC	CACAGgggaaATTGC	FEv1	202	11.3861
1220	SMARCB1	chr22	23833592	23833596	MNV	TGGAG	GGGAA	24175794	-	CGG	GGTCCGCATCGCCCGTGTTC	CACGGGCGATGCG	13	ACAGGGGAAATTGCCATCCGGAA	23	ACAGGGGAAATTGCCATCCGGAACACGGGCGATGCG	9	14	CCCTCTGCCCACAGTGGAGATTGCCATCCGGAACACGGGCGATGCGGACCAGTGG	GCGAGAAAAGCCTTGTTTGGGTCCGCATCGCCCGTGTTCGTTTGGAGACGTTGACTATCGTCTCGGTGCACAGGGGAAATTGCCATCCGGAACACGGGCGATGCGCGCGGTTCTATCTAGTTACGCGTTAAACCAACTAGAATTTTTTTGAGTCCCTCTGCCCACAGTGGAGATTGCCATCCGGAACACGGGCGATGCGGACCAGTGGCATATGGAGTGGGCTACGACTGTGACGGTAAGC	CATATGGAGTGGGCTA	CACAGTGGAGATTGC	CACAGgggaaATTGC	original	210	0
1220	SMARCB1	chr22	23833592	23833596	MNV	TGGAG	GGGAA	24175794	-	CGG	GGTCCGCATCGCCCGTGTTC	CACGGGCGATGCG	13	ACAGGGGAAATTGCCATCCGGAA	23	ACAGGGGAAATTGCCATCCGGAACACGGGCGATGCG	9	14	CCCTCTGCCCACAGTGGAGATTGCCATCCGGAACACGGGCGATGCGGACCAGTGG	GCGAGAAAAGCCTTGTTTGGGTCCGCATCGCCCGTGTTCGTTTGGAGACGTTGACTATCGTCTCGGTGCACAGGGGAAATTGCCATCCGGAACACGGGCGATGCGCGCGGTTCTATCTAGTTACGCGTTAAACCAACTAGAATTTTTTTGAGTCCCTCTGCCCACAGTGGAGATTGCCATCCGGAACACGGGCGATGCGGACCAGTGGCATATGGAGTGGGCTACGACTGTGACGGTAAGC	CATATGGAGTGGGCTA	CACAGTGGAGATTGC	CACAGgggaaATTGC	FEv2	195	22.0513
1220	SMARCB1	chr22	23833592	23833596	MNV	TGGAG	GGGAA	24175794	-	CGG	GGTCCGCATCGCCCGTGTTC	CACGGGCGA	9	ACAGGGGAAATTGCCATCCGGAA	23	ACAGGGGAAATTGCCATCCGGAACACGGGCGA	9	14	CCCTCTGCCCACAGTGGAGATTGCCATCCGGAACACGGGCGATGCGGACCAGTGG	GCGAGAAAAGCCTTGTTTGGGTCCGCATCGCCCGTGTTCGTTTGGAGACGTTGACTATCGTCTCGGTGCACAGGGGAAATTGCCATCCGGAACACGGGCGACGCGGTTCTATCTAGTTACGCGTTAAACCAACTAGAATTTTTTTGAGTCAGACCCTCTGCCCACAGTGGAGATTGCCATCCGGAACACGGGCGATGCGGACCAGTGGTGGGCGTGTTGGTGGACGACTGTGACGGTAAGC	TGGGCGTGTTGGTGGA	CACAGTGGAGATTGC	CACAGgggaaATTGC	FE	58	6.89655
1220	SMARCB1	chr22	23833592	23833596	MNV	TGGAG	GGGAA	24175794	-	CGG	GGTCCGCATCGCCCGTGTTC	CACGGGCGA	9	ACAGGGGAAATTGCCATCCGGAA	23	ACAGGGGAAATTGCCATCCGGAACACGGGCGA	9	14	CCCTCTGCCCACAGTGGAGATTGCCATCCGGAACACGGGCGATGCGGACCAGTGG	GCGAGAAAAGCCTTGTTTGGGTCCGCATCGCCCGTGTTCGTTTGGAGACGTTGACTATCGTCTCGGTGCACAGGGGAAATTGCCATCCGGAACACGGGCGACGCGGTTCTATCTAGTTACGCGTTAAACCAACTAGAATTTTTTTGAGTCAGACCCTCTGCCCACAGTGGAGATTGCCATCCGGAACACGGGCGATGCGGACCAGTGGTGGGCGTGTTGGTGGACGACTGTGACGGTAAGC	TGGGCGTGTTGGTGGA	CACAGTGGAGATTGC	CACAGgggaaATTGC	FEv1	101	6.93069
1220	SMARCB1	chr22	23833592	23833596	MNV	TGGAG	GGGAA	24175794	-	CGG	GGTCCGCATCGCCCGTGTTC	CACGGGCGA	9	ACAGGGGAAATTGCCATCCGGAA	23	ACAGGGGAAATTGCCATCCGGAACACGGGCGA	9	14	CCCTCTGCCCACAGTGGAGATTGCCATCCGGAACACGGGCGATGCGGACCAGTGG	GCGAGAAAAGCCTTGTTTGGGTCCGCATCGCCCGTGTTCGTTTGGAGACGTTGACTATCGTCTCGGTGCACAGGGGAAATTGCCATCCGGAACACGGGCGACGCGGTTCTATCTAGTTACGCGTTAAACCAACTAGAATTTTTTTGAGTCAGACCCTCTGCCCACAGTGGAGATTGCCATCCGGAACACGGGCGATGCGGACCAGTGGTGGGCGTGTTGGTGGACGACTGTGACGGTAAGC	TGGGCGTGTTGGTGGA	CACAGTGGAGATTGC	CACAGgggaaATTGC	original	166	0
1220	SMARCB1	chr22	23833592	23833596	MNV	TGGAG	GGGAA	24175794	-	CGG	GGTCCGCATCGCCCGTGTTC	CACGGGCGA	9	ACAGGGGAAATTGCCATCCGGAA	23	ACAGGGGAAATTGCCATCCGGAACACGGGCGA	9	14	CCCTCTGCCCACAGTGGAGATTGCCATCCGGAACACGGGCGATGCGGACCAGTGG	GCGAGAAAAGCCTTGTTTGGGTCCGCATCGCCCGTGTTCGTTTGGAGACGTTGACTATCGTCTCGGTGCACAGGGGAAATTGCCATCCGGAACACGGGCGACGCGGTTCTATCTAGTTACGCGTTAAACCAACTAGAATTTTTTTGAGTCAGACCCTCTGCCCACAGTGGAGATTGCCATCCGGAACACGGGCGATGCGGACCAGTGGTGGGCGTGTTGGTGGACGACTGTGACGGTAAGC	TGGGCGTGTTGGTGGA	CACAGTGGAGATTGC	CACAGgggaaATTGC	FEv2	118	7.62712
1220	SMARCB1	chr22	23833592	23833596	MNV	TGGAG	GGGAA	24175778	+	TGG	CGAGAACCCTCTGCCCACAG	TCTTGGGAGACGGGT	15	GTCCCCTTTAACG	13	GCAATTTCCCCTGTGGGCAGAGGGTTCT	9	4	CGTAGCGAGAACCCTCTGCCCACAGTGGAGATTGCCATCCGGAACACGGGCGATG	GCGAGAAAAGCCTTGTTTGCGAGAACCCTCTGCCCACAGGTTTGGAGACGTTGACTATCGTCTCGGTGCGCAATTTCCCCTGTGGGCAGAGGGTTCTCGCGGTTCTATCTAGTTACGCGTTAAACCAACTAGAATTTTTTTGAGTCAGATCTGCGTAGCGAGAACCCTCTGCCCACAGTGGAGATTGCCATCCGGAACACGGGCGATGCTACACCCAGTAAGATCGACTGTGACGGTAAGC	CTACACCCAGTAAGAT	CACAGTGGAGATTGC	CACAGgggaaATTGC	FE	66	21.2121
1220	SMARCB1	chr22	23833592	23833596	MNV	TGGAG	GGGAA	24175778	+	TGG	CGAGAACCCTCTGCCCACAG	TCTTGGGAGACGGGT	15	GTCCCCTTTAACG	13	GCAATTTCCCCTGTGGGCAGAGGGTTCT	9	4	CGTAGCGAGAACCCTCTGCCCACAGTGGAGATTGCCATCCGGAACACGGGCGATG	GCGAGAAAAGCCTTGTTTGCGAGAACCCTCTGCCCACAGGTTTGGAGACGTTGACTATCGTCTCGGTGCGCAATTTCCCCTGTGGGCAGAGGGTTCTCGCGGTTCTATCTAGTTACGCGTTAAACCAACTAGAATTTTTTTGAGTCAGATCTGCGTAGCGAGAACCCTCTGCCCACAGTGGAGATTGCCATCCGGAACACGGGCGATGCTACACCCAGTAAGATCGACTGTGACGGTAAGC	CTACACCCAGTAAGAT	CACAGTGGAGATTGC	CACAGgggaaATTGC	FEv1	99	29.2929
1220	SMARCB1	chr22	23833592	23833596	MNV	TGGAG	GGGAA	24175778	+	TGG	CGAGAACCCTCTGCCCACAG	TCTTGGGAGACGGGT	15	GTCCCCTTTAACG	13	GCAATTTCCCCTGTGGGCAGAGGGTTCT	9	4	CGTAGCGAGAACCCTCTGCCCACAGTGGAGATTGCCATCCGGAACACGGGCGATG	GCGAGAAAAGCCTTGTTTGCGAGAACCCTCTGCCCACAGGTTTGGAGACGTTGACTATCGTCTCGGTGCGCAATTTCCCCTGTGGGCAGAGGGTTCTCGCGGTTCTATCTAGTTACGCGTTAAACCAACTAGAATTTTTTTGAGTCAGATCTGCGTAGCGAGAACCCTCTGCCCACAGTGGAGATTGCCATCCGGAACACGGGCGATGCTACACCCAGTAAGATCGACTGTGACGGTAAGC	CTACACCCAGTAAGAT	CACAGTGGAGATTGC	CACAGgggaaATTGC	original	76	19.7368
1220	SMARCB1	chr22	23833592	23833596	MNV	TGGAG	GGGAA	24175778	+	TGG	CGAGAACCCTCTGCCCACAG	TCTTGGGAGACGGGT	15	GTCCCCTTTAACG	13	GCAATTTCCCCTGTGGGCAGAGGGTTCT	9	4	CGTAGCGAGAACCCTCTGCCCACAGTGGAGATTGCCATCCGGAACACGGGCGATG	GCGAGAAAAGCCTTGTTTGCGAGAACCCTCTGCCCACAGGTTTGGAGACGTTGACTATCGTCTCGGTGCGCAATTTCCCCTGTGGGCAGAGGGTTCTCGCGGTTCTATCTAGTTACGCGTTAAACCAACTAGAATTTTTTTGAGTCAGATCTGCGTAGCGAGAACCCTCTGCCCACAGTGGAGATTGCCATCCGGAACACGGGCGATGCTACACCCAGTAAGATCGACTGTGACGGTAAGC	CTACACCCAGTAAGAT	CACAGTGGAGATTGC	CACAGgggaaATTGC	FEv2	129	19.3798
1220	SMARCB1	chr22	23833592	23833596	MNV	TGGAG	GGGAA	24175778	+	TGG	CGAGAACCCTCTGCCCACAG	TCTTGGGAGACGGGT	15	GTCCCCTTTAACGG	14	GGCAATTTCCCCTGTGGGCAGAGGGTTCT	10	4	CGTAGCGAGAACCCTCTGCCCACAGTGGAGATTGCCATCCGGAACACGGGCGATG	GCGAGAAAAGCCTTGTTTGCGAGAACCCTCTGCCCACAGGTTTGGAGACGTTGACTATCGTCTCGGTGCGGCAATTTCCCCTGTGGGCAGAGGGTTCTCGCGGTTCTATCTAGTTACGCGTTAAACCAACTAGAATTTTTTTGAGTCAGATCTCGTAGCGAGAACCCTCTGCCCACAGTGGAGATTGCCATCCGGAACACGGGCGATGATCATCTAGTACGATACGACTGTGACGGTAAGC	ATCATCTAGTACGATA	CACAGTGGAGATTGC	CACAGgggaaATTGC	FE	132	12.8788
1220	SMARCB1	chr22	23833592	23833596	MNV	TGGAG	GGGAA	24175778	+	TGG	CGAGAACCCTCTGCCCACAG	TCTTGGGAGACGGGT	15	GTCCCCTTTAACGG	14	GGCAATTTCCCCTGTGGGCAGAGGGTTCT	10	4	CGTAGCGAGAACCCTCTGCCCACAGTGGAGATTGCCATCCGGAACACGGGCGATG	GCGAGAAAAGCCTTGTTTGCGAGAACCCTCTGCCCACAGGTTTGGAGACGTTGACTATCGTCTCGGTGCGGCAATTTCCCCTGTGGGCAGAGGGTTCTCGCGGTTCTATCTAGTTACGCGTTAAACCAACTAGAATTTTTTTGAGTCAGATCTCGTAGCGAGAACCCTCTGCCCACAGTGGAGATTGCCATCCGGAACACGGGCGATGATCATCTAGTACGATACGACTGTGACGGTAAGC	ATCATCTAGTACGATA	CACAGTGGAGATTGC	CACAGgggaaATTGC	FEv1	163	28.8344
1220	SMARCB1	chr22	23833592	23833596	MNV	TGGAG	GGGAA	24175778	+	TGG	CGAGAACCCTCTGCCCACAG	TCTTGGGAGACGGGT	15	GTCCCCTTTAACGG	14	GGCAATTTCCCCTGTGGGCAGAGGGTTCT	10	4	CGTAGCGAGAACCCTCTGCCCACAGTGGAGATTGCCATCCGGAACACGGGCGATG	GCGAGAAAAGCCTTGTTTGCGAGAACCCTCTGCCCACAGGTTTGGAGACGTTGACTATCGTCTCGGTGCGGCAATTTCCCCTGTGGGCAGAGGGTTCTCGCGGTTCTATCTAGTTACGCGTTAAACCAACTAGAATTTTTTTGAGTCAGATCTCGTAGCGAGAACCCTCTGCCCACAGTGGAGATTGCCATCCGGAACACGGGCGATGATCATCTAGTACGATACGACTGTGACGGTAAGC	ATCATCTAGTACGATA	CACAGTGGAGATTGC	CACAGgggaaATTGC	original	154	23.3766
1220	SMARCB1	chr22	23833592	23833596	MNV	TGGAG	GGGAA	24175778	+	TGG	CGAGAACCCTCTGCCCACAG	TCTTGGGAGACGGGT	15	GTCCCCTTTAACGG	14	GGCAATTTCCCCTGTGGGCAGAGGGTTCT	10	4	CGTAGCGAGAACCCTCTGCCCACAGTGGAGATTGCCATCCGGAACACGGGCGATG	GCGAGAAAAGCCTTGTTTGCGAGAACCCTCTGCCCACAGGTTTGGAGACGTTGACTATCGTCTCGGTGCGGCAATTTCCCCTGTGGGCAGAGGGTTCTCGCGGTTCTATCTAGTTACGCGTTAAACCAACTAGAATTTTTTTGAGTCAGATCTCGTAGCGAGAACCCTCTGCCCACAGTGGAGATTGCCATCCGGAACACGGGCGATGATCATCTAGTACGATACGACTGTGACGGTAAGC	ATCATCTAGTACGATA	CACAGTGGAGATTGC	CACAGgggaaATTGC	FEv2	200	17
1220	SMARCB1	chr22	23833592	23833596	MNV	TGGAG	GGGAA	24175778	+	TGG	CGAGAACCCTCTGCCCACAG	TCTTGGGAGACGGGT	15	GTCCCCTTTAACGGT	15	TGGCAATTTCCCCTGTGGGCAGAGGGTTCT	11	4	CGTAGCGAGAACCCTCTGCCCACAGTGGAGATTGCCATCCGGAACACGGGCGATG	GCGAGAAAAGCCTTGTTTGCGAGAACCCTCTGCCCACAGGTTTGGAGACGTTGACTATCGTCTCGGTGCTGGCAATTTCCCCTGTGGGCAGAGGGTTCTCGCGGTTCTATCTAGTTACGCGTTAAACCAACTAGAATTTTTTTGAGTCAGATCCGTAGCGAGAACCCTCTGCCCACAGTGGAGATTGCCATCCGGAACACGGGCGATGGATGCTAAGGGATACCCGACTGTGACGGTAAGC	GATGCTAAGGGATACC	CACAGTGGAGATTGC	CACAGgggaaATTGC	FE	233	9.44206
1220	SMARCB1	chr22	23833592	23833596	MNV	TGGAG	GGGAA	24175778	+	TGG	CGAGAACCCTCTGCCCACAG	TCTTGGGAGACGGGT	15	GTCCCCTTTAACGGT	15	TGGCAATTTCCCCTGTGGGCAGAGGGTTCT	11	4	CGTAGCGAGAACCCTCTGCCCACAGTGGAGATTGCCATCCGGAACACGGGCGATG	GCGAGAAAAGCCTTGTTTGCGAGAACCCTCTGCCCACAGGTTTGGAGACGTTGACTATCGTCTCGGTGCTGGCAATTTCCCCTGTGGGCAGAGGGTTCTCGCGGTTCTATCTAGTTACGCGTTAAACCAACTAGAATTTTTTTGAGTCAGATCCGTAGCGAGAACCCTCTGCCCACAGTGGAGATTGCCATCCGGAACACGGGCGATGGATGCTAAGGGATACCCGACTGTGACGGTAAGC	GATGCTAAGGGATACC	CACAGTGGAGATTGC	CACAGgggaaATTGC	FEv1	462	15.368
1220	SMARCB1	chr22	23833592	23833596	MNV	TGGAG	GGGAA	24175778	+	TGG	CGAGAACCCTCTGCCCACAG	TCTTGGGAGACGGGT	15	GTCCCCTTTAACGGT	15	TGGCAATTTCCCCTGTGGGCAGAGGGTTCT	11	4	CGTAGCGAGAACCCTCTGCCCACAGTGGAGATTGCCATCCGGAACACGGGCGATG	GCGAGAAAAGCCTTGTTTGCGAGAACCCTCTGCCCACAGGTTTGGAGACGTTGACTATCGTCTCGGTGCTGGCAATTTCCCCTGTGGGCAGAGGGTTCTCGCGGTTCTATCTAGTTACGCGTTAAACCAACTAGAATTTTTTTGAGTCAGATCCGTAGCGAGAACCCTCTGCCCACAGTGGAGATTGCCATCCGGAACACGGGCGATGGATGCTAAGGGATACCCGACTGTGACGGTAAGC	GATGCTAAGGGATACC	CACAGTGGAGATTGC	CACAGgggaaATTGC	original	387	10.8527
1220	SMARCB1	chr22	23833592	23833596	MNV	TGGAG	GGGAA	24175778	+	TGG	CGAGAACCCTCTGCCCACAG	TCTTGGGAGACGGGT	15	GTCCCCTTTAACGGT	15	TGGCAATTTCCCCTGTGGGCAGAGGGTTCT	11	4	CGTAGCGAGAACCCTCTGCCCACAGTGGAGATTGCCATCCGGAACACGGGCGATG	GCGAGAAAAGCCTTGTTTGCGAGAACCCTCTGCCCACAGGTTTGGAGACGTTGACTATCGTCTCGGTGCTGGCAATTTCCCCTGTGGGCAGAGGGTTCTCGCGGTTCTATCTAGTTACGCGTTAAACCAACTAGAATTTTTTTGAGTCAGATCCGTAGCGAGAACCCTCTGCCCACAGTGGAGATTGCCATCCGGAACACGGGCGATGGATGCTAAGGGATACCCGACTGTGACGGTAAGC	GATGCTAAGGGATACC	CACAGTGGAGATTGC	CACAGgggaaATTGC	FEv2	419	16.4678
1221	SMARCB1	chr22	23833585	23833593	MNV	CCCACAGTG	CCAACAGTC	24175790	-	TGG	CGCATCGCCCGTGTTCCGGA	GGAACACGG	9	GCCAACAGTCGAGATTGCCATCC	23	GCCAACAGTCGAGATTGCCATCCGGAACACGG	10	13	AGAACCCTCTGCCCACAGTGGAGATTGCCATCCGGAACACGGGCGATGCGGACCA	GCGAGAAAAGCCTTGTTTGCGCATCGCCCGTGTTCCGGAGTTTGGAGACGTTGACTATCGTCTCGGTGCGCCAACAGTCGAGATTGCCATCCGGAACACGGCGCGGTTCTATCTAGTTACGCGTTAAACCAACTAGAATTTTTTTGAGTCAGAAGAACCCTCTGCCCACAGTGGAGATTGCCATCCGGAACACGGGCGATGCGGACCATCTCATACAGGAACGTCGACTGTGACGGTAAGC	TCTCATACAGGAACGT	CTCTGCCCACAGTGGAGAT	CTCTGccaacagtcGAGAT	FE	223	0
1221	SMARCB1	chr22	23833585	23833593	MNV	CCCACAGTG	CCAACAGTC	24175790	-	TGG	CGCATCGCCCGTGTTCCGGA	GGAACACGG	9	GCCAACAGTCGAGATTGCCATCC	23	GCCAACAGTCGAGATTGCCATCCGGAACACGG	10	13	AGAACCCTCTGCCCACAGTGGAGATTGCCATCCGGAACACGGGCGATGCGGACCA	GCGAGAAAAGCCTTGTTTGCGCATCGCCCGTGTTCCGGAGTTTGGAGACGTTGACTATCGTCTCGGTGCGCCAACAGTCGAGATTGCCATCCGGAACACGGCGCGGTTCTATCTAGTTACGCGTTAAACCAACTAGAATTTTTTTGAGTCAGAAGAACCCTCTGCCCACAGTGGAGATTGCCATCCGGAACACGGGCGATGCGGACCATCTCATACAGGAACGTCGACTGTGACGGTAAGC	TCTCATACAGGAACGT	CTCTGCCCACAGTGGAGAT	CTCTGccaacagtcGAGAT	FEv1	309	0
1221	SMARCB1	chr22	23833585	23833593	MNV	CCCACAGTG	CCAACAGTC	24175790	-	TGG	CGCATCGCCCGTGTTCCGGA	GGAACACGG	9	GCCAACAGTCGAGATTGCCATCC	23	GCCAACAGTCGAGATTGCCATCCGGAACACGG	10	13	AGAACCCTCTGCCCACAGTGGAGATTGCCATCCGGAACACGGGCGATGCGGACCA	GCGAGAAAAGCCTTGTTTGCGCATCGCCCGTGTTCCGGAGTTTGGAGACGTTGACTATCGTCTCGGTGCGCCAACAGTCGAGATTGCCATCCGGAACACGGCGCGGTTCTATCTAGTTACGCGTTAAACCAACTAGAATTTTTTTGAGTCAGAAGAACCCTCTGCCCACAGTGGAGATTGCCATCCGGAACACGGGCGATGCGGACCATCTCATACAGGAACGTCGACTGTGACGGTAAGC	TCTCATACAGGAACGT	CTCTGCCCACAGTGGAGAT	CTCTGccaacagtcGAGAT	original	193	0
1221	SMARCB1	chr22	23833585	23833593	MNV	CCCACAGTG	CCAACAGTC	24175790	-	TGG	CGCATCGCCCGTGTTCCGGA	GGAACACGG	9	GCCAACAGTCGAGATTGCCATCC	23	GCCAACAGTCGAGATTGCCATCCGGAACACGG	10	13	AGAACCCTCTGCCCACAGTGGAGATTGCCATCCGGAACACGGGCGATGCGGACCA	GCGAGAAAAGCCTTGTTTGCGCATCGCCCGTGTTCCGGAGTTTGGAGACGTTGACTATCGTCTCGGTGCGCCAACAGTCGAGATTGCCATCCGGAACACGGCGCGGTTCTATCTAGTTACGCGTTAAACCAACTAGAATTTTTTTGAGTCAGAAGAACCCTCTGCCCACAGTGGAGATTGCCATCCGGAACACGGGCGATGCGGACCATCTCATACAGGAACGTCGACTGTGACGGTAAGC	TCTCATACAGGAACGT	CTCTGCCCACAGTGGAGAT	CTCTGccaacagtcGAGAT	FEv2	315	0
1221	SMARCB1	chr22	23833585	23833593	MNV	CCCACAGTG	CCAACAGTC	24175790	-	TGG	CGCATCGCCCGTGTTCCGGA	GGAACACGG	9	TGCCAACAGTCGAGATTGCCATCC	24	TGCCAACAGTCGAGATTGCCATCCGGAACACGG	11	13	AGAACCCTCTGCCCACAGTGGAGATTGCCATCCGGAACACGGGCGATGCGGACCA	GCGAGAAAAGCCTTGTTTGCGCATCGCCCGTGTTCCGGAGTTTGGAGACGTTGACTATCGTCTCGGTGCTGCCAACAGTCGAGATTGCCATCCGGAACACGGCGCGGTTCTATCTAGTTACGCGTTAAACCAACTAGAATTTTTTTGAGTCAGAGAACCCTCTGCCCACAGTGGAGATTGCCATCCGGAACACGGGCGATGCGGACCATATCAGGTCAACGGGACGACTGTGACGGTAAGC	TATCAGGTCAACGGGA	CTCTGCCCACAGTGGAGAT	CTCTGccaacagtcGAGAT	FE	25	0
1221	SMARCB1	chr22	23833585	23833593	MNV	CCCACAGTG	CCAACAGTC	24175790	-	TGG	CGCATCGCCCGTGTTCCGGA	GGAACACGG	9	TGCCAACAGTCGAGATTGCCATCC	24	TGCCAACAGTCGAGATTGCCATCCGGAACACGG	11	13	AGAACCCTCTGCCCACAGTGGAGATTGCCATCCGGAACACGGGCGATGCGGACCA	GCGAGAAAAGCCTTGTTTGCGCATCGCCCGTGTTCCGGAGTTTGGAGACGTTGACTATCGTCTCGGTGCTGCCAACAGTCGAGATTGCCATCCGGAACACGGCGCGGTTCTATCTAGTTACGCGTTAAACCAACTAGAATTTTTTTGAGTCAGAGAACCCTCTGCCCACAGTGGAGATTGCCATCCGGAACACGGGCGATGCGGACCATATCAGGTCAACGGGACGACTGTGACGGTAAGC	TATCAGGTCAACGGGA	CTCTGCCCACAGTGGAGAT	CTCTGccaacagtcGAGAT	FEv1	128	1.5625
1221	SMARCB1	chr22	23833585	23833593	MNV	CCCACAGTG	CCAACAGTC	24175790	-	TGG	CGCATCGCCCGTGTTCCGGA	GGAACACGG	9	TGCCAACAGTCGAGATTGCCATCC	24	TGCCAACAGTCGAGATTGCCATCCGGAACACGG	11	13	AGAACCCTCTGCCCACAGTGGAGATTGCCATCCGGAACACGGGCGATGCGGACCA	GCGAGAAAAGCCTTGTTTGCGCATCGCCCGTGTTCCGGAGTTTGGAGACGTTGACTATCGTCTCGGTGCTGCCAACAGTCGAGATTGCCATCCGGAACACGGCGCGGTTCTATCTAGTTACGCGTTAAACCAACTAGAATTTTTTTGAGTCAGAGAACCCTCTGCCCACAGTGGAGATTGCCATCCGGAACACGGGCGATGCGGACCATATCAGGTCAACGGGACGACTGTGACGGTAAGC	TATCAGGTCAACGGGA	CTCTGCCCACAGTGGAGAT	CTCTGccaacagtcGAGAT	original	123	0
1221	SMARCB1	chr22	23833585	23833593	MNV	CCCACAGTG	CCAACAGTC	24175790	-	TGG	CGCATCGCCCGTGTTCCGGA	GGAACACGG	9	TGCCAACAGTCGAGATTGCCATCC	24	TGCCAACAGTCGAGATTGCCATCCGGAACACGG	11	13	AGAACCCTCTGCCCACAGTGGAGATTGCCATCCGGAACACGGGCGATGCGGACCA	GCGAGAAAAGCCTTGTTTGCGCATCGCCCGTGTTCCGGAGTTTGGAGACGTTGACTATCGTCTCGGTGCTGCCAACAGTCGAGATTGCCATCCGGAACACGGCGCGGTTCTATCTAGTTACGCGTTAAACCAACTAGAATTTTTTTGAGTCAGAGAACCCTCTGCCCACAGTGGAGATTGCCATCCGGAACACGGGCGATGCGGACCATATCAGGTCAACGGGACGACTGTGACGGTAAGC	TATCAGGTCAACGGGA	CTCTGCCCACAGTGGAGAT	CTCTGccaacagtcGAGAT	FEv2	90	0
1222	SMARCB1	chr22	23833585	23833593	MNV	CCCACAGTG	CCAACAGTT	24175790	-	TGG	CGCATCGCCCGTGTTCCGGA	GGAACACGG	9	GCCAACAGTTGAGATTGCCATCC	23	GCCAACAGTTGAGATTGCCATCCGGAACACGG	10	13	AGAACCCTCTGCCCACAGTGGAGATTGCCATCCGGAACACGGGCGATGCGGACCA	GCGAGAAAAGCCTTGTTTGCGCATCGCCCGTGTTCCGGAGTTTGGAGACGTTGACTATCGTCTCGGTGCGCCAACAGTTGAGATTGCCATCCGGAACACGGCGCGGTTCTATCTAGTTACGCGTTAAACCAACTAGAATTTTTTTGAGTCAGAAGAACCCTCTGCCCACAGTGGAGATTGCCATCCGGAACACGGGCGATGCGGACCAGCACATACACACGCTGCGACTGTGACGGTAAGC	GCACATACACACGCTG	CTCTGCCCACAGTGGAGAT	CTCTGccaacagttGAGAT	FE	347	0
1222	SMARCB1	chr22	23833585	23833593	MNV	CCCACAGTG	CCAACAGTT	24175790	-	TGG	CGCATCGCCCGTGTTCCGGA	GGAACACGG	9	GCCAACAGTTGAGATTGCCATCC	23	GCCAACAGTTGAGATTGCCATCCGGAACACGG	10	13	AGAACCCTCTGCCCACAGTGGAGATTGCCATCCGGAACACGGGCGATGCGGACCA	GCGAGAAAAGCCTTGTTTGCGCATCGCCCGTGTTCCGGAGTTTGGAGACGTTGACTATCGTCTCGGTGCGCCAACAGTTGAGATTGCCATCCGGAACACGGCGCGGTTCTATCTAGTTACGCGTTAAACCAACTAGAATTTTTTTGAGTCAGAAGAACCCTCTGCCCACAGTGGAGATTGCCATCCGGAACACGGGCGATGCGGACCAGCACATACACACGCTGCGACTGTGACGGTAAGC	GCACATACACACGCTG	CTCTGCCCACAGTGGAGAT	CTCTGccaacagttGAGAT	FEv1	484	0
1222	SMARCB1	chr22	23833585	23833593	MNV	CCCACAGTG	CCAACAGTT	24175790	-	TGG	CGCATCGCCCGTGTTCCGGA	GGAACACGG	9	GCCAACAGTTGAGATTGCCATCC	23	GCCAACAGTTGAGATTGCCATCCGGAACACGG	10	13	AGAACCCTCTGCCCACAGTGGAGATTGCCATCCGGAACACGGGCGATGCGGACCA	GCGAGAAAAGCCTTGTTTGCGCATCGCCCGTGTTCCGGAGTTTGGAGACGTTGACTATCGTCTCGGTGCGCCAACAGTTGAGATTGCCATCCGGAACACGGCGCGGTTCTATCTAGTTACGCGTTAAACCAACTAGAATTTTTTTGAGTCAGAAGAACCCTCTGCCCACAGTGGAGATTGCCATCCGGAACACGGGCGATGCGGACCAGCACATACACACGCTGCGACTGTGACGGTAAGC	GCACATACACACGCTG	CTCTGCCCACAGTGGAGAT	CTCTGccaacagttGAGAT	original	636	0
1222	SMARCB1	chr22	23833585	23833593	MNV	CCCACAGTG	CCAACAGTT	24175790	-	TGG	CGCATCGCCCGTGTTCCGGA	GGAACACGG	9	GCCAACAGTTGAGATTGCCATCC	23	GCCAACAGTTGAGATTGCCATCCGGAACACGG	10	13	AGAACCCTCTGCCCACAGTGGAGATTGCCATCCGGAACACGGGCGATGCGGACCA	GCGAGAAAAGCCTTGTTTGCGCATCGCCCGTGTTCCGGAGTTTGGAGACGTTGACTATCGTCTCGGTGCGCCAACAGTTGAGATTGCCATCCGGAACACGGCGCGGTTCTATCTAGTTACGCGTTAAACCAACTAGAATTTTTTTGAGTCAGAAGAACCCTCTGCCCACAGTGGAGATTGCCATCCGGAACACGGGCGATGCGGACCAGCACATACACACGCTGCGACTGTGACGGTAAGC	GCACATACACACGCTG	CTCTGCCCACAGTGGAGAT	CTCTGccaacagttGAGAT	FEv2	658	0.151976
1222	SMARCB1	chr22	23833585	23833593	MNV	CCCACAGTG	CCAACAGTT	24175790	-	TGG	CGCATCGCCCGTGTTCCGGA	GGAACACGG	9	TGCCAACAGTTGAGATTGCCATCC	24	TGCCAACAGTTGAGATTGCCATCCGGAACACGG	11	13	AGAACCCTCTGCCCACAGTGGAGATTGCCATCCGGAACACGGGCGATGCGGACCA	GCGAGAAAAGCCTTGTTTGCGCATCGCCCGTGTTCCGGAGTTTGGAGACGTTGACTATCGTCTCGGTGCTGCCAACAGTTGAGATTGCCATCCGGAACACGGCGCGGTTCTATCTAGTTACGCGTTAAACCAACTAGAATTTTTTTGAGTCAGAGAACCCTCTGCCCACAGTGGAGATTGCCATCCGGAACACGGGCGATGCGGACCAGAACGGACACTGCCAGCGACTGTGACGGTAAGC	GAACGGACACTGCCAG	CTCTGCCCACAGTGGAGAT	CTCTGccaacagttGAGAT	FE	181	1.10497
1222	SMARCB1	chr22	23833585	23833593	MNV	CCCACAGTG	CCAACAGTT	24175790	-	TGG	CGCATCGCCCGTGTTCCGGA	GGAACACGG	9	TGCCAACAGTTGAGATTGCCATCC	24	TGCCAACAGTTGAGATTGCCATCCGGAACACGG	11	13	AGAACCCTCTGCCCACAGTGGAGATTGCCATCCGGAACACGGGCGATGCGGACCA	GCGAGAAAAGCCTTGTTTGCGCATCGCCCGTGTTCCGGAGTTTGGAGACGTTGACTATCGTCTCGGTGCTGCCAACAGTTGAGATTGCCATCCGGAACACGGCGCGGTTCTATCTAGTTACGCGTTAAACCAACTAGAATTTTTTTGAGTCAGAGAACCCTCTGCCCACAGTGGAGATTGCCATCCGGAACACGGGCGATGCGGACCAGAACGGACACTGCCAGCGACTGTGACGGTAAGC	GAACGGACACTGCCAG	CTCTGCCCACAGTGGAGAT	CTCTGccaacagttGAGAT	FEv1	297	0
1222	SMARCB1	chr22	23833585	23833593	MNV	CCCACAGTG	CCAACAGTT	24175790	-	TGG	CGCATCGCCCGTGTTCCGGA	GGAACACGG	9	TGCCAACAGTTGAGATTGCCATCC	24	TGCCAACAGTTGAGATTGCCATCCGGAACACGG	11	13	AGAACCCTCTGCCCACAGTGGAGATTGCCATCCGGAACACGGGCGATGCGGACCA	GCGAGAAAAGCCTTGTTTGCGCATCGCCCGTGTTCCGGAGTTTGGAGACGTTGACTATCGTCTCGGTGCTGCCAACAGTTGAGATTGCCATCCGGAACACGGCGCGGTTCTATCTAGTTACGCGTTAAACCAACTAGAATTTTTTTGAGTCAGAGAACCCTCTGCCCACAGTGGAGATTGCCATCCGGAACACGGGCGATGCGGACCAGAACGGACACTGCCAGCGACTGTGACGGTAAGC	GAACGGACACTGCCAG	CTCTGCCCACAGTGGAGAT	CTCTGccaacagttGAGAT	original	197	0.507614
1222	SMARCB1	chr22	23833585	23833593	MNV	CCCACAGTG	CCAACAGTT	24175790	-	TGG	CGCATCGCCCGTGTTCCGGA	GGAACACGG	9	TGCCAACAGTTGAGATTGCCATCC	24	TGCCAACAGTTGAGATTGCCATCCGGAACACGG	11	13	AGAACCCTCTGCCCACAGTGGAGATTGCCATCCGGAACACGGGCGATGCGGACCA	GCGAGAAAAGCCTTGTTTGCGCATCGCCCGTGTTCCGGAGTTTGGAGACGTTGACTATCGTCTCGGTGCTGCCAACAGTTGAGATTGCCATCCGGAACACGGCGCGGTTCTATCTAGTTACGCGTTAAACCAACTAGAATTTTTTTGAGTCAGAGAACCCTCTGCCCACAGTGGAGATTGCCATCCGGAACACGGGCGATGCGGACCAGAACGGACACTGCCAGCGACTGTGACGGTAAGC	GAACGGACACTGCCAG	CTCTGCCCACAGTGGAGAT	CTCTGccaacagttGAGAT	FEv2	205	3.90244
1223	SMARCB1	chr22	23833593	23833599	MNV	GGAGATT	TGAGATA	24175790	-	TGG	CGCATCGCCCGTGTTCCGGA	GGAACACGG	9	AGTTGAGATAGCCATCC	17	AGTTGAGATAGCCATCCGGAACACGG	10	7	AGAACCCTCTGCCCACAGTGGAGATTGCCATCCGGAACACGGGCGATGCGGACCA	GCGAGAAAAGCCTTGTTTGCGCATCGCCCGTGTTCCGGAGTTTGGAGACGTTGACTATCGTCTCGGTGCAGTTGAGATAGCCATCCGGAACACGGCGCGGTTCTATCTAGTTACGCGTTAAACCAACTAGAATTTTTTTGAGTCAGATCTGAAAGAACCCTCTGCCCACAGTGGAGATTGCCATCCGGAACACGGGCGATGCGGACCAACTGATGTCTGATTCTCGACTGTGACGGTAAGC	ACTGATGTCTGATTCT	ACAGTGGAGATTGCCAT	ACAGTtgagataGCCAT	FE	523	4.0153
1223	SMARCB1	chr22	23833593	23833599	MNV	GGAGATT	TGAGATA	24175790	-	TGG	CGCATCGCCCGTGTTCCGGA	GGAACACGG	9	AGTTGAGATAGCCATCC	17	AGTTGAGATAGCCATCCGGAACACGG	10	7	AGAACCCTCTGCCCACAGTGGAGATTGCCATCCGGAACACGGGCGATGCGGACCA	GCGAGAAAAGCCTTGTTTGCGCATCGCCCGTGTTCCGGAGTTTGGAGACGTTGACTATCGTCTCGGTGCAGTTGAGATAGCCATCCGGAACACGGCGCGGTTCTATCTAGTTACGCGTTAAACCAACTAGAATTTTTTTGAGTCAGATCTGAAAGAACCCTCTGCCCACAGTGGAGATTGCCATCCGGAACACGGGCGATGCGGACCAACTGATGTCTGATTCTCGACTGTGACGGTAAGC	ACTGATGTCTGATTCT	ACAGTGGAGATTGCCAT	ACAGTtgagataGCCAT	FEv1	792	4.41919
1223	SMARCB1	chr22	23833593	23833599	MNV	GGAGATT	TGAGATA	24175790	-	TGG	CGCATCGCCCGTGTTCCGGA	GGAACACGG	9	AGTTGAGATAGCCATCC	17	AGTTGAGATAGCCATCCGGAACACGG	10	7	AGAACCCTCTGCCCACAGTGGAGATTGCCATCCGGAACACGGGCGATGCGGACCA	GCGAGAAAAGCCTTGTTTGCGCATCGCCCGTGTTCCGGAGTTTGGAGACGTTGACTATCGTCTCGGTGCAGTTGAGATAGCCATCCGGAACACGGCGCGGTTCTATCTAGTTACGCGTTAAACCAACTAGAATTTTTTTGAGTCAGATCTGAAAGAACCCTCTGCCCACAGTGGAGATTGCCATCCGGAACACGGGCGATGCGGACCAACTGATGTCTGATTCTCGACTGTGACGGTAAGC	ACTGATGTCTGATTCT	ACAGTGGAGATTGCCAT	ACAGTtgagataGCCAT	original	752	2.79255
1223	SMARCB1	chr22	23833593	23833599	MNV	GGAGATT	TGAGATA	24175790	-	TGG	CGCATCGCCCGTGTTCCGGA	GGAACACGG	9	AGTTGAGATAGCCATCC	17	AGTTGAGATAGCCATCCGGAACACGG	10	7	AGAACCCTCTGCCCACAGTGGAGATTGCCATCCGGAACACGGGCGATGCGGACCA	GCGAGAAAAGCCTTGTTTGCGCATCGCCCGTGTTCCGGAGTTTGGAGACGTTGACTATCGTCTCGGTGCAGTTGAGATAGCCATCCGGAACACGGCGCGGTTCTATCTAGTTACGCGTTAAACCAACTAGAATTTTTTTGAGTCAGATCTGAAAGAACCCTCTGCCCACAGTGGAGATTGCCATCCGGAACACGGGCGATGCGGACCAACTGATGTCTGATTCTCGACTGTGACGGTAAGC	ACTGATGTCTGATTCT	ACAGTGGAGATTGCCAT	ACAGTtgagataGCCAT	FEv2	826	4.72155
1223	SMARCB1	chr22	23833593	23833599	MNV	GGAGATT	TGAGATA	24175790	-	TGG	CGCATCGCCCGTGTTCCGGA	GGAACACGG	9	ACAGTTGAGATAGCCATCC	19	ACAGTTGAGATAGCCATCCGGAACACGG	12	7	AGAACCCTCTGCCCACAGTGGAGATTGCCATCCGGAACACGGGCGATGCGGACCA	GCGAGAAAAGCCTTGTTTGCGCATCGCCCGTGTTCCGGAGTTTGGAGACGTTGACTATCGTCTCGGTGCACAGTTGAGATAGCCATCCGGAACACGGCGCGGTTCTATCTAGTTACGCGTTAAACCAACTAGAATTTTTTTGAGTCAGATCTGAGAACCCTCTGCCCACAGTGGAGATTGCCATCCGGAACACGGGCGATGCGGACCAGCTTGAAAGACAGGCTCGACTGTGACGGTAAGC	GCTTGAAAGACAGGCT	ACAGTGGAGATTGCCAT	ACAGTtgagataGCCAT	FE	323	5.26316
1223	SMARCB1	chr22	23833593	23833599	MNV	GGAGATT	TGAGATA	24175790	-	TGG	CGCATCGCCCGTGTTCCGGA	GGAACACGG	9	ACAGTTGAGATAGCCATCC	19	ACAGTTGAGATAGCCATCCGGAACACGG	12	7	AGAACCCTCTGCCCACAGTGGAGATTGCCATCCGGAACACGGGCGATGCGGACCA	GCGAGAAAAGCCTTGTTTGCGCATCGCCCGTGTTCCGGAGTTTGGAGACGTTGACTATCGTCTCGGTGCACAGTTGAGATAGCCATCCGGAACACGGCGCGGTTCTATCTAGTTACGCGTTAAACCAACTAGAATTTTTTTGAGTCAGATCTGAGAACCCTCTGCCCACAGTGGAGATTGCCATCCGGAACACGGGCGATGCGGACCAGCTTGAAAGACAGGCTCGACTGTGACGGTAAGC	GCTTGAAAGACAGGCT	ACAGTGGAGATTGCCAT	ACAGTtgagataGCCAT	FEv1	475	3.57895
1223	SMARCB1	chr22	23833593	23833599	MNV	GGAGATT	TGAGATA	24175790	-	TGG	CGCATCGCCCGTGTTCCGGA	GGAACACGG	9	ACAGTTGAGATAGCCATCC	19	ACAGTTGAGATAGCCATCCGGAACACGG	12	7	AGAACCCTCTGCCCACAGTGGAGATTGCCATCCGGAACACGGGCGATGCGGACCA	GCGAGAAAAGCCTTGTTTGCGCATCGCCCGTGTTCCGGAGTTTGGAGACGTTGACTATCGTCTCGGTGCACAGTTGAGATAGCCATCCGGAACACGGCGCGGTTCTATCTAGTTACGCGTTAAACCAACTAGAATTTTTTTGAGTCAGATCTGAGAACCCTCTGCCCACAGTGGAGATTGCCATCCGGAACACGGGCGATGCGGACCAGCTTGAAAGACAGGCTCGACTGTGACGGTAAGC	GCTTGAAAGACAGGCT	ACAGTGGAGATTGCCAT	ACAGTtgagataGCCAT	original	454	2.42291
1223	SMARCB1	chr22	23833593	23833599	MNV	GGAGATT	TGAGATA	24175790	-	TGG	CGCATCGCCCGTGTTCCGGA	GGAACACGG	9	ACAGTTGAGATAGCCATCC	19	ACAGTTGAGATAGCCATCCGGAACACGG	12	7	AGAACCCTCTGCCCACAGTGGAGATTGCCATCCGGAACACGGGCGATGCGGACCA	GCGAGAAAAGCCTTGTTTGCGCATCGCCCGTGTTCCGGAGTTTGGAGACGTTGACTATCGTCTCGGTGCACAGTTGAGATAGCCATCCGGAACACGGCGCGGTTCTATCTAGTTACGCGTTAAACCAACTAGAATTTTTTTGAGTCAGATCTGAGAACCCTCTGCCCACAGTGGAGATTGCCATCCGGAACACGGGCGATGCGGACCAGCTTGAAAGACAGGCTCGACTGTGACGGTAAGC	GCTTGAAAGACAGGCT	ACAGTGGAGATTGCCAT	ACAGTtgagataGCCAT	FEv2	435	4.5977
1223	SMARCB1	chr22	23833593	23833599	MNV	GGAGATT	TGAGATA	24175794	-	CGG	GGTCCGCATCGCCCGTGTTC	CACGGGCGATGCGGA	15	AGTTGAGATAGCCATCCGGAA	21	AGTTGAGATAGCCATCCGGAACACGGGCGATGCGGA	10	11	CCCTCTGCCCACAGTGGAGATTGCCATCCGGAACACGGGCGATGCGGACCAGTGG	GCGAGAAAAGCCTTGTTTGGGTCCGCATCGCCCGTGTTCGTTTGGAGACGTTGACTATCGTCTCGGTGCAGTTGAGATAGCCATCCGGAACACGGGCGATGCGGACGCGGTTCTATCTAGTTACGCGTTAAACCAACTAGAATTTTTTTGAGTCCCTCTGCCCACAGTGGAGATTGCCATCCGGAACACGGGCGATGCGGACCAGTGGTACGGGCTCTTGGGTACGACTGTGACGGTAAGC	TACGGGCTCTTGGGTA	ACAGTGGAGATTGCCAT	ACAGTtgagataGCCAT	FE	49	0
1223	SMARCB1	chr22	23833593	23833599	MNV	GGAGATT	TGAGATA	24175794	-	CGG	GGTCCGCATCGCCCGTGTTC	CACGGGCGATGCGGA	15	AGTTGAGATAGCCATCCGGAA	21	AGTTGAGATAGCCATCCGGAACACGGGCGATGCGGA	10	11	CCCTCTGCCCACAGTGGAGATTGCCATCCGGAACACGGGCGATGCGGACCAGTGG	GCGAGAAAAGCCTTGTTTGGGTCCGCATCGCCCGTGTTCGTTTGGAGACGTTGACTATCGTCTCGGTGCAGTTGAGATAGCCATCCGGAACACGGGCGATGCGGACGCGGTTCTATCTAGTTACGCGTTAAACCAACTAGAATTTTTTTGAGTCCCTCTGCCCACAGTGGAGATTGCCATCCGGAACACGGGCGATGCGGACCAGTGGTACGGGCTCTTGGGTACGACTGTGACGGTAAGC	TACGGGCTCTTGGGTA	ACAGTGGAGATTGCCAT	ACAGTtgagataGCCAT	FEv1	57	35.0877
1223	SMARCB1	chr22	23833593	23833599	MNV	GGAGATT	TGAGATA	24175794	-	CGG	GGTCCGCATCGCCCGTGTTC	CACGGGCGATGCGGA	15	AGTTGAGATAGCCATCCGGAA	21	AGTTGAGATAGCCATCCGGAACACGGGCGATGCGGA	10	11	CCCTCTGCCCACAGTGGAGATTGCCATCCGGAACACGGGCGATGCGGACCAGTGG	GCGAGAAAAGCCTTGTTTGGGTCCGCATCGCCCGTGTTCGTTTGGAGACGTTGACTATCGTCTCGGTGCAGTTGAGATAGCCATCCGGAACACGGGCGATGCGGACGCGGTTCTATCTAGTTACGCGTTAAACCAACTAGAATTTTTTTGAGTCCCTCTGCCCACAGTGGAGATTGCCATCCGGAACACGGGCGATGCGGACCAGTGGTACGGGCTCTTGGGTACGACTGTGACGGTAAGC	TACGGGCTCTTGGGTA	ACAGTGGAGATTGCCAT	ACAGTtgagataGCCAT	original	45	0
1223	SMARCB1	chr22	23833593	23833599	MNV	GGAGATT	TGAGATA	24175794	-	CGG	GGTCCGCATCGCCCGTGTTC	CACGGGCGATGCGGA	15	AGTTGAGATAGCCATCCGGAA	21	AGTTGAGATAGCCATCCGGAACACGGGCGATGCGGA	10	11	CCCTCTGCCCACAGTGGAGATTGCCATCCGGAACACGGGCGATGCGGACCAGTGG	GCGAGAAAAGCCTTGTTTGGGTCCGCATCGCCCGTGTTCGTTTGGAGACGTTGACTATCGTCTCGGTGCAGTTGAGATAGCCATCCGGAACACGGGCGATGCGGACGCGGTTCTATCTAGTTACGCGTTAAACCAACTAGAATTTTTTTGAGTCCCTCTGCCCACAGTGGAGATTGCCATCCGGAACACGGGCGATGCGGACCAGTGGTACGGGCTCTTGGGTACGACTGTGACGGTAAGC	TACGGGCTCTTGGGTA	ACAGTGGAGATTGCCAT	ACAGTtgagataGCCAT	FEv2	27	3.7037
1223	SMARCB1	chr22	23833593	23833599	MNV	GGAGATT	TGAGATA	24175794	-	CGG	GGTCCGCATCGCCCGTGTTC	CACGGGCGATGCGGA	15	TTGAGATAGCCATCCGGAA	19	TTGAGATAGCCATCCGGAACACGGGCGATGCGGA	8	11	CCCTCTGCCCACAGTGGAGATTGCCATCCGGAACACGGGCGATGCGGACCAGTGG	GCGAGAAAAGCCTTGTTTGGGTCCGCATCGCCCGTGTTCGTTTGGAGACGTTGACTATCGTCTCGGTGCTTGAGATAGCCATCCGGAACACGGGCGATGCGGACGCGGTTCTATCTAGTTACGCGTTAAACCAACTAGAATTTTTTTGAGTCACCCTCTGCCCACAGTGGAGATTGCCATCCGGAACACGGGCGATGCGGACCAGTGGAGATCTGAGGCAAAGACGACTGTGACGGTAAGC	AGATCTGAGGCAAAGA	ACAGTGGAGATTGCCAT	ACAGTtgagataGCCAT	FE	31	0
1223	SMARCB1	chr22	23833593	23833599	MNV	GGAGATT	TGAGATA	24175794	-	CGG	GGTCCGCATCGCCCGTGTTC	CACGGGCGATGCGGA	15	TTGAGATAGCCATCCGGAA	19	TTGAGATAGCCATCCGGAACACGGGCGATGCGGA	8	11	CCCTCTGCCCACAGTGGAGATTGCCATCCGGAACACGGGCGATGCGGACCAGTGG	GCGAGAAAAGCCTTGTTTGGGTCCGCATCGCCCGTGTTCGTTTGGAGACGTTGACTATCGTCTCGGTGCTTGAGATAGCCATCCGGAACACGGGCGATGCGGACGCGGTTCTATCTAGTTACGCGTTAAACCAACTAGAATTTTTTTGAGTCACCCTCTGCCCACAGTGGAGATTGCCATCCGGAACACGGGCGATGCGGACCAGTGGAGATCTGAGGCAAAGACGACTGTGACGGTAAGC	AGATCTGAGGCAAAGA	ACAGTGGAGATTGCCAT	ACAGTtgagataGCCAT	FEv1	69	0
1223	SMARCB1	chr22	23833593	23833599	MNV	GGAGATT	TGAGATA	24175794	-	CGG	GGTCCGCATCGCCCGTGTTC	CACGGGCGATGCGGA	15	TTGAGATAGCCATCCGGAA	19	TTGAGATAGCCATCCGGAACACGGGCGATGCGGA	8	11	CCCTCTGCCCACAGTGGAGATTGCCATCCGGAACACGGGCGATGCGGACCAGTGG	GCGAGAAAAGCCTTGTTTGGGTCCGCATCGCCCGTGTTCGTTTGGAGACGTTGACTATCGTCTCGGTGCTTGAGATAGCCATCCGGAACACGGGCGATGCGGACGCGGTTCTATCTAGTTACGCGTTAAACCAACTAGAATTTTTTTGAGTCACCCTCTGCCCACAGTGGAGATTGCCATCCGGAACACGGGCGATGCGGACCAGTGGAGATCTGAGGCAAAGACGACTGTGACGGTAAGC	AGATCTGAGGCAAAGA	ACAGTGGAGATTGCCAT	ACAGTtgagataGCCAT	original	38	0
1223	SMARCB1	chr22	23833593	23833599	MNV	GGAGATT	TGAGATA	24175794	-	CGG	GGTCCGCATCGCCCGTGTTC	CACGGGCGATGCGGA	15	TTGAGATAGCCATCCGGAA	19	TTGAGATAGCCATCCGGAACACGGGCGATGCGGA	8	11	CCCTCTGCCCACAGTGGAGATTGCCATCCGGAACACGGGCGATGCGGACCAGTGG	GCGAGAAAAGCCTTGTTTGGGTCCGCATCGCCCGTGTTCGTTTGGAGACGTTGACTATCGTCTCGGTGCTTGAGATAGCCATCCGGAACACGGGCGATGCGGACGCGGTTCTATCTAGTTACGCGTTAAACCAACTAGAATTTTTTTGAGTCACCCTCTGCCCACAGTGGAGATTGCCATCCGGAACACGGGCGATGCGGACCAGTGGAGATCTGAGGCAAAGACGACTGTGACGGTAAGC	AGATCTGAGGCAAAGA	ACAGTGGAGATTGCCAT	ACAGTtgagataGCCAT	FEv2	63	0
1223	SMARCB1	chr22	23833593	23833599	MNV	GGAGATT	TGAGATA	24175778	+	TGG	CGAGAACCCTCTGCCCACAG	TCTTGGGAGACGGGT	15	GTCAACTCTATCGGTAG	17	GATGGCTATCTCAACTGTGGGCAGAGGGTTCT	12	5	CGTAGCGAGAACCCTCTGCCCACAGTGGAGATTGCCATCCGGAACACGGGCGATG	GCGAGAAAAGCCTTGTTTGCGAGAACCCTCTGCCCACAGGTTTGGAGACGTTGACTATCGTCTCGGTGCGATGGCTATCTCAACTGTGGGCAGAGGGTTCTCGCGGTTCTATCTAGTTACGCGTTAAACCAACTAGAATTTTTTTGAGTCAGACGTAGCGAGAACCCTCTGCCCACAGTGGAGATTGCCATCCGGAACACGGGCGATGGTGCTTCAGGAGTCTGCGACTGTGACGGTAAGC	GTGCTTCAGGAGTCTG	ACAGTGGAGATTGCCAT	ACAGTtgagataGCCAT	FE	1538	10.7282
1223	SMARCB1	chr22	23833593	23833599	MNV	GGAGATT	TGAGATA	24175778	+	TGG	CGAGAACCCTCTGCCCACAG	TCTTGGGAGACGGGT	15	GTCAACTCTATCGGTAG	17	GATGGCTATCTCAACTGTGGGCAGAGGGTTCT	12	5	CGTAGCGAGAACCCTCTGCCCACAGTGGAGATTGCCATCCGGAACACGGGCGATG	GCGAGAAAAGCCTTGTTTGCGAGAACCCTCTGCCCACAGGTTTGGAGACGTTGACTATCGTCTCGGTGCGATGGCTATCTCAACTGTGGGCAGAGGGTTCTCGCGGTTCTATCTAGTTACGCGTTAAACCAACTAGAATTTTTTTGAGTCAGACGTAGCGAGAACCCTCTGCCCACAGTGGAGATTGCCATCCGGAACACGGGCGATGGTGCTTCAGGAGTCTGCGACTGTGACGGTAAGC	GTGCTTCAGGAGTCTG	ACAGTGGAGATTGCCAT	ACAGTtgagataGCCAT	FEv1	2780	10.2878
1223	SMARCB1	chr22	23833593	23833599	MNV	GGAGATT	TGAGATA	24175778	+	TGG	CGAGAACCCTCTGCCCACAG	TCTTGGGAGACGGGT	15	GTCAACTCTATCGGTAG	17	GATGGCTATCTCAACTGTGGGCAGAGGGTTCT	12	5	CGTAGCGAGAACCCTCTGCCCACAGTGGAGATTGCCATCCGGAACACGGGCGATG	GCGAGAAAAGCCTTGTTTGCGAGAACCCTCTGCCCACAGGTTTGGAGACGTTGACTATCGTCTCGGTGCGATGGCTATCTCAACTGTGGGCAGAGGGTTCTCGCGGTTCTATCTAGTTACGCGTTAAACCAACTAGAATTTTTTTGAGTCAGACGTAGCGAGAACCCTCTGCCCACAGTGGAGATTGCCATCCGGAACACGGGCGATGGTGCTTCAGGAGTCTGCGACTGTGACGGTAAGC	GTGCTTCAGGAGTCTG	ACAGTGGAGATTGCCAT	ACAGTtgagataGCCAT	original	2215	8.84876
1223	SMARCB1	chr22	23833593	23833599	MNV	GGAGATT	TGAGATA	24175778	+	TGG	CGAGAACCCTCTGCCCACAG	TCTTGGGAGACGGGT	15	GTCAACTCTATCGGTAG	17	GATGGCTATCTCAACTGTGGGCAGAGGGTTCT	12	5	CGTAGCGAGAACCCTCTGCCCACAGTGGAGATTGCCATCCGGAACACGGGCGATG	GCGAGAAAAGCCTTGTTTGCGAGAACCCTCTGCCCACAGGTTTGGAGACGTTGACTATCGTCTCGGTGCGATGGCTATCTCAACTGTGGGCAGAGGGTTCTCGCGGTTCTATCTAGTTACGCGTTAAACCAACTAGAATTTTTTTGAGTCAGACGTAGCGAGAACCCTCTGCCCACAGTGGAGATTGCCATCCGGAACACGGGCGATGGTGCTTCAGGAGTCTGCGACTGTGACGGTAAGC	GTGCTTCAGGAGTCTG	ACAGTGGAGATTGCCAT	ACAGTtgagataGCCAT	FEv2	2658	10.8728
1223	SMARCB1	chr22	23833593	23833599	MNV	GGAGATT	TGAGATA	24175778	+	TGG	CGAGAACCCTCTGCCCACAG	TCTTGGGAGACGGGT	15	GTCAACTCTATCGGTA	16	ATGGCTATCTCAACTGTGGGCAGAGGGTTCT	11	5	CGTAGCGAGAACCCTCTGCCCACAGTGGAGATTGCCATCCGGAACACGGGCGATG	GCGAGAAAAGCCTTGTTTGCGAGAACCCTCTGCCCACAGGTTTGGAGACGTTGACTATCGTCTCGGTGCATGGCTATCTCAACTGTGGGCAGAGGGTTCTCGCGGTTCTATCTAGTTACGCGTTAAACCAACTAGAATTTTTTTGAGTCAGATCGTAGCGAGAACCCTCTGCCCACAGTGGAGATTGCCATCCGGAACACGGGCGATGCCTATTAGTCTCCATCCGACTGTGACGGTAAGC	CCTATTAGTCTCCATC	ACAGTGGAGATTGCCAT	ACAGTtgagataGCCAT	FE	404	4.20792
1223	SMARCB1	chr22	23833593	23833599	MNV	GGAGATT	TGAGATA	24175778	+	TGG	CGAGAACCCTCTGCCCACAG	TCTTGGGAGACGGGT	15	GTCAACTCTATCGGTA	16	ATGGCTATCTCAACTGTGGGCAGAGGGTTCT	11	5	CGTAGCGAGAACCCTCTGCCCACAGTGGAGATTGCCATCCGGAACACGGGCGATG	GCGAGAAAAGCCTTGTTTGCGAGAACCCTCTGCCCACAGGTTTGGAGACGTTGACTATCGTCTCGGTGCATGGCTATCTCAACTGTGGGCAGAGGGTTCTCGCGGTTCTATCTAGTTACGCGTTAAACCAACTAGAATTTTTTTGAGTCAGATCGTAGCGAGAACCCTCTGCCCACAGTGGAGATTGCCATCCGGAACACGGGCGATGCCTATTAGTCTCCATCCGACTGTGACGGTAAGC	CCTATTAGTCTCCATC	ACAGTGGAGATTGCCAT	ACAGTtgagataGCCAT	FEv1	681	16.0059
1223	SMARCB1	chr22	23833593	23833599	MNV	GGAGATT	TGAGATA	24175778	+	TGG	CGAGAACCCTCTGCCCACAG	TCTTGGGAGACGGGT	15	GTCAACTCTATCGGTA	16	ATGGCTATCTCAACTGTGGGCAGAGGGTTCT	11	5	CGTAGCGAGAACCCTCTGCCCACAGTGGAGATTGCCATCCGGAACACGGGCGATG	GCGAGAAAAGCCTTGTTTGCGAGAACCCTCTGCCCACAGGTTTGGAGACGTTGACTATCGTCTCGGTGCATGGCTATCTCAACTGTGGGCAGAGGGTTCTCGCGGTTCTATCTAGTTACGCGTTAAACCAACTAGAATTTTTTTGAGTCAGATCGTAGCGAGAACCCTCTGCCCACAGTGGAGATTGCCATCCGGAACACGGGCGATGCCTATTAGTCTCCATCCGACTGTGACGGTAAGC	CCTATTAGTCTCCATC	ACAGTGGAGATTGCCAT	ACAGTtgagataGCCAT	original	647	5.87326
1223	SMARCB1	chr22	23833593	23833599	MNV	GGAGATT	TGAGATA	24175778	+	TGG	CGAGAACCCTCTGCCCACAG	TCTTGGGAGACGGGT	15	GTCAACTCTATCGGTA	16	ATGGCTATCTCAACTGTGGGCAGAGGGTTCT	11	5	CGTAGCGAGAACCCTCTGCCCACAGTGGAGATTGCCATCCGGAACACGGGCGATG	GCGAGAAAAGCCTTGTTTGCGAGAACCCTCTGCCCACAGGTTTGGAGACGTTGACTATCGTCTCGGTGCATGGCTATCTCAACTGTGGGCAGAGGGTTCTCGCGGTTCTATCTAGTTACGCGTTAAACCAACTAGAATTTTTTTGAGTCAGATCGTAGCGAGAACCCTCTGCCCACAGTGGAGATTGCCATCCGGAACACGGGCGATGCCTATTAGTCTCCATCCGACTGTGACGGTAAGC	CCTATTAGTCTCCATC	ACAGTGGAGATTGCCAT	ACAGTtgagataGCCAT	FEv2	667	14.093
1223	SMARCB1	chr22	23833593	23833599	MNV	GGAGATT	TGAGATA	24175778	+	TGG	CGAGAACCCTCTGCCCACAG	TCTTGGGAGACGGGT	15	GTCAACTCTATCGGT	15	TGGCTATCTCAACTGTGGGCAGAGGGTTCT	10	5	CGTAGCGAGAACCCTCTGCCCACAGTGGAGATTGCCATCCGGAACACGGGCGATG	GCGAGAAAAGCCTTGTTTGCGAGAACCCTCTGCCCACAGGTTTGGAGACGTTGACTATCGTCTCGGTGCTGGCTATCTCAACTGTGGGCAGAGGGTTCTCGCGGTTCTATCTAGTTACGCGTTAAACCAACTAGAATTTTTTTGAGTCAGATCCGTAGCGAGAACCCTCTGCCCACAGTGGAGATTGCCATCCGGAACACGGGCGATGCCCATACCACCAGCACCGACTGTGACGGTAAGC	CCCATACCACCAGCAC	ACAGTGGAGATTGCCAT	ACAGTtgagataGCCAT	FE	140	12.8571
1223	SMARCB1	chr22	23833593	23833599	MNV	GGAGATT	TGAGATA	24175778	+	TGG	CGAGAACCCTCTGCCCACAG	TCTTGGGAGACGGGT	15	GTCAACTCTATCGGT	15	TGGCTATCTCAACTGTGGGCAGAGGGTTCT	10	5	CGTAGCGAGAACCCTCTGCCCACAGTGGAGATTGCCATCCGGAACACGGGCGATG	GCGAGAAAAGCCTTGTTTGCGAGAACCCTCTGCCCACAGGTTTGGAGACGTTGACTATCGTCTCGGTGCTGGCTATCTCAACTGTGGGCAGAGGGTTCTCGCGGTTCTATCTAGTTACGCGTTAAACCAACTAGAATTTTTTTGAGTCAGATCCGTAGCGAGAACCCTCTGCCCACAGTGGAGATTGCCATCCGGAACACGGGCGATGCCCATACCACCAGCACCGACTGTGACGGTAAGC	CCCATACCACCAGCAC	ACAGTGGAGATTGCCAT	ACAGTtgagataGCCAT	FEv1	382	8.63874
1223	SMARCB1	chr22	23833593	23833599	MNV	GGAGATT	TGAGATA	24175778	+	TGG	CGAGAACCCTCTGCCCACAG	TCTTGGGAGACGGGT	15	GTCAACTCTATCGGT	15	TGGCTATCTCAACTGTGGGCAGAGGGTTCT	10	5	CGTAGCGAGAACCCTCTGCCCACAGTGGAGATTGCCATCCGGAACACGGGCGATG	GCGAGAAAAGCCTTGTTTGCGAGAACCCTCTGCCCACAGGTTTGGAGACGTTGACTATCGTCTCGGTGCTGGCTATCTCAACTGTGGGCAGAGGGTTCTCGCGGTTCTATCTAGTTACGCGTTAAACCAACTAGAATTTTTTTGAGTCAGATCCGTAGCGAGAACCCTCTGCCCACAGTGGAGATTGCCATCCGGAACACGGGCGATGCCCATACCACCAGCACCGACTGTGACGGTAAGC	CCCATACCACCAGCAC	ACAGTGGAGATTGCCAT	ACAGTtgagataGCCAT	original	438	5.02283
1223	SMARCB1	chr22	23833593	23833599	MNV	GGAGATT	TGAGATA	24175778	+	TGG	CGAGAACCCTCTGCCCACAG	TCTTGGGAGACGGGT	15	GTCAACTCTATCGGT	15	TGGCTATCTCAACTGTGGGCAGAGGGTTCT	10	5	CGTAGCGAGAACCCTCTGCCCACAGTGGAGATTGCCATCCGGAACACGGGCGATG	GCGAGAAAAGCCTTGTTTGCGAGAACCCTCTGCCCACAGGTTTGGAGACGTTGACTATCGTCTCGGTGCTGGCTATCTCAACTGTGGGCAGAGGGTTCTCGCGGTTCTATCTAGTTACGCGTTAAACCAACTAGAATTTTTTTGAGTCAGATCCGTAGCGAGAACCCTCTGCCCACAGTGGAGATTGCCATCCGGAACACGGGCGATGCCCATACCACCAGCACCGACTGTGACGGTAAGC	CCCATACCACCAGCAC	ACAGTGGAGATTGCCAT	ACAGTtgagataGCCAT	FEv2	338	5.32544
1224	SMARCB1	chr22	23833594	23833602	MNV	GAGATTGCC	CAGATTGCA	24175790	-	TGG	CGCATCGCCCGTGTTCCGGA	GGAACACGG	9	TGCAGATTGCAATCC	15	TGCAGATTGCAATCCGGAACACGG	11	4	AGAACCCTCTGCCCACAGTGGAGATTGCCATCCGGAACACGGGCGATGCGGACCA	GCGAGAAAAGCCTTGTTTGCGCATCGCCCGTGTTCCGGAGTTTGGAGACGTTGACTATCGTCTCGGTGCTGCAGATTGCAATCCGGAACACGGCGCGGTTCTATCTAGTTACGCGTTAAACCAACTAGAATTTTTTTGAGTCAGATCTGAATGAGAACCCTCTGCCCACAGTGGAGATTGCCATCCGGAACACGGGCGATGCGGACCATGACTAGTCCTGCCATCGACTGTGACGGTAAGC	TGACTAGTCCTGCCAT	CAGTGGAGATTGCCATCCG	CAGTGcagattgcaATCCG	FE	305	0
1224	SMARCB1	chr22	23833594	23833602	MNV	GAGATTGCC	CAGATTGCA	24175790	-	TGG	CGCATCGCCCGTGTTCCGGA	GGAACACGG	9	TGCAGATTGCAATCC	15	TGCAGATTGCAATCCGGAACACGG	11	4	AGAACCCTCTGCCCACAGTGGAGATTGCCATCCGGAACACGGGCGATGCGGACCA	GCGAGAAAAGCCTTGTTTGCGCATCGCCCGTGTTCCGGAGTTTGGAGACGTTGACTATCGTCTCGGTGCTGCAGATTGCAATCCGGAACACGGCGCGGTTCTATCTAGTTACGCGTTAAACCAACTAGAATTTTTTTGAGTCAGATCTGAATGAGAACCCTCTGCCCACAGTGGAGATTGCCATCCGGAACACGGGCGATGCGGACCATGACTAGTCCTGCCATCGACTGTGACGGTAAGC	TGACTAGTCCTGCCAT	CAGTGGAGATTGCCATCCG	CAGTGcagattgcaATCCG	FEv1	587	0
1224	SMARCB1	chr22	23833594	23833602	MNV	GAGATTGCC	CAGATTGCA	24175790	-	TGG	CGCATCGCCCGTGTTCCGGA	GGAACACGG	9	TGCAGATTGCAATCC	15	TGCAGATTGCAATCCGGAACACGG	11	4	AGAACCCTCTGCCCACAGTGGAGATTGCCATCCGGAACACGGGCGATGCGGACCA	GCGAGAAAAGCCTTGTTTGCGCATCGCCCGTGTTCCGGAGTTTGGAGACGTTGACTATCGTCTCGGTGCTGCAGATTGCAATCCGGAACACGGCGCGGTTCTATCTAGTTACGCGTTAAACCAACTAGAATTTTTTTGAGTCAGATCTGAATGAGAACCCTCTGCCCACAGTGGAGATTGCCATCCGGAACACGGGCGATGCGGACCATGACTAGTCCTGCCATCGACTGTGACGGTAAGC	TGACTAGTCCTGCCAT	CAGTGGAGATTGCCATCCG	CAGTGcagattgcaATCCG	original	497	0.804829
1224	SMARCB1	chr22	23833594	23833602	MNV	GAGATTGCC	CAGATTGCA	24175790	-	TGG	CGCATCGCCCGTGTTCCGGA	GGAACACGG	9	TGCAGATTGCAATCC	15	TGCAGATTGCAATCCGGAACACGG	11	4	AGAACCCTCTGCCCACAGTGGAGATTGCCATCCGGAACACGGGCGATGCGGACCA	GCGAGAAAAGCCTTGTTTGCGCATCGCCCGTGTTCCGGAGTTTGGAGACGTTGACTATCGTCTCGGTGCTGCAGATTGCAATCCGGAACACGGCGCGGTTCTATCTAGTTACGCGTTAAACCAACTAGAATTTTTTTGAGTCAGATCTGAATGAGAACCCTCTGCCCACAGTGGAGATTGCCATCCGGAACACGGGCGATGCGGACCATGACTAGTCCTGCCATCGACTGTGACGGTAAGC	TGACTAGTCCTGCCAT	CAGTGGAGATTGCCATCCG	CAGTGcagattgcaATCCG	FEv2	499	0.601202
1224	SMARCB1	chr22	23833594	23833602	MNV	GAGATTGCC	CAGATTGCA	24175790	-	TGG	CGCATCGCCCGTGTTCCGGA	GGAACACGG	9	GTGCAGATTGCAATCC	16	GTGCAGATTGCAATCCGGAACACGG	12	4	AGAACCCTCTGCCCACAGTGGAGATTGCCATCCGGAACACGGGCGATGCGGACCA	GCGAGAAAAGCCTTGTTTGCGCATCGCCCGTGTTCCGGAGTTTGGAGACGTTGACTATCGTCTCGGTGCGTGCAGATTGCAATCCGGAACACGGCGCGGTTCTATCTAGTTACGCGTTAAACCAACTAGAATTTTTTTGAGTCAGATCTGAATAGAACCCTCTGCCCACAGTGGAGATTGCCATCCGGAACACGGGCGATGCGGACCAGGACAGATCGGAGCAACGACTGTGACGGTAAGC	GGACAGATCGGAGCAA	CAGTGGAGATTGCCATCCG	CAGTGcagattgcaATCCG	FE	144	2.77778
1224	SMARCB1	chr22	23833594	23833602	MNV	GAGATTGCC	CAGATTGCA	24175790	-	TGG	CGCATCGCCCGTGTTCCGGA	GGAACACGG	9	GTGCAGATTGCAATCC	16	GTGCAGATTGCAATCCGGAACACGG	12	4	AGAACCCTCTGCCCACAGTGGAGATTGCCATCCGGAACACGGGCGATGCGGACCA	GCGAGAAAAGCCTTGTTTGCGCATCGCCCGTGTTCCGGAGTTTGGAGACGTTGACTATCGTCTCGGTGCGTGCAGATTGCAATCCGGAACACGGCGCGGTTCTATCTAGTTACGCGTTAAACCAACTAGAATTTTTTTGAGTCAGATCTGAATAGAACCCTCTGCCCACAGTGGAGATTGCCATCCGGAACACGGGCGATGCGGACCAGGACAGATCGGAGCAACGACTGTGACGGTAAGC	GGACAGATCGGAGCAA	CAGTGGAGATTGCCATCCG	CAGTGcagattgcaATCCG	FEv1	199	2.51256
1224	SMARCB1	chr22	23833594	23833602	MNV	GAGATTGCC	CAGATTGCA	24175790	-	TGG	CGCATCGCCCGTGTTCCGGA	GGAACACGG	9	GTGCAGATTGCAATCC	16	GTGCAGATTGCAATCCGGAACACGG	12	4	AGAACCCTCTGCCCACAGTGGAGATTGCCATCCGGAACACGGGCGATGCGGACCA	GCGAGAAAAGCCTTGTTTGCGCATCGCCCGTGTTCCGGAGTTTGGAGACGTTGACTATCGTCTCGGTGCGTGCAGATTGCAATCCGGAACACGGCGCGGTTCTATCTAGTTACGCGTTAAACCAACTAGAATTTTTTTGAGTCAGATCTGAATAGAACCCTCTGCCCACAGTGGAGATTGCCATCCGGAACACGGGCGATGCGGACCAGGACAGATCGGAGCAACGACTGTGACGGTAAGC	GGACAGATCGGAGCAA	CAGTGGAGATTGCCATCCG	CAGTGcagattgcaATCCG	original	246	4.06504
1224	SMARCB1	chr22	23833594	23833602	MNV	GAGATTGCC	CAGATTGCA	24175790	-	TGG	CGCATCGCCCGTGTTCCGGA	GGAACACGG	9	GTGCAGATTGCAATCC	16	GTGCAGATTGCAATCCGGAACACGG	12	4	AGAACCCTCTGCCCACAGTGGAGATTGCCATCCGGAACACGGGCGATGCGGACCA	GCGAGAAAAGCCTTGTTTGCGCATCGCCCGTGTTCCGGAGTTTGGAGACGTTGACTATCGTCTCGGTGCGTGCAGATTGCAATCCGGAACACGGCGCGGTTCTATCTAGTTACGCGTTAAACCAACTAGAATTTTTTTGAGTCAGATCTGAATAGAACCCTCTGCCCACAGTGGAGATTGCCATCCGGAACACGGGCGATGCGGACCAGGACAGATCGGAGCAACGACTGTGACGGTAAGC	GGACAGATCGGAGCAA	CAGTGGAGATTGCCATCCG	CAGTGcagattgcaATCCG	FEv2	177	1.69492
1224	SMARCB1	chr22	23833594	23833602	MNV	GAGATTGCC	CAGATTGCA	24175790	-	TGG	CGCATCGCCCGTGTTCCGGA	GGAACACGG	9	GCAGATTGCAATCC	14	GCAGATTGCAATCCGGAACACGG	10	4	AGAACCCTCTGCCCACAGTGGAGATTGCCATCCGGAACACGGGCGATGCGGACCA	GCGAGAAAAGCCTTGTTTGCGCATCGCCCGTGTTCCGGAGTTTGGAGACGTTGACTATCGTCTCGGTGCGCAGATTGCAATCCGGAACACGGCGCGGTTCTATCTAGTTACGCGTTAAACCAACTAGAATTTTTTTGAGTCAGATCTGAATGGAGAACCCTCTGCCCACAGTGGAGATTGCCATCCGGAACACGGGCGATGCGGACCAGTCACAACAACACCCGCGACTGTGACGGTAAGC	GTCACAACAACACCCG	CAGTGGAGATTGCCATCCG	CAGTGcagattgcaATCCG	FE	163	0
1224	SMARCB1	chr22	23833594	23833602	MNV	GAGATTGCC	CAGATTGCA	24175790	-	TGG	CGCATCGCCCGTGTTCCGGA	GGAACACGG	9	GCAGATTGCAATCC	14	GCAGATTGCAATCCGGAACACGG	10	4	AGAACCCTCTGCCCACAGTGGAGATTGCCATCCGGAACACGGGCGATGCGGACCA	GCGAGAAAAGCCTTGTTTGCGCATCGCCCGTGTTCCGGAGTTTGGAGACGTTGACTATCGTCTCGGTGCGCAGATTGCAATCCGGAACACGGCGCGGTTCTATCTAGTTACGCGTTAAACCAACTAGAATTTTTTTGAGTCAGATCTGAATGGAGAACCCTCTGCCCACAGTGGAGATTGCCATCCGGAACACGGGCGATGCGGACCAGTCACAACAACACCCGCGACTGTGACGGTAAGC	GTCACAACAACACCCG	CAGTGGAGATTGCCATCCG	CAGTGcagattgcaATCCG	FEv1	257	0
1224	SMARCB1	chr22	23833594	23833602	MNV	GAGATTGCC	CAGATTGCA	24175790	-	TGG	CGCATCGCCCGTGTTCCGGA	GGAACACGG	9	GCAGATTGCAATCC	14	GCAGATTGCAATCCGGAACACGG	10	4	AGAACCCTCTGCCCACAGTGGAGATTGCCATCCGGAACACGGGCGATGCGGACCA	GCGAGAAAAGCCTTGTTTGCGCATCGCCCGTGTTCCGGAGTTTGGAGACGTTGACTATCGTCTCGGTGCGCAGATTGCAATCCGGAACACGGCGCGGTTCTATCTAGTTACGCGTTAAACCAACTAGAATTTTTTTGAGTCAGATCTGAATGGAGAACCCTCTGCCCACAGTGGAGATTGCCATCCGGAACACGGGCGATGCGGACCAGTCACAACAACACCCGCGACTGTGACGGTAAGC	GTCACAACAACACCCG	CAGTGGAGATTGCCATCCG	CAGTGcagattgcaATCCG	original	222	0
1224	SMARCB1	chr22	23833594	23833602	MNV	GAGATTGCC	CAGATTGCA	24175790	-	TGG	CGCATCGCCCGTGTTCCGGA	GGAACACGG	9	GCAGATTGCAATCC	14	GCAGATTGCAATCCGGAACACGG	10	4	AGAACCCTCTGCCCACAGTGGAGATTGCCATCCGGAACACGGGCGATGCGGACCA	GCGAGAAAAGCCTTGTTTGCGCATCGCCCGTGTTCCGGAGTTTGGAGACGTTGACTATCGTCTCGGTGCGCAGATTGCAATCCGGAACACGGCGCGGTTCTATCTAGTTACGCGTTAAACCAACTAGAATTTTTTTGAGTCAGATCTGAATGGAGAACCCTCTGCCCACAGTGGAGATTGCCATCCGGAACACGGGCGATGCGGACCAGTCACAACAACACCCGCGACTGTGACGGTAAGC	GTCACAACAACACCCG	CAGTGGAGATTGCCATCCG	CAGTGcagattgcaATCCG	FEv2	271	0
1224	SMARCB1	chr22	23833594	23833602	MNV	GAGATTGCC	CAGATTGCA	24175794	-	CGG	GGTCCGCATCGCCCGTGTTC	CACGGGCGATGCGGA	15	GTGCAGATTGCAATCCGGAA	20	GTGCAGATTGCAATCCGGAACACGGGCGATGCGGA	12	8	CCCTCTGCCCACAGTGGAGATTGCCATCCGGAACACGGGCGATGCGGACCAGTGG	GCGAGAAAAGCCTTGTTTGGGTCCGCATCGCCCGTGTTCGTTTGGAGACGTTGACTATCGTCTCGGTGCGTGCAGATTGCAATCCGGAACACGGGCGATGCGGACGCGGTTCTATCTAGTTACGCGTTAAACCAACTAGAATTTTTTTGAGTCCCCTCTGCCCACAGTGGAGATTGCCATCCGGAACACGGGCGATGCGGACCAGTGGCCTACACGTTACCAGTCGACTGTGACGGTAAGC	CCTACACGTTACCAGT	CAGTGGAGATTGCCATCCG	CAGTGcagattgcaATCCG	FE	17	0
1224	SMARCB1	chr22	23833594	23833602	MNV	GAGATTGCC	CAGATTGCA	24175794	-	CGG	GGTCCGCATCGCCCGTGTTC	CACGGGCGATGCGGA	15	GTGCAGATTGCAATCCGGAA	20	GTGCAGATTGCAATCCGGAACACGGGCGATGCGGA	12	8	CCCTCTGCCCACAGTGGAGATTGCCATCCGGAACACGGGCGATGCGGACCAGTGG	GCGAGAAAAGCCTTGTTTGGGTCCGCATCGCCCGTGTTCGTTTGGAGACGTTGACTATCGTCTCGGTGCGTGCAGATTGCAATCCGGAACACGGGCGATGCGGACGCGGTTCTATCTAGTTACGCGTTAAACCAACTAGAATTTTTTTGAGTCCCCTCTGCCCACAGTGGAGATTGCCATCCGGAACACGGGCGATGCGGACCAGTGGCCTACACGTTACCAGTCGACTGTGACGGTAAGC	CCTACACGTTACCAGT	CAGTGGAGATTGCCATCCG	CAGTGcagattgcaATCCG	FEv1	33	12.1212
1224	SMARCB1	chr22	23833594	23833602	MNV	GAGATTGCC	CAGATTGCA	24175794	-	CGG	GGTCCGCATCGCCCGTGTTC	CACGGGCGATGCGGA	15	GTGCAGATTGCAATCCGGAA	20	GTGCAGATTGCAATCCGGAACACGGGCGATGCGGA	12	8	CCCTCTGCCCACAGTGGAGATTGCCATCCGGAACACGGGCGATGCGGACCAGTGG	GCGAGAAAAGCCTTGTTTGGGTCCGCATCGCCCGTGTTCGTTTGGAGACGTTGACTATCGTCTCGGTGCGTGCAGATTGCAATCCGGAACACGGGCGATGCGGACGCGGTTCTATCTAGTTACGCGTTAAACCAACTAGAATTTTTTTGAGTCCCCTCTGCCCACAGTGGAGATTGCCATCCGGAACACGGGCGATGCGGACCAGTGGCCTACACGTTACCAGTCGACTGTGACGGTAAGC	CCTACACGTTACCAGT	CAGTGGAGATTGCCATCCG	CAGTGcagattgcaATCCG	original	35	0
1224	SMARCB1	chr22	23833594	23833602	MNV	GAGATTGCC	CAGATTGCA	24175794	-	CGG	GGTCCGCATCGCCCGTGTTC	CACGGGCGATGCGGA	15	GTGCAGATTGCAATCCGGAA	20	GTGCAGATTGCAATCCGGAACACGGGCGATGCGGA	12	8	CCCTCTGCCCACAGTGGAGATTGCCATCCGGAACACGGGCGATGCGGACCAGTGG	GCGAGAAAAGCCTTGTTTGGGTCCGCATCGCCCGTGTTCGTTTGGAGACGTTGACTATCGTCTCGGTGCGTGCAGATTGCAATCCGGAACACGGGCGATGCGGACGCGGTTCTATCTAGTTACGCGTTAAACCAACTAGAATTTTTTTGAGTCCCCTCTGCCCACAGTGGAGATTGCCATCCGGAACACGGGCGATGCGGACCAGTGGCCTACACGTTACCAGTCGACTGTGACGGTAAGC	CCTACACGTTACCAGT	CAGTGGAGATTGCCATCCG	CAGTGcagattgcaATCCG	FEv2	36	0
1224	SMARCB1	chr22	23833594	23833602	MNV	GAGATTGCC	CAGATTGCA	24175794	-	CGG	GGTCCGCATCGCCCGTGTTC	CACGGGCGATGCGGA	15	GCAGATTGCAATCCGGAA	18	GCAGATTGCAATCCGGAACACGGGCGATGCGGA	10	8	CCCTCTGCCCACAGTGGAGATTGCCATCCGGAACACGGGCGATGCGGACCAGTGG	GCGAGAAAAGCCTTGTTTGGGTCCGCATCGCCCGTGTTCGTTTGGAGACGTTGACTATCGTCTCGGTGCGCAGATTGCAATCCGGAACACGGGCGATGCGGACGCGGTTCTATCTAGTTACGCGTTAAACCAACTAGAATTTTTTTGAGTCAGCCCTCTGCCCACAGTGGAGATTGCCATCCGGAACACGGGCGATGCGGACCAGTGGCGAACATTCGCCAAATCGACTGTGACGGTAAGC	CGAACATTCGCCAAAT	CAGTGGAGATTGCCATCCG	CAGTGcagattgcaATCCG	FE	45	0
1224	SMARCB1	chr22	23833594	23833602	MNV	GAGATTGCC	CAGATTGCA	24175794	-	CGG	GGTCCGCATCGCCCGTGTTC	CACGGGCGATGCGGA	15	GCAGATTGCAATCCGGAA	18	GCAGATTGCAATCCGGAACACGGGCGATGCGGA	10	8	CCCTCTGCCCACAGTGGAGATTGCCATCCGGAACACGGGCGATGCGGACCAGTGG	GCGAGAAAAGCCTTGTTTGGGTCCGCATCGCCCGTGTTCGTTTGGAGACGTTGACTATCGTCTCGGTGCGCAGATTGCAATCCGGAACACGGGCGATGCGGACGCGGTTCTATCTAGTTACGCGTTAAACCAACTAGAATTTTTTTGAGTCAGCCCTCTGCCCACAGTGGAGATTGCCATCCGGAACACGGGCGATGCGGACCAGTGGCGAACATTCGCCAAATCGACTGTGACGGTAAGC	CGAACATTCGCCAAAT	CAGTGGAGATTGCCATCCG	CAGTGcagattgcaATCCG	FEv1	51	0
1224	SMARCB1	chr22	23833594	23833602	MNV	GAGATTGCC	CAGATTGCA	24175794	-	CGG	GGTCCGCATCGCCCGTGTTC	CACGGGCGATGCGGA	15	GCAGATTGCAATCCGGAA	18	GCAGATTGCAATCCGGAACACGGGCGATGCGGA	10	8	CCCTCTGCCCACAGTGGAGATTGCCATCCGGAACACGGGCGATGCGGACCAGTGG	GCGAGAAAAGCCTTGTTTGGGTCCGCATCGCCCGTGTTCGTTTGGAGACGTTGACTATCGTCTCGGTGCGCAGATTGCAATCCGGAACACGGGCGATGCGGACGCGGTTCTATCTAGTTACGCGTTAAACCAACTAGAATTTTTTTGAGTCAGCCCTCTGCCCACAGTGGAGATTGCCATCCGGAACACGGGCGATGCGGACCAGTGGCGAACATTCGCCAAATCGACTGTGACGGTAAGC	CGAACATTCGCCAAAT	CAGTGGAGATTGCCATCCG	CAGTGcagattgcaATCCG	original	90	0
1224	SMARCB1	chr22	23833594	23833602	MNV	GAGATTGCC	CAGATTGCA	24175794	-	CGG	GGTCCGCATCGCCCGTGTTC	CACGGGCGATGCGGA	15	GCAGATTGCAATCCGGAA	18	GCAGATTGCAATCCGGAACACGGGCGATGCGGA	10	8	CCCTCTGCCCACAGTGGAGATTGCCATCCGGAACACGGGCGATGCGGACCAGTGG	GCGAGAAAAGCCTTGTTTGGGTCCGCATCGCCCGTGTTCGTTTGGAGACGTTGACTATCGTCTCGGTGCGCAGATTGCAATCCGGAACACGGGCGATGCGGACGCGGTTCTATCTAGTTACGCGTTAAACCAACTAGAATTTTTTTGAGTCAGCCCTCTGCCCACAGTGGAGATTGCCATCCGGAACACGGGCGATGCGGACCAGTGGCGAACATTCGCCAAATCGACTGTGACGGTAAGC	CGAACATTCGCCAAAT	CAGTGGAGATTGCCATCCG	CAGTGcagattgcaATCCG	FEv2	75	0
1224	SMARCB1	chr22	23833594	23833602	MNV	GAGATTGCC	CAGATTGCA	24175794	-	CGG	GGTCCGCATCGCCCGTGTTC	CACGGGCGATGCGGA	15	TGCAGATTGCAATCCGGAA	19	TGCAGATTGCAATCCGGAACACGGGCGATGCGGA	11	8	CCCTCTGCCCACAGTGGAGATTGCCATCCGGAACACGGGCGATGCGGACCAGTGG	GCGAGAAAAGCCTTGTTTGGGTCCGCATCGCCCGTGTTCGTTTGGAGACGTTGACTATCGTCTCGGTGCTGCAGATTGCAATCCGGAACACGGGCGATGCGGACGCGGTTCTATCTAGTTACGCGTTAAACCAACTAGAATTTTTTTGAGTCACCCTCTGCCCACAGTGGAGATTGCCATCCGGAACACGGGCGATGCGGACCAGTGGTTCTTAGCAGTGGGATCGACTGTGACGGTAAGC	TTCTTAGCAGTGGGAT	CAGTGGAGATTGCCATCCG	CAGTGcagattgcaATCCG	FE	77	0
1224	SMARCB1	chr22	23833594	23833602	MNV	GAGATTGCC	CAGATTGCA	24175794	-	CGG	GGTCCGCATCGCCCGTGTTC	CACGGGCGATGCGGA	15	TGCAGATTGCAATCCGGAA	19	TGCAGATTGCAATCCGGAACACGGGCGATGCGGA	11	8	CCCTCTGCCCACAGTGGAGATTGCCATCCGGAACACGGGCGATGCGGACCAGTGG	GCGAGAAAAGCCTTGTTTGGGTCCGCATCGCCCGTGTTCGTTTGGAGACGTTGACTATCGTCTCGGTGCTGCAGATTGCAATCCGGAACACGGGCGATGCGGACGCGGTTCTATCTAGTTACGCGTTAAACCAACTAGAATTTTTTTGAGTCACCCTCTGCCCACAGTGGAGATTGCCATCCGGAACACGGGCGATGCGGACCAGTGGTTCTTAGCAGTGGGATCGACTGTGACGGTAAGC	TTCTTAGCAGTGGGAT	CAGTGGAGATTGCCATCCG	CAGTGcagattgcaATCCG	FEv1	55	1.81818
1224	SMARCB1	chr22	23833594	23833602	MNV	GAGATTGCC	CAGATTGCA	24175794	-	CGG	GGTCCGCATCGCCCGTGTTC	CACGGGCGATGCGGA	15	TGCAGATTGCAATCCGGAA	19	TGCAGATTGCAATCCGGAACACGGGCGATGCGGA	11	8	CCCTCTGCCCACAGTGGAGATTGCCATCCGGAACACGGGCGATGCGGACCAGTGG	GCGAGAAAAGCCTTGTTTGGGTCCGCATCGCCCGTGTTCGTTTGGAGACGTTGACTATCGTCTCGGTGCTGCAGATTGCAATCCGGAACACGGGCGATGCGGACGCGGTTCTATCTAGTTACGCGTTAAACCAACTAGAATTTTTTTGAGTCACCCTCTGCCCACAGTGGAGATTGCCATCCGGAACACGGGCGATGCGGACCAGTGGTTCTTAGCAGTGGGATCGACTGTGACGGTAAGC	TTCTTAGCAGTGGGAT	CAGTGGAGATTGCCATCCG	CAGTGcagattgcaATCCG	original	86	0
1224	SMARCB1	chr22	23833594	23833602	MNV	GAGATTGCC	CAGATTGCA	24175794	-	CGG	GGTCCGCATCGCCCGTGTTC	CACGGGCGATGCGGA	15	TGCAGATTGCAATCCGGAA	19	TGCAGATTGCAATCCGGAACACGGGCGATGCGGA	11	8	CCCTCTGCCCACAGTGGAGATTGCCATCCGGAACACGGGCGATGCGGACCAGTGG	GCGAGAAAAGCCTTGTTTGGGTCCGCATCGCCCGTGTTCGTTTGGAGACGTTGACTATCGTCTCGGTGCTGCAGATTGCAATCCGGAACACGGGCGATGCGGACGCGGTTCTATCTAGTTACGCGTTAAACCAACTAGAATTTTTTTGAGTCACCCTCTGCCCACAGTGGAGATTGCCATCCGGAACACGGGCGATGCGGACCAGTGGTTCTTAGCAGTGGGATCGACTGTGACGGTAAGC	TTCTTAGCAGTGGGAT	CAGTGGAGATTGCCATCCG	CAGTGcagattgcaATCCG	FEv2	89	0
1224	SMARCB1	chr22	23833594	23833602	MNV	GAGATTGCC	CAGATTGCA	24175778	+	TGG	CGAGAACCCTCTGCCCACAG	TCTTGGGAGACGGGT	15	GTCACGTCTAACGTTAG	17	GATTGCAATCTGCACTGTGGGCAGAGGGTTCT	11	6	CGTAGCGAGAACCCTCTGCCCACAGTGGAGATTGCCATCCGGAACACGGGCGATG	GCGAGAAAAGCCTTGTTTGCGAGAACCCTCTGCCCACAGGTTTGGAGACGTTGACTATCGTCTCGGTGCGATTGCAATCTGCACTGTGGGCAGAGGGTTCTCGCGGTTCTATCTAGTTACGCGTTAAACCAACTAGAATTTTTTTGAGTCAGACGTAGCGAGAACCCTCTGCCCACAGTGGAGATTGCCATCCGGAACACGGGCGATGAAGGAGCAGCCGGTAACGACTGTGACGGTAAGC	AAGGAGCAGCCGGTAA	CAGTGGAGATTGCCATCCG	CAGTGcagattgcaATCCG	FE	202	0.49505
1224	SMARCB1	chr22	23833594	23833602	MNV	GAGATTGCC	CAGATTGCA	24175778	+	TGG	CGAGAACCCTCTGCCCACAG	TCTTGGGAGACGGGT	15	GTCACGTCTAACGTTAG	17	GATTGCAATCTGCACTGTGGGCAGAGGGTTCT	11	6	CGTAGCGAGAACCCTCTGCCCACAGTGGAGATTGCCATCCGGAACACGGGCGATG	GCGAGAAAAGCCTTGTTTGCGAGAACCCTCTGCCCACAGGTTTGGAGACGTTGACTATCGTCTCGGTGCGATTGCAATCTGCACTGTGGGCAGAGGGTTCTCGCGGTTCTATCTAGTTACGCGTTAAACCAACTAGAATTTTTTTGAGTCAGACGTAGCGAGAACCCTCTGCCCACAGTGGAGATTGCCATCCGGAACACGGGCGATGAAGGAGCAGCCGGTAACGACTGTGACGGTAAGC	AAGGAGCAGCCGGTAA	CAGTGGAGATTGCCATCCG	CAGTGcagattgcaATCCG	FEv1	428	0.934579
1224	SMARCB1	chr22	23833594	23833602	MNV	GAGATTGCC	CAGATTGCA	24175778	+	TGG	CGAGAACCCTCTGCCCACAG	TCTTGGGAGACGGGT	15	GTCACGTCTAACGTTAG	17	GATTGCAATCTGCACTGTGGGCAGAGGGTTCT	11	6	CGTAGCGAGAACCCTCTGCCCACAGTGGAGATTGCCATCCGGAACACGGGCGATG	GCGAGAAAAGCCTTGTTTGCGAGAACCCTCTGCCCACAGGTTTGGAGACGTTGACTATCGTCTCGGTGCGATTGCAATCTGCACTGTGGGCAGAGGGTTCTCGCGGTTCTATCTAGTTACGCGTTAAACCAACTAGAATTTTTTTGAGTCAGACGTAGCGAGAACCCTCTGCCCACAGTGGAGATTGCCATCCGGAACACGGGCGATGAAGGAGCAGCCGGTAACGACTGTGACGGTAAGC	AAGGAGCAGCCGGTAA	CAGTGGAGATTGCCATCCG	CAGTGcagattgcaATCCG	original	303	0
1224	SMARCB1	chr22	23833594	23833602	MNV	GAGATTGCC	CAGATTGCA	24175778	+	TGG	CGAGAACCCTCTGCCCACAG	TCTTGGGAGACGGGT	15	GTCACGTCTAACGTTAG	17	GATTGCAATCTGCACTGTGGGCAGAGGGTTCT	11	6	CGTAGCGAGAACCCTCTGCCCACAGTGGAGATTGCCATCCGGAACACGGGCGATG	GCGAGAAAAGCCTTGTTTGCGAGAACCCTCTGCCCACAGGTTTGGAGACGTTGACTATCGTCTCGGTGCGATTGCAATCTGCACTGTGGGCAGAGGGTTCTCGCGGTTCTATCTAGTTACGCGTTAAACCAACTAGAATTTTTTTGAGTCAGACGTAGCGAGAACCCTCTGCCCACAGTGGAGATTGCCATCCGGAACACGGGCGATGAAGGAGCAGCCGGTAACGACTGTGACGGTAAGC	AAGGAGCAGCCGGTAA	CAGTGGAGATTGCCATCCG	CAGTGcagattgcaATCCG	FEv2	362	0.828729
1224	SMARCB1	chr22	23833594	23833602	MNV	GAGATTGCC	CAGATTGCA	24175778	+	TGG	CGAGAACCCTCTGCCCACAG	TCTTGGGAGACGGGT	15	GTCACGTCTAACGT	14	TGCAATCTGCACTGTGGGCAGAGGGTTCT	8	6	CGTAGCGAGAACCCTCTGCCCACAGTGGAGATTGCCATCCGGAACACGGGCGATG	GCGAGAAAAGCCTTGTTTGCGAGAACCCTCTGCCCACAGGTTTGGAGACGTTGACTATCGTCTCGGTGCTGCAATCTGCACTGTGGGCAGAGGGTTCTCGCGGTTCTATCTAGTTACGCGTTAAACCAACTAGAATTTTTTTGAGTCAGATCTCGTAGCGAGAACCCTCTGCCCACAGTGGAGATTGCCATCCGGAACACGGGCGATGCGTTGGGTCGTTGACACGACTGTGACGGTAAGC	CGTTGGGTCGTTGACA	CAGTGGAGATTGCCATCCG	CAGTGcagattgcaATCCG	FE	122	0
1224	SMARCB1	chr22	23833594	23833602	MNV	GAGATTGCC	CAGATTGCA	24175778	+	TGG	CGAGAACCCTCTGCCCACAG	TCTTGGGAGACGGGT	15	GTCACGTCTAACGT	14	TGCAATCTGCACTGTGGGCAGAGGGTTCT	8	6	CGTAGCGAGAACCCTCTGCCCACAGTGGAGATTGCCATCCGGAACACGGGCGATG	GCGAGAAAAGCCTTGTTTGCGAGAACCCTCTGCCCACAGGTTTGGAGACGTTGACTATCGTCTCGGTGCTGCAATCTGCACTGTGGGCAGAGGGTTCTCGCGGTTCTATCTAGTTACGCGTTAAACCAACTAGAATTTTTTTGAGTCAGATCTCGTAGCGAGAACCCTCTGCCCACAGTGGAGATTGCCATCCGGAACACGGGCGATGCGTTGGGTCGTTGACACGACTGTGACGGTAAGC	CGTTGGGTCGTTGACA	CAGTGGAGATTGCCATCCG	CAGTGcagattgcaATCCG	FEv1	287	0.348432
1224	SMARCB1	chr22	23833594	23833602	MNV	GAGATTGCC	CAGATTGCA	24175778	+	TGG	CGAGAACCCTCTGCCCACAG	TCTTGGGAGACGGGT	15	GTCACGTCTAACGT	14	TGCAATCTGCACTGTGGGCAGAGGGTTCT	8	6	CGTAGCGAGAACCCTCTGCCCACAGTGGAGATTGCCATCCGGAACACGGGCGATG	GCGAGAAAAGCCTTGTTTGCGAGAACCCTCTGCCCACAGGTTTGGAGACGTTGACTATCGTCTCGGTGCTGCAATCTGCACTGTGGGCAGAGGGTTCTCGCGGTTCTATCTAGTTACGCGTTAAACCAACTAGAATTTTTTTGAGTCAGATCTCGTAGCGAGAACCCTCTGCCCACAGTGGAGATTGCCATCCGGAACACGGGCGATGCGTTGGGTCGTTGACACGACTGTGACGGTAAGC	CGTTGGGTCGTTGACA	CAGTGGAGATTGCCATCCG	CAGTGcagattgcaATCCG	original	271	0
1224	SMARCB1	chr22	23833594	23833602	MNV	GAGATTGCC	CAGATTGCA	24175778	+	TGG	CGAGAACCCTCTGCCCACAG	TCTTGGGAGACGGGT	15	GTCACGTCTAACGT	14	TGCAATCTGCACTGTGGGCAGAGGGTTCT	8	6	CGTAGCGAGAACCCTCTGCCCACAGTGGAGATTGCCATCCGGAACACGGGCGATG	GCGAGAAAAGCCTTGTTTGCGAGAACCCTCTGCCCACAGGTTTGGAGACGTTGACTATCGTCTCGGTGCTGCAATCTGCACTGTGGGCAGAGGGTTCTCGCGGTTCTATCTAGTTACGCGTTAAACCAACTAGAATTTTTTTGAGTCAGATCTCGTAGCGAGAACCCTCTGCCCACAGTGGAGATTGCCATCCGGAACACGGGCGATGCGTTGGGTCGTTGACACGACTGTGACGGTAAGC	CGTTGGGTCGTTGACA	CAGTGGAGATTGCCATCCG	CAGTGcagattgcaATCCG	FEv2	203	0
1225	SMARCB1	chr22	23833591	23833594	MNV	GTGG	GTAT	24175790	-	TGG	CGCATCGCCCGTGTTCCGGA	GGAACACGG	9	GCCCACAGTATAGATTGCCATCC	23	GCCCACAGTATAGATTGCCATCCGGAACACGG	11	12	AGAACCCTCTGCCCACAGTGGAGATTGCCATCCGGAACACGGGCGATGCGGACCA	GCGAGAAAAGCCTTGTTTGCGCATCGCCCGTGTTCCGGAGTTTGGAGACGTTGACTATCGTCTCGGTGCGCCCACAGTATAGATTGCCATCCGGAACACGGCGCGGTTCTATCTAGTTACGCGTTAAACCAACTAGAATTTTTTTGAGTCAGAAGAACCCTCTGCCCACAGTGGAGATTGCCATCCGGAACACGGGCGATGCGGACCACACCAGGTCTGCAAGTCGACTGTGACGGTAAGC	CACCAGGTCTGCAAGT	CCACAGTGGAGATT	CCACAgtatAGATT	FE	379	0
1225	SMARCB1	chr22	23833591	23833594	MNV	GTGG	GTAT	24175790	-	TGG	CGCATCGCCCGTGTTCCGGA	GGAACACGG	9	GCCCACAGTATAGATTGCCATCC	23	GCCCACAGTATAGATTGCCATCCGGAACACGG	11	12	AGAACCCTCTGCCCACAGTGGAGATTGCCATCCGGAACACGGGCGATGCGGACCA	GCGAGAAAAGCCTTGTTTGCGCATCGCCCGTGTTCCGGAGTTTGGAGACGTTGACTATCGTCTCGGTGCGCCCACAGTATAGATTGCCATCCGGAACACGGCGCGGTTCTATCTAGTTACGCGTTAAACCAACTAGAATTTTTTTGAGTCAGAAGAACCCTCTGCCCACAGTGGAGATTGCCATCCGGAACACGGGCGATGCGGACCACACCAGGTCTGCAAGTCGACTGTGACGGTAAGC	CACCAGGTCTGCAAGT	CCACAGTGGAGATT	CCACAgtatAGATT	FEv1	523	0.382409
1225	SMARCB1	chr22	23833591	23833594	MNV	GTGG	GTAT	24175790	-	TGG	CGCATCGCCCGTGTTCCGGA	GGAACACGG	9	GCCCACAGTATAGATTGCCATCC	23	GCCCACAGTATAGATTGCCATCCGGAACACGG	11	12	AGAACCCTCTGCCCACAGTGGAGATTGCCATCCGGAACACGGGCGATGCGGACCA	GCGAGAAAAGCCTTGTTTGCGCATCGCCCGTGTTCCGGAGTTTGGAGACGTTGACTATCGTCTCGGTGCGCCCACAGTATAGATTGCCATCCGGAACACGGCGCGGTTCTATCTAGTTACGCGTTAAACCAACTAGAATTTTTTTGAGTCAGAAGAACCCTCTGCCCACAGTGGAGATTGCCATCCGGAACACGGGCGATGCGGACCACACCAGGTCTGCAAGTCGACTGTGACGGTAAGC	CACCAGGTCTGCAAGT	CCACAGTGGAGATT	CCACAgtatAGATT	original	602	0
1225	SMARCB1	chr22	23833591	23833594	MNV	GTGG	GTAT	24175790	-	TGG	CGCATCGCCCGTGTTCCGGA	GGAACACGG	9	GCCCACAGTATAGATTGCCATCC	23	GCCCACAGTATAGATTGCCATCCGGAACACGG	11	12	AGAACCCTCTGCCCACAGTGGAGATTGCCATCCGGAACACGGGCGATGCGGACCA	GCGAGAAAAGCCTTGTTTGCGCATCGCCCGTGTTCCGGAGTTTGGAGACGTTGACTATCGTCTCGGTGCGCCCACAGTATAGATTGCCATCCGGAACACGGCGCGGTTCTATCTAGTTACGCGTTAAACCAACTAGAATTTTTTTGAGTCAGAAGAACCCTCTGCCCACAGTGGAGATTGCCATCCGGAACACGGGCGATGCGGACCACACCAGGTCTGCAAGTCGACTGTGACGGTAAGC	CACCAGGTCTGCAAGT	CCACAGTGGAGATT	CCACAgtatAGATT	FEv2	623	0.481541
1225	SMARCB1	chr22	23833591	23833594	MNV	GTGG	GTAT	24175790	-	TGG	CGCATCGCCCGTGTTCCGGA	GGAACACGG	9	TGCCCACAGTATAGATTGCCATCC	24	TGCCCACAGTATAGATTGCCATCCGGAACACGG	12	12	AGAACCCTCTGCCCACAGTGGAGATTGCCATCCGGAACACGGGCGATGCGGACCA	GCGAGAAAAGCCTTGTTTGCGCATCGCCCGTGTTCCGGAGTTTGGAGACGTTGACTATCGTCTCGGTGCTGCCCACAGTATAGATTGCCATCCGGAACACGGCGCGGTTCTATCTAGTTACGCGTTAAACCAACTAGAATTTTTTTGAGTCAGAGAACCCTCTGCCCACAGTGGAGATTGCCATCCGGAACACGGGCGATGCGGACCAAAGGAGCAGAGCTGCACGACTGTGACGGTAAGC	AAGGAGCAGAGCTGCA	CCACAGTGGAGATT	CCACAgtatAGATT	FE	252	3.96825
1225	SMARCB1	chr22	23833591	23833594	MNV	GTGG	GTAT	24175790	-	TGG	CGCATCGCCCGTGTTCCGGA	GGAACACGG	9	TGCCCACAGTATAGATTGCCATCC	24	TGCCCACAGTATAGATTGCCATCCGGAACACGG	12	12	AGAACCCTCTGCCCACAGTGGAGATTGCCATCCGGAACACGGGCGATGCGGACCA	GCGAGAAAAGCCTTGTTTGCGCATCGCCCGTGTTCCGGAGTTTGGAGACGTTGACTATCGTCTCGGTGCTGCCCACAGTATAGATTGCCATCCGGAACACGGCGCGGTTCTATCTAGTTACGCGTTAAACCAACTAGAATTTTTTTGAGTCAGAGAACCCTCTGCCCACAGTGGAGATTGCCATCCGGAACACGGGCGATGCGGACCAAAGGAGCAGAGCTGCACGACTGTGACGGTAAGC	AAGGAGCAGAGCTGCA	CCACAGTGGAGATT	CCACAgtatAGATT	FEv1	409	1.22249
1225	SMARCB1	chr22	23833591	23833594	MNV	GTGG	GTAT	24175790	-	TGG	CGCATCGCCCGTGTTCCGGA	GGAACACGG	9	TGCCCACAGTATAGATTGCCATCC	24	TGCCCACAGTATAGATTGCCATCCGGAACACGG	12	12	AGAACCCTCTGCCCACAGTGGAGATTGCCATCCGGAACACGGGCGATGCGGACCA	GCGAGAAAAGCCTTGTTTGCGCATCGCCCGTGTTCCGGAGTTTGGAGACGTTGACTATCGTCTCGGTGCTGCCCACAGTATAGATTGCCATCCGGAACACGGCGCGGTTCTATCTAGTTACGCGTTAAACCAACTAGAATTTTTTTGAGTCAGAGAACCCTCTGCCCACAGTGGAGATTGCCATCCGGAACACGGGCGATGCGGACCAAAGGAGCAGAGCTGCACGACTGTGACGGTAAGC	AAGGAGCAGAGCTGCA	CCACAGTGGAGATT	CCACAgtatAGATT	original	343	0.291545
1225	SMARCB1	chr22	23833591	23833594	MNV	GTGG	GTAT	24175790	-	TGG	CGCATCGCCCGTGTTCCGGA	GGAACACGG	9	TGCCCACAGTATAGATTGCCATCC	24	TGCCCACAGTATAGATTGCCATCCGGAACACGG	12	12	AGAACCCTCTGCCCACAGTGGAGATTGCCATCCGGAACACGGGCGATGCGGACCA	GCGAGAAAAGCCTTGTTTGCGCATCGCCCGTGTTCCGGAGTTTGGAGACGTTGACTATCGTCTCGGTGCTGCCCACAGTATAGATTGCCATCCGGAACACGGCGCGGTTCTATCTAGTTACGCGTTAAACCAACTAGAATTTTTTTGAGTCAGAGAACCCTCTGCCCACAGTGGAGATTGCCATCCGGAACACGGGCGATGCGGACCAAAGGAGCAGAGCTGCACGACTGTGACGGTAAGC	AAGGAGCAGAGCTGCA	CCACAGTGGAGATT	CCACAgtatAGATT	FEv2	396	1.51515
1225	SMARCB1	chr22	23833591	23833594	MNV	GTGG	GTAT	24175778	+	TGG	CGAGAACCCTCTGCCCACAG	TCTTGGGAGACGGGT	15	GTCATATCTAACG	13	GCAATCTATACTGTGGGCAGAGGGTTCT	10	3	CGTAGCGAGAACCCTCTGCCCACAGTGGAGATTGCCATCCGGAACACGGGCGATG	GCGAGAAAAGCCTTGTTTGCGAGAACCCTCTGCCCACAGGTTTGGAGACGTTGACTATCGTCTCGGTGCGCAATCTATACTGTGGGCAGAGGGTTCTCGCGGTTCTATCTAGTTACGCGTTAAACCAACTAGAATTTTTTTGAGTCAGATCTGCGTAGCGAGAACCCTCTGCCCACAGTGGAGATTGCCATCCGGAACACGGGCGATGGGTGTTATCGTTTGCCCGACTGTGACGGTAAGC	GGTGTTATCGTTTGCC	CCACAGTGGAGATT	CCACAgtatAGATT	FE	309	17.7994
1225	SMARCB1	chr22	23833591	23833594	MNV	GTGG	GTAT	24175778	+	TGG	CGAGAACCCTCTGCCCACAG	TCTTGGGAGACGGGT	15	GTCATATCTAACG	13	GCAATCTATACTGTGGGCAGAGGGTTCT	10	3	CGTAGCGAGAACCCTCTGCCCACAGTGGAGATTGCCATCCGGAACACGGGCGATG	GCGAGAAAAGCCTTGTTTGCGAGAACCCTCTGCCCACAGGTTTGGAGACGTTGACTATCGTCTCGGTGCGCAATCTATACTGTGGGCAGAGGGTTCTCGCGGTTCTATCTAGTTACGCGTTAAACCAACTAGAATTTTTTTGAGTCAGATCTGCGTAGCGAGAACCCTCTGCCCACAGTGGAGATTGCCATCCGGAACACGGGCGATGGGTGTTATCGTTTGCCCGACTGTGACGGTAAGC	GGTGTTATCGTTTGCC	CCACAGTGGAGATT	CCACAgtatAGATT	FEv1	500	11
1225	SMARCB1	chr22	23833591	23833594	MNV	GTGG	GTAT	24175778	+	TGG	CGAGAACCCTCTGCCCACAG	TCTTGGGAGACGGGT	15	GTCATATCTAACG	13	GCAATCTATACTGTGGGCAGAGGGTTCT	10	3	CGTAGCGAGAACCCTCTGCCCACAGTGGAGATTGCCATCCGGAACACGGGCGATG	GCGAGAAAAGCCTTGTTTGCGAGAACCCTCTGCCCACAGGTTTGGAGACGTTGACTATCGTCTCGGTGCGCAATCTATACTGTGGGCAGAGGGTTCTCGCGGTTCTATCTAGTTACGCGTTAAACCAACTAGAATTTTTTTGAGTCAGATCTGCGTAGCGAGAACCCTCTGCCCACAGTGGAGATTGCCATCCGGAACACGGGCGATGGGTGTTATCGTTTGCCCGACTGTGACGGTAAGC	GGTGTTATCGTTTGCC	CCACAGTGGAGATT	CCACAgtatAGATT	original	437	20.1373
1225	SMARCB1	chr22	23833591	23833594	MNV	GTGG	GTAT	24175778	+	TGG	CGAGAACCCTCTGCCCACAG	TCTTGGGAGACGGGT	15	GTCATATCTAACG	13	GCAATCTATACTGTGGGCAGAGGGTTCT	10	3	CGTAGCGAGAACCCTCTGCCCACAGTGGAGATTGCCATCCGGAACACGGGCGATG	GCGAGAAAAGCCTTGTTTGCGAGAACCCTCTGCCCACAGGTTTGGAGACGTTGACTATCGTCTCGGTGCGCAATCTATACTGTGGGCAGAGGGTTCTCGCGGTTCTATCTAGTTACGCGTTAAACCAACTAGAATTTTTTTGAGTCAGATCTGCGTAGCGAGAACCCTCTGCCCACAGTGGAGATTGCCATCCGGAACACGGGCGATGGGTGTTATCGTTTGCCCGACTGTGACGGTAAGC	GGTGTTATCGTTTGCC	CCACAGTGGAGATT	CCACAgtatAGATT	FEv2	365	9.58904
1225	SMARCB1	chr22	23833591	23833594	MNV	GTGG	GTAT	24175778	+	TGG	CGAGAACCCTCTGCCCACAG	TCTTGGGAGACGGGT	15	GTCATATCTAA	11	AATCTATACTGTGGGCAGAGGGTTCT	8	3	CGTAGCGAGAACCCTCTGCCCACAGTGGAGATTGCCATCCGGAACACGGGCGATG	GCGAGAAAAGCCTTGTTTGCGAGAACCCTCTGCCCACAGGTTTGGAGACGTTGACTATCGTCTCGGTGCAATCTATACTGTGGGCAGAGGGTTCTCGCGGTTCTATCTAGTTACGCGTTAAACCAACTAGAATTTTTTTGAGTCAGATCTGAACGTAGCGAGAACCCTCTGCCCACAGTGGAGATTGCCATCCGGAACACGGGCGATGTATTACCAGCTACCGCCGACTGTGACGGTAAGC	TATTACCAGCTACCGC	CCACAGTGGAGATT	CCACAgtatAGATT	FE	136	0
1225	SMARCB1	chr22	23833591	23833594	MNV	GTGG	GTAT	24175778	+	TGG	CGAGAACCCTCTGCCCACAG	TCTTGGGAGACGGGT	15	GTCATATCTAA	11	AATCTATACTGTGGGCAGAGGGTTCT	8	3	CGTAGCGAGAACCCTCTGCCCACAGTGGAGATTGCCATCCGGAACACGGGCGATG	GCGAGAAAAGCCTTGTTTGCGAGAACCCTCTGCCCACAGGTTTGGAGACGTTGACTATCGTCTCGGTGCAATCTATACTGTGGGCAGAGGGTTCTCGCGGTTCTATCTAGTTACGCGTTAAACCAACTAGAATTTTTTTGAGTCAGATCTGAACGTAGCGAGAACCCTCTGCCCACAGTGGAGATTGCCATCCGGAACACGGGCGATGTATTACCAGCTACCGCCGACTGTGACGGTAAGC	TATTACCAGCTACCGC	CCACAGTGGAGATT	CCACAgtatAGATT	FEv1	163	0.613497
1225	SMARCB1	chr22	23833591	23833594	MNV	GTGG	GTAT	24175778	+	TGG	CGAGAACCCTCTGCCCACAG	TCTTGGGAGACGGGT	15	GTCATATCTAA	11	AATCTATACTGTGGGCAGAGGGTTCT	8	3	CGTAGCGAGAACCCTCTGCCCACAGTGGAGATTGCCATCCGGAACACGGGCGATG	GCGAGAAAAGCCTTGTTTGCGAGAACCCTCTGCCCACAGGTTTGGAGACGTTGACTATCGTCTCGGTGCAATCTATACTGTGGGCAGAGGGTTCTCGCGGTTCTATCTAGTTACGCGTTAAACCAACTAGAATTTTTTTGAGTCAGATCTGAACGTAGCGAGAACCCTCTGCCCACAGTGGAGATTGCCATCCGGAACACGGGCGATGTATTACCAGCTACCGCCGACTGTGACGGTAAGC	TATTACCAGCTACCGC	CCACAGTGGAGATT	CCACAgtatAGATT	original	179	0
1225	SMARCB1	chr22	23833591	23833594	MNV	GTGG	GTAT	24175778	+	TGG	CGAGAACCCTCTGCCCACAG	TCTTGGGAGACGGGT	15	GTCATATCTAA	11	AATCTATACTGTGGGCAGAGGGTTCT	8	3	CGTAGCGAGAACCCTCTGCCCACAGTGGAGATTGCCATCCGGAACACGGGCGATG	GCGAGAAAAGCCTTGTTTGCGAGAACCCTCTGCCCACAGGTTTGGAGACGTTGACTATCGTCTCGGTGCAATCTATACTGTGGGCAGAGGGTTCTCGCGGTTCTATCTAGTTACGCGTTAAACCAACTAGAATTTTTTTGAGTCAGATCTGAACGTAGCGAGAACCCTCTGCCCACAGTGGAGATTGCCATCCGGAACACGGGCGATGTATTACCAGCTACCGCCGACTGTGACGGTAAGC	TATTACCAGCTACCGC	CCACAGTGGAGATT	CCACAgtatAGATT	FEv2	131	0
1225	SMARCB1	chr22	23833591	23833594	MNV	GTGG	GTAT	24175794	-	CGG	GGTCCGCATCGCCCGTGTTC	CACGGGCGATGCG	13	CCACAGTATAGATTGCCATCCGGAA	25	CCACAGTATAGATTGCCATCCGGAACACGGGCGATGCG	9	16	CCCTCTGCCCACAGTGGAGATTGCCATCCGGAACACGGGCGATGCGGACCAGTGG	GCGAGAAAAGCCTTGTTTGGGTCCGCATCGCCCGTGTTCGTTTGGAGACGTTGACTATCGTCTCGGTGCCCACAGTATAGATTGCCATCCGGAACACGGGCGATGCGCGCGGTTCTATCTAGTTACGCGTTAAACCAACTAGAATTTTTTTGACCCTCTGCCCACAGTGGAGATTGCCATCCGGAACACGGGCGATGCGGACCAGTGGGCATGTATCTGTCCGTCGACTGTGACGGTAAGC	GCATGTATCTGTCCGT	CCACAGTGGAGATT	CCACAgtatAGATT	FE	40	0
1225	SMARCB1	chr22	23833591	23833594	MNV	GTGG	GTAT	24175794	-	CGG	GGTCCGCATCGCCCGTGTTC	CACGGGCGATGCG	13	CCACAGTATAGATTGCCATCCGGAA	25	CCACAGTATAGATTGCCATCCGGAACACGGGCGATGCG	9	16	CCCTCTGCCCACAGTGGAGATTGCCATCCGGAACACGGGCGATGCGGACCAGTGG	GCGAGAAAAGCCTTGTTTGGGTCCGCATCGCCCGTGTTCGTTTGGAGACGTTGACTATCGTCTCGGTGCCCACAGTATAGATTGCCATCCGGAACACGGGCGATGCGCGCGGTTCTATCTAGTTACGCGTTAAACCAACTAGAATTTTTTTGACCCTCTGCCCACAGTGGAGATTGCCATCCGGAACACGGGCGATGCGGACCAGTGGGCATGTATCTGTCCGTCGACTGTGACGGTAAGC	GCATGTATCTGTCCGT	CCACAGTGGAGATT	CCACAgtatAGATT	FEv1	54	1.85185
1225	SMARCB1	chr22	23833591	23833594	MNV	GTGG	GTAT	24175794	-	CGG	GGTCCGCATCGCCCGTGTTC	CACGGGCGATGCG	13	CCACAGTATAGATTGCCATCCGGAA	25	CCACAGTATAGATTGCCATCCGGAACACGGGCGATGCG	9	16	CCCTCTGCCCACAGTGGAGATTGCCATCCGGAACACGGGCGATGCGGACCAGTGG	GCGAGAAAAGCCTTGTTTGGGTCCGCATCGCCCGTGTTCGTTTGGAGACGTTGACTATCGTCTCGGTGCCCACAGTATAGATTGCCATCCGGAACACGGGCGATGCGCGCGGTTCTATCTAGTTACGCGTTAAACCAACTAGAATTTTTTTGACCCTCTGCCCACAGTGGAGATTGCCATCCGGAACACGGGCGATGCGGACCAGTGGGCATGTATCTGTCCGTCGACTGTGACGGTAAGC	GCATGTATCTGTCCGT	CCACAGTGGAGATT	CCACAgtatAGATT	original	60	0
1225	SMARCB1	chr22	23833591	23833594	MNV	GTGG	GTAT	24175794	-	CGG	GGTCCGCATCGCCCGTGTTC	CACGGGCGATGCG	13	CCACAGTATAGATTGCCATCCGGAA	25	CCACAGTATAGATTGCCATCCGGAACACGGGCGATGCG	9	16	CCCTCTGCCCACAGTGGAGATTGCCATCCGGAACACGGGCGATGCGGACCAGTGG	GCGAGAAAAGCCTTGTTTGGGTCCGCATCGCCCGTGTTCGTTTGGAGACGTTGACTATCGTCTCGGTGCCCACAGTATAGATTGCCATCCGGAACACGGGCGATGCGCGCGGTTCTATCTAGTTACGCGTTAAACCAACTAGAATTTTTTTGACCCTCTGCCCACAGTGGAGATTGCCATCCGGAACACGGGCGATGCGGACCAGTGGGCATGTATCTGTCCGTCGACTGTGACGGTAAGC	GCATGTATCTGTCCGT	CCACAGTGGAGATT	CCACAgtatAGATT	FEv2	51	1.96078
1226	SMARCB1	chr22	23833594	23833602	MNV	GAGATTGCC	TAGATTGCA	24175790	-	TGG	CGCATCGCCCGTGTTCCGGA	GGAACACGG	9	TAGATTGCAATCC	13	TAGATTGCAATCCGGAACACGG	9	4	AGAACCCTCTGCCCACAGTGGAGATTGCCATCCGGAACACGGGCGATGCGGACCA	GCGAGAAAAGCCTTGTTTGCGCATCGCCCGTGTTCCGGAGTTTGGAGACGTTGACTATCGTCTCGGTGCTAGATTGCAATCCGGAACACGGCGCGGTTCTATCTAGTTACGCGTTAAACCAACTAGAATTTTTTTGAGTCAGATCTGAATGGAAGAACCCTCTGCCCACAGTGGAGATTGCCATCCGGAACACGGGCGATGCGGACCACATCAGAGTGTAACGGCGACTGTGACGGTAAGC	CATCAGAGTGTAACGG	CAGTGGAGATTGCCATCCG	CAGTGtagattgcaATCCG	FE	129	0
1226	SMARCB1	chr22	23833594	23833602	MNV	GAGATTGCC	TAGATTGCA	24175790	-	TGG	CGCATCGCCCGTGTTCCGGA	GGAACACGG	9	TAGATTGCAATCC	13	TAGATTGCAATCCGGAACACGG	9	4	AGAACCCTCTGCCCACAGTGGAGATTGCCATCCGGAACACGGGCGATGCGGACCA	GCGAGAAAAGCCTTGTTTGCGCATCGCCCGTGTTCCGGAGTTTGGAGACGTTGACTATCGTCTCGGTGCTAGATTGCAATCCGGAACACGGCGCGGTTCTATCTAGTTACGCGTTAAACCAACTAGAATTTTTTTGAGTCAGATCTGAATGGAAGAACCCTCTGCCCACAGTGGAGATTGCCATCCGGAACACGGGCGATGCGGACCACATCAGAGTGTAACGGCGACTGTGACGGTAAGC	CATCAGAGTGTAACGG	CAGTGGAGATTGCCATCCG	CAGTGtagattgcaATCCG	FEv1	229	0
1226	SMARCB1	chr22	23833594	23833602	MNV	GAGATTGCC	TAGATTGCA	24175790	-	TGG	CGCATCGCCCGTGTTCCGGA	GGAACACGG	9	TAGATTGCAATCC	13	TAGATTGCAATCCGGAACACGG	9	4	AGAACCCTCTGCCCACAGTGGAGATTGCCATCCGGAACACGGGCGATGCGGACCA	GCGAGAAAAGCCTTGTTTGCGCATCGCCCGTGTTCCGGAGTTTGGAGACGTTGACTATCGTCTCGGTGCTAGATTGCAATCCGGAACACGGCGCGGTTCTATCTAGTTACGCGTTAAACCAACTAGAATTTTTTTGAGTCAGATCTGAATGGAAGAACCCTCTGCCCACAGTGGAGATTGCCATCCGGAACACGGGCGATGCGGACCACATCAGAGTGTAACGGCGACTGTGACGGTAAGC	CATCAGAGTGTAACGG	CAGTGGAGATTGCCATCCG	CAGTGtagattgcaATCCG	original	175	0
1226	SMARCB1	chr22	23833594	23833602	MNV	GAGATTGCC	TAGATTGCA	24175790	-	TGG	CGCATCGCCCGTGTTCCGGA	GGAACACGG	9	TAGATTGCAATCC	13	TAGATTGCAATCCGGAACACGG	9	4	AGAACCCTCTGCCCACAGTGGAGATTGCCATCCGGAACACGGGCGATGCGGACCA	GCGAGAAAAGCCTTGTTTGCGCATCGCCCGTGTTCCGGAGTTTGGAGACGTTGACTATCGTCTCGGTGCTAGATTGCAATCCGGAACACGGCGCGGTTCTATCTAGTTACGCGTTAAACCAACTAGAATTTTTTTGAGTCAGATCTGAATGGAAGAACCCTCTGCCCACAGTGGAGATTGCCATCCGGAACACGGGCGATGCGGACCACATCAGAGTGTAACGGCGACTGTGACGGTAAGC	CATCAGAGTGTAACGG	CAGTGGAGATTGCCATCCG	CAGTGtagattgcaATCCG	FEv2	269	0
1226	SMARCB1	chr22	23833594	23833602	MNV	GAGATTGCC	TAGATTGCA	24175790	-	TGG	CGCATCGCCCGTGTTCCGGA	GGAACACGG	9	GTGTAGATTGCAATCC	16	GTGTAGATTGCAATCCGGAACACGG	12	4	AGAACCCTCTGCCCACAGTGGAGATTGCCATCCGGAACACGGGCGATGCGGACCA	GCGAGAAAAGCCTTGTTTGCGCATCGCCCGTGTTCCGGAGTTTGGAGACGTTGACTATCGTCTCGGTGCGTGTAGATTGCAATCCGGAACACGGCGCGGTTCTATCTAGTTACGCGTTAAACCAACTAGAATTTTTTTGAGTCAGATCTGAATAGAACCCTCTGCCCACAGTGGAGATTGCCATCCGGAACACGGGCGATGCGGACCAGAAACTCAGTCGAGTGCGACTGTGACGGTAAGC	GAAACTCAGTCGAGTG	CAGTGGAGATTGCCATCCG	CAGTGtagattgcaATCCG	FE	395	0
1226	SMARCB1	chr22	23833594	23833602	MNV	GAGATTGCC	TAGATTGCA	24175790	-	TGG	CGCATCGCCCGTGTTCCGGA	GGAACACGG	9	GTGTAGATTGCAATCC	16	GTGTAGATTGCAATCCGGAACACGG	12	4	AGAACCCTCTGCCCACAGTGGAGATTGCCATCCGGAACACGGGCGATGCGGACCA	GCGAGAAAAGCCTTGTTTGCGCATCGCCCGTGTTCCGGAGTTTGGAGACGTTGACTATCGTCTCGGTGCGTGTAGATTGCAATCCGGAACACGGCGCGGTTCTATCTAGTTACGCGTTAAACCAACTAGAATTTTTTTGAGTCAGATCTGAATAGAACCCTCTGCCCACAGTGGAGATTGCCATCCGGAACACGGGCGATGCGGACCAGAAACTCAGTCGAGTGCGACTGTGACGGTAAGC	GAAACTCAGTCGAGTG	CAGTGGAGATTGCCATCCG	CAGTGtagattgcaATCCG	FEv1	577	0.17331
1226	SMARCB1	chr22	23833594	23833602	MNV	GAGATTGCC	TAGATTGCA	24175790	-	TGG	CGCATCGCCCGTGTTCCGGA	GGAACACGG	9	GTGTAGATTGCAATCC	16	GTGTAGATTGCAATCCGGAACACGG	12	4	AGAACCCTCTGCCCACAGTGGAGATTGCCATCCGGAACACGGGCGATGCGGACCA	GCGAGAAAAGCCTTGTTTGCGCATCGCCCGTGTTCCGGAGTTTGGAGACGTTGACTATCGTCTCGGTGCGTGTAGATTGCAATCCGGAACACGGCGCGGTTCTATCTAGTTACGCGTTAAACCAACTAGAATTTTTTTGAGTCAGATCTGAATAGAACCCTCTGCCCACAGTGGAGATTGCCATCCGGAACACGGGCGATGCGGACCAGAAACTCAGTCGAGTGCGACTGTGACGGTAAGC	GAAACTCAGTCGAGTG	CAGTGGAGATTGCCATCCG	CAGTGtagattgcaATCCG	original	591	1.18443
1226	SMARCB1	chr22	23833594	23833602	MNV	GAGATTGCC	TAGATTGCA	24175790	-	TGG	CGCATCGCCCGTGTTCCGGA	GGAACACGG	9	GTGTAGATTGCAATCC	16	GTGTAGATTGCAATCCGGAACACGG	12	4	AGAACCCTCTGCCCACAGTGGAGATTGCCATCCGGAACACGGGCGATGCGGACCA	GCGAGAAAAGCCTTGTTTGCGCATCGCCCGTGTTCCGGAGTTTGGAGACGTTGACTATCGTCTCGGTGCGTGTAGATTGCAATCCGGAACACGGCGCGGTTCTATCTAGTTACGCGTTAAACCAACTAGAATTTTTTTGAGTCAGATCTGAATAGAACCCTCTGCCCACAGTGGAGATTGCCATCCGGAACACGGGCGATGCGGACCAGAAACTCAGTCGAGTGCGACTGTGACGGTAAGC	GAAACTCAGTCGAGTG	CAGTGGAGATTGCCATCCG	CAGTGtagattgcaATCCG	FEv2	577	1.7331
1226	SMARCB1	chr22	23833594	23833602	MNV	GAGATTGCC	TAGATTGCA	24175778	+	TGG	CGAGAACCCTCTGCCCACAG	TCTTGGGAGACGGGT	15	GTCACATCTAACGTTA	16	ATTGCAATCTACACTGTGGGCAGAGGGTTCT	10	6	CGTAGCGAGAACCCTCTGCCCACAGTGGAGATTGCCATCCGGAACACGGGCGATG	GCGAGAAAAGCCTTGTTTGCGAGAACCCTCTGCCCACAGGTTTGGAGACGTTGACTATCGTCTCGGTGCATTGCAATCTACACTGTGGGCAGAGGGTTCTCGCGGTTCTATCTAGTTACGCGTTAAACCAACTAGAATTTTTTTGAGTCAGATCGTAGCGAGAACCCTCTGCCCACAGTGGAGATTGCCATCCGGAACACGGGCGATGTGTGTTTGTCCCGACACGACTGTGACGGTAAGC	TGTGTTTGTCCCGACA	CAGTGGAGATTGCCATCCG	CAGTGtagattgcaATCCG	FE	137	0
1226	SMARCB1	chr22	23833594	23833602	MNV	GAGATTGCC	TAGATTGCA	24175778	+	TGG	CGAGAACCCTCTGCCCACAG	TCTTGGGAGACGGGT	15	GTCACATCTAACGTTA	16	ATTGCAATCTACACTGTGGGCAGAGGGTTCT	10	6	CGTAGCGAGAACCCTCTGCCCACAGTGGAGATTGCCATCCGGAACACGGGCGATG	GCGAGAAAAGCCTTGTTTGCGAGAACCCTCTGCCCACAGGTTTGGAGACGTTGACTATCGTCTCGGTGCATTGCAATCTACACTGTGGGCAGAGGGTTCTCGCGGTTCTATCTAGTTACGCGTTAAACCAACTAGAATTTTTTTGAGTCAGATCGTAGCGAGAACCCTCTGCCCACAGTGGAGATTGCCATCCGGAACACGGGCGATGTGTGTTTGTCCCGACACGACTGTGACGGTAAGC	TGTGTTTGTCCCGACA	CAGTGGAGATTGCCATCCG	CAGTGtagattgcaATCCG	FEv1	224	0
1226	SMARCB1	chr22	23833594	23833602	MNV	GAGATTGCC	TAGATTGCA	24175778	+	TGG	CGAGAACCCTCTGCCCACAG	TCTTGGGAGACGGGT	15	GTCACATCTAACGTTA	16	ATTGCAATCTACACTGTGGGCAGAGGGTTCT	10	6	CGTAGCGAGAACCCTCTGCCCACAGTGGAGATTGCCATCCGGAACACGGGCGATG	GCGAGAAAAGCCTTGTTTGCGAGAACCCTCTGCCCACAGGTTTGGAGACGTTGACTATCGTCTCGGTGCATTGCAATCTACACTGTGGGCAGAGGGTTCTCGCGGTTCTATCTAGTTACGCGTTAAACCAACTAGAATTTTTTTGAGTCAGATCGTAGCGAGAACCCTCTGCCCACAGTGGAGATTGCCATCCGGAACACGGGCGATGTGTGTTTGTCCCGACACGACTGTGACGGTAAGC	TGTGTTTGTCCCGACA	CAGTGGAGATTGCCATCCG	CAGTGtagattgcaATCCG	original	212	0.943396
1226	SMARCB1	chr22	23833594	23833602	MNV	GAGATTGCC	TAGATTGCA	24175778	+	TGG	CGAGAACCCTCTGCCCACAG	TCTTGGGAGACGGGT	15	GTCACATCTAACGTTA	16	ATTGCAATCTACACTGTGGGCAGAGGGTTCT	10	6	CGTAGCGAGAACCCTCTGCCCACAGTGGAGATTGCCATCCGGAACACGGGCGATG	GCGAGAAAAGCCTTGTTTGCGAGAACCCTCTGCCCACAGGTTTGGAGACGTTGACTATCGTCTCGGTGCATTGCAATCTACACTGTGGGCAGAGGGTTCTCGCGGTTCTATCTAGTTACGCGTTAAACCAACTAGAATTTTTTTGAGTCAGATCGTAGCGAGAACCCTCTGCCCACAGTGGAGATTGCCATCCGGAACACGGGCGATGTGTGTTTGTCCCGACACGACTGTGACGGTAAGC	TGTGTTTGTCCCGACA	CAGTGGAGATTGCCATCCG	CAGTGtagattgcaATCCG	FEv2	275	0
1226	SMARCB1	chr22	23833594	23833602	MNV	GAGATTGCC	TAGATTGCA	24175778	+	TGG	CGAGAACCCTCTGCCCACAG	TCTTGGGAGACGGGT	15	GTCACATCTAACGT	14	TGCAATCTACACTGTGGGCAGAGGGTTCT	8	6	CGTAGCGAGAACCCTCTGCCCACAGTGGAGATTGCCATCCGGAACACGGGCGATG	GCGAGAAAAGCCTTGTTTGCGAGAACCCTCTGCCCACAGGTTTGGAGACGTTGACTATCGTCTCGGTGCTGCAATCTACACTGTGGGCAGAGGGTTCTCGCGGTTCTATCTAGTTACGCGTTAAACCAACTAGAATTTTTTTGAGTCAGATCTCGTAGCGAGAACCCTCTGCCCACAGTGGAGATTGCCATCCGGAACACGGGCGATGCAAGTTGCATTTGCTTCGACTGTGACGGTAAGC	CAAGTTGCATTTGCTT	CAGTGGAGATTGCCATCCG	CAGTGtagattgcaATCCG	FE	235	0
1226	SMARCB1	chr22	23833594	23833602	MNV	GAGATTGCC	TAGATTGCA	24175778	+	TGG	CGAGAACCCTCTGCCCACAG	TCTTGGGAGACGGGT	15	GTCACATCTAACGT	14	TGCAATCTACACTGTGGGCAGAGGGTTCT	8	6	CGTAGCGAGAACCCTCTGCCCACAGTGGAGATTGCCATCCGGAACACGGGCGATG	GCGAGAAAAGCCTTGTTTGCGAGAACCCTCTGCCCACAGGTTTGGAGACGTTGACTATCGTCTCGGTGCTGCAATCTACACTGTGGGCAGAGGGTTCTCGCGGTTCTATCTAGTTACGCGTTAAACCAACTAGAATTTTTTTGAGTCAGATCTCGTAGCGAGAACCCTCTGCCCACAGTGGAGATTGCCATCCGGAACACGGGCGATGCAAGTTGCATTTGCTTCGACTGTGACGGTAAGC	CAAGTTGCATTTGCTT	CAGTGGAGATTGCCATCCG	CAGTGtagattgcaATCCG	FEv1	406	0
1226	SMARCB1	chr22	23833594	23833602	MNV	GAGATTGCC	TAGATTGCA	24175778	+	TGG	CGAGAACCCTCTGCCCACAG	TCTTGGGAGACGGGT	15	GTCACATCTAACGT	14	TGCAATCTACACTGTGGGCAGAGGGTTCT	8	6	CGTAGCGAGAACCCTCTGCCCACAGTGGAGATTGCCATCCGGAACACGGGCGATG	GCGAGAAAAGCCTTGTTTGCGAGAACCCTCTGCCCACAGGTTTGGAGACGTTGACTATCGTCTCGGTGCTGCAATCTACACTGTGGGCAGAGGGTTCTCGCGGTTCTATCTAGTTACGCGTTAAACCAACTAGAATTTTTTTGAGTCAGATCTCGTAGCGAGAACCCTCTGCCCACAGTGGAGATTGCCATCCGGAACACGGGCGATGCAAGTTGCATTTGCTTCGACTGTGACGGTAAGC	CAAGTTGCATTTGCTT	CAGTGGAGATTGCCATCCG	CAGTGtagattgcaATCCG	original	322	0
1226	SMARCB1	chr22	23833594	23833602	MNV	GAGATTGCC	TAGATTGCA	24175778	+	TGG	CGAGAACCCTCTGCCCACAG	TCTTGGGAGACGGGT	15	GTCACATCTAACGT	14	TGCAATCTACACTGTGGGCAGAGGGTTCT	8	6	CGTAGCGAGAACCCTCTGCCCACAGTGGAGATTGCCATCCGGAACACGGGCGATG	GCGAGAAAAGCCTTGTTTGCGAGAACCCTCTGCCCACAGGTTTGGAGACGTTGACTATCGTCTCGGTGCTGCAATCTACACTGTGGGCAGAGGGTTCTCGCGGTTCTATCTAGTTACGCGTTAAACCAACTAGAATTTTTTTGAGTCAGATCTCGTAGCGAGAACCCTCTGCCCACAGTGGAGATTGCCATCCGGAACACGGGCGATGCAAGTTGCATTTGCTTCGACTGTGACGGTAAGC	CAAGTTGCATTTGCTT	CAGTGGAGATTGCCATCCG	CAGTGtagattgcaATCCG	FEv2	484	0
1226	SMARCB1	chr22	23833594	23833602	MNV	GAGATTGCC	TAGATTGCA	24175778	+	TGG	CGAGAACCCTCTGCCCACAG	TCTTGGGAGACGGGT	15	GTCACATCTAACGTTAGG	18	GGATTGCAATCTACACTGTGGGCAGAGGGTTCT	12	6	CGTAGCGAGAACCCTCTGCCCACAGTGGAGATTGCCATCCGGAACACGGGCGATG	GCGAGAAAAGCCTTGTTTGCGAGAACCCTCTGCCCACAGGTTTGGAGACGTTGACTATCGTCTCGGTGCGGATTGCAATCTACACTGTGGGCAGAGGGTTCTCGCGGTTCTATCTAGTTACGCGTTAAACCAACTAGAATTTTTTTGAGTCAGCGTAGCGAGAACCCTCTGCCCACAGTGGAGATTGCCATCCGGAACACGGGCGATGACATCAGTCTGGGCCACGACTGTGACGGTAAGC	ACATCAGTCTGGGCCA	CAGTGGAGATTGCCATCCG	CAGTGtagattgcaATCCG	FE	315	2.85714
1226	SMARCB1	chr22	23833594	23833602	MNV	GAGATTGCC	TAGATTGCA	24175778	+	TGG	CGAGAACCCTCTGCCCACAG	TCTTGGGAGACGGGT	15	GTCACATCTAACGTTAGG	18	GGATTGCAATCTACACTGTGGGCAGAGGGTTCT	12	6	CGTAGCGAGAACCCTCTGCCCACAGTGGAGATTGCCATCCGGAACACGGGCGATG	GCGAGAAAAGCCTTGTTTGCGAGAACCCTCTGCCCACAGGTTTGGAGACGTTGACTATCGTCTCGGTGCGGATTGCAATCTACACTGTGGGCAGAGGGTTCTCGCGGTTCTATCTAGTTACGCGTTAAACCAACTAGAATTTTTTTGAGTCAGCGTAGCGAGAACCCTCTGCCCACAGTGGAGATTGCCATCCGGAACACGGGCGATGACATCAGTCTGGGCCACGACTGTGACGGTAAGC	ACATCAGTCTGGGCCA	CAGTGGAGATTGCCATCCG	CAGTGtagattgcaATCCG	FEv1	522	2.29885
1226	SMARCB1	chr22	23833594	23833602	MNV	GAGATTGCC	TAGATTGCA	24175778	+	TGG	CGAGAACCCTCTGCCCACAG	TCTTGGGAGACGGGT	15	GTCACATCTAACGTTAGG	18	GGATTGCAATCTACACTGTGGGCAGAGGGTTCT	12	6	CGTAGCGAGAACCCTCTGCCCACAGTGGAGATTGCCATCCGGAACACGGGCGATG	GCGAGAAAAGCCTTGTTTGCGAGAACCCTCTGCCCACAGGTTTGGAGACGTTGACTATCGTCTCGGTGCGGATTGCAATCTACACTGTGGGCAGAGGGTTCTCGCGGTTCTATCTAGTTACGCGTTAAACCAACTAGAATTTTTTTGAGTCAGCGTAGCGAGAACCCTCTGCCCACAGTGGAGATTGCCATCCGGAACACGGGCGATGACATCAGTCTGGGCCACGACTGTGACGGTAAGC	ACATCAGTCTGGGCCA	CAGTGGAGATTGCCATCCG	CAGTGtagattgcaATCCG	original	503	2.38569
1226	SMARCB1	chr22	23833594	23833602	MNV	GAGATTGCC	TAGATTGCA	24175778	+	TGG	CGAGAACCCTCTGCCCACAG	TCTTGGGAGACGGGT	15	GTCACATCTAACGTTAGG	18	GGATTGCAATCTACACTGTGGGCAGAGGGTTCT	12	6	CGTAGCGAGAACCCTCTGCCCACAGTGGAGATTGCCATCCGGAACACGGGCGATG	GCGAGAAAAGCCTTGTTTGCGAGAACCCTCTGCCCACAGGTTTGGAGACGTTGACTATCGTCTCGGTGCGGATTGCAATCTACACTGTGGGCAGAGGGTTCTCGCGGTTCTATCTAGTTACGCGTTAAACCAACTAGAATTTTTTTGAGTCAGCGTAGCGAGAACCCTCTGCCCACAGTGGAGATTGCCATCCGGAACACGGGCGATGACATCAGTCTGGGCCACGACTGTGACGGTAAGC	ACATCAGTCTGGGCCA	CAGTGGAGATTGCCATCCG	CAGTGtagattgcaATCCG	FEv2	417	0.479616
1227	SMARCB1	chr22	23833588	23833595	MNV	ACAGTGGA	ACTGTGGC	24175790	-	TGG	CGCATCGCCCGTGTTCCGGA	GGAACACGG	9	ACTGTGGCGATTGCCATCC	19	ACTGTGGCGATTGCCATCCGGAACACGG	8	11	AGAACCCTCTGCCCACAGTGGAGATTGCCATCCGGAACACGGGCGATGCGGACCA	GCGAGAAAAGCCTTGTTTGCGCATCGCCCGTGTTCCGGAGTTTGGAGACGTTGACTATCGTCTCGGTGCACTGTGGCGATTGCCATCCGGAACACGGCGCGGTTCTATCTAGTTACGCGTTAAACCAACTAGAATTTTTTTGAGTCAGATCTGAGAACCCTCTGCCCACAGTGGAGATTGCCATCCGGAACACGGGCGATGCGGACCAGCGAGAATCACAGGCCCGACTGTGACGGTAAGC	GCGAGAATCACAGGCC	TGCCCACAGTGGAGATTG	TGCCCactgtggcGATTG	FE	167	1.79641
1227	SMARCB1	chr22	23833588	23833595	MNV	ACAGTGGA	ACTGTGGC	24175790	-	TGG	CGCATCGCCCGTGTTCCGGA	GGAACACGG	9	ACTGTGGCGATTGCCATCC	19	ACTGTGGCGATTGCCATCCGGAACACGG	8	11	AGAACCCTCTGCCCACAGTGGAGATTGCCATCCGGAACACGGGCGATGCGGACCA	GCGAGAAAAGCCTTGTTTGCGCATCGCCCGTGTTCCGGAGTTTGGAGACGTTGACTATCGTCTCGGTGCACTGTGGCGATTGCCATCCGGAACACGGCGCGGTTCTATCTAGTTACGCGTTAAACCAACTAGAATTTTTTTGAGTCAGATCTGAGAACCCTCTGCCCACAGTGGAGATTGCCATCCGGAACACGGGCGATGCGGACCAGCGAGAATCACAGGCCCGACTGTGACGGTAAGC	GCGAGAATCACAGGCC	TGCCCACAGTGGAGATTG	TGCCCactgtggcGATTG	FEv1	206	1.45631
1227	SMARCB1	chr22	23833588	23833595	MNV	ACAGTGGA	ACTGTGGC	24175790	-	TGG	CGCATCGCCCGTGTTCCGGA	GGAACACGG	9	ACTGTGGCGATTGCCATCC	19	ACTGTGGCGATTGCCATCCGGAACACGG	8	11	AGAACCCTCTGCCCACAGTGGAGATTGCCATCCGGAACACGGGCGATGCGGACCA	GCGAGAAAAGCCTTGTTTGCGCATCGCCCGTGTTCCGGAGTTTGGAGACGTTGACTATCGTCTCGGTGCACTGTGGCGATTGCCATCCGGAACACGGCGCGGTTCTATCTAGTTACGCGTTAAACCAACTAGAATTTTTTTGAGTCAGATCTGAGAACCCTCTGCCCACAGTGGAGATTGCCATCCGGAACACGGGCGATGCGGACCAGCGAGAATCACAGGCCCGACTGTGACGGTAAGC	GCGAGAATCACAGGCC	TGCCCACAGTGGAGATTG	TGCCCactgtggcGATTG	original	274	0.364964
1227	SMARCB1	chr22	23833588	23833595	MNV	ACAGTGGA	ACTGTGGC	24175790	-	TGG	CGCATCGCCCGTGTTCCGGA	GGAACACGG	9	ACTGTGGCGATTGCCATCC	19	ACTGTGGCGATTGCCATCCGGAACACGG	8	11	AGAACCCTCTGCCCACAGTGGAGATTGCCATCCGGAACACGGGCGATGCGGACCA	GCGAGAAAAGCCTTGTTTGCGCATCGCCCGTGTTCCGGAGTTTGGAGACGTTGACTATCGTCTCGGTGCACTGTGGCGATTGCCATCCGGAACACGGCGCGGTTCTATCTAGTTACGCGTTAAACCAACTAGAATTTTTTTGAGTCAGATCTGAGAACCCTCTGCCCACAGTGGAGATTGCCATCCGGAACACGGGCGATGCGGACCAGCGAGAATCACAGGCCCGACTGTGACGGTAAGC	GCGAGAATCACAGGCC	TGCCCACAGTGGAGATTG	TGCCCactgtggcGATTG	FEv2	332	1.20482
1227	SMARCB1	chr22	23833588	23833595	MNV	ACAGTGGA	ACTGTGGC	24175790	-	TGG	CGCATCGCCCGTGTTCCGGA	GGAACACGG	9	GCCCACTGTGGCGATTGCCATCC	23	GCCCACTGTGGCGATTGCCATCCGGAACACGG	12	11	AGAACCCTCTGCCCACAGTGGAGATTGCCATCCGGAACACGGGCGATGCGGACCA	GCGAGAAAAGCCTTGTTTGCGCATCGCCCGTGTTCCGGAGTTTGGAGACGTTGACTATCGTCTCGGTGCGCCCACTGTGGCGATTGCCATCCGGAACACGGCGCGGTTCTATCTAGTTACGCGTTAAACCAACTAGAATTTTTTTGAGTCAGAAGAACCCTCTGCCCACAGTGGAGATTGCCATCCGGAACACGGGCGATGCGGACCATTAACTCCACAGAGGTCGACTGTGACGGTAAGC	TTAACTCCACAGAGGT	TGCCCACAGTGGAGATTG	TGCCCactgtggcGATTG	FE	595	4.87395
1227	SMARCB1	chr22	23833588	23833595	MNV	ACAGTGGA	ACTGTGGC	24175790	-	TGG	CGCATCGCCCGTGTTCCGGA	GGAACACGG	9	GCCCACTGTGGCGATTGCCATCC	23	GCCCACTGTGGCGATTGCCATCCGGAACACGG	12	11	AGAACCCTCTGCCCACAGTGGAGATTGCCATCCGGAACACGGGCGATGCGGACCA	GCGAGAAAAGCCTTGTTTGCGCATCGCCCGTGTTCCGGAGTTTGGAGACGTTGACTATCGTCTCGGTGCGCCCACTGTGGCGATTGCCATCCGGAACACGGCGCGGTTCTATCTAGTTACGCGTTAAACCAACTAGAATTTTTTTGAGTCAGAAGAACCCTCTGCCCACAGTGGAGATTGCCATCCGGAACACGGGCGATGCGGACCATTAACTCCACAGAGGTCGACTGTGACGGTAAGC	TTAACTCCACAGAGGT	TGCCCACAGTGGAGATTG	TGCCCactgtggcGATTG	FEv1	1030	5.72816
1227	SMARCB1	chr22	23833588	23833595	MNV	ACAGTGGA	ACTGTGGC	24175790	-	TGG	CGCATCGCCCGTGTTCCGGA	GGAACACGG	9	GCCCACTGTGGCGATTGCCATCC	23	GCCCACTGTGGCGATTGCCATCCGGAACACGG	12	11	AGAACCCTCTGCCCACAGTGGAGATTGCCATCCGGAACACGGGCGATGCGGACCA	GCGAGAAAAGCCTTGTTTGCGCATCGCCCGTGTTCCGGAGTTTGGAGACGTTGACTATCGTCTCGGTGCGCCCACTGTGGCGATTGCCATCCGGAACACGGCGCGGTTCTATCTAGTTACGCGTTAAACCAACTAGAATTTTTTTGAGTCAGAAGAACCCTCTGCCCACAGTGGAGATTGCCATCCGGAACACGGGCGATGCGGACCATTAACTCCACAGAGGTCGACTGTGACGGTAAGC	TTAACTCCACAGAGGT	TGCCCACAGTGGAGATTG	TGCCCactgtggcGATTG	original	1038	4.23892
1227	SMARCB1	chr22	23833588	23833595	MNV	ACAGTGGA	ACTGTGGC	24175790	-	TGG	CGCATCGCCCGTGTTCCGGA	GGAACACGG	9	GCCCACTGTGGCGATTGCCATCC	23	GCCCACTGTGGCGATTGCCATCCGGAACACGG	12	11	AGAACCCTCTGCCCACAGTGGAGATTGCCATCCGGAACACGGGCGATGCGGACCA	GCGAGAAAAGCCTTGTTTGCGCATCGCCCGTGTTCCGGAGTTTGGAGACGTTGACTATCGTCTCGGTGCGCCCACTGTGGCGATTGCCATCCGGAACACGGCGCGGTTCTATCTAGTTACGCGTTAAACCAACTAGAATTTTTTTGAGTCAGAAGAACCCTCTGCCCACAGTGGAGATTGCCATCCGGAACACGGGCGATGCGGACCATTAACTCCACAGAGGTCGACTGTGACGGTAAGC	TTAACTCCACAGAGGT	TGCCCACAGTGGAGATTG	TGCCCactgtggcGATTG	FEv2	935	5.13369
1227	SMARCB1	chr22	23833588	23833595	MNV	ACAGTGGA	ACTGTGGC	24175794	-	CGG	GGTCCGCATCGCCCGTGTTC	CACGGGCGATGCG	13	ACTGTGGCGATTGCCATCCGGAA	23	ACTGTGGCGATTGCCATCCGGAACACGGGCGATGCG	8	15	CCCTCTGCCCACAGTGGAGATTGCCATCCGGAACACGGGCGATGCGGACCAGTGG	GCGAGAAAAGCCTTGTTTGGGTCCGCATCGCCCGTGTTCGTTTGGAGACGTTGACTATCGTCTCGGTGCACTGTGGCGATTGCCATCCGGAACACGGGCGATGCGCGCGGTTCTATCTAGTTACGCGTTAAACCAACTAGAATTTTTTTGAGTCCCTCTGCCCACAGTGGAGATTGCCATCCGGAACACGGGCGATGCGGACCAGTGGACTGAGTAGCGCTCCACGACTGTGACGGTAAGC	ACTGAGTAGCGCTCCA	TGCCCACAGTGGAGATTG	TGCCCactgtggcGATTG	FE	96	4.16667
1227	SMARCB1	chr22	23833588	23833595	MNV	ACAGTGGA	ACTGTGGC	24175794	-	CGG	GGTCCGCATCGCCCGTGTTC	CACGGGCGATGCG	13	ACTGTGGCGATTGCCATCCGGAA	23	ACTGTGGCGATTGCCATCCGGAACACGGGCGATGCG	8	15	CCCTCTGCCCACAGTGGAGATTGCCATCCGGAACACGGGCGATGCGGACCAGTGG	GCGAGAAAAGCCTTGTTTGGGTCCGCATCGCCCGTGTTCGTTTGGAGACGTTGACTATCGTCTCGGTGCACTGTGGCGATTGCCATCCGGAACACGGGCGATGCGCGCGGTTCTATCTAGTTACGCGTTAAACCAACTAGAATTTTTTTGAGTCCCTCTGCCCACAGTGGAGATTGCCATCCGGAACACGGGCGATGCGGACCAGTGGACTGAGTAGCGCTCCACGACTGTGACGGTAAGC	ACTGAGTAGCGCTCCA	TGCCCACAGTGGAGATTG	TGCCCactgtggcGATTG	FEv1	178	5.05618
1227	SMARCB1	chr22	23833588	23833595	MNV	ACAGTGGA	ACTGTGGC	24175794	-	CGG	GGTCCGCATCGCCCGTGTTC	CACGGGCGATGCG	13	ACTGTGGCGATTGCCATCCGGAA	23	ACTGTGGCGATTGCCATCCGGAACACGGGCGATGCG	8	15	CCCTCTGCCCACAGTGGAGATTGCCATCCGGAACACGGGCGATGCGGACCAGTGG	GCGAGAAAAGCCTTGTTTGGGTCCGCATCGCCCGTGTTCGTTTGGAGACGTTGACTATCGTCTCGGTGCACTGTGGCGATTGCCATCCGGAACACGGGCGATGCGCGCGGTTCTATCTAGTTACGCGTTAAACCAACTAGAATTTTTTTGAGTCCCTCTGCCCACAGTGGAGATTGCCATCCGGAACACGGGCGATGCGGACCAGTGGACTGAGTAGCGCTCCACGACTGTGACGGTAAGC	ACTGAGTAGCGCTCCA	TGCCCACAGTGGAGATTG	TGCCCactgtggcGATTG	original	198	2.52525
1227	SMARCB1	chr22	23833588	23833595	MNV	ACAGTGGA	ACTGTGGC	24175794	-	CGG	GGTCCGCATCGCCCGTGTTC	CACGGGCGATGCG	13	ACTGTGGCGATTGCCATCCGGAA	23	ACTGTGGCGATTGCCATCCGGAACACGGGCGATGCG	8	15	CCCTCTGCCCACAGTGGAGATTGCCATCCGGAACACGGGCGATGCGGACCAGTGG	GCGAGAAAAGCCTTGTTTGGGTCCGCATCGCCCGTGTTCGTTTGGAGACGTTGACTATCGTCTCGGTGCACTGTGGCGATTGCCATCCGGAACACGGGCGATGCGCGCGGTTCTATCTAGTTACGCGTTAAACCAACTAGAATTTTTTTGAGTCCCTCTGCCCACAGTGGAGATTGCCATCCGGAACACGGGCGATGCGGACCAGTGGACTGAGTAGCGCTCCACGACTGTGACGGTAAGC	ACTGAGTAGCGCTCCA	TGCCCACAGTGGAGATTG	TGCCCactgtggcGATTG	FEv2	142	7.74648
1227	SMARCB1	chr22	23833588	23833595	MNV	ACAGTGGA	ACTGTGGC	24175794	-	CGG	GGTCCGCATCGCCCGTGTTC	CACGGGCGA	9	ACTGTGGCGATTGCCATCCGGAA	23	ACTGTGGCGATTGCCATCCGGAACACGGGCGA	8	15	CCCTCTGCCCACAGTGGAGATTGCCATCCGGAACACGGGCGATGCGGACCAGTGG	GCGAGAAAAGCCTTGTTTGGGTCCGCATCGCCCGTGTTCGTTTGGAGACGTTGACTATCGTCTCGGTGCACTGTGGCGATTGCCATCCGGAACACGGGCGACGCGGTTCTATCTAGTTACGCGTTAAACCAACTAGAATTTTTTTGAGTCAGACCCTCTGCCCACAGTGGAGATTGCCATCCGGAACACGGGCGATGCGGACCAGTGGCGCGTTTCATACGCTACGACTGTGACGGTAAGC	CGCGTTTCATACGCTA	TGCCCACAGTGGAGATTG	TGCCCactgtggcGATTG	FE	170	12.9412
1227	SMARCB1	chr22	23833588	23833595	MNV	ACAGTGGA	ACTGTGGC	24175794	-	CGG	GGTCCGCATCGCCCGTGTTC	CACGGGCGA	9	ACTGTGGCGATTGCCATCCGGAA	23	ACTGTGGCGATTGCCATCCGGAACACGGGCGA	8	15	CCCTCTGCCCACAGTGGAGATTGCCATCCGGAACACGGGCGATGCGGACCAGTGG	GCGAGAAAAGCCTTGTTTGGGTCCGCATCGCCCGTGTTCGTTTGGAGACGTTGACTATCGTCTCGGTGCACTGTGGCGATTGCCATCCGGAACACGGGCGACGCGGTTCTATCTAGTTACGCGTTAAACCAACTAGAATTTTTTTGAGTCAGACCCTCTGCCCACAGTGGAGATTGCCATCCGGAACACGGGCGATGCGGACCAGTGGCGCGTTTCATACGCTACGACTGTGACGGTAAGC	CGCGTTTCATACGCTA	TGCCCACAGTGGAGATTG	TGCCCactgtggcGATTG	FEv1	444	12.1622
1227	SMARCB1	chr22	23833588	23833595	MNV	ACAGTGGA	ACTGTGGC	24175794	-	CGG	GGTCCGCATCGCCCGTGTTC	CACGGGCGA	9	ACTGTGGCGATTGCCATCCGGAA	23	ACTGTGGCGATTGCCATCCGGAACACGGGCGA	8	15	CCCTCTGCCCACAGTGGAGATTGCCATCCGGAACACGGGCGATGCGGACCAGTGG	GCGAGAAAAGCCTTGTTTGGGTCCGCATCGCCCGTGTTCGTTTGGAGACGTTGACTATCGTCTCGGTGCACTGTGGCGATTGCCATCCGGAACACGGGCGACGCGGTTCTATCTAGTTACGCGTTAAACCAACTAGAATTTTTTTGAGTCAGACCCTCTGCCCACAGTGGAGATTGCCATCCGGAACACGGGCGATGCGGACCAGTGGCGCGTTTCATACGCTACGACTGTGACGGTAAGC	CGCGTTTCATACGCTA	TGCCCACAGTGGAGATTG	TGCCCactgtggcGATTG	original	390	0.769231
1227	SMARCB1	chr22	23833588	23833595	MNV	ACAGTGGA	ACTGTGGC	24175794	-	CGG	GGTCCGCATCGCCCGTGTTC	CACGGGCGA	9	ACTGTGGCGATTGCCATCCGGAA	23	ACTGTGGCGATTGCCATCCGGAACACGGGCGA	8	15	CCCTCTGCCCACAGTGGAGATTGCCATCCGGAACACGGGCGATGCGGACCAGTGG	GCGAGAAAAGCCTTGTTTGGGTCCGCATCGCCCGTGTTCGTTTGGAGACGTTGACTATCGTCTCGGTGCACTGTGGCGATTGCCATCCGGAACACGGGCGACGCGGTTCTATCTAGTTACGCGTTAAACCAACTAGAATTTTTTTGAGTCAGACCCTCTGCCCACAGTGGAGATTGCCATCCGGAACACGGGCGATGCGGACCAGTGGCGCGTTTCATACGCTACGACTGTGACGGTAAGC	CGCGTTTCATACGCTA	TGCCCACAGTGGAGATTG	TGCCCactgtggcGATTG	FEv2	322	10.559
1228	SMARCB1	chr22	23833591	23833595	MNV	GTGGA	GTAGC	24175790	-	TGG	CGCATCGCCCGTGTTCCGGA	GGAACACGG	9	ACAGTAGCGATTGCCATCC	19	ACAGTAGCGATTGCCATCCGGAACACGG	8	11	AGAACCCTCTGCCCACAGTGGAGATTGCCATCCGGAACACGGGCGATGCGGACCA	GCGAGAAAAGCCTTGTTTGCGCATCGCCCGTGTTCCGGAGTTTGGAGACGTTGACTATCGTCTCGGTGCACAGTAGCGATTGCCATCCGGAACACGGCGCGGTTCTATCTAGTTACGCGTTAAACCAACTAGAATTTTTTTGAGTCAGATCTGAGAACCCTCTGCCCACAGTGGAGATTGCCATCCGGAACACGGGCGATGCGGACCACGGACACTCTTTACACCGACTGTGACGGTAAGC	CGGACACTCTTTACAC	CCACAGTGGAGATTG	CCACAgtagcGATTG	FE	321	3.42679
1228	SMARCB1	chr22	23833591	23833595	MNV	GTGGA	GTAGC	24175790	-	TGG	CGCATCGCCCGTGTTCCGGA	GGAACACGG	9	ACAGTAGCGATTGCCATCC	19	ACAGTAGCGATTGCCATCCGGAACACGG	8	11	AGAACCCTCTGCCCACAGTGGAGATTGCCATCCGGAACACGGGCGATGCGGACCA	GCGAGAAAAGCCTTGTTTGCGCATCGCCCGTGTTCCGGAGTTTGGAGACGTTGACTATCGTCTCGGTGCACAGTAGCGATTGCCATCCGGAACACGGCGCGGTTCTATCTAGTTACGCGTTAAACCAACTAGAATTTTTTTGAGTCAGATCTGAGAACCCTCTGCCCACAGTGGAGATTGCCATCCGGAACACGGGCGATGCGGACCACGGACACTCTTTACACCGACTGTGACGGTAAGC	CGGACACTCTTTACAC	CCACAGTGGAGATTG	CCACAgtagcGATTG	FEv1	525	1.71429
1228	SMARCB1	chr22	23833591	23833595	MNV	GTGGA	GTAGC	24175790	-	TGG	CGCATCGCCCGTGTTCCGGA	GGAACACGG	9	ACAGTAGCGATTGCCATCC	19	ACAGTAGCGATTGCCATCCGGAACACGG	8	11	AGAACCCTCTGCCCACAGTGGAGATTGCCATCCGGAACACGGGCGATGCGGACCA	GCGAGAAAAGCCTTGTTTGCGCATCGCCCGTGTTCCGGAGTTTGGAGACGTTGACTATCGTCTCGGTGCACAGTAGCGATTGCCATCCGGAACACGGCGCGGTTCTATCTAGTTACGCGTTAAACCAACTAGAATTTTTTTGAGTCAGATCTGAGAACCCTCTGCCCACAGTGGAGATTGCCATCCGGAACACGGGCGATGCGGACCACGGACACTCTTTACACCGACTGTGACGGTAAGC	CGGACACTCTTTACAC	CCACAGTGGAGATTG	CCACAgtagcGATTG	original	422	0.7109
1228	SMARCB1	chr22	23833591	23833595	MNV	GTGGA	GTAGC	24175790	-	TGG	CGCATCGCCCGTGTTCCGGA	GGAACACGG	9	ACAGTAGCGATTGCCATCC	19	ACAGTAGCGATTGCCATCCGGAACACGG	8	11	AGAACCCTCTGCCCACAGTGGAGATTGCCATCCGGAACACGGGCGATGCGGACCA	GCGAGAAAAGCCTTGTTTGCGCATCGCCCGTGTTCCGGAGTTTGGAGACGTTGACTATCGTCTCGGTGCACAGTAGCGATTGCCATCCGGAACACGGCGCGGTTCTATCTAGTTACGCGTTAAACCAACTAGAATTTTTTTGAGTCAGATCTGAGAACCCTCTGCCCACAGTGGAGATTGCCATCCGGAACACGGGCGATGCGGACCACGGACACTCTTTACACCGACTGTGACGGTAAGC	CGGACACTCTTTACAC	CCACAGTGGAGATTG	CCACAgtagcGATTG	FEv2	467	4.92505
1228	SMARCB1	chr22	23833591	23833595	MNV	GTGGA	GTAGC	24175790	-	TGG	CGCATCGCCCGTGTTCCGGA	GGAACACGG	9	GCCCACAGTAGCGATTGCCATCC	23	GCCCACAGTAGCGATTGCCATCCGGAACACGG	12	11	AGAACCCTCTGCCCACAGTGGAGATTGCCATCCGGAACACGGGCGATGCGGACCA	GCGAGAAAAGCCTTGTTTGCGCATCGCCCGTGTTCCGGAGTTTGGAGACGTTGACTATCGTCTCGGTGCGCCCACAGTAGCGATTGCCATCCGGAACACGGCGCGGTTCTATCTAGTTACGCGTTAAACCAACTAGAATTTTTTTGAGTCAGAAGAACCCTCTGCCCACAGTGGAGATTGCCATCCGGAACACGGGCGATGCGGACCAGGGCACTGTTACGACTCGACTGTGACGGTAAGC	GGGCACTGTTACGACT	CCACAGTGGAGATTG	CCACAgtagcGATTG	FE	286	0.34965
1228	SMARCB1	chr22	23833591	23833595	MNV	GTGGA	GTAGC	24175790	-	TGG	CGCATCGCCCGTGTTCCGGA	GGAACACGG	9	GCCCACAGTAGCGATTGCCATCC	23	GCCCACAGTAGCGATTGCCATCCGGAACACGG	12	11	AGAACCCTCTGCCCACAGTGGAGATTGCCATCCGGAACACGGGCGATGCGGACCA	GCGAGAAAAGCCTTGTTTGCGCATCGCCCGTGTTCCGGAGTTTGGAGACGTTGACTATCGTCTCGGTGCGCCCACAGTAGCGATTGCCATCCGGAACACGGCGCGGTTCTATCTAGTTACGCGTTAAACCAACTAGAATTTTTTTGAGTCAGAAGAACCCTCTGCCCACAGTGGAGATTGCCATCCGGAACACGGGCGATGCGGACCAGGGCACTGTTACGACTCGACTGTGACGGTAAGC	GGGCACTGTTACGACT	CCACAGTGGAGATTG	CCACAgtagcGATTG	FEv1	488	0.819672
1228	SMARCB1	chr22	23833591	23833595	MNV	GTGGA	GTAGC	24175790	-	TGG	CGCATCGCCCGTGTTCCGGA	GGAACACGG	9	GCCCACAGTAGCGATTGCCATCC	23	GCCCACAGTAGCGATTGCCATCCGGAACACGG	12	11	AGAACCCTCTGCCCACAGTGGAGATTGCCATCCGGAACACGGGCGATGCGGACCA	GCGAGAAAAGCCTTGTTTGCGCATCGCCCGTGTTCCGGAGTTTGGAGACGTTGACTATCGTCTCGGTGCGCCCACAGTAGCGATTGCCATCCGGAACACGGCGCGGTTCTATCTAGTTACGCGTTAAACCAACTAGAATTTTTTTGAGTCAGAAGAACCCTCTGCCCACAGTGGAGATTGCCATCCGGAACACGGGCGATGCGGACCAGGGCACTGTTACGACTCGACTGTGACGGTAAGC	GGGCACTGTTACGACT	CCACAGTGGAGATTG	CCACAgtagcGATTG	original	422	0.236967
1228	SMARCB1	chr22	23833591	23833595	MNV	GTGGA	GTAGC	24175790	-	TGG	CGCATCGCCCGTGTTCCGGA	GGAACACGG	9	GCCCACAGTAGCGATTGCCATCC	23	GCCCACAGTAGCGATTGCCATCCGGAACACGG	12	11	AGAACCCTCTGCCCACAGTGGAGATTGCCATCCGGAACACGGGCGATGCGGACCA	GCGAGAAAAGCCTTGTTTGCGCATCGCCCGTGTTCCGGAGTTTGGAGACGTTGACTATCGTCTCGGTGCGCCCACAGTAGCGATTGCCATCCGGAACACGGCGCGGTTCTATCTAGTTACGCGTTAAACCAACTAGAATTTTTTTGAGTCAGAAGAACCCTCTGCCCACAGTGGAGATTGCCATCCGGAACACGGGCGATGCGGACCAGGGCACTGTTACGACTCGACTGTGACGGTAAGC	GGGCACTGTTACGACT	CCACAGTGGAGATTG	CCACAgtagcGATTG	FEv2	573	1.22164
1228	SMARCB1	chr22	23833591	23833595	MNV	GTGGA	GTAGC	24175794	-	CGG	GGTCCGCATCGCCCGTGTTC	CACGGGCGATGCG	13	ACAGTAGCGATTGCCATCCGGAA	23	ACAGTAGCGATTGCCATCCGGAACACGGGCGATGCG	8	15	CCCTCTGCCCACAGTGGAGATTGCCATCCGGAACACGGGCGATGCGGACCAGTGG	GCGAGAAAAGCCTTGTTTGGGTCCGCATCGCCCGTGTTCGTTTGGAGACGTTGACTATCGTCTCGGTGCACAGTAGCGATTGCCATCCGGAACACGGGCGATGCGCGCGGTTCTATCTAGTTACGCGTTAAACCAACTAGAATTTTTTTGAGTCCCTCTGCCCACAGTGGAGATTGCCATCCGGAACACGGGCGATGCGGACCAGTGGCTTTGCGAGACAAGCCCGACTGTGACGGTAAGC	CTTTGCGAGACAAGCC	CCACAGTGGAGATTG	CCACAgtagcGATTG	FE	139	5.03597
1228	SMARCB1	chr22	23833591	23833595	MNV	GTGGA	GTAGC	24175794	-	CGG	GGTCCGCATCGCCCGTGTTC	CACGGGCGATGCG	13	ACAGTAGCGATTGCCATCCGGAA	23	ACAGTAGCGATTGCCATCCGGAACACGGGCGATGCG	8	15	CCCTCTGCCCACAGTGGAGATTGCCATCCGGAACACGGGCGATGCGGACCAGTGG	GCGAGAAAAGCCTTGTTTGGGTCCGCATCGCCCGTGTTCGTTTGGAGACGTTGACTATCGTCTCGGTGCACAGTAGCGATTGCCATCCGGAACACGGGCGATGCGCGCGGTTCTATCTAGTTACGCGTTAAACCAACTAGAATTTTTTTGAGTCCCTCTGCCCACAGTGGAGATTGCCATCCGGAACACGGGCGATGCGGACCAGTGGCTTTGCGAGACAAGCCCGACTGTGACGGTAAGC	CTTTGCGAGACAAGCC	CCACAGTGGAGATTG	CCACAgtagcGATTG	FEv1	262	3.81679
1228	SMARCB1	chr22	23833591	23833595	MNV	GTGGA	GTAGC	24175794	-	CGG	GGTCCGCATCGCCCGTGTTC	CACGGGCGATGCG	13	ACAGTAGCGATTGCCATCCGGAA	23	ACAGTAGCGATTGCCATCCGGAACACGGGCGATGCG	8	15	CCCTCTGCCCACAGTGGAGATTGCCATCCGGAACACGGGCGATGCGGACCAGTGG	GCGAGAAAAGCCTTGTTTGGGTCCGCATCGCCCGTGTTCGTTTGGAGACGTTGACTATCGTCTCGGTGCACAGTAGCGATTGCCATCCGGAACACGGGCGATGCGCGCGGTTCTATCTAGTTACGCGTTAAACCAACTAGAATTTTTTTGAGTCCCTCTGCCCACAGTGGAGATTGCCATCCGGAACACGGGCGATGCGGACCAGTGGCTTTGCGAGACAAGCCCGACTGTGACGGTAAGC	CTTTGCGAGACAAGCC	CCACAGTGGAGATTG	CCACAgtagcGATTG	original	288	0.694444
1228	SMARCB1	chr22	23833591	23833595	MNV	GTGGA	GTAGC	24175794	-	CGG	GGTCCGCATCGCCCGTGTTC	CACGGGCGATGCG	13	ACAGTAGCGATTGCCATCCGGAA	23	ACAGTAGCGATTGCCATCCGGAACACGGGCGATGCG	8	15	CCCTCTGCCCACAGTGGAGATTGCCATCCGGAACACGGGCGATGCGGACCAGTGG	GCGAGAAAAGCCTTGTTTGGGTCCGCATCGCCCGTGTTCGTTTGGAGACGTTGACTATCGTCTCGGTGCACAGTAGCGATTGCCATCCGGAACACGGGCGATGCGCGCGGTTCTATCTAGTTACGCGTTAAACCAACTAGAATTTTTTTGAGTCCCTCTGCCCACAGTGGAGATTGCCATCCGGAACACGGGCGATGCGGACCAGTGGCTTTGCGAGACAAGCCCGACTGTGACGGTAAGC	CTTTGCGAGACAAGCC	CCACAGTGGAGATTG	CCACAgtagcGATTG	FEv2	224	11.1607
1228	SMARCB1	chr22	23833591	23833595	MNV	GTGGA	GTAGC	24175794	-	CGG	GGTCCGCATCGCCCGTGTTC	CACGGGCGA	9	ACAGTAGCGATTGCCATCCGGAA	23	ACAGTAGCGATTGCCATCCGGAACACGGGCGA	8	15	CCCTCTGCCCACAGTGGAGATTGCCATCCGGAACACGGGCGATGCGGACCAGTGG	GCGAGAAAAGCCTTGTTTGGGTCCGCATCGCCCGTGTTCGTTTGGAGACGTTGACTATCGTCTCGGTGCACAGTAGCGATTGCCATCCGGAACACGGGCGACGCGGTTCTATCTAGTTACGCGTTAAACCAACTAGAATTTTTTTGAGTCAGACCCTCTGCCCACAGTGGAGATTGCCATCCGGAACACGGGCGATGCGGACCAGTGGAAGACCTAGCACAGGTCGACTGTGACGGTAAGC	AAGACCTAGCACAGGT	CCACAGTGGAGATTG	CCACAgtagcGATTG	FE	18	11.1111
1228	SMARCB1	chr22	23833591	23833595	MNV	GTGGA	GTAGC	24175794	-	CGG	GGTCCGCATCGCCCGTGTTC	CACGGGCGA	9	ACAGTAGCGATTGCCATCCGGAA	23	ACAGTAGCGATTGCCATCCGGAACACGGGCGA	8	15	CCCTCTGCCCACAGTGGAGATTGCCATCCGGAACACGGGCGATGCGGACCAGTGG	GCGAGAAAAGCCTTGTTTGGGTCCGCATCGCCCGTGTTCGTTTGGAGACGTTGACTATCGTCTCGGTGCACAGTAGCGATTGCCATCCGGAACACGGGCGACGCGGTTCTATCTAGTTACGCGTTAAACCAACTAGAATTTTTTTGAGTCAGACCCTCTGCCCACAGTGGAGATTGCCATCCGGAACACGGGCGATGCGGACCAGTGGAAGACCTAGCACAGGTCGACTGTGACGGTAAGC	AAGACCTAGCACAGGT	CCACAGTGGAGATTG	CCACAgtagcGATTG	FEv1	22	18.1818
1228	SMARCB1	chr22	23833591	23833595	MNV	GTGGA	GTAGC	24175794	-	CGG	GGTCCGCATCGCCCGTGTTC	CACGGGCGA	9	ACAGTAGCGATTGCCATCCGGAA	23	ACAGTAGCGATTGCCATCCGGAACACGGGCGA	8	15	CCCTCTGCCCACAGTGGAGATTGCCATCCGGAACACGGGCGATGCGGACCAGTGG	GCGAGAAAAGCCTTGTTTGGGTCCGCATCGCCCGTGTTCGTTTGGAGACGTTGACTATCGTCTCGGTGCACAGTAGCGATTGCCATCCGGAACACGGGCGACGCGGTTCTATCTAGTTACGCGTTAAACCAACTAGAATTTTTTTGAGTCAGACCCTCTGCCCACAGTGGAGATTGCCATCCGGAACACGGGCGATGCGGACCAGTGGAAGACCTAGCACAGGTCGACTGTGACGGTAAGC	AAGACCTAGCACAGGT	CCACAGTGGAGATTG	CCACAgtagcGATTG	original	36	0
1228	SMARCB1	chr22	23833591	23833595	MNV	GTGGA	GTAGC	24175794	-	CGG	GGTCCGCATCGCCCGTGTTC	CACGGGCGA	9	ACAGTAGCGATTGCCATCCGGAA	23	ACAGTAGCGATTGCCATCCGGAACACGGGCGA	8	15	CCCTCTGCCCACAGTGGAGATTGCCATCCGGAACACGGGCGATGCGGACCAGTGG	GCGAGAAAAGCCTTGTTTGGGTCCGCATCGCCCGTGTTCGTTTGGAGACGTTGACTATCGTCTCGGTGCACAGTAGCGATTGCCATCCGGAACACGGGCGACGCGGTTCTATCTAGTTACGCGTTAAACCAACTAGAATTTTTTTGAGTCAGACCCTCTGCCCACAGTGGAGATTGCCATCCGGAACACGGGCGATGCGGACCAGTGGAAGACCTAGCACAGGTCGACTGTGACGGTAAGC	AAGACCTAGCACAGGT	CCACAGTGGAGATTG	CCACAgtagcGATTG	FEv2	35	5.71429
1228	SMARCB1	chr22	23833591	23833595	MNV	GTGGA	GTAGC	24175778	+	TGG	CGAGAACCCTCTGCCCACAG	TCTTGGGAGACGGGT	15	GTCATCGCTAACGGT	15	TGGCAATCGCTACTGTGGGCAGAGGGTTCT	12	3	CGTAGCGAGAACCCTCTGCCCACAGTGGAGATTGCCATCCGGAACACGGGCGATG	GCGAGAAAAGCCTTGTTTGCGAGAACCCTCTGCCCACAGGTTTGGAGACGTTGACTATCGTCTCGGTGCTGGCAATCGCTACTGTGGGCAGAGGGTTCTCGCGGTTCTATCTAGTTACGCGTTAAACCAACTAGAATTTTTTTGAGTCAGATCCGTAGCGAGAACCCTCTGCCCACAGTGGAGATTGCCATCCGGAACACGGGCGATGTCTGGAAAGTAGGCCACGACTGTGACGGTAAGC	TCTGGAAAGTAGGCCA	CCACAGTGGAGATTG	CCACAgtagcGATTG	FE	190	10.5263
1228	SMARCB1	chr22	23833591	23833595	MNV	GTGGA	GTAGC	24175778	+	TGG	CGAGAACCCTCTGCCCACAG	TCTTGGGAGACGGGT	15	GTCATCGCTAACGGT	15	TGGCAATCGCTACTGTGGGCAGAGGGTTCT	12	3	CGTAGCGAGAACCCTCTGCCCACAGTGGAGATTGCCATCCGGAACACGGGCGATG	GCGAGAAAAGCCTTGTTTGCGAGAACCCTCTGCCCACAGGTTTGGAGACGTTGACTATCGTCTCGGTGCTGGCAATCGCTACTGTGGGCAGAGGGTTCTCGCGGTTCTATCTAGTTACGCGTTAAACCAACTAGAATTTTTTTGAGTCAGATCCGTAGCGAGAACCCTCTGCCCACAGTGGAGATTGCCATCCGGAACACGGGCGATGTCTGGAAAGTAGGCCACGACTGTGACGGTAAGC	TCTGGAAAGTAGGCCA	CCACAGTGGAGATTG	CCACAgtagcGATTG	FEv1	292	17.1233
1228	SMARCB1	chr22	23833591	23833595	MNV	GTGGA	GTAGC	24175778	+	TGG	CGAGAACCCTCTGCCCACAG	TCTTGGGAGACGGGT	15	GTCATCGCTAACGGT	15	TGGCAATCGCTACTGTGGGCAGAGGGTTCT	12	3	CGTAGCGAGAACCCTCTGCCCACAGTGGAGATTGCCATCCGGAACACGGGCGATG	GCGAGAAAAGCCTTGTTTGCGAGAACCCTCTGCCCACAGGTTTGGAGACGTTGACTATCGTCTCGGTGCTGGCAATCGCTACTGTGGGCAGAGGGTTCTCGCGGTTCTATCTAGTTACGCGTTAAACCAACTAGAATTTTTTTGAGTCAGATCCGTAGCGAGAACCCTCTGCCCACAGTGGAGATTGCCATCCGGAACACGGGCGATGTCTGGAAAGTAGGCCACGACTGTGACGGTAAGC	TCTGGAAAGTAGGCCA	CCACAGTGGAGATTG	CCACAgtagcGATTG	original	283	10.9541
1228	SMARCB1	chr22	23833591	23833595	MNV	GTGGA	GTAGC	24175778	+	TGG	CGAGAACCCTCTGCCCACAG	TCTTGGGAGACGGGT	15	GTCATCGCTAACGGT	15	TGGCAATCGCTACTGTGGGCAGAGGGTTCT	12	3	CGTAGCGAGAACCCTCTGCCCACAGTGGAGATTGCCATCCGGAACACGGGCGATG	GCGAGAAAAGCCTTGTTTGCGAGAACCCTCTGCCCACAGGTTTGGAGACGTTGACTATCGTCTCGGTGCTGGCAATCGCTACTGTGGGCAGAGGGTTCTCGCGGTTCTATCTAGTTACGCGTTAAACCAACTAGAATTTTTTTGAGTCAGATCCGTAGCGAGAACCCTCTGCCCACAGTGGAGATTGCCATCCGGAACACGGGCGATGTCTGGAAAGTAGGCCACGACTGTGACGGTAAGC	TCTGGAAAGTAGGCCA	CCACAGTGGAGATTG	CCACAgtagcGATTG	FEv2	359	11.9777
1228	SMARCB1	chr22	23833591	23833595	MNV	GTGGA	GTAGC	24175778	+	TGG	CGAGAACCCTCTGCCCACAG	TCTTGGGAGACGGGT	15	GTCATCGCTAA	11	AATCGCTACTGTGGGCAGAGGGTTCT	8	3	CGTAGCGAGAACCCTCTGCCCACAGTGGAGATTGCCATCCGGAACACGGGCGATG	GCGAGAAAAGCCTTGTTTGCGAGAACCCTCTGCCCACAGGTTTGGAGACGTTGACTATCGTCTCGGTGCAATCGCTACTGTGGGCAGAGGGTTCTCGCGGTTCTATCTAGTTACGCGTTAAACCAACTAGAATTTTTTTGAGTCAGATCTGAACGTAGCGAGAACCCTCTGCCCACAGTGGAGATTGCCATCCGGAACACGGGCGATGCTCATTAAGCCTTGATCGACTGTGACGGTAAGC	CTCATTAAGCCTTGAT	CCACAGTGGAGATTG	CCACAgtagcGATTG	FE	144	0
1228	SMARCB1	chr22	23833591	23833595	MNV	GTGGA	GTAGC	24175778	+	TGG	CGAGAACCCTCTGCCCACAG	TCTTGGGAGACGGGT	15	GTCATCGCTAA	11	AATCGCTACTGTGGGCAGAGGGTTCT	8	3	CGTAGCGAGAACCCTCTGCCCACAGTGGAGATTGCCATCCGGAACACGGGCGATG	GCGAGAAAAGCCTTGTTTGCGAGAACCCTCTGCCCACAGGTTTGGAGACGTTGACTATCGTCTCGGTGCAATCGCTACTGTGGGCAGAGGGTTCTCGCGGTTCTATCTAGTTACGCGTTAAACCAACTAGAATTTTTTTGAGTCAGATCTGAACGTAGCGAGAACCCTCTGCCCACAGTGGAGATTGCCATCCGGAACACGGGCGATGCTCATTAAGCCTTGATCGACTGTGACGGTAAGC	CTCATTAAGCCTTGAT	CCACAGTGGAGATTG	CCACAgtagcGATTG	FEv1	215	1.39535
1228	SMARCB1	chr22	23833591	23833595	MNV	GTGGA	GTAGC	24175778	+	TGG	CGAGAACCCTCTGCCCACAG	TCTTGGGAGACGGGT	15	GTCATCGCTAA	11	AATCGCTACTGTGGGCAGAGGGTTCT	8	3	CGTAGCGAGAACCCTCTGCCCACAGTGGAGATTGCCATCCGGAACACGGGCGATG	GCGAGAAAAGCCTTGTTTGCGAGAACCCTCTGCCCACAGGTTTGGAGACGTTGACTATCGTCTCGGTGCAATCGCTACTGTGGGCAGAGGGTTCTCGCGGTTCTATCTAGTTACGCGTTAAACCAACTAGAATTTTTTTGAGTCAGATCTGAACGTAGCGAGAACCCTCTGCCCACAGTGGAGATTGCCATCCGGAACACGGGCGATGCTCATTAAGCCTTGATCGACTGTGACGGTAAGC	CTCATTAAGCCTTGAT	CCACAGTGGAGATTG	CCACAgtagcGATTG	original	238	0.420168
1228	SMARCB1	chr22	23833591	23833595	MNV	GTGGA	GTAGC	24175778	+	TGG	CGAGAACCCTCTGCCCACAG	TCTTGGGAGACGGGT	15	GTCATCGCTAA	11	AATCGCTACTGTGGGCAGAGGGTTCT	8	3	CGTAGCGAGAACCCTCTGCCCACAGTGGAGATTGCCATCCGGAACACGGGCGATG	GCGAGAAAAGCCTTGTTTGCGAGAACCCTCTGCCCACAGGTTTGGAGACGTTGACTATCGTCTCGGTGCAATCGCTACTGTGGGCAGAGGGTTCTCGCGGTTCTATCTAGTTACGCGTTAAACCAACTAGAATTTTTTTGAGTCAGATCTGAACGTAGCGAGAACCCTCTGCCCACAGTGGAGATTGCCATCCGGAACACGGGCGATGCTCATTAAGCCTTGATCGACTGTGACGGTAAGC	CTCATTAAGCCTTGAT	CCACAGTGGAGATTG	CCACAgtagcGATTG	FEv2	328	2.7439
1228	SMARCB1	chr22	23833591	23833595	MNV	GTGGA	GTAGC	24175778	+	TGG	CGAGAACCCTCTGCCCACAG	TCTTGGGAGACGGGT	15	GTCATCGCTAACG	13	GCAATCGCTACTGTGGGCAGAGGGTTCT	10	3	CGTAGCGAGAACCCTCTGCCCACAGTGGAGATTGCCATCCGGAACACGGGCGATG	GCGAGAAAAGCCTTGTTTGCGAGAACCCTCTGCCCACAGGTTTGGAGACGTTGACTATCGTCTCGGTGCGCAATCGCTACTGTGGGCAGAGGGTTCTCGCGGTTCTATCTAGTTACGCGTTAAACCAACTAGAATTTTTTTGAGTCAGATCTGCGTAGCGAGAACCCTCTGCCCACAGTGGAGATTGCCATCCGGAACACGGGCGATGCAGCTGGGTTGTACACCGACTGTGACGGTAAGC	CAGCTGGGTTGTACAC	CCACAGTGGAGATTG	CCACAgtagcGATTG	FE	191	6.80628
1228	SMARCB1	chr22	23833591	23833595	MNV	GTGGA	GTAGC	24175778	+	TGG	CGAGAACCCTCTGCCCACAG	TCTTGGGAGACGGGT	15	GTCATCGCTAACG	13	GCAATCGCTACTGTGGGCAGAGGGTTCT	10	3	CGTAGCGAGAACCCTCTGCCCACAGTGGAGATTGCCATCCGGAACACGGGCGATG	GCGAGAAAAGCCTTGTTTGCGAGAACCCTCTGCCCACAGGTTTGGAGACGTTGACTATCGTCTCGGTGCGCAATCGCTACTGTGGGCAGAGGGTTCTCGCGGTTCTATCTAGTTACGCGTTAAACCAACTAGAATTTTTTTGAGTCAGATCTGCGTAGCGAGAACCCTCTGCCCACAGTGGAGATTGCCATCCGGAACACGGGCGATGCAGCTGGGTTGTACACCGACTGTGACGGTAAGC	CAGCTGGGTTGTACAC	CCACAGTGGAGATTG	CCACAgtagcGATTG	FEv1	319	23.511
1228	SMARCB1	chr22	23833591	23833595	MNV	GTGGA	GTAGC	24175778	+	TGG	CGAGAACCCTCTGCCCACAG	TCTTGGGAGACGGGT	15	GTCATCGCTAACG	13	GCAATCGCTACTGTGGGCAGAGGGTTCT	10	3	CGTAGCGAGAACCCTCTGCCCACAGTGGAGATTGCCATCCGGAACACGGGCGATG	GCGAGAAAAGCCTTGTTTGCGAGAACCCTCTGCCCACAGGTTTGGAGACGTTGACTATCGTCTCGGTGCGCAATCGCTACTGTGGGCAGAGGGTTCTCGCGGTTCTATCTAGTTACGCGTTAAACCAACTAGAATTTTTTTGAGTCAGATCTGCGTAGCGAGAACCCTCTGCCCACAGTGGAGATTGCCATCCGGAACACGGGCGATGCAGCTGGGTTGTACACCGACTGTGACGGTAAGC	CAGCTGGGTTGTACAC	CCACAGTGGAGATTG	CCACAgtagcGATTG	original	256	22.2656
1228	SMARCB1	chr22	23833591	23833595	MNV	GTGGA	GTAGC	24175778	+	TGG	CGAGAACCCTCTGCCCACAG	TCTTGGGAGACGGGT	15	GTCATCGCTAACG	13	GCAATCGCTACTGTGGGCAGAGGGTTCT	10	3	CGTAGCGAGAACCCTCTGCCCACAGTGGAGATTGCCATCCGGAACACGGGCGATG	GCGAGAAAAGCCTTGTTTGCGAGAACCCTCTGCCCACAGGTTTGGAGACGTTGACTATCGTCTCGGTGCGCAATCGCTACTGTGGGCAGAGGGTTCTCGCGGTTCTATCTAGTTACGCGTTAAACCAACTAGAATTTTTTTGAGTCAGATCTGCGTAGCGAGAACCCTCTGCCCACAGTGGAGATTGCCATCCGGAACACGGGCGATGCAGCTGGGTTGTACACCGACTGTGACGGTAAGC	CAGCTGGGTTGTACAC	CCACAGTGGAGATTG	CCACAgtagcGATTG	FEv2	440	9.54545
1229	SMARCB1	chr22	23833591	23833596	MNV	GTGGAG	GTAGAA	24175790	-	TGG	CGCATCGCCCGTGTTCCGGA	GGAACACGG	9	ACAGTAGAAATTGCCATCC	19	ACAGTAGAAATTGCCATCCGGAACACGG	9	10	AGAACCCTCTGCCCACAGTGGAGATTGCCATCCGGAACACGGGCGATGCGGACCA	GCGAGAAAAGCCTTGTTTGCGCATCGCCCGTGTTCCGGAGTTTGGAGACGTTGACTATCGTCTCGGTGCACAGTAGAAATTGCCATCCGGAACACGGCGCGGTTCTATCTAGTTACGCGTTAAACCAACTAGAATTTTTTTGAGTCAGATCTGAGAACCCTCTGCCCACAGTGGAGATTGCCATCCGGAACACGGGCGATGCGGACCACGGAGCTTCCTATTCACGACTGTGACGGTAAGC	CGGAGCTTCCTATTCA	CCACAGTGGAGATTGC	CCACAgtagaaATTGC	FE	504	0
1229	SMARCB1	chr22	23833591	23833596	MNV	GTGGAG	GTAGAA	24175790	-	TGG	CGCATCGCCCGTGTTCCGGA	GGAACACGG	9	ACAGTAGAAATTGCCATCC	19	ACAGTAGAAATTGCCATCCGGAACACGG	9	10	AGAACCCTCTGCCCACAGTGGAGATTGCCATCCGGAACACGGGCGATGCGGACCA	GCGAGAAAAGCCTTGTTTGCGCATCGCCCGTGTTCCGGAGTTTGGAGACGTTGACTATCGTCTCGGTGCACAGTAGAAATTGCCATCCGGAACACGGCGCGGTTCTATCTAGTTACGCGTTAAACCAACTAGAATTTTTTTGAGTCAGATCTGAGAACCCTCTGCCCACAGTGGAGATTGCCATCCGGAACACGGGCGATGCGGACCACGGAGCTTCCTATTCACGACTGTGACGGTAAGC	CGGAGCTTCCTATTCA	CCACAGTGGAGATTGC	CCACAgtagaaATTGC	FEv1	734	0.408719
1229	SMARCB1	chr22	23833591	23833596	MNV	GTGGAG	GTAGAA	24175790	-	TGG	CGCATCGCCCGTGTTCCGGA	GGAACACGG	9	ACAGTAGAAATTGCCATCC	19	ACAGTAGAAATTGCCATCCGGAACACGG	9	10	AGAACCCTCTGCCCACAGTGGAGATTGCCATCCGGAACACGGGCGATGCGGACCA	GCGAGAAAAGCCTTGTTTGCGCATCGCCCGTGTTCCGGAGTTTGGAGACGTTGACTATCGTCTCGGTGCACAGTAGAAATTGCCATCCGGAACACGGCGCGGTTCTATCTAGTTACGCGTTAAACCAACTAGAATTTTTTTGAGTCAGATCTGAGAACCCTCTGCCCACAGTGGAGATTGCCATCCGGAACACGGGCGATGCGGACCACGGAGCTTCCTATTCACGACTGTGACGGTAAGC	CGGAGCTTCCTATTCA	CCACAGTGGAGATTGC	CCACAgtagaaATTGC	original	778	0.385604
1229	SMARCB1	chr22	23833591	23833596	MNV	GTGGAG	GTAGAA	24175790	-	TGG	CGCATCGCCCGTGTTCCGGA	GGAACACGG	9	ACAGTAGAAATTGCCATCC	19	ACAGTAGAAATTGCCATCCGGAACACGG	9	10	AGAACCCTCTGCCCACAGTGGAGATTGCCATCCGGAACACGGGCGATGCGGACCA	GCGAGAAAAGCCTTGTTTGCGCATCGCCCGTGTTCCGGAGTTTGGAGACGTTGACTATCGTCTCGGTGCACAGTAGAAATTGCCATCCGGAACACGGCGCGGTTCTATCTAGTTACGCGTTAAACCAACTAGAATTTTTTTGAGTCAGATCTGAGAACCCTCTGCCCACAGTGGAGATTGCCATCCGGAACACGGGCGATGCGGACCACGGAGCTTCCTATTCACGACTGTGACGGTAAGC	CGGAGCTTCCTATTCA	CCACAGTGGAGATTGC	CCACAgtagaaATTGC	FEv2	858	1.1655
1229	SMARCB1	chr22	23833591	23833596	MNV	GTGGAG	GTAGAA	24175790	-	TGG	CGCATCGCCCGTGTTCCGGA	GGAACACGGGCGA	13	ACAGTAGAAATTGCCATCC	19	ACAGTAGAAATTGCCATCCGGAACACGGGCGA	9	10	AGAACCCTCTGCCCACAGTGGAGATTGCCATCCGGAACACGGGCGATGCGGACCA	GCGAGAAAAGCCTTGTTTGCGCATCGCCCGTGTTCCGGAGTTTGGAGACGTTGACTATCGTCTCGGTGCACAGTAGAAATTGCCATCCGGAACACGGGCGACGCGGTTCTATCTAGTTACGCGTTAAACCAACTAGAATTTTTTTGAGTCAGAAGAACCCTCTGCCCACAGTGGAGATTGCCATCCGGAACACGGGCGATGCGGACCAATCATGGAGCCACGTCCGACTGTGACGGTAAGC	ATCATGGAGCCACGTC	CCACAGTGGAGATTGC	CCACAgtagaaATTGC	FE	172	5.23256
1229	SMARCB1	chr22	23833591	23833596	MNV	GTGGAG	GTAGAA	24175790	-	TGG	CGCATCGCCCGTGTTCCGGA	GGAACACGGGCGA	13	ACAGTAGAAATTGCCATCC	19	ACAGTAGAAATTGCCATCCGGAACACGGGCGA	9	10	AGAACCCTCTGCCCACAGTGGAGATTGCCATCCGGAACACGGGCGATGCGGACCA	GCGAGAAAAGCCTTGTTTGCGCATCGCCCGTGTTCCGGAGTTTGGAGACGTTGACTATCGTCTCGGTGCACAGTAGAAATTGCCATCCGGAACACGGGCGACGCGGTTCTATCTAGTTACGCGTTAAACCAACTAGAATTTTTTTGAGTCAGAAGAACCCTCTGCCCACAGTGGAGATTGCCATCCGGAACACGGGCGATGCGGACCAATCATGGAGCCACGTCCGACTGTGACGGTAAGC	ATCATGGAGCCACGTC	CCACAGTGGAGATTGC	CCACAgtagaaATTGC	FEv1	158	1.89873
1229	SMARCB1	chr22	23833591	23833596	MNV	GTGGAG	GTAGAA	24175790	-	TGG	CGCATCGCCCGTGTTCCGGA	GGAACACGGGCGA	13	ACAGTAGAAATTGCCATCC	19	ACAGTAGAAATTGCCATCCGGAACACGGGCGA	9	10	AGAACCCTCTGCCCACAGTGGAGATTGCCATCCGGAACACGGGCGATGCGGACCA	GCGAGAAAAGCCTTGTTTGCGCATCGCCCGTGTTCCGGAGTTTGGAGACGTTGACTATCGTCTCGGTGCACAGTAGAAATTGCCATCCGGAACACGGGCGACGCGGTTCTATCTAGTTACGCGTTAAACCAACTAGAATTTTTTTGAGTCAGAAGAACCCTCTGCCCACAGTGGAGATTGCCATCCGGAACACGGGCGATGCGGACCAATCATGGAGCCACGTCCGACTGTGACGGTAAGC	ATCATGGAGCCACGTC	CCACAGTGGAGATTGC	CCACAgtagaaATTGC	original	98	8.16327
1229	SMARCB1	chr22	23833591	23833596	MNV	GTGGAG	GTAGAA	24175790	-	TGG	CGCATCGCCCGTGTTCCGGA	GGAACACGGGCGA	13	ACAGTAGAAATTGCCATCC	19	ACAGTAGAAATTGCCATCCGGAACACGGGCGA	9	10	AGAACCCTCTGCCCACAGTGGAGATTGCCATCCGGAACACGGGCGATGCGGACCA	GCGAGAAAAGCCTTGTTTGCGCATCGCCCGTGTTCCGGAGTTTGGAGACGTTGACTATCGTCTCGGTGCACAGTAGAAATTGCCATCCGGAACACGGGCGACGCGGTTCTATCTAGTTACGCGTTAAACCAACTAGAATTTTTTTGAGTCAGAAGAACCCTCTGCCCACAGTGGAGATTGCCATCCGGAACACGGGCGATGCGGACCAATCATGGAGCCACGTCCGACTGTGACGGTAAGC	ATCATGGAGCCACGTC	CCACAGTGGAGATTGC	CCACAgtagaaATTGC	FEv2	160	5
1229	SMARCB1	chr22	23833591	23833596	MNV	GTGGAG	GTAGAA	24175794	-	CGG	GGTCCGCATCGCCCGTGTTC	CACGGGCGATGCG	13	ACAGTAGAAATTGCCATCCGGAA	23	ACAGTAGAAATTGCCATCCGGAACACGGGCGATGCG	9	14	CCCTCTGCCCACAGTGGAGATTGCCATCCGGAACACGGGCGATGCGGACCAGTGG	GCGAGAAAAGCCTTGTTTGGGTCCGCATCGCCCGTGTTCGTTTGGAGACGTTGACTATCGTCTCGGTGCACAGTAGAAATTGCCATCCGGAACACGGGCGATGCGCGCGGTTCTATCTAGTTACGCGTTAAACCAACTAGAATTTTTTTGAGTCCCTCTGCCCACAGTGGAGATTGCCATCCGGAACACGGGCGATGCGGACCAGTGGCGAGCCATCTAGCACACGACTGTGACGGTAAGC	CGAGCCATCTAGCACA	CCACAGTGGAGATTGC	CCACAgtagaaATTGC	FE	19	5.26316
1229	SMARCB1	chr22	23833591	23833596	MNV	GTGGAG	GTAGAA	24175794	-	CGG	GGTCCGCATCGCCCGTGTTC	CACGGGCGATGCG	13	ACAGTAGAAATTGCCATCCGGAA	23	ACAGTAGAAATTGCCATCCGGAACACGGGCGATGCG	9	14	CCCTCTGCCCACAGTGGAGATTGCCATCCGGAACACGGGCGATGCGGACCAGTGG	GCGAGAAAAGCCTTGTTTGGGTCCGCATCGCCCGTGTTCGTTTGGAGACGTTGACTATCGTCTCGGTGCACAGTAGAAATTGCCATCCGGAACACGGGCGATGCGCGCGGTTCTATCTAGTTACGCGTTAAACCAACTAGAATTTTTTTGAGTCCCTCTGCCCACAGTGGAGATTGCCATCCGGAACACGGGCGATGCGGACCAGTGGCGAGCCATCTAGCACACGACTGTGACGGTAAGC	CGAGCCATCTAGCACA	CCACAGTGGAGATTGC	CCACAgtagaaATTGC	FEv1	59	0
1229	SMARCB1	chr22	23833591	23833596	MNV	GTGGAG	GTAGAA	24175794	-	CGG	GGTCCGCATCGCCCGTGTTC	CACGGGCGATGCG	13	ACAGTAGAAATTGCCATCCGGAA	23	ACAGTAGAAATTGCCATCCGGAACACGGGCGATGCG	9	14	CCCTCTGCCCACAGTGGAGATTGCCATCCGGAACACGGGCGATGCGGACCAGTGG	GCGAGAAAAGCCTTGTTTGGGTCCGCATCGCCCGTGTTCGTTTGGAGACGTTGACTATCGTCTCGGTGCACAGTAGAAATTGCCATCCGGAACACGGGCGATGCGCGCGGTTCTATCTAGTTACGCGTTAAACCAACTAGAATTTTTTTGAGTCCCTCTGCCCACAGTGGAGATTGCCATCCGGAACACGGGCGATGCGGACCAGTGGCGAGCCATCTAGCACACGACTGTGACGGTAAGC	CGAGCCATCTAGCACA	CCACAGTGGAGATTGC	CCACAgtagaaATTGC	original	43	0
1229	SMARCB1	chr22	23833591	23833596	MNV	GTGGAG	GTAGAA	24175794	-	CGG	GGTCCGCATCGCCCGTGTTC	CACGGGCGATGCG	13	ACAGTAGAAATTGCCATCCGGAA	23	ACAGTAGAAATTGCCATCCGGAACACGGGCGATGCG	9	14	CCCTCTGCCCACAGTGGAGATTGCCATCCGGAACACGGGCGATGCGGACCAGTGG	GCGAGAAAAGCCTTGTTTGGGTCCGCATCGCCCGTGTTCGTTTGGAGACGTTGACTATCGTCTCGGTGCACAGTAGAAATTGCCATCCGGAACACGGGCGATGCGCGCGGTTCTATCTAGTTACGCGTTAAACCAACTAGAATTTTTTTGAGTCCCTCTGCCCACAGTGGAGATTGCCATCCGGAACACGGGCGATGCGGACCAGTGGCGAGCCATCTAGCACACGACTGTGACGGTAAGC	CGAGCCATCTAGCACA	CCACAGTGGAGATTGC	CCACAgtagaaATTGC	FEv2	41	17.0732
1229	SMARCB1	chr22	23833591	23833596	MNV	GTGGAG	GTAGAA	24175794	-	CGG	GGTCCGCATCGCCCGTGTTC	CACGGGCGA	9	ACAGTAGAAATTGCCATCCGGAA	23	ACAGTAGAAATTGCCATCCGGAACACGGGCGA	9	14	CCCTCTGCCCACAGTGGAGATTGCCATCCGGAACACGGGCGATGCGGACCAGTGG	GCGAGAAAAGCCTTGTTTGGGTCCGCATCGCCCGTGTTCGTTTGGAGACGTTGACTATCGTCTCGGTGCACAGTAGAAATTGCCATCCGGAACACGGGCGACGCGGTTCTATCTAGTTACGCGTTAAACCAACTAGAATTTTTTTGAGTCAGACCCTCTGCCCACAGTGGAGATTGCCATCCGGAACACGGGCGATGCGGACCAGTGGTGATTTCAGTTCCACACGACTGTGACGGTAAGC	TGATTTCAGTTCCACA	CCACAGTGGAGATTGC	CCACAgtagaaATTGC	FE	29	6.89655
1229	SMARCB1	chr22	23833591	23833596	MNV	GTGGAG	GTAGAA	24175794	-	CGG	GGTCCGCATCGCCCGTGTTC	CACGGGCGA	9	ACAGTAGAAATTGCCATCCGGAA	23	ACAGTAGAAATTGCCATCCGGAACACGGGCGA	9	14	CCCTCTGCCCACAGTGGAGATTGCCATCCGGAACACGGGCGATGCGGACCAGTGG	GCGAGAAAAGCCTTGTTTGGGTCCGCATCGCCCGTGTTCGTTTGGAGACGTTGACTATCGTCTCGGTGCACAGTAGAAATTGCCATCCGGAACACGGGCGACGCGGTTCTATCTAGTTACGCGTTAAACCAACTAGAATTTTTTTGAGTCAGACCCTCTGCCCACAGTGGAGATTGCCATCCGGAACACGGGCGATGCGGACCAGTGGTGATTTCAGTTCCACACGACTGTGACGGTAAGC	TGATTTCAGTTCCACA	CCACAGTGGAGATTGC	CCACAgtagaaATTGC	FEv1	45	2.22222
1229	SMARCB1	chr22	23833591	23833596	MNV	GTGGAG	GTAGAA	24175794	-	CGG	GGTCCGCATCGCCCGTGTTC	CACGGGCGA	9	ACAGTAGAAATTGCCATCCGGAA	23	ACAGTAGAAATTGCCATCCGGAACACGGGCGA	9	14	CCCTCTGCCCACAGTGGAGATTGCCATCCGGAACACGGGCGATGCGGACCAGTGG	GCGAGAAAAGCCTTGTTTGGGTCCGCATCGCCCGTGTTCGTTTGGAGACGTTGACTATCGTCTCGGTGCACAGTAGAAATTGCCATCCGGAACACGGGCGACGCGGTTCTATCTAGTTACGCGTTAAACCAACTAGAATTTTTTTGAGTCAGACCCTCTGCCCACAGTGGAGATTGCCATCCGGAACACGGGCGATGCGGACCAGTGGTGATTTCAGTTCCACACGACTGTGACGGTAAGC	TGATTTCAGTTCCACA	CCACAGTGGAGATTGC	CCACAgtagaaATTGC	original	70	0
1229	SMARCB1	chr22	23833591	23833596	MNV	GTGGAG	GTAGAA	24175794	-	CGG	GGTCCGCATCGCCCGTGTTC	CACGGGCGA	9	ACAGTAGAAATTGCCATCCGGAA	23	ACAGTAGAAATTGCCATCCGGAACACGGGCGA	9	14	CCCTCTGCCCACAGTGGAGATTGCCATCCGGAACACGGGCGATGCGGACCAGTGG	GCGAGAAAAGCCTTGTTTGGGTCCGCATCGCCCGTGTTCGTTTGGAGACGTTGACTATCGTCTCGGTGCACAGTAGAAATTGCCATCCGGAACACGGGCGACGCGGTTCTATCTAGTTACGCGTTAAACCAACTAGAATTTTTTTGAGTCAGACCCTCTGCCCACAGTGGAGATTGCCATCCGGAACACGGGCGATGCGGACCAGTGGTGATTTCAGTTCCACACGACTGTGACGGTAAGC	TGATTTCAGTTCCACA	CCACAGTGGAGATTGC	CCACAgtagaaATTGC	FEv2	57	0
1229	SMARCB1	chr22	23833591	23833596	MNV	GTGGAG	GTAGAA	24175778	+	TGG	CGAGAACCCTCTGCCCACAG	TCTTGGGAGACGGGT	15	GTCATCTTTAACGGT	15	TGGCAATTTCTACTGTGGGCAGAGGGTTCT	12	3	CGTAGCGAGAACCCTCTGCCCACAGTGGAGATTGCCATCCGGAACACGGGCGATG	GCGAGAAAAGCCTTGTTTGCGAGAACCCTCTGCCCACAGGTTTGGAGACGTTGACTATCGTCTCGGTGCTGGCAATTTCTACTGTGGGCAGAGGGTTCTCGCGGTTCTATCTAGTTACGCGTTAAACCAACTAGAATTTTTTTGAGTCAGATCCGTAGCGAGAACCCTCTGCCCACAGTGGAGATTGCCATCCGGAACACGGGCGATGCAGGTGCGTAGGCTGACGACTGTGACGGTAAGC	CAGGTGCGTAGGCTGA	CCACAGTGGAGATTGC	CCACAgtagaaATTGC	FE	465	3.44086
1229	SMARCB1	chr22	23833591	23833596	MNV	GTGGAG	GTAGAA	24175778	+	TGG	CGAGAACCCTCTGCCCACAG	TCTTGGGAGACGGGT	15	GTCATCTTTAACGGT	15	TGGCAATTTCTACTGTGGGCAGAGGGTTCT	12	3	CGTAGCGAGAACCCTCTGCCCACAGTGGAGATTGCCATCCGGAACACGGGCGATG	GCGAGAAAAGCCTTGTTTGCGAGAACCCTCTGCCCACAGGTTTGGAGACGTTGACTATCGTCTCGGTGCTGGCAATTTCTACTGTGGGCAGAGGGTTCTCGCGGTTCTATCTAGTTACGCGTTAAACCAACTAGAATTTTTTTGAGTCAGATCCGTAGCGAGAACCCTCTGCCCACAGTGGAGATTGCCATCCGGAACACGGGCGATGCAGGTGCGTAGGCTGACGACTGTGACGGTAAGC	CAGGTGCGTAGGCTGA	CCACAGTGGAGATTGC	CCACAgtagaaATTGC	FEv1	819	3.2967
1229	SMARCB1	chr22	23833591	23833596	MNV	GTGGAG	GTAGAA	24175778	+	TGG	CGAGAACCCTCTGCCCACAG	TCTTGGGAGACGGGT	15	GTCATCTTTAACGGT	15	TGGCAATTTCTACTGTGGGCAGAGGGTTCT	12	3	CGTAGCGAGAACCCTCTGCCCACAGTGGAGATTGCCATCCGGAACACGGGCGATG	GCGAGAAAAGCCTTGTTTGCGAGAACCCTCTGCCCACAGGTTTGGAGACGTTGACTATCGTCTCGGTGCTGGCAATTTCTACTGTGGGCAGAGGGTTCTCGCGGTTCTATCTAGTTACGCGTTAAACCAACTAGAATTTTTTTGAGTCAGATCCGTAGCGAGAACCCTCTGCCCACAGTGGAGATTGCCATCCGGAACACGGGCGATGCAGGTGCGTAGGCTGACGACTGTGACGGTAAGC	CAGGTGCGTAGGCTGA	CCACAGTGGAGATTGC	CCACAgtagaaATTGC	original	789	6.33714
1229	SMARCB1	chr22	23833591	23833596	MNV	GTGGAG	GTAGAA	24175778	+	TGG	CGAGAACCCTCTGCCCACAG	TCTTGGGAGACGGGT	15	GTCATCTTTAACGGT	15	TGGCAATTTCTACTGTGGGCAGAGGGTTCT	12	3	CGTAGCGAGAACCCTCTGCCCACAGTGGAGATTGCCATCCGGAACACGGGCGATG	GCGAGAAAAGCCTTGTTTGCGAGAACCCTCTGCCCACAGGTTTGGAGACGTTGACTATCGTCTCGGTGCTGGCAATTTCTACTGTGGGCAGAGGGTTCTCGCGGTTCTATCTAGTTACGCGTTAAACCAACTAGAATTTTTTTGAGTCAGATCCGTAGCGAGAACCCTCTGCCCACAGTGGAGATTGCCATCCGGAACACGGGCGATGCAGGTGCGTAGGCTGACGACTGTGACGGTAAGC	CAGGTGCGTAGGCTGA	CCACAGTGGAGATTGC	CCACAgtagaaATTGC	FEv2	782	3.83632
1229	SMARCB1	chr22	23833591	23833596	MNV	GTGGAG	GTAGAA	24175778	+	TGG	CGAGAACCCTCTGCCCACAG	TCTTGGGAGACGGGT	15	GTCATCTTTAACG	13	GCAATTTCTACTGTGGGCAGAGGGTTCT	10	3	CGTAGCGAGAACCCTCTGCCCACAGTGGAGATTGCCATCCGGAACACGGGCGATG	GCGAGAAAAGCCTTGTTTGCGAGAACCCTCTGCCCACAGGTTTGGAGACGTTGACTATCGTCTCGGTGCGCAATTTCTACTGTGGGCAGAGGGTTCTCGCGGTTCTATCTAGTTACGCGTTAAACCAACTAGAATTTTTTTGAGTCAGATCTGCGTAGCGAGAACCCTCTGCCCACAGTGGAGATTGCCATCCGGAACACGGGCGATGGATTCAGCAAGTAATGCGACTGTGACGGTAAGC	GATTCAGCAAGTAATG	CCACAGTGGAGATTGC	CCACAgtagaaATTGC	FE	303	4.9505
1229	SMARCB1	chr22	23833591	23833596	MNV	GTGGAG	GTAGAA	24175778	+	TGG	CGAGAACCCTCTGCCCACAG	TCTTGGGAGACGGGT	15	GTCATCTTTAACG	13	GCAATTTCTACTGTGGGCAGAGGGTTCT	10	3	CGTAGCGAGAACCCTCTGCCCACAGTGGAGATTGCCATCCGGAACACGGGCGATG	GCGAGAAAAGCCTTGTTTGCGAGAACCCTCTGCCCACAGGTTTGGAGACGTTGACTATCGTCTCGGTGCGCAATTTCTACTGTGGGCAGAGGGTTCTCGCGGTTCTATCTAGTTACGCGTTAAACCAACTAGAATTTTTTTGAGTCAGATCTGCGTAGCGAGAACCCTCTGCCCACAGTGGAGATTGCCATCCGGAACACGGGCGATGGATTCAGCAAGTAATGCGACTGTGACGGTAAGC	GATTCAGCAAGTAATG	CCACAGTGGAGATTGC	CCACAgtagaaATTGC	FEv1	616	9.9026
1229	SMARCB1	chr22	23833591	23833596	MNV	GTGGAG	GTAGAA	24175778	+	TGG	CGAGAACCCTCTGCCCACAG	TCTTGGGAGACGGGT	15	GTCATCTTTAACG	13	GCAATTTCTACTGTGGGCAGAGGGTTCT	10	3	CGTAGCGAGAACCCTCTGCCCACAGTGGAGATTGCCATCCGGAACACGGGCGATG	GCGAGAAAAGCCTTGTTTGCGAGAACCCTCTGCCCACAGGTTTGGAGACGTTGACTATCGTCTCGGTGCGCAATTTCTACTGTGGGCAGAGGGTTCTCGCGGTTCTATCTAGTTACGCGTTAAACCAACTAGAATTTTTTTGAGTCAGATCTGCGTAGCGAGAACCCTCTGCCCACAGTGGAGATTGCCATCCGGAACACGGGCGATGGATTCAGCAAGTAATGCGACTGTGACGGTAAGC	GATTCAGCAAGTAATG	CCACAGTGGAGATTGC	CCACAgtagaaATTGC	original	596	6.04027
1229	SMARCB1	chr22	23833591	23833596	MNV	GTGGAG	GTAGAA	24175778	+	TGG	CGAGAACCCTCTGCCCACAG	TCTTGGGAGACGGGT	15	GTCATCTTTAACG	13	GCAATTTCTACTGTGGGCAGAGGGTTCT	10	3	CGTAGCGAGAACCCTCTGCCCACAGTGGAGATTGCCATCCGGAACACGGGCGATG	GCGAGAAAAGCCTTGTTTGCGAGAACCCTCTGCCCACAGGTTTGGAGACGTTGACTATCGTCTCGGTGCGCAATTTCTACTGTGGGCAGAGGGTTCTCGCGGTTCTATCTAGTTACGCGTTAAACCAACTAGAATTTTTTTGAGTCAGATCTGCGTAGCGAGAACCCTCTGCCCACAGTGGAGATTGCCATCCGGAACACGGGCGATGGATTCAGCAAGTAATGCGACTGTGACGGTAAGC	GATTCAGCAAGTAATG	CCACAGTGGAGATTGC	CCACAgtagaaATTGC	FEv2	621	5.31401
1230	SMARCB1	chr22	23833598	23833605	MNV	TTGCCATC	ATGCCATA	24175790	-	TGG	CGCATCGCCCGTGTTCCGGA	GGAACACGG	9	GAATGCCATAC	11	GAATGCCATACGGAACACGG	10	1	AGAACCCTCTGCCCACAGTGGAGATTGCCATCCGGAACACGGGCGATGCGGACCA	GCGAGAAAAGCCTTGTTTGCGCATCGCCCGTGTTCCGGAGTTTGGAGACGTTGACTATCGTCTCGGTGCGAATGCCATACGGAACACGGCGCGGTTCTATCTAGTTACGCGTTAAACCAACTAGAATTTTTTTGAGTCAGATCTGAATGGATCAGAACCCTCTGCCCACAGTGGAGATTGCCATCCGGAACACGGGCGATGCGGACCACTCCTAGAGGCGACATCGACTGTGACGGTAAGC	CTCCTAGAGGCGACAT	GGAGATTGCCATCCGGAA	GGAGAatgccataCGGAA	FE	71	0
1230	SMARCB1	chr22	23833598	23833605	MNV	TTGCCATC	ATGCCATA	24175790	-	TGG	CGCATCGCCCGTGTTCCGGA	GGAACACGG	9	GAATGCCATAC	11	GAATGCCATACGGAACACGG	10	1	AGAACCCTCTGCCCACAGTGGAGATTGCCATCCGGAACACGGGCGATGCGGACCA	GCGAGAAAAGCCTTGTTTGCGCATCGCCCGTGTTCCGGAGTTTGGAGACGTTGACTATCGTCTCGGTGCGAATGCCATACGGAACACGGCGCGGTTCTATCTAGTTACGCGTTAAACCAACTAGAATTTTTTTGAGTCAGATCTGAATGGATCAGAACCCTCTGCCCACAGTGGAGATTGCCATCCGGAACACGGGCGATGCGGACCACTCCTAGAGGCGACATCGACTGTGACGGTAAGC	CTCCTAGAGGCGACAT	GGAGATTGCCATCCGGAA	GGAGAatgccataCGGAA	FEv1	117	0
1230	SMARCB1	chr22	23833598	23833605	MNV	TTGCCATC	ATGCCATA	24175790	-	TGG	CGCATCGCCCGTGTTCCGGA	GGAACACGG	9	GAATGCCATAC	11	GAATGCCATACGGAACACGG	10	1	AGAACCCTCTGCCCACAGTGGAGATTGCCATCCGGAACACGGGCGATGCGGACCA	GCGAGAAAAGCCTTGTTTGCGCATCGCCCGTGTTCCGGAGTTTGGAGACGTTGACTATCGTCTCGGTGCGAATGCCATACGGAACACGGCGCGGTTCTATCTAGTTACGCGTTAAACCAACTAGAATTTTTTTGAGTCAGATCTGAATGGATCAGAACCCTCTGCCCACAGTGGAGATTGCCATCCGGAACACGGGCGATGCGGACCACTCCTAGAGGCGACATCGACTGTGACGGTAAGC	CTCCTAGAGGCGACAT	GGAGATTGCCATCCGGAA	GGAGAatgccataCGGAA	original	101	0
1230	SMARCB1	chr22	23833598	23833605	MNV	TTGCCATC	ATGCCATA	24175790	-	TGG	CGCATCGCCCGTGTTCCGGA	GGAACACGG	9	GAATGCCATAC	11	GAATGCCATACGGAACACGG	10	1	AGAACCCTCTGCCCACAGTGGAGATTGCCATCCGGAACACGGGCGATGCGGACCA	GCGAGAAAAGCCTTGTTTGCGCATCGCCCGTGTTCCGGAGTTTGGAGACGTTGACTATCGTCTCGGTGCGAATGCCATACGGAACACGGCGCGGTTCTATCTAGTTACGCGTTAAACCAACTAGAATTTTTTTGAGTCAGATCTGAATGGATCAGAACCCTCTGCCCACAGTGGAGATTGCCATCCGGAACACGGGCGATGCGGACCACTCCTAGAGGCGACATCGACTGTGACGGTAAGC	CTCCTAGAGGCGACAT	GGAGATTGCCATCCGGAA	GGAGAatgccataCGGAA	FEv2	94	0
1230	SMARCB1	chr22	23833598	23833605	MNV	TTGCCATC	ATGCCATA	24175790	-	TGG	CGCATCGCCCGTGTTCCGGA	GGAACACGG	9	GAGAATGCCATAC	13	GAGAATGCCATACGGAACACGG	12	1	AGAACCCTCTGCCCACAGTGGAGATTGCCATCCGGAACACGGGCGATGCGGACCA	GCGAGAAAAGCCTTGTTTGCGCATCGCCCGTGTTCCGGAGTTTGGAGACGTTGACTATCGTCTCGGTGCGAGAATGCCATACGGAACACGGCGCGGTTCTATCTAGTTACGCGTTAAACCAACTAGAATTTTTTTGAGTCAGATCTGAATGGAAGAACCCTCTGCCCACAGTGGAGATTGCCATCCGGAACACGGGCGATGCGGACCAAAACCTGGTCGCTTTCCGACTGTGACGGTAAGC	AAACCTGGTCGCTTTC	GGAGATTGCCATCCGGAA	GGAGAatgccataCGGAA	FE	429	1.3986
1230	SMARCB1	chr22	23833598	23833605	MNV	TTGCCATC	ATGCCATA	24175790	-	TGG	CGCATCGCCCGTGTTCCGGA	GGAACACGG	9	GAGAATGCCATAC	13	GAGAATGCCATACGGAACACGG	12	1	AGAACCCTCTGCCCACAGTGGAGATTGCCATCCGGAACACGGGCGATGCGGACCA	GCGAGAAAAGCCTTGTTTGCGCATCGCCCGTGTTCCGGAGTTTGGAGACGTTGACTATCGTCTCGGTGCGAGAATGCCATACGGAACACGGCGCGGTTCTATCTAGTTACGCGTTAAACCAACTAGAATTTTTTTGAGTCAGATCTGAATGGAAGAACCCTCTGCCCACAGTGGAGATTGCCATCCGGAACACGGGCGATGCGGACCAAAACCTGGTCGCTTTCCGACTGTGACGGTAAGC	AAACCTGGTCGCTTTC	GGAGATTGCCATCCGGAA	GGAGAatgccataCGGAA	FEv1	779	6.16175
1230	SMARCB1	chr22	23833598	23833605	MNV	TTGCCATC	ATGCCATA	24175790	-	TGG	CGCATCGCCCGTGTTCCGGA	GGAACACGG	9	GAGAATGCCATAC	13	GAGAATGCCATACGGAACACGG	12	1	AGAACCCTCTGCCCACAGTGGAGATTGCCATCCGGAACACGGGCGATGCGGACCA	GCGAGAAAAGCCTTGTTTGCGCATCGCCCGTGTTCCGGAGTTTGGAGACGTTGACTATCGTCTCGGTGCGAGAATGCCATACGGAACACGGCGCGGTTCTATCTAGTTACGCGTTAAACCAACTAGAATTTTTTTGAGTCAGATCTGAATGGAAGAACCCTCTGCCCACAGTGGAGATTGCCATCCGGAACACGGGCGATGCGGACCAAAACCTGGTCGCTTTCCGACTGTGACGGTAAGC	AAACCTGGTCGCTTTC	GGAGATTGCCATCCGGAA	GGAGAatgccataCGGAA	original	759	2.7668
1230	SMARCB1	chr22	23833598	23833605	MNV	TTGCCATC	ATGCCATA	24175790	-	TGG	CGCATCGCCCGTGTTCCGGA	GGAACACGG	9	GAGAATGCCATAC	13	GAGAATGCCATACGGAACACGG	12	1	AGAACCCTCTGCCCACAGTGGAGATTGCCATCCGGAACACGGGCGATGCGGACCA	GCGAGAAAAGCCTTGTTTGCGCATCGCCCGTGTTCCGGAGTTTGGAGACGTTGACTATCGTCTCGGTGCGAGAATGCCATACGGAACACGGCGCGGTTCTATCTAGTTACGCGTTAAACCAACTAGAATTTTTTTGAGTCAGATCTGAATGGAAGAACCCTCTGCCCACAGTGGAGATTGCCATCCGGAACACGGGCGATGCGGACCAAAACCTGGTCGCTTTCCGACTGTGACGGTAAGC	AAACCTGGTCGCTTTC	GGAGATTGCCATCCGGAA	GGAGAatgccataCGGAA	FEv2	744	2.95699
1230	SMARCB1	chr22	23833598	23833605	MNV	TTGCCATC	ATGCCATA	24175794	-	CGG	GGTCCGCATCGCCCGTGTTC	CACGGGCGATGCGGA	15	GAGAATGCCATACGGAA	17	GAGAATGCCATACGGAACACGGGCGATGCGGA	12	5	CCCTCTGCCCACAGTGGAGATTGCCATCCGGAACACGGGCGATGCGGACCAGTGG	GCGAGAAAAGCCTTGTTTGGGTCCGCATCGCCCGTGTTCGTTTGGAGACGTTGACTATCGTCTCGGTGCGAGAATGCCATACGGAACACGGGCGATGCGGACGCGGTTCTATCTAGTTACGCGTTAAACCAACTAGAATTTTTTTGAGTCAGACCCTCTGCCCACAGTGGAGATTGCCATCCGGAACACGGGCGATGCGGACCAGTGGGACTACACACACCGACCGACTGTGACGGTAAGC	GACTACACACACCGAC	GGAGATTGCCATCCGGAA	GGAGAatgccataCGGAA	FE	14	7.14286
1230	SMARCB1	chr22	23833598	23833605	MNV	TTGCCATC	ATGCCATA	24175794	-	CGG	GGTCCGCATCGCCCGTGTTC	CACGGGCGATGCGGA	15	GAGAATGCCATACGGAA	17	GAGAATGCCATACGGAACACGGGCGATGCGGA	12	5	CCCTCTGCCCACAGTGGAGATTGCCATCCGGAACACGGGCGATGCGGACCAGTGG	GCGAGAAAAGCCTTGTTTGGGTCCGCATCGCCCGTGTTCGTTTGGAGACGTTGACTATCGTCTCGGTGCGAGAATGCCATACGGAACACGGGCGATGCGGACGCGGTTCTATCTAGTTACGCGTTAAACCAACTAGAATTTTTTTGAGTCAGACCCTCTGCCCACAGTGGAGATTGCCATCCGGAACACGGGCGATGCGGACCAGTGGGACTACACACACCGACCGACTGTGACGGTAAGC	GACTACACACACCGAC	GGAGATTGCCATCCGGAA	GGAGAatgccataCGGAA	FEv1	22	4.54545
1230	SMARCB1	chr22	23833598	23833605	MNV	TTGCCATC	ATGCCATA	24175794	-	CGG	GGTCCGCATCGCCCGTGTTC	CACGGGCGATGCGGA	15	GAGAATGCCATACGGAA	17	GAGAATGCCATACGGAACACGGGCGATGCGGA	12	5	CCCTCTGCCCACAGTGGAGATTGCCATCCGGAACACGGGCGATGCGGACCAGTGG	GCGAGAAAAGCCTTGTTTGGGTCCGCATCGCCCGTGTTCGTTTGGAGACGTTGACTATCGTCTCGGTGCGAGAATGCCATACGGAACACGGGCGATGCGGACGCGGTTCTATCTAGTTACGCGTTAAACCAACTAGAATTTTTTTGAGTCAGACCCTCTGCCCACAGTGGAGATTGCCATCCGGAACACGGGCGATGCGGACCAGTGGGACTACACACACCGACCGACTGTGACGGTAAGC	GACTACACACACCGAC	GGAGATTGCCATCCGGAA	GGAGAatgccataCGGAA	original	27	0
1230	SMARCB1	chr22	23833598	23833605	MNV	TTGCCATC	ATGCCATA	24175794	-	CGG	GGTCCGCATCGCCCGTGTTC	CACGGGCGATGCGGA	15	GAGAATGCCATACGGAA	17	GAGAATGCCATACGGAACACGGGCGATGCGGA	12	5	CCCTCTGCCCACAGTGGAGATTGCCATCCGGAACACGGGCGATGCGGACCAGTGG	GCGAGAAAAGCCTTGTTTGGGTCCGCATCGCCCGTGTTCGTTTGGAGACGTTGACTATCGTCTCGGTGCGAGAATGCCATACGGAACACGGGCGATGCGGACGCGGTTCTATCTAGTTACGCGTTAAACCAACTAGAATTTTTTTGAGTCAGACCCTCTGCCCACAGTGGAGATTGCCATCCGGAACACGGGCGATGCGGACCAGTGGGACTACACACACCGACCGACTGTGACGGTAAGC	GACTACACACACCGAC	GGAGATTGCCATCCGGAA	GGAGAatgccataCGGAA	FEv2	15	6.66667
1230	SMARCB1	chr22	23833598	23833605	MNV	TTGCCATC	ATGCCATA	24175794	-	CGG	GGTCCGCATCGCCCGTGTTC	CACGGGCGATGCGGA	15	GAATGCCATACGGAA	15	GAATGCCATACGGAACACGGGCGATGCGGA	10	5	CCCTCTGCCCACAGTGGAGATTGCCATCCGGAACACGGGCGATGCGGACCAGTGG	GCGAGAAAAGCCTTGTTTGGGTCCGCATCGCCCGTGTTCGTTTGGAGACGTTGACTATCGTCTCGGTGCGAATGCCATACGGAACACGGGCGATGCGGACGCGGTTCTATCTAGTTACGCGTTAAACCAACTAGAATTTTTTTGAGTCAGATCCCCTCTGCCCACAGTGGAGATTGCCATCCGGAACACGGGCGATGCGGACCAGTGGTCAGGATGTGTCAATCCGACTGTGACGGTAAGC	TCAGGATGTGTCAATC	GGAGATTGCCATCCGGAA	GGAGAatgccataCGGAA	FE	14	0
1230	SMARCB1	chr22	23833598	23833605	MNV	TTGCCATC	ATGCCATA	24175794	-	CGG	GGTCCGCATCGCCCGTGTTC	CACGGGCGATGCGGA	15	GAATGCCATACGGAA	15	GAATGCCATACGGAACACGGGCGATGCGGA	10	5	CCCTCTGCCCACAGTGGAGATTGCCATCCGGAACACGGGCGATGCGGACCAGTGG	GCGAGAAAAGCCTTGTTTGGGTCCGCATCGCCCGTGTTCGTTTGGAGACGTTGACTATCGTCTCGGTGCGAATGCCATACGGAACACGGGCGATGCGGACGCGGTTCTATCTAGTTACGCGTTAAACCAACTAGAATTTTTTTGAGTCAGATCCCCTCTGCCCACAGTGGAGATTGCCATCCGGAACACGGGCGATGCGGACCAGTGGTCAGGATGTGTCAATCCGACTGTGACGGTAAGC	TCAGGATGTGTCAATC	GGAGATTGCCATCCGGAA	GGAGAatgccataCGGAA	FEv1	17	0
1230	SMARCB1	chr22	23833598	23833605	MNV	TTGCCATC	ATGCCATA	24175794	-	CGG	GGTCCGCATCGCCCGTGTTC	CACGGGCGATGCGGA	15	GAATGCCATACGGAA	15	GAATGCCATACGGAACACGGGCGATGCGGA	10	5	CCCTCTGCCCACAGTGGAGATTGCCATCCGGAACACGGGCGATGCGGACCAGTGG	GCGAGAAAAGCCTTGTTTGGGTCCGCATCGCCCGTGTTCGTTTGGAGACGTTGACTATCGTCTCGGTGCGAATGCCATACGGAACACGGGCGATGCGGACGCGGTTCTATCTAGTTACGCGTTAAACCAACTAGAATTTTTTTGAGTCAGATCCCCTCTGCCCACAGTGGAGATTGCCATCCGGAACACGGGCGATGCGGACCAGTGGTCAGGATGTGTCAATCCGACTGTGACGGTAAGC	TCAGGATGTGTCAATC	GGAGATTGCCATCCGGAA	GGAGAatgccataCGGAA	original	18	0
1230	SMARCB1	chr22	23833598	23833605	MNV	TTGCCATC	ATGCCATA	24175794	-	CGG	GGTCCGCATCGCCCGTGTTC	CACGGGCGATGCGGA	15	GAATGCCATACGGAA	15	GAATGCCATACGGAACACGGGCGATGCGGA	10	5	CCCTCTGCCCACAGTGGAGATTGCCATCCGGAACACGGGCGATGCGGACCAGTGG	GCGAGAAAAGCCTTGTTTGGGTCCGCATCGCCCGTGTTCGTTTGGAGACGTTGACTATCGTCTCGGTGCGAATGCCATACGGAACACGGGCGATGCGGACGCGGTTCTATCTAGTTACGCGTTAAACCAACTAGAATTTTTTTGAGTCAGATCCCCTCTGCCCACAGTGGAGATTGCCATCCGGAACACGGGCGATGCGGACCAGTGGTCAGGATGTGTCAATCCGACTGTGACGGTAAGC	TCAGGATGTGTCAATC	GGAGATTGCCATCCGGAA	GGAGAatgccataCGGAA	FEv2	17	0
1230	SMARCB1	chr22	23833598	23833605	MNV	TTGCCATC	ATGCCATA	24175794	-	CGG	GGTCCGCATCGCCCGTGTTC	CACGGGCGATGCGGA	15	ATGCCATACGGAA	13	ATGCCATACGGAACACGGGCGATGCGGA	8	5	CCCTCTGCCCACAGTGGAGATTGCCATCCGGAACACGGGCGATGCGGACCAGTGG	GCGAGAAAAGCCTTGTTTGGGTCCGCATCGCCCGTGTTCGTTTGGAGACGTTGACTATCGTCTCGGTGCATGCCATACGGAACACGGGCGATGCGGACGCGGTTCTATCTAGTTACGCGTTAAACCAACTAGAATTTTTTTGAGTCAGATCTGCCCTCTGCCCACAGTGGAGATTGCCATCCGGAACACGGGCGATGCGGACCAGTGGCGGACGTGTTTAAGCCCGACTGTGACGGTAAGC	CGGACGTGTTTAAGCC	GGAGATTGCCATCCGGAA	GGAGAatgccataCGGAA	FE	53	0
1230	SMARCB1	chr22	23833598	23833605	MNV	TTGCCATC	ATGCCATA	24175794	-	CGG	GGTCCGCATCGCCCGTGTTC	CACGGGCGATGCGGA	15	ATGCCATACGGAA	13	ATGCCATACGGAACACGGGCGATGCGGA	8	5	CCCTCTGCCCACAGTGGAGATTGCCATCCGGAACACGGGCGATGCGGACCAGTGG	GCGAGAAAAGCCTTGTTTGGGTCCGCATCGCCCGTGTTCGTTTGGAGACGTTGACTATCGTCTCGGTGCATGCCATACGGAACACGGGCGATGCGGACGCGGTTCTATCTAGTTACGCGTTAAACCAACTAGAATTTTTTTGAGTCAGATCTGCCCTCTGCCCACAGTGGAGATTGCCATCCGGAACACGGGCGATGCGGACCAGTGGCGGACGTGTTTAAGCCCGACTGTGACGGTAAGC	CGGACGTGTTTAAGCC	GGAGATTGCCATCCGGAA	GGAGAatgccataCGGAA	FEv1	45	0
1230	SMARCB1	chr22	23833598	23833605	MNV	TTGCCATC	ATGCCATA	24175794	-	CGG	GGTCCGCATCGCCCGTGTTC	CACGGGCGATGCGGA	15	ATGCCATACGGAA	13	ATGCCATACGGAACACGGGCGATGCGGA	8	5	CCCTCTGCCCACAGTGGAGATTGCCATCCGGAACACGGGCGATGCGGACCAGTGG	GCGAGAAAAGCCTTGTTTGGGTCCGCATCGCCCGTGTTCGTTTGGAGACGTTGACTATCGTCTCGGTGCATGCCATACGGAACACGGGCGATGCGGACGCGGTTCTATCTAGTTACGCGTTAAACCAACTAGAATTTTTTTGAGTCAGATCTGCCCTCTGCCCACAGTGGAGATTGCCATCCGGAACACGGGCGATGCGGACCAGTGGCGGACGTGTTTAAGCCCGACTGTGACGGTAAGC	CGGACGTGTTTAAGCC	GGAGATTGCCATCCGGAA	GGAGAatgccataCGGAA	original	16	0
1230	SMARCB1	chr22	23833598	23833605	MNV	TTGCCATC	ATGCCATA	24175794	-	CGG	GGTCCGCATCGCCCGTGTTC	CACGGGCGATGCGGA	15	ATGCCATACGGAA	13	ATGCCATACGGAACACGGGCGATGCGGA	8	5	CCCTCTGCCCACAGTGGAGATTGCCATCCGGAACACGGGCGATGCGGACCAGTGG	GCGAGAAAAGCCTTGTTTGGGTCCGCATCGCCCGTGTTCGTTTGGAGACGTTGACTATCGTCTCGGTGCATGCCATACGGAACACGGGCGATGCGGACGCGGTTCTATCTAGTTACGCGTTAAACCAACTAGAATTTTTTTGAGTCAGATCTGCCCTCTGCCCACAGTGGAGATTGCCATCCGGAACACGGGCGATGCGGACCAGTGGCGGACGTGTTTAAGCCCGACTGTGACGGTAAGC	CGGACGTGTTTAAGCC	GGAGATTGCCATCCGGAA	GGAGAatgccataCGGAA	FEv2	50	0
1230	SMARCB1	chr22	23833598	23833605	MNV	TTGCCATC	ATGCCATA	24175778	+	TGG	CGAGAACCCTCTGCCCACAG	TCTTGGGAGACGGGT	15	GTCACCTCTTACGGTATGCCTT	22	TTCCGTATGGCATTCTCCACTGTGGGCAGAGGGTTCT	12	10	CGTAGCGAGAACCCTCTGCCCACAGTGGAGATTGCCATCCGGAACACGGGCGATG	GCGAGAAAAGCCTTGTTTGCGAGAACCCTCTGCCCACAGGTTTGGAGACGTTGACTATCGTCTCGGTGCTTCCGTATGGCATTCTCCACTGTGGGCAGAGGGTTCTCGCGGTTCTATCTAGTTACGCGTTAAACCAACTAGAATTTTTTTGAGCGTAGCGAGAACCCTCTGCCCACAGTGGAGATTGCCATCCGGAACACGGGCGATGGTTCATTAGATTACCCCGACTGTGACGGTAAGC	GTTCATTAGATTACCC	GGAGATTGCCATCCGGAA	GGAGAatgccataCGGAA	FE	474	2.1097
1230	SMARCB1	chr22	23833598	23833605	MNV	TTGCCATC	ATGCCATA	24175778	+	TGG	CGAGAACCCTCTGCCCACAG	TCTTGGGAGACGGGT	15	GTCACCTCTTACGGTATGCCTT	22	TTCCGTATGGCATTCTCCACTGTGGGCAGAGGGTTCT	12	10	CGTAGCGAGAACCCTCTGCCCACAGTGGAGATTGCCATCCGGAACACGGGCGATG	GCGAGAAAAGCCTTGTTTGCGAGAACCCTCTGCCCACAGGTTTGGAGACGTTGACTATCGTCTCGGTGCTTCCGTATGGCATTCTCCACTGTGGGCAGAGGGTTCTCGCGGTTCTATCTAGTTACGCGTTAAACCAACTAGAATTTTTTTGAGCGTAGCGAGAACCCTCTGCCCACAGTGGAGATTGCCATCCGGAACACGGGCGATGGTTCATTAGATTACCCCGACTGTGACGGTAAGC	GTTCATTAGATTACCC	GGAGATTGCCATCCGGAA	GGAGAatgccataCGGAA	FEv1	1113	5.03145
1230	SMARCB1	chr22	23833598	23833605	MNV	TTGCCATC	ATGCCATA	24175778	+	TGG	CGAGAACCCTCTGCCCACAG	TCTTGGGAGACGGGT	15	GTCACCTCTTACGGTATGCCTT	22	TTCCGTATGGCATTCTCCACTGTGGGCAGAGGGTTCT	12	10	CGTAGCGAGAACCCTCTGCCCACAGTGGAGATTGCCATCCGGAACACGGGCGATG	GCGAGAAAAGCCTTGTTTGCGAGAACCCTCTGCCCACAGGTTTGGAGACGTTGACTATCGTCTCGGTGCTTCCGTATGGCATTCTCCACTGTGGGCAGAGGGTTCTCGCGGTTCTATCTAGTTACGCGTTAAACCAACTAGAATTTTTTTGAGCGTAGCGAGAACCCTCTGCCCACAGTGGAGATTGCCATCCGGAACACGGGCGATGGTTCATTAGATTACCCCGACTGTGACGGTAAGC	GTTCATTAGATTACCC	GGAGATTGCCATCCGGAA	GGAGAatgccataCGGAA	original	982	7.84114
1230	SMARCB1	chr22	23833598	23833605	MNV	TTGCCATC	ATGCCATA	24175778	+	TGG	CGAGAACCCTCTGCCCACAG	TCTTGGGAGACGGGT	15	GTCACCTCTTACGGTATGCCTT	22	TTCCGTATGGCATTCTCCACTGTGGGCAGAGGGTTCT	12	10	CGTAGCGAGAACCCTCTGCCCACAGTGGAGATTGCCATCCGGAACACGGGCGATG	GCGAGAAAAGCCTTGTTTGCGAGAACCCTCTGCCCACAGGTTTGGAGACGTTGACTATCGTCTCGGTGCTTCCGTATGGCATTCTCCACTGTGGGCAGAGGGTTCTCGCGGTTCTATCTAGTTACGCGTTAAACCAACTAGAATTTTTTTGAGCGTAGCGAGAACCCTCTGCCCACAGTGGAGATTGCCATCCGGAACACGGGCGATGGTTCATTAGATTACCCCGACTGTGACGGTAAGC	GTTCATTAGATTACCC	GGAGATTGCCATCCGGAA	GGAGAatgccataCGGAA	FEv2	1156	2.94118
1230	SMARCB1	chr22	23833598	23833605	MNV	TTGCCATC	ATGCCATA	24175778	+	TGG	CGAGAACCCTCTGCCCACAG	TCTTGGGAGACGGGT	15	GTCACCTCTTACGGTATG	18	GTATGGCATTCTCCACTGTGGGCAGAGGGTTCT	8	10	CGTAGCGAGAACCCTCTGCCCACAGTGGAGATTGCCATCCGGAACACGGGCGATG	GCGAGAAAAGCCTTGTTTGCGAGAACCCTCTGCCCACAGGTTTGGAGACGTTGACTATCGTCTCGGTGCGTATGGCATTCTCCACTGTGGGCAGAGGGTTCTCGCGGTTCTATCTAGTTACGCGTTAAACCAACTAGAATTTTTTTGAGTCAGCGTAGCGAGAACCCTCTGCCCACAGTGGAGATTGCCATCCGGAACACGGGCGATGCTAGTGAGTCGAGATGCGACTGTGACGGTAAGC	CTAGTGAGTCGAGATG	GGAGATTGCCATCCGGAA	GGAGAatgccataCGGAA	FE	308	0.974026
1230	SMARCB1	chr22	23833598	23833605	MNV	TTGCCATC	ATGCCATA	24175778	+	TGG	CGAGAACCCTCTGCCCACAG	TCTTGGGAGACGGGT	15	GTCACCTCTTACGGTATG	18	GTATGGCATTCTCCACTGTGGGCAGAGGGTTCT	8	10	CGTAGCGAGAACCCTCTGCCCACAGTGGAGATTGCCATCCGGAACACGGGCGATG	GCGAGAAAAGCCTTGTTTGCGAGAACCCTCTGCCCACAGGTTTGGAGACGTTGACTATCGTCTCGGTGCGTATGGCATTCTCCACTGTGGGCAGAGGGTTCTCGCGGTTCTATCTAGTTACGCGTTAAACCAACTAGAATTTTTTTGAGTCAGCGTAGCGAGAACCCTCTGCCCACAGTGGAGATTGCCATCCGGAACACGGGCGATGCTAGTGAGTCGAGATGCGACTGTGACGGTAAGC	CTAGTGAGTCGAGATG	GGAGATTGCCATCCGGAA	GGAGAatgccataCGGAA	FEv1	527	0
1230	SMARCB1	chr22	23833598	23833605	MNV	TTGCCATC	ATGCCATA	24175778	+	TGG	CGAGAACCCTCTGCCCACAG	TCTTGGGAGACGGGT	15	GTCACCTCTTACGGTATG	18	GTATGGCATTCTCCACTGTGGGCAGAGGGTTCT	8	10	CGTAGCGAGAACCCTCTGCCCACAGTGGAGATTGCCATCCGGAACACGGGCGATG	GCGAGAAAAGCCTTGTTTGCGAGAACCCTCTGCCCACAGGTTTGGAGACGTTGACTATCGTCTCGGTGCGTATGGCATTCTCCACTGTGGGCAGAGGGTTCTCGCGGTTCTATCTAGTTACGCGTTAAACCAACTAGAATTTTTTTGAGTCAGCGTAGCGAGAACCCTCTGCCCACAGTGGAGATTGCCATCCGGAACACGGGCGATGCTAGTGAGTCGAGATGCGACTGTGACGGTAAGC	CTAGTGAGTCGAGATG	GGAGATTGCCATCCGGAA	GGAGAatgccataCGGAA	original	408	0.245098
1230	SMARCB1	chr22	23833598	23833605	MNV	TTGCCATC	ATGCCATA	24175778	+	TGG	CGAGAACCCTCTGCCCACAG	TCTTGGGAGACGGGT	15	GTCACCTCTTACGGTATG	18	GTATGGCATTCTCCACTGTGGGCAGAGGGTTCT	8	10	CGTAGCGAGAACCCTCTGCCCACAGTGGAGATTGCCATCCGGAACACGGGCGATG	GCGAGAAAAGCCTTGTTTGCGAGAACCCTCTGCCCACAGGTTTGGAGACGTTGACTATCGTCTCGGTGCGTATGGCATTCTCCACTGTGGGCAGAGGGTTCTCGCGGTTCTATCTAGTTACGCGTTAAACCAACTAGAATTTTTTTGAGTCAGCGTAGCGAGAACCCTCTGCCCACAGTGGAGATTGCCATCCGGAACACGGGCGATGCTAGTGAGTCGAGATGCGACTGTGACGGTAAGC	CTAGTGAGTCGAGATG	GGAGATTGCCATCCGGAA	GGAGAatgccataCGGAA	FEv2	655	0.763359
1230	SMARCB1	chr22	23833598	23833605	MNV	TTGCCATC	ATGCCATA	24175778	+	TGG	CGAGAACCCTCTGCCCACAG	TCTTGGGAGACGGGT	15	GTCACCTCTTACGGTATGCCT	21	TCCGTATGGCATTCTCCACTGTGGGCAGAGGGTTCT	11	10	CGTAGCGAGAACCCTCTGCCCACAGTGGAGATTGCCATCCGGAACACGGGCGATG	GCGAGAAAAGCCTTGTTTGCGAGAACCCTCTGCCCACAGGTTTGGAGACGTTGACTATCGTCTCGGTGCTCCGTATGGCATTCTCCACTGTGGGCAGAGGGTTCTCGCGGTTCTATCTAGTTACGCGTTAAACCAACTAGAATTTTTTTGAGTCGTAGCGAGAACCCTCTGCCCACAGTGGAGATTGCCATCCGGAACACGGGCGATGAGCCTAACAAGGGTCACGACTGTGACGGTAAGC	AGCCTAACAAGGGTCA	GGAGATTGCCATCCGGAA	GGAGAatgccataCGGAA	FE	133	5.26316
1230	SMARCB1	chr22	23833598	23833605	MNV	TTGCCATC	ATGCCATA	24175778	+	TGG	CGAGAACCCTCTGCCCACAG	TCTTGGGAGACGGGT	15	GTCACCTCTTACGGTATGCCT	21	TCCGTATGGCATTCTCCACTGTGGGCAGAGGGTTCT	11	10	CGTAGCGAGAACCCTCTGCCCACAGTGGAGATTGCCATCCGGAACACGGGCGATG	GCGAGAAAAGCCTTGTTTGCGAGAACCCTCTGCCCACAGGTTTGGAGACGTTGACTATCGTCTCGGTGCTCCGTATGGCATTCTCCACTGTGGGCAGAGGGTTCTCGCGGTTCTATCTAGTTACGCGTTAAACCAACTAGAATTTTTTTGAGTCGTAGCGAGAACCCTCTGCCCACAGTGGAGATTGCCATCCGGAACACGGGCGATGAGCCTAACAAGGGTCACGACTGTGACGGTAAGC	AGCCTAACAAGGGTCA	GGAGATTGCCATCCGGAA	GGAGAatgccataCGGAA	FEv1	155	7.09677
1230	SMARCB1	chr22	23833598	23833605	MNV	TTGCCATC	ATGCCATA	24175778	+	TGG	CGAGAACCCTCTGCCCACAG	TCTTGGGAGACGGGT	15	GTCACCTCTTACGGTATGCCT	21	TCCGTATGGCATTCTCCACTGTGGGCAGAGGGTTCT	11	10	CGTAGCGAGAACCCTCTGCCCACAGTGGAGATTGCCATCCGGAACACGGGCGATG	GCGAGAAAAGCCTTGTTTGCGAGAACCCTCTGCCCACAGGTTTGGAGACGTTGACTATCGTCTCGGTGCTCCGTATGGCATTCTCCACTGTGGGCAGAGGGTTCTCGCGGTTCTATCTAGTTACGCGTTAAACCAACTAGAATTTTTTTGAGTCGTAGCGAGAACCCTCTGCCCACAGTGGAGATTGCCATCCGGAACACGGGCGATGAGCCTAACAAGGGTCACGACTGTGACGGTAAGC	AGCCTAACAAGGGTCA	GGAGATTGCCATCCGGAA	GGAGAatgccataCGGAA	original	208	9.61538
1230	SMARCB1	chr22	23833598	23833605	MNV	TTGCCATC	ATGCCATA	24175778	+	TGG	CGAGAACCCTCTGCCCACAG	TCTTGGGAGACGGGT	15	GTCACCTCTTACGGTATGCCT	21	TCCGTATGGCATTCTCCACTGTGGGCAGAGGGTTCT	11	10	CGTAGCGAGAACCCTCTGCCCACAGTGGAGATTGCCATCCGGAACACGGGCGATG	GCGAGAAAAGCCTTGTTTGCGAGAACCCTCTGCCCACAGGTTTGGAGACGTTGACTATCGTCTCGGTGCTCCGTATGGCATTCTCCACTGTGGGCAGAGGGTTCTCGCGGTTCTATCTAGTTACGCGTTAAACCAACTAGAATTTTTTTGAGTCGTAGCGAGAACCCTCTGCCCACAGTGGAGATTGCCATCCGGAACACGGGCGATGAGCCTAACAAGGGTCACGACTGTGACGGTAAGC	AGCCTAACAAGGGTCA	GGAGATTGCCATCCGGAA	GGAGAatgccataCGGAA	FEv2	216	0
[truncated: 3,152 more rows]
