# Supplementary material for: High-throughput screening of human genetic variants by pooled prime editing
Source: Cell Genom. 2025 Mar 21;5(4):100814. doi: 10.1016/j.xgen.2025.100814 (PMC12008803; doi:10.1016/j.xgen.2025.100814)
Supplement: Table S2. Rates of ST editing for comparison of SNVs and MNVs, related to Figure 1 [file mmc3.xlsx]

## Sheet: _Table_supp_SNVMNVComparison-FC
Table S2. Rates of ST editing for comparison of SNVs and MNVs, related to Figure 1.
mutant_index_mnv	mutant_index_snv	PAM_edit_mnv	PAM_edit_snv	PAM_edit_mnvnotsnv	snv_percentage_editing	mnv_percentage_editing	mnv_to_snv_ratio	log2_mnv_to_snv_ratio
1200	110	FALSE	FALSE	FALSE	64.4855	12.8205	0.198812	-2.33052
1200	129	FALSE	FALSE	FALSE	52.8086	12.8205	0.242773	-2.04232
1201	114	FALSE	FALSE	FALSE	75.5452	28.8788	0.382272	-1.38733
1201	134	FALSE	FALSE	FALSE	42.6258	28.8788	0.677495	-0.561717
1201	138	FALSE	FALSE	FALSE	72.6179	28.8788	0.397681	-1.33032
1202	111	FALSE	FALSE	FALSE	36.7715	50.8551	1.383	0.467803
1202	115	FALSE	FALSE	FALSE	64.3614	50.8551	0.790149	-0.339804
1203	111	TRUE	FALSE	TRUE	36.7715	38.8017	1.05521	0.0775299
1203	120	TRUE	TRUE	FALSE	67.2246	38.8017	0.577195	-0.79287
1204	121	TRUE	TRUE	FALSE	95.184	88.8263	0.933206	-0.0997326
1204	129	TRUE	FALSE	TRUE	52.8086	88.8263	1.68204	0.750214
1205	111	FALSE	FALSE	FALSE	36.7715	33.5139	0.911409	-0.13383
1205	126	FALSE	FALSE	FALSE	55.1189	33.5139	0.608029	-0.717789
1206	132	FALSE	FALSE	FALSE	63.8603	33.6917	0.527584	-0.922527
1206	147	FALSE	FALSE	FALSE	50.8583	33.6917	0.662461	-0.594092
1207	122	TRUE	TRUE	FALSE	74.0672	25.559	0.345079	-1.535
1207	135	TRUE	FALSE	TRUE	86.0307	25.559	0.297092	-1.75102
1208	138	FALSE	FALSE	FALSE	72.6179	39.86	0.548901	-0.865383
1208	147	FALSE	FALSE	FALSE	50.8583	39.86	0.783747	-0.351541
1209	134	TRUE	FALSE	TRUE	42.6258	21.3354	0.500527	-0.998479
1209	138	TRUE	FALSE	TRUE	72.6179	21.3354	0.293803	-1.76708
1209	141	TRUE	TRUE	FALSE	83.1016	21.3354	0.256739	-1.96163
1210	145	TRUE	TRUE	FALSE	94.1256	89.9589	0.955733	-0.0653207
1210	158	TRUE	FALSE	TRUE	74.6726	89.9589	1.20471	0.268687
1212	129	FALSE	FALSE	FALSE	52.8086	34.6472	0.65609	-0.608034
1212	149	FALSE	FALSE	FALSE	47.834	34.6472	0.724322	-0.465298
1213	153	FALSE	FALSE	FALSE	60.6545	12.1819	0.20084	-2.31588
1213	174	FALSE	FALSE	FALSE	15.1632	12.1819	0.803386	-0.315835
1214	134	FALSE	FALSE	FALSE	42.6258	23.9716	0.562373	-0.8304
1214	138	FALSE	FALSE	FALSE	72.6179	23.9716	0.330106	-1.599
1214	156	FALSE	FALSE	FALSE	91.6354	23.9716	0.261598	-1.93458
1215	160	FALSE	FALSE	FALSE	87.9599	7.54986	0.085833	-3.54232
1215	183	FALSE	FALSE	FALSE	15.3272	7.54986	0.49258	-1.02157
1216	161	FALSE	FALSE	FALSE	69.5967	10.1934	0.146463	-2.77139
1216	174	FALSE	FALSE	FALSE	15.1632	10.1934	0.672244	-0.572944
1217	161	FALSE	FALSE	FALSE	69.5967	7.75298	0.111399	-3.1662
1217	183	FALSE	FALSE	FALSE	15.3272	7.75298	0.505833	-0.983268
1218	147	FALSE	FALSE	FALSE	50.8583	0.983257	0.0193333	-5.69277
1218	162	FALSE	FALSE	FALSE	15.3279	0.983257	0.0641482	-3.96245
1219	162	FALSE	FALSE	FALSE	15.3279	14.4196	0.940745	-0.0881247
1219	183	FALSE	FALSE	FALSE	15.3272	14.4196	0.94079	-0.088055
1220	164	FALSE	FALSE	FALSE	54.4301	30.8333	0.566476	-0.819913
1220	174	FALSE	FALSE	FALSE	15.1632	30.8333	2.03343	1.02392
1223	167	FALSE	FALSE	FALSE	22.2998	10.1107	0.453399	-1.14115
1223	183	FALSE	FALSE	FALSE	15.3272	10.1107	0.659658	-0.60021
1224	169	TRUE	TRUE	FALSE	84.9007	9.30736	0.109626	-3.18933
1224	192	TRUE	FALSE	TRUE	10.8751	9.30736	0.855842	-0.224583
1225	165	TRUE	TRUE	FALSE	23.0367	8.8648	0.384812	-1.37778
1225	170	TRUE	FALSE	TRUE	20.1726	8.8648	0.439447	-1.18624
1226	170	FALSE	FALSE	FALSE	20.1726	1.75439	0.0869686	-3.52336
1226	192	FALSE	FALSE	FALSE	10.8751	1.75439	0.161322	-2.63199
1227	158	FALSE	FALSE	FALSE	74.6726	7.74728	0.10375	-3.26882
1227	171	FALSE	FALSE	FALSE	58.7702	7.74728	0.131823	-2.92332
1228	165	TRUE	TRUE	FALSE	23.0367	14.299	0.620704	-0.688023
1228	171	TRUE	FALSE	TRUE	58.7702	14.299	0.243303	-2.03917
1229	165	TRUE	TRUE	FALSE	23.0367	5.5873	0.242539	-2.04371
1229	174	TRUE	FALSE	TRUE	15.1632	5.5873	0.368478	-1.44035
1230	180	FALSE	FALSE	FALSE	10.8104	4.49888	0.416162	-1.26478
1230	201	FALSE	FALSE	FALSE	81.4022	4.49888	0.0552673	-4.17743
1231	183	FALSE	FALSE	FALSE	15.3272	5.10252	0.332907	-1.58681
1231	186	FALSE	FALSE	FALSE	21.8841	5.10252	0.233161	-2.1006
1232	183	FALSE	FALSE	FALSE	15.3272	11.846	0.772878	-0.371687
1232	191	FALSE	FALSE	FALSE	12.7666	11.846	0.927896	-0.107966
1233	191	FALSE	FALSE	FALSE	12.7666	41.5287	3.25293	1.70174
1233	201	FALSE	FALSE	FALSE	81.4022	41.5287	0.510167	-0.970959
1234	192	FALSE	FALSE	FALSE	10.8751	25.9724	2.38824	1.25595
1234	200	FALSE	FALSE	FALSE	60.7354	25.9724	0.427631	-1.22556
1235	203	TRUE	TRUE	FALSE	61.8182	25.7016	0.415761	-1.26617
1235	221	TRUE	FALSE	TRUE	27.871	25.7016	0.922163	-0.116906
1236	201	FALSE	FALSE	FALSE	81.4022	46.9276	0.57649	-0.794631
1236	212	FALSE	FALSE	FALSE	86.1905	46.9276	0.544464	-0.877091
1237	201	FALSE	FALSE	FALSE	81.4022	3.69911	0.0454423	-4.45982
1237	219	FALSE	FALSE	FALSE	4.7577	3.69911	0.777499	-0.363088
1238	220	FALSE	FALSE	FALSE	60.0281	62.9771	1.04913	0.069189
1238	237	FALSE	FALSE	FALSE	46.3343	62.9771	1.35919	0.442747
1239	221	FALSE	FALSE	FALSE	27.871	13.3333	0.478395	-1.06373
1239	224	FALSE	FALSE	FALSE	19.0317	13.3333	0.700584	-0.51337
1240	204	TRUE	TRUE	FALSE	54.5693	74.5198	1.3656	0.449533
1240	210	TRUE	TRUE	FALSE	38.3333	74.5198	1.94399	0.959024
1240	225	TRUE	FALSE	TRUE	41.5197	74.5198	1.79481	0.843828
1241	221	FALSE	FALSE	FALSE	27.871	24.1864	0.867797	-0.20457
1241	225	FALSE	FALSE	FALSE	41.5197	24.1864	0.582528	-0.779601
1242	204	TRUE	TRUE	FALSE	54.5693	36.2861	0.664954	-0.588675
1242	210	TRUE	TRUE	FALSE	38.3333	36.2861	0.946593	-0.0791837
1242	227	TRUE	FALSE	TRUE	18.2817	36.2861	1.98483	0.989012
1243	229	FALSE	FALSE	FALSE	23.5294	25.4706	1.0825	0.114365
1243	237	FALSE	FALSE	FALSE	46.3343	25.4706	0.549713	-0.863251
1244	232	TRUE	TRUE	FALSE	35.5958	2.95139	0.082914	-3.59224
1244	247	TRUE	FALSE	TRUE	72.3534	2.95139	0.0407913	-4.6156
1245	221	TRUE	FALSE	TRUE	27.871	20.4488	0.733694	-0.44675
1245	234	TRUE	TRUE	FALSE	38.2536	20.4488	0.534558	-0.903582
1246	228	TRUE	FALSE	TRUE	33.4537	43.5187	1.30087	0.379473
1246	234	TRUE	TRUE	FALSE	38.2536	43.5187	1.13764	0.18604
1247	235	TRUE	TRUE	FALSE	60.6452	10	0.164894	-2.60039
1247	247	TRUE	FALSE	TRUE	72.3534	10	0.13821	-2.85506
1248	221	TRUE	FALSE	TRUE	27.871	12.5763	0.451231	-1.14806
1248	236	TRUE	TRUE	FALSE	38.8663	12.5763	0.323578	-1.62782
1249	243	FALSE	FALSE	FALSE	31.7104	10.837	0.341747	-1.549
1249	266	FALSE	FALSE	FALSE	36.0865	10.837	0.300305	-1.7355
1250	228	FALSE	FALSE	FALSE	33.4537	22.5395	0.673754	-0.569707
1250	244	FALSE	FALSE	FALSE	16.9832	22.5395	1.32716	0.408345
1251	228	FALSE	FALSE	FALSE	33.4537	24.1655	0.722359	-0.469213
1251	246	FALSE	FALSE	FALSE	15.6781	24.1655	1.54136	0.624201
1252	247	FALSE	FALSE	FALSE	72.3534	23.8973	0.330286	-1.59821
1252	251	FALSE	FALSE	FALSE	0.852273	23.8973	28.0396	4.80939
1253	251	FALSE	FALSE	FALSE	0.852273	22.2882	26.1515	4.70882
1253	266	FALSE	FALSE	FALSE	36.0865	22.2882	0.617633	-0.695178
1254	253	FALSE	FALSE	FALSE	17.8571	30.9956	1.73575	0.795562
1254	273	FALSE	FALSE	FALSE	20.0169	30.9956	1.54847	0.630847
1255	254	FALSE	FALSE	FALSE	8.61217	26.8754	3.12063	1.64184
1255	273	FALSE	FALSE	FALSE	20.0169	26.8754	1.34264	0.425071
1256	247	FALSE	FALSE	FALSE	72.3534	23.5074	0.324897	-1.62195
1256	256	FALSE	FALSE	FALSE	25.3388	23.5074	0.927724	-0.108233
1257	247	FALSE	FALSE	FALSE	72.3534	15.8867	0.219571	-2.18724
1257	258	FALSE	FALSE	FALSE	12.8108	15.8867	1.2401	0.310458
1258	259	FALSE	FALSE	FALSE	42.5752	23.5416	0.552942	-0.8548
1258	273	FALSE	FALSE	FALSE	20.0169	23.5416	1.17609	0.233996
1259	266	FALSE	FALSE	FALSE	36.0865	22.653	0.627743	-0.671755
1259	267	FALSE	FALSE	FALSE	20.7097	22.653	1.09383	0.129395
1260	255	FALSE	FALSE	FALSE	6.1789	13.333	2.15782	1.10958
1260	270	FALSE	FALSE	FALSE	48.2093	13.333	0.276564	-1.85431
1261	255	FALSE	FALSE	FALSE	6.1789	17.5357	2.838	1.50487
1261	272	FALSE	FALSE	FALSE	51.1459	17.5357	0.342856	-1.54432
1262	272	TRUE	FALSE	TRUE	51.1459	27.9443	0.546365	-0.872063
1262	293	TRUE	TRUE	FALSE	86.7926	27.9443	0.321967	-1.63502
1263	266	FALSE	FALSE	FALSE	36.0865	19.016	0.526955	-0.924247
1263	273	FALSE	FALSE	FALSE	20.0169	19.016	0.949996	-0.074006
1264	274	TRUE	FALSE	TRUE	38.5554	43.4535	1.12704	0.172539
1264	293	TRUE	TRUE	FALSE	86.7926	43.4535	0.500659	-0.998099
1265	266	FALSE	FALSE	FALSE	36.0865	18.1019	0.501625	-0.99532
1265	281	FALSE	FALSE	FALSE	35.4873	18.1019	0.510094	-0.971166
1266	273	FALSE	FALSE	FALSE	20.0169	12.9026	0.644588	-0.63355
1266	281	FALSE	FALSE	FALSE	35.4873	12.9026	0.363585	-1.45964
1267	282	FALSE	FALSE	FALSE	34.0468	30.8696	0.90668	-0.141335
1267	302	FALSE	FALSE	FALSE	48.9694	30.8696	0.630385	-0.665694
1268	273	FALSE	FALSE	FALSE	20.0169	26.858	1.34177	0.424135
1268	283	FALSE	FALSE	FALSE	47.7401	26.858	0.562588	-0.82985
1269	273	FALSE	FALSE	FALSE	20.0169	47.521	2.37405	1.24735
1269	287	FALSE	FALSE	FALSE	79.0802	47.521	0.600922	-0.734751
1270	289	FALSE	FALSE	FALSE	48.8464	17.2977	0.354124	-1.49767
1270	305	FALSE	FALSE	FALSE	44.7373	17.2977	0.386649	-1.3709
1270	309	FALSE	FALSE	FALSE	40.023	17.2977	0.432194	-1.21025
1271	293	TRUE	TRUE	FALSE	86.7926	33.3985	0.384809	-1.37779
1271	305	TRUE	FALSE	TRUE	44.7373	33.3985	0.746547	-0.421694
1271	309	TRUE	FALSE	TRUE	40.023	33.3985	0.834484	-0.261043
1272	293	TRUE	TRUE	FALSE	86.7926	58.4791	0.673779	-0.569652
1272	294	TRUE	FALSE	TRUE	34.3728	58.4791	1.70132	0.766652
1273	299	TRUE	TRUE	FALSE	35.3407	1.87326	0.0530058	-4.23771
1273	314	TRUE	FALSE	TRUE	13.3242	1.87326	0.140591	-2.83042
1273	318	TRUE	TRUE	FALSE	25.5084	1.87326	0.073437	-3.76735
1274	306	FALSE	FALSE	FALSE	67.0872	3.09026	0.0460634	-4.44023
1274	327	FALSE	FALSE	FALSE	4.87179	3.09026	0.634317	-0.656723
1275	313	FALSE	FALSE	FALSE	22.4874	6.30832	0.280526	-1.83379
1275	327	FALSE	FALSE	FALSE	4.87179	6.30832	1.29487	0.372802
1276	318	TRUE	TRUE	FALSE	25.5084	21.9541	0.860661	-0.216483
1276	336	TRUE	FALSE	TRUE	14.2239	21.9541	1.54347	0.626175
1277	314	TRUE	FALSE	TRUE	13.3242	0.535544	0.0401934	-4.6369
1277	318	TRUE	TRUE	FALSE	25.5084	0.535544	0.0209948	-5.57382
1277	324	TRUE	FALSE	TRUE	10	0.535544	0.0535544	-4.22285
1278	305	FALSE	FALSE	FALSE	44.7373	13.5781	0.303507	-1.7202
1278	309	FALSE	FALSE	FALSE	40.023	13.5781	0.339257	-1.55955
1278	326	FALSE	FALSE	FALSE	23.5922	13.5781	0.575532	-0.797032
1280	314	TRUE	FALSE	TRUE	13.3242	19.1768	1.43925	0.525315
1280	318	TRUE	TRUE	FALSE	25.5084	19.1768	0.751783	-0.411611
1280	327	TRUE	FALSE	TRUE	4.87179	19.1768	3.93629	1.97684
1281	337	FALSE	FALSE	FALSE	10.5903	0.704225	0.0664973	-3.91056
1281	356	FALSE	FALSE	FALSE	4.16667	0.704225	0.169014	-2.56478
1283	336	FALSE	FALSE	FALSE	14.2239	34.292	2.41088	1.26956
1284	336	FALSE	FALSE	FALSE	14.2239	6.60748	0.464534	-1.10614
1284	346	FALSE	FALSE	FALSE	21.3636	6.60748	0.309286	-1.69299
1285	346	FALSE	FALSE	FALSE	21.3636	1.72414	0.0807043	-3.63121
1289	355	FALSE	FALSE	FALSE	5.57276	6.66384	1.19579	0.257962
1290	341	FALSE	FALSE	FALSE	2.5	0.581395	0.232558	-2.10434
1292	356	FALSE	FALSE	FALSE	4.16667	2.63158	0.631579	-0.662965
1299	390	TRUE	TRUE	FALSE	8.29387	0.198413	0.0239228	-5.38547
1299	408	TRUE	FALSE	TRUE	7.26862	0.198413	0.0272971	-5.19511
1302	381	TRUE	FALSE	TRUE	5.13406	4.48439	0.873458	-0.19519
1302	394	TRUE	TRUE	FALSE	12.7892	4.48439	0.350637	-1.51195
1303	401	FALSE	FALSE	FALSE	17.5	7.69898	0.439942	-1.18462
1303	408	FALSE	FALSE	FALSE	7.26862	7.69898	1.05921	0.082985
1304	403	FALSE	FALSE	FALSE	67.0064	4.11441	0.0614032	-4.02554
1304	426	FALSE	FALSE	FALSE	9.68528	4.11441	0.42481	-1.23511
1305	399	FALSE	FALSE	FALSE	2.14286	1.4505	0.676901	-0.562982
1305	408	FALSE	FALSE	FALSE	7.26862	1.4505	0.199557	-2.32513
1306	408	FALSE	FALSE	FALSE	7.26862	4.31703	0.593927	-0.751643
1306	414	FALSE	FALSE	FALSE	19.2275	4.31703	0.224524	-2.15506
1307	399	FALSE	FALSE	FALSE	2.14286	3.98091	1.85776	0.893563
1307	418	FALSE	FALSE	FALSE	8.82353	3.98091	0.45117	-1.14826
1308	421	TRUE	FALSE	TRUE	27.6125	10.1054	0.365972	-1.45019
1308	446	TRUE	TRUE	FALSE	43.1398	10.1054	0.234249	-2.09389
1309	417	FALSE	FALSE	FALSE	2.43078	5.81747	2.39326	1.25898
1309	426	FALSE	FALSE	FALSE	9.68528	5.81747	0.600651	-0.735401
1310	427	TRUE	FALSE	TRUE	32.957	38.1739	1.15829	0.212002
1310	446	TRUE	TRUE	FALSE	43.1398	38.1739	0.884889	-0.176432
1311	417	FALSE	FALSE	FALSE	2.43078	2.10448	0.865763	-0.207956
1311	431	FALSE	FALSE	FALSE	19.5819	2.10448	0.107471	-3.21799
1312	433	TRUE	FALSE	TRUE	20.098	40.5546	2.01784	1.01281
1312	446	TRUE	TRUE	FALSE	43.1398	40.5546	0.940074	-0.0891536
1313	426	FALSE	FALSE	FALSE	9.68528	14.1243	1.45833	0.544316
1313	434	FALSE	FALSE	FALSE	26.67	14.1243	0.529597	-0.917034
1314	426	FALSE	FALSE	FALSE	9.68528	10.9011	1.12553	0.170607
1314	435	FALSE	FALSE	FALSE	11.4261	10.9011	0.95405	-0.0678628
1315	426	FALSE	FALSE	FALSE	9.68528	21.1066	2.17924	1.12383
1315	436	FALSE	FALSE	FALSE	16.5082	21.1066	1.27856	0.354515
1316	437	TRUE	FALSE	TRUE	21.5468	52.096	2.41781	1.2737
1316	446	TRUE	TRUE	FALSE	43.1398	52.096	1.20761	0.272156
1317	437	FALSE	FALSE	FALSE	21.5468	27.7745	1.28903	0.366283
1317	453	FALSE	FALSE	FALSE	25.9388	27.7745	1.07077	0.0986452
1318	426	FALSE	FALSE	FALSE	9.68528	8.99445	0.928673	-0.106758
1318	438	FALSE	FALSE	FALSE	16.8921	8.99445	0.532464	-0.909245
1319	429	FALSE	FALSE	FALSE	19.8118	35.1542	1.77441	0.827337
1319	435	FALSE	FALSE	FALSE	11.4261	35.1542	3.07665	1.62136
1319	440	FALSE	FALSE	FALSE	26.214	35.1542	1.34105	0.42336
1321	429	FALSE	FALSE	FALSE	19.8118	26.0061	1.31266	0.392494
1321	435	FALSE	FALSE	FALSE	11.4261	26.0061	2.27603	1.18652
1321	441	FALSE	FALSE	FALSE	77.6433	26.0061	0.334944	-1.57801
1322	441	FALSE	FALSE	FALSE	77.6433	43.3781	0.558684	-0.839895
1322	464	FALSE	FALSE	FALSE	24.256	43.3781	1.78835	0.838628
1323	444	FALSE	FALSE	FALSE	63.3491	23.539	0.371576	-1.42827
1323	453	FALSE	FALSE	FALSE	25.9388	23.539	0.907481	-0.14006
1324	446	TRUE	TRUE	FALSE	43.1398	44.8348	1.03929	0.0556001
1324	447	TRUE	FALSE	TRUE	62.1788	44.8348	0.721062	-0.471806
1325	446	TRUE	TRUE	FALSE	43.1398	22.241	0.515556	-0.955799
1325	450	TRUE	FALSE	TRUE	43.6492	22.241	0.509538	-0.972737
1326	450	FALSE	FALSE	FALSE	43.6492	32.2511	0.738869	-0.436609
1326	471	FALSE	FALSE	FALSE	20.5982	32.2511	1.56572	0.646828
1327	429	FALSE	FALSE	FALSE	19.8118	0.0772798	0.0039007	-8.00205
1327	435	FALSE	FALSE	FALSE	11.4261	0.0772798	0.00676343	-7.20803
1327	454	FALSE	FALSE	FALSE	52.4286	0.0772798	0.001474	-9.40605
1328	460	FALSE	FALSE	FALSE	42.1274	16.5217	0.392186	-1.35039
1328	482	FALSE	FALSE	FALSE	40.1535	16.5217	0.411465	-1.28116
1329	465	FALSE	FALSE	FALSE	61.7246	40.9091	0.662768	-0.593423
1329	482	FALSE	FALSE	FALSE	40.1535	40.9091	1.01882	0.0268974
1331	471	FALSE	FALSE	FALSE	20.5982	71.2171	3.45744	1.7897
1331	474	FALSE	FALSE	FALSE	71.3636	71.2171	0.997947	-0.00296533
1332	464	FALSE	FALSE	FALSE	24.256	8.76766	0.361464	-1.46807
1332	479	FALSE	FALSE	FALSE	20.0954	8.76766	0.436301	-1.1966
1333	479	FALSE	FALSE	FALSE	20.0954	11.1111	0.552917	-0.854865
1333	489	FALSE	FALSE	FALSE	28.8189	11.1111	0.38555	-1.37501
1334	482	FALSE	FALSE	FALSE	40.1535	35.7678	0.890777	-0.166863
1334	483	FALSE	FALSE	FALSE	69.2777	35.7678	0.516296	-0.95373
1335	482	FALSE	FALSE	FALSE	40.1535	51.5754	1.28446	0.361159
1335	486	FALSE	FALSE	FALSE	54.7934	51.5754	0.941269	-0.0873203
1336	471	FALSE	FALSE	FALSE	20.5982	30.355	1.47367	0.559412
1336	487	FALSE	FALSE	FALSE	81.0328	30.355	0.374601	-1.41657
1337	482	FALSE	FALSE	FALSE	40.1535	34.5745	0.861058	-0.215817
1337	491	FALSE	FALSE	FALSE	29.4928	34.5745	1.1723	0.229346
1342	720	TRUE	FALSE	TRUE	4.68333	86.593	18.4896	4.20864
1342	726	TRUE	TRUE	FALSE	66.412	86.593	1.30388	0.382807
1342	736	TRUE	FALSE	TRUE	52.6135	86.593	1.64583	0.718819
1343	746	FALSE	FALSE	FALSE	30.2083	16.4322	0.543963	-0.878419
1343	758	FALSE	FALSE	FALSE	4	16.4322	4.10806	2.03846
1343	762	FALSE	FALSE	FALSE	12.9734	16.4322	1.26661	0.340977
1344	748	TRUE	FALSE	TRUE	15.1515	0.0692521	0.00457064	-7.77339
1344	771	TRUE	TRUE	FALSE	26.4423	0.0692521	0.00261899	-8.57678
1345	744	FALSE	FALSE	FALSE	0.500743	8.94118	17.8558	4.15832
1345	750	FALSE	FALSE	FALSE	11.7816	8.94118	0.75891	-0.398
1346	753	TRUE	FALSE	TRUE	40.7131	45	1.1053	0.144433
1346	771	TRUE	TRUE	FALSE	26.4423	45	1.70182	0.767077
1347	757	TRUE	FALSE	TRUE	90.4187	82.5123	0.912558	-0.132011
1347	771	TRUE	TRUE	FALSE	26.4423	82.5123	3.12047	1.64176
1348	747	FALSE	FALSE	FALSE	17.8571	13.5294	0.757647	-0.400402
1348	753	FALSE	FALSE	FALSE	40.7131	13.5294	0.332311	-1.58939
1348	759	FALSE	FALSE	FALSE	20.9821	13.5294	0.644806	-0.633063
1349	744	FALSE	FALSE	FALSE	0.500743	4.79384	9.57346	3.25904
1349	761	FALSE	FALSE	FALSE	45.1049	4.79384	0.106282	-3.23403
1350	747	FALSE	FALSE	FALSE	17.8571	0.0896057	0.00501792	-7.63869
1350	753	FALSE	FALSE	FALSE	40.7131	0.0896057	0.00220091	-8.82768
1350	765	FALSE	FALSE	FALSE	30.2083	0.0896057	0.00296626	-8.39714
1352	758	FALSE	FALSE	FALSE	4	21.5909	5.39773	2.43235
1352	762	FALSE	FALSE	FALSE	12.9734	21.5909	1.66425	0.734873
1352	768	FALSE	FALSE	FALSE	1.19048	21.5909	18.1364	4.18081
1353	770	TRUE	TRUE	FALSE	81.8182	1.08757	0.0132925	-6.23325
1353	789	TRUE	FALSE	TRUE	10.2665	1.08757	0.105933	-3.23877
1354	772	TRUE	TRUE	FALSE	90.9919	1.46486	0.0160988	-5.95691
1354	789	TRUE	FALSE	TRUE	10.2665	1.46486	0.142683	-2.80911
1355	747	TRUE	FALSE	TRUE	17.8571	8.38235	0.469412	-1.09107
1355	753	TRUE	FALSE	TRUE	40.7131	8.38235	0.205889	-2.28006
1355	773	TRUE	TRUE	FALSE	73.0769	8.38235	0.114706	-3.12399
1356	774	FALSE	FALSE	FALSE	60.222	2.22833	0.037002	-4.75625
1356	789	FALSE	FALSE	FALSE	10.2665	2.22833	0.217049	-2.20391
1357	776	FALSE	FALSE	FALSE	27.5596	6.25	0.226781	-2.14063
1357	789	FALSE	FALSE	FALSE	10.2665	6.25	0.608775	-0.716019
1358	781	FALSE	FALSE	FALSE	86.9734	30.9296	0.355621	-1.49159
1358	798	FALSE	FALSE	FALSE	20.2602	30.9296	1.52662	0.610339
1359	786	FALSE	FALSE	FALSE	30.2941	17.3756	0.573565	-0.801972
1359	798	FALSE	FALSE	FALSE	20.2602	17.3756	0.857624	-0.221582
1360	791	FALSE	FALSE	FALSE	39.4328	9.86781	0.250244	-1.99859
1360	798	FALSE	FALSE	FALSE	20.2602	9.86781	0.487054	-1.03785
1361	789	FALSE	FALSE	FALSE	10.2665	7.09432	0.691015	-0.533212
1361	792	FALSE	FALSE	FALSE	22.3611	7.09432	0.317261	-1.65626
1362	793	FALSE	FALSE	FALSE	20.2553	13.684	0.675577	-0.565808
1362	807	FALSE	FALSE	FALSE	16.2341	13.684	0.842919	-0.246534
1363	793	TRUE	FALSE	TRUE	20.2553	9.76891	0.482289	-1.05203
1363	816	TRUE	TRUE	FALSE	29.472	9.76891	0.331463	-1.59308
1364	789	FALSE	FALSE	FALSE	10.2665	6.63356	0.646136	-0.630091
1364	798	FALSE	FALSE	FALSE	20.2602	6.63356	0.327419	-1.61079
1365	782	FALSE	FALSE	FALSE	50.2451	20.5568	0.40913	-1.28937
1365	800	FALSE	FALSE	FALSE	54.4888	20.5568	0.377266	-1.40635
1366	800	FALSE	FALSE	FALSE	54.4888	13.6438	0.250396	-1.99772
1366	807	FALSE	FALSE	FALSE	16.2341	13.6438	0.840441	-0.250782
1367	789	FALSE	FALSE	FALSE	10.2665	17.6923	1.7233	0.785175
1367	803	FALSE	FALSE	FALSE	50.3571	17.6923	0.351337	-1.50907
1368	798	FALSE	FALSE	FALSE	20.2602	60.2651	2.97456	1.57267
1368	803	FALSE	FALSE	FALSE	50.3571	60.2651	1.19675	0.259126
1369	789	FALSE	FALSE	FALSE	10.2665	16.7486	1.63138	0.706094
1369	804	FALSE	FALSE	FALSE	41.3781	16.7486	0.404769	-1.30483
1370	798	FALSE	FALSE	FALSE	20.2602	25.8621	1.2765	0.35219
1370	804	FALSE	FALSE	FALSE	41.3781	25.8621	0.625018	-0.678031
1371	798	FALSE	FALSE	FALSE	20.2602	29.6119	1.46158	0.547528
1371	806	FALSE	FALSE	FALSE	40.9069	29.6119	0.723885	-0.466167
1372	789	FALSE	FALSE	FALSE	10.2665	7.72076	0.752033	-0.411133
1372	807	FALSE	FALSE	FALSE	16.2341	7.72076	0.475589	-1.07221
1373	798	FALSE	FALSE	FALSE	20.2602	24.2935	1.19907	0.261922
1373	808	FALSE	FALSE	FALSE	46.5909	24.2935	0.521421	-0.939479
1374	798	FALSE	FALSE	FALSE	20.2602	24.8787	1.22796	0.296265
1374	809	FALSE	FALSE	FALSE	46.032	24.8787	0.540466	-0.887725
1375	807	FALSE	FALSE	FALSE	16.2341	37.3757	2.3023	1.20307
1375	823	FALSE	FALSE	FALSE	19.7769	37.3757	1.88986	0.918283
