# Supplementary material for: High-throughput screening of human genetic variants by pooled prime editing
Source: Cell Genom. 2025 Mar 21;5(4):100814. doi: 10.1016/j.xgen.2025.100814 (PMC12008803; doi:10.1016/j.xgen.2025.100814)
Supplement: Table S3. SMARCB1 ST editing rates and pegRNA scores, related to Figure 2 [file mmc4.xlsx]

## Sheet: Table_supp_SMARCB1-pegRNAData
Table S3. SMARCB1 ST editing rates and pegRNA scores, related to Figure 2.
mutant index	gene	chr	start	end	variant_type	ref_allele	mut_allele	PAM location	PAM strand	PAM	protospacer	PBS	PBS length	RTT	RTT length	PBS_RTT_5to3	distance mut to 5' RTT	distance to nick	PBS GC content	CRISPick_score	PRIDICT_editing_Score_deep	target sequence	target length	pegRNA_BC	Library_ID	Library_BC	epegRNA_oligo_final	ref_search_term	mut_search_term	edited target sequence	HGVSc	HGVSp	Consequence	neg_control_R1_pegRNA_count	neg_control_R1_pegRNA_pseudofreq	neg_control_R1_percentage_editing	neg_control_R2_pegRNA_count	neg_control_R2_pegRNA_pseudofreq	neg_control_R2_percentage_editing	D4_R1_pegRNA_count	D4_R1_pegRNA_pseudofreq	D4_R1_percentage_editing	D4_R2_pegRNA_count	D4_R2_pegRNA_pseudofreq	D4_R2_percentage_editing	D10_R1_pegRNA_count	D10_R1_pegRNA_pseudofreq	D10_R1_percentage_editing	D10_R2_pegRNA_count
0	SMARCB1	chr22	23833538	23833538	SNV	A	C	24175719	+	TGG	GAGGATTCTCCATCTATAGC	CCTAAGAGGTAGATA	15	TCGACCTTGTCAGTAAGGA	19	AGGAATGACTGTTCCAGCTATAGATGGAGAATCC	10	9	0.4	-0.3193	71.044	TTTCTGAGGATTCTCCATCTATAGCTGGAAAAGTCATTCCTCTCACTGCCTCCCC	55	AACTCTTGTCACTTCC	1	CTGTATGGCA	GCGAGAAAAGCCTTGTTTGGAGGATTCTCCATCTATAGCGTTTGGAGACGTTGACTATCGTCTCGGTGCAGGAATGACTGTTCCAGCTATAGATGGAGAATCCCGCGGTTCTATCTAGTTACGCGTTAAACCAACTAGAATTTTTTTGAGTCATTTCTGAGGATTCTCCATCTATAGCTGGAAAAGTCATTCCTCTCACTGCCTCCCCAACTCTTGTCACTTCCCTGTATGGCAGGTAAGCTC	TGGAAAAGTCA	TGGAAcAGTCA	TTTCTGAGGATTCTCCATCTATAGCTGGAAcAGTCATTCCTCTCACTGCCTCCCC	ENST00000644036.2:c.987-34A>C	-	INTRONIC	5	1.29703e-05		27	4.99821e-05	0	51	2.13622e-05	15.6863	44	1.25691e-05	29.5455	31	1.0408e-05	48.3871	54
0	SMARCB1	chr22	23833538	23833538	SNV	A	C	24175719	+	TGG	GAGGATTCTCCATCTATAGC	CCTAAGAGGTAGATA	15	TCGACCTTGTCAGTAAG	17	GAATGACTGTTCCAGCTATAGATGGAGAATCC	8	9	0.4	-0.3193	69.2418	TTTCTGAGGATTCTCCATCTATAGCTGGAAAAGTCATTCCTCTCACTGCCTCCCC	55	GTACGTATCGAGGTAG	1	CTGTATGGCA	GCGAGAAAAGCCTTGTTTGGAGGATTCTCCATCTATAGCGTTTGGAGACGTTGACTATCGTCTCGGTGCGAATGACTGTTCCAGCTATAGATGGAGAATCCCGCGGTTCTATCTAGTTACGCGTTAAACCAACTAGAATTTTTTTGAGTCAGATTTCTGAGGATTCTCCATCTATAGCTGGAAAAGTCATTCCTCTCACTGCCTCCCCGTACGTATCGAGGTAGCTGTATGGCAGGTAAGCTC	TGGAAAAGTCA	TGGAAcAGTCA	TTTCTGAGGATTCTCCATCTATAGCTGGAAcAGTCATTCCTCTCACTGCCTCCCC	ENST00000644036.2:c.987-34A>C	-	INTRONIC	16	3.67492e-05	0	0	1.78507e-06		153	6.32649e-05	20.915	216	6.06109e-05	19.9074	188	6.1472e-05	47.8723	134
0	SMARCB1	chr22	23833538	23833538	SNV	A	C	24175719	+	TGG	GAGGATTCTCCATCTATAGC	CCTAAGAGGTAGATA	15	TCGACCTTGTCAGTAAGGAGA	21	AGAGGAATGACTGTTCCAGCTATAGATGGAGAATCC	12	9	0.4	-0.3193	71.092	TTTCTGAGGATTCTCCATCTATAGCTGGAAAAGTCATTCCTCTCACTGCCTCCCC	55	GTCGTAATCCTTTCTC	1	CTGTATGGCA	GCGAGAAAAGCCTTGTTTGGAGGATTCTCCATCTATAGCGTTTGGAGACGTTGACTATCGTCTCGGTGCAGAGGAATGACTGTTCCAGCTATAGATGGAGAATCCCGCGGTTCTATCTAGTTACGCGTTAAACCAACTAGAATTTTTTTGAGTTTTCTGAGGATTCTCCATCTATAGCTGGAAAAGTCATTCCTCTCACTGCCTCCCCGTCGTAATCCTTTCTCCTGTATGGCAGGTAAGCTC	TGGAAAAGTCA	TGGAAcAGTCA	TTTCTGAGGATTCTCCATCTATAGCTGGAAcAGTCATTCCTCTCACTGCCTCCCC	ENST00000644036.2:c.987-34A>C	-	INTRONIC	18	4.10726e-05	0	11	2.14209e-05	0	92	3.82054e-05	7.6087	173	4.86004e-05	5.78035	73	2.40684e-05	19.1781	120
0	SMARCB1	chr22	23833538	23833538	SNV	A	C	24175735	-	AGG	CGAGGAGGGGAGGCAGTGAG	ACTGCCTCCCCTCCT	15	ATAGCTGGAACAGTCATTCCTCTC	24	ATAGCTGGAACAGTCATTCCTCTCACTGCCTCCCCTCCT	11	13	0.666667	-0.1392		TCTCCATCTATAGCTGGAAAAGTCATTCCTCTCACTGCCTCCCCTCCTCGTAGCG	55	CGAGCACAGAGGACGG	1	CTGTATGGCA	GCGAGAAAAGCCTTGTTTGCGAGGAGGGGAGGCAGTGAGGTTTGGAGACGTTGACTATCGTCTCGGTGCATAGCTGGAACAGTCATTCCTCTCACTGCCTCCCCTCCTCGCGGTTCTATCTAGTTACGCGTTAAACCAACTAGAATTTTTTTGTCTCCATCTATAGCTGGAAAAGTCATTCCTCTCACTGCCTCCCCTCCTCGTAGCGCGAGCACAGAGGACGGCTGTATGGCAGGTAAGCTC	TGGAAAAGTCA	TGGAAcAGTCA	TCTCCATCTATAGCTGGAAcAGTCATTCCTCTCACTGCCTCCCCTCCTCGTAGCG	ENST00000644036.2:c.987-34A>C	-	INTRONIC	0	2.16172e-06		0	1.78507e-06		0	4.10811e-07		0	2.79313e-07		0	3.25249e-07		0
0	SMARCB1	chr22	23833538	23833538	SNV	A	C	24175735	-	AGG	CGAGGAGGGGAGGCAGTGAG	ACTGCCTCC	9	TAGCTGGAACAGTCATTCCTCTC	23	TAGCTGGAACAGTCATTCCTCTCACTGCCTCC	10	13	0.666667	-0.1392		TCTCCATCTATAGCTGGAAAAGTCATTCCTCTCACTGCCTCCCCTCCTCGTAGCG	55	AATCCAGCATTAGCCA	1	CTGTATGGCA	GCGAGAAAAGCCTTGTTTGCGAGGAGGGGAGGCAGTGAGGTTTGGAGACGTTGACTATCGTCTCGGTGCTAGCTGGAACAGTCATTCCTCTCACTGCCTCCCGCGGTTCTATCTAGTTACGCGTTAAACCAACTAGAATTTTTTTGAGTCAGATCTCCATCTATAGCTGGAAAAGTCATTCCTCTCACTGCCTCCCCTCCTCGTAGCGAATCCAGCATTAGCCACTGTATGGCAGGTAAGCTC	TGGAAAAGTCA	TGGAAcAGTCA	TCTCCATCTATAGCTGGAAcAGTCATTCCTCTCACTGCCTCCCCTCCTCGTAGCG	ENST00000644036.2:c.987-34A>C	-	INTRONIC	74	0.000162129	4.05405	143	0.000257051	2.7972	642	0.000264152	1.86916	985	0.000275402	3.45178	781	0.000254345	5.12164	1018
0	SMARCB1	chr22	23833538	23833538	SNV	A	C	24175735	-	AGG	CGAGGAGGGGAGGCAGTGAG	ACTGCCTCCCCTCCT	15	AGCTGGAACAGTCATTCCTCTC	22	AGCTGGAACAGTCATTCCTCTCACTGCCTCCCCTCCT	9	13	0.666667	-0.1392		TCTCCATCTATAGCTGGAAAAGTCATTCCTCTCACTGCCTCCCCTCCTCGTAGCG	55	TGTCCCACATGTCTCC	1	CTGTATGGCA	GCGAGAAAAGCCTTGTTTGCGAGGAGGGGAGGCAGTGAGGTTTGGAGACGTTGACTATCGTCTCGGTGCAGCTGGAACAGTCATTCCTCTCACTGCCTCCCCTCCTCGCGGTTCTATCTAGTTACGCGTTAAACCAACTAGAATTTTTTTGAGTCTCCATCTATAGCTGGAAAAGTCATTCCTCTCACTGCCTCCCCTCCTCGTAGCGTGTCCCACATGTCTCCCTGTATGGCAGGTAAGCTC	TGGAAAAGTCA	TGGAAcAGTCA	TCTCCATCTATAGCTGGAAcAGTCATTCCTCTCACTGCCTCCCCTCCTCGTAGCG	ENST00000644036.2:c.987-34A>C	-	INTRONIC	0	2.16172e-06		0	1.78507e-06		1	8.21622e-07		2	8.37939e-07		4	1.62624e-06		3
0	SMARCB1	chr22	23833538	23833538	SNV	A	C	24175745	-	AGG	GTTCTCGCTACGAGGAGGGG	CTCCTCGTA	9	ACAGTCATTCCTCTCACTGCCTCCC	25	ACAGTCATTCCTCTCACTGCCTCCCCTCCTCGTA	2	23	0.555556	-0.1785		TAGCTGGAAAAGTCATTCCTCTCACTGCCTCCCCTCCTCGTAGCGAGAACCCTCT	55	CCGTGGATCGTGACAT	1	CTGTATGGCA	GCGAGAAAAGCCTTGTTTGGTTCTCGCTACGAGGAGGGGGTTTGGAGACGTTGACTATCGTCTCGGTGCACAGTCATTCCTCTCACTGCCTCCCCTCCTCGTACGCGGTTCTATCTAGTTACGCGTTAAACCAACTAGAATTTTTTTGAGTCATAGCTGGAAAAGTCATTCCTCTCACTGCCTCCCCTCCTCGTAGCGAGAACCCTCTCCGTGGATCGTGACATCTGTATGGCAGGTAAGCTC	TGGAAAAGTCA	TGGAAcAGTCA	TAGCTGGAAcAGTCATTCCTCTCACTGCCTCCCCTCCTCGTAGCGAGAACCCTCT	ENST00000644036.2:c.987-34A>C	-	INTRONIC	62	0.000136188	0	7	1.42806e-05		78	3.24541e-05	2.5641	173	4.86004e-05	0	110	3.61026e-05	0	133
0	SMARCB1	chr22	23833538	23833538	SNV	A	C	24175745	-	AGG	GTTCTCGCTACGAGGAGGGG	CTCCTCGTAGCGA	13	ACAGTCATTCCTCTCACTGCCTCCC	25	ACAGTCATTCCTCTCACTGCCTCCCCTCCTCGTAGCGA	2	23	0.615385	-0.1785		TAGCTGGAAAAGTCATTCCTCTCACTGCCTCCCCTCCTCGTAGCGAGAACCCTCT	55	ATGTGTGCACTTACGA	1	CTGTATGGCA	GCGAGAAAAGCCTTGTTTGGTTCTCGCTACGAGGAGGGGGTTTGGAGACGTTGACTATCGTCTCGGTGCACAGTCATTCCTCTCACTGCCTCCCCTCCTCGTAGCGACGCGGTTCTATCTAGTTACGCGTTAAACCAACTAGAATTTTTTTGATAGCTGGAAAAGTCATTCCTCTCACTGCCTCCCCTCCTCGTAGCGAGAACCCTCTATGTGTGCACTTACGACTGTATGGCAGGTAAGCTC	TGGAAAAGTCA	TGGAAcAGTCA	TAGCTGGAAcAGTCATTCCTCTCACTGCCTCCCCTCCTCGTAGCGAGAACCCTCT	ENST00000644036.2:c.987-34A>C	-	INTRONIC	5	1.29703e-05		34	6.24776e-05	0	67	2.79352e-05	0	42	1.20105e-05	0	63	2.08159e-05	0	59
1	SMARCB1	chr22	23833538	23833538	SNV	A	G	24175719	+	TGG	GAGGATTCTCCATCTATAGC	CCTAAGAGGTAGATA	15	TCGACCTTCTCAGTAAGGA	19	AGGAATGACTCTTCCAGCTATAGATGGAGAATCC	10	9	0.4	-0.3193	70.8497	TTTCTGAGGATTCTCCATCTATAGCTGGAAAAGTCATTCCTCTCACTGCCTCCCC	55	TTCTCCTTCAGCGACC	1	CTGTATGGCA	GCGAGAAAAGCCTTGTTTGGAGGATTCTCCATCTATAGCGTTTGGAGACGTTGACTATCGTCTCGGTGCAGGAATGACTCTTCCAGCTATAGATGGAGAATCCCGCGGTTCTATCTAGTTACGCGTTAAACCAACTAGAATTTTTTTGAGTCATTTCTGAGGATTCTCCATCTATAGCTGGAAAAGTCATTCCTCTCACTGCCTCCCCTTCTCCTTCAGCGACCCTGTATGGCAGGTAAGCTC	TGGAAAAGTCA	TGGAAgAGTCA	TTTCTGAGGATTCTCCATCTATAGCTGGAAgAGTCATTCCTCTCACTGCCTCCCC	ENST00000644036.2:c.987-34A>G	-	INTRONIC	83	0.000181584	0	1	3.57015e-06		98	4.06703e-05	36.7347	124	3.49141e-05	33.0645	98	3.21996e-05	79.5918	104
1	SMARCB1	chr22	23833538	23833538	SNV	A	G	24175719	+	TGG	GAGGATTCTCCATCTATAGC	CCTAAGAGGTAGATA	15	TCGACCTTCTCAGTAAGGAGA	21	AGAGGAATGACTCTTCCAGCTATAGATGGAGAATCC	12	9	0.4	-0.3193	70.4419	TTTCTGAGGATTCTCCATCTATAGCTGGAAAAGTCATTCCTCTCACTGCCTCCCC	55	CTCGAGGCACTTAACG	1	CTGTATGGCA	GCGAGAAAAGCCTTGTTTGGAGGATTCTCCATCTATAGCGTTTGGAGACGTTGACTATCGTCTCGGTGCAGAGGAATGACTCTTCCAGCTATAGATGGAGAATCCCGCGGTTCTATCTAGTTACGCGTTAAACCAACTAGAATTTTTTTGAGTTTTCTGAGGATTCTCCATCTATAGCTGGAAAAGTCATTCCTCTCACTGCCTCCCCCTCGAGGCACTTAACGCTGTATGGCAGGTAAGCTC	TGGAAAAGTCA	TGGAAgAGTCA	TTTCTGAGGATTCTCCATCTATAGCTGGAAgAGTCATTCCTCTCACTGCCTCCCC	ENST00000644036.2:c.987-34A>G	-	INTRONIC	34	7.56601e-05	0	112	0.000201713	0.892857	188	7.76433e-05	11.7021	373	0.000104463	12.0643	206	6.73265e-05	37.3786	281
1	SMARCB1	chr22	23833538	23833538	SNV	A	G	24175719	+	TGG	GAGGATTCTCCATCTATAGC	CCTAAGAGGTAGATA	15	TCGACCTTCTCAGTAAG	17	GAATGACTCTTCCAGCTATAGATGGAGAATCC	8	9	0.4	-0.3193	68.8723	TTTCTGAGGATTCTCCATCTATAGCTGGAAAAGTCATTCCTCTCACTGCCTCCCC	55	CGCGTTTCAGCGTCCA	1	CTGTATGGCA	GCGAGAAAAGCCTTGTTTGGAGGATTCTCCATCTATAGCGTTTGGAGACGTTGACTATCGTCTCGGTGCGAATGACTCTTCCAGCTATAGATGGAGAATCCCGCGGTTCTATCTAGTTACGCGTTAAACCAACTAGAATTTTTTTGAGTCAGATTTCTGAGGATTCTCCATCTATAGCTGGAAAAGTCATTCCTCTCACTGCCTCCCCCGCGTTTCAGCGTCCACTGTATGGCAGGTAAGCTC	TGGAAAAGTCA	TGGAAgAGTCA	TTTCTGAGGATTCTCCATCTATAGCTGGAAgAGTCATTCCTCTCACTGCCTCCCC	ENST00000644036.2:c.987-34A>G	-	INTRONIC	4	1.08086e-05		74	0.000133881	0	270	0.00011133	35.5556	400	0.000112004	36.5	365	0.000119041	65.4795	446
1	SMARCB1	chr22	23833538	23833538	SNV	A	G	24175735	-	AGG	CGAGGAGGGGAGGCAGTGAG	ACTGCCTCCCCTCCT	15	GCTGGAAGAGTCATTCCTCTC	21	GCTGGAAGAGTCATTCCTCTCACTGCCTCCCCTCCT	8	13	0.666667	-0.1392		TCTCCATCTATAGCTGGAAAAGTCATTCCTCTCACTGCCTCCCCTCCTCGTAGCG	55	TAGAGCTGTCTTGATG	1	CTGTATGGCA	GCGAGAAAAGCCTTGTTTGCGAGGAGGGGAGGCAGTGAGGTTTGGAGACGTTGACTATCGTCTCGGTGCGCTGGAAGAGTCATTCCTCTCACTGCCTCCCCTCCTCGCGGTTCTATCTAGTTACGCGTTAAACCAACTAGAATTTTTTTGAGTTCTCCATCTATAGCTGGAAAAGTCATTCCTCTCACTGCCTCCCCTCCTCGTAGCGTAGAGCTGTCTTGATGCTGTATGGCAGGTAAGCTC	TGGAAAAGTCA	TGGAAgAGTCA	TCTCCATCTATAGCTGGAAgAGTCATTCCTCTCACTGCCTCCCCTCCTCGTAGCG	ENST00000644036.2:c.987-34A>G	-	INTRONIC	0	2.16172e-06		16	3.03463e-05	0	8	3.6973e-06		16	4.74832e-06	0	14	4.87873e-06	14.2857	10
1	SMARCB1	chr22	23833538	23833538	SNV	A	G	24175735	-	AGG	CGAGGAGGGGAGGCAGTGAG	ACTGCCTCCCCTCCT	15	AGCTGGAAGAGTCATTCCTCTC	22	AGCTGGAAGAGTCATTCCTCTCACTGCCTCCCCTCCT	9	13	0.666667	-0.1392		TCTCCATCTATAGCTGGAAAAGTCATTCCTCTCACTGCCTCCCCTCCTCGTAGCG	55	CTCAGAACAGCTGGCT	1	CTGTATGGCA	GCGAGAAAAGCCTTGTTTGCGAGGAGGGGAGGCAGTGAGGTTTGGAGACGTTGACTATCGTCTCGGTGCAGCTGGAAGAGTCATTCCTCTCACTGCCTCCCCTCCTCGCGGTTCTATCTAGTTACGCGTTAAACCAACTAGAATTTTTTTGAGTCTCCATCTATAGCTGGAAAAGTCATTCCTCTCACTGCCTCCCCTCCTCGTAGCGCTCAGAACAGCTGGCTCTGTATGGCAGGTAAGCTC	TGGAAAAGTCA	TGGAAgAGTCA	TCTCCATCTATAGCTGGAAgAGTCATTCCTCTCACTGCCTCCCCTCCTCGTAGCG	ENST00000644036.2:c.987-34A>G	-	INTRONIC	0	2.16172e-06		0	1.78507e-06		3	1.64324e-06		1	5.58626e-07		7	2.60199e-06		3
1	SMARCB1	chr22	23833538	23833538	SNV	A	G	24175735	-	AGG	CGAGGAGGGGAGGCAGTGAG	ACTGCCTCC	9	TAGCTGGAAGAGTCATTCCTCTC	23	TAGCTGGAAGAGTCATTCCTCTCACTGCCTCC	10	13	0.666667	-0.1392		TCTCCATCTATAGCTGGAAAAGTCATTCCTCTCACTGCCTCCCCTCCTCGTAGCG	55	ATCGAGTGTATCGCAT	1	CTGTATGGCA	GCGAGAAAAGCCTTGTTTGCGAGGAGGGGAGGCAGTGAGGTTTGGAGACGTTGACTATCGTCTCGGTGCTAGCTGGAAGAGTCATTCCTCTCACTGCCTCCCGCGGTTCTATCTAGTTACGCGTTAAACCAACTAGAATTTTTTTGAGTCAGATCTCCATCTATAGCTGGAAAAGTCATTCCTCTCACTGCCTCCCCTCCTCGTAGCGATCGAGTGTATCGCATCTGTATGGCAGGTAAGCTC	TGGAAAAGTCA	TGGAAgAGTCA	TCTCCATCTATAGCTGGAAgAGTCATTCCTCTCACTGCCTCCCCTCCTCGTAGCG	ENST00000644036.2:c.987-34A>G	-	INTRONIC	72	0.000157805	0	219	0.000392716	0	396	0.000163092	2.52525	664	0.000185743	1.65663	514	0.000167503	5.44747	526
1	SMARCB1	chr22	23833538	23833538	SNV	A	G	24175745	-	AGG	GTTCTCGCTACGAGGAGGGG	CTCCTCGTA	9	GAGTCATTCCTCTCACTGCCTCCC	24	GAGTCATTCCTCTCACTGCCTCCCCTCCTCGTA	1	23	0.555556	-0.1785		TAGCTGGAAAAGTCATTCCTCTCACTGCCTCCCCTCCTCGTAGCGAGAACCCTCT	55	AACCGCGAGCCACGTC	1	CTGTATGGCA	GCGAGAAAAGCCTTGTTTGGTTCTCGCTACGAGGAGGGGGTTTGGAGACGTTGACTATCGTCTCGGTGCGAGTCATTCCTCTCACTGCCTCCCCTCCTCGTACGCGGTTCTATCTAGTTACGCGTTAAACCAACTAGAATTTTTTTGAGTCAGTAGCTGGAAAAGTCATTCCTCTCACTGCCTCCCCTCCTCGTAGCGAGAACCCTCTAACCGCGAGCCACGTCCTGTATGGCAGGTAAGCTC	TGGAAAAGTCA	TGGAAgAGTCA	TAGCTGGAAgAGTCATTCCTCTCACTGCCTCCCCTCCTCGTAGCGAGAACCCTCT	ENST00000644036.2:c.987-34A>G	-	INTRONIC	0	2.16172e-06		4	8.92537e-06		46	1.93081e-05	0	73	2.06691e-05	0	60	1.98402e-05	0	136
1	SMARCB1	chr22	23833538	23833538	SNV	A	G	24175745	-	AGG	GTTCTCGCTACGAGGAGGGG	CTCCTCGTA	9	AGAGTCATTCCTCTCACTGCCTCCC	25	AGAGTCATTCCTCTCACTGCCTCCCCTCCTCGTA	2	23	0.555556	-0.1785		TAGCTGGAAAAGTCATTCCTCTCACTGCCTCCCCTCCTCGTAGCGAGAACCCTCT	55	CACACAAGTAAATGTG	1	CTGTATGGCA	GCGAGAAAAGCCTTGTTTGGTTCTCGCTACGAGGAGGGGGTTTGGAGACGTTGACTATCGTCTCGGTGCAGAGTCATTCCTCTCACTGCCTCCCCTCCTCGTACGCGGTTCTATCTAGTTACGCGTTAAACCAACTAGAATTTTTTTGAGTCATAGCTGGAAAAGTCATTCCTCTCACTGCCTCCCCTCCTCGTAGCGAGAACCCTCTCACACAAGTAAATGTGCTGTATGGCAGGTAAGCTC	TGGAAAAGTCA	TGGAAgAGTCA	TAGCTGGAAgAGTCATTCCTCTCACTGCCTCCCCTCCTCGTAGCGAGAACCCTCT	ENST00000644036.2:c.987-34A>G	-	INTRONIC	12	2.81023e-05	0	53	9.6394e-05	0	178	7.35352e-05	0	312	8.74249e-05	0	267	8.71667e-05	0	313
2	SMARCB1	chr22	23833538	23833538	SNV	A	T	24175719	+	TGG	GAGGATTCTCCATCTATAGC	CCTAAGAGGTAGATA	15	TCGACCTTATCAGTAAGGA	19	AGGAATGACTATTCCAGCTATAGATGGAGAATCC	10	9	0.4	-0.3193	66.1862	TTTCTGAGGATTCTCCATCTATAGCTGGAAAAGTCATTCCTCTCACTGCCTCCCC	55	ACCGTAACAGACAGGT	1	CTGTATGGCA	GCGAGAAAAGCCTTGTTTGGAGGATTCTCCATCTATAGCGTTTGGAGACGTTGACTATCGTCTCGGTGCAGGAATGACTATTCCAGCTATAGATGGAGAATCCCGCGGTTCTATCTAGTTACGCGTTAAACCAACTAGAATTTTTTTGAGTCATTTCTGAGGATTCTCCATCTATAGCTGGAAAAGTCATTCCTCTCACTGCCTCCCCACCGTAACAGACAGGTCTGTATGGCAGGTAAGCTC	TGGAAAAGTCA	TGGAAtAGTCA	TTTCTGAGGATTCTCCATCTATAGCTGGAAtAGTCATTCCTCTCACTGCCTCCCC	ENST00000644036.2:c.987-34A>T	-	INTRONIC	22	4.97195e-05	0	39	7.14029e-05	0	139	5.75135e-05	30.9353	247	6.92696e-05	16.1943	163	5.33408e-05	41.1043	271
2	SMARCB1	chr22	23833538	23833538	SNV	A	T	24175719	+	TGG	GAGGATTCTCCATCTATAGC	CCTAAGAGGTAGATA	15	TCGACCTTATCAGTAAGGAGA	21	AGAGGAATGACTATTCCAGCTATAGATGGAGAATCC	12	9	0.4	-0.3193	69.4291	TTTCTGAGGATTCTCCATCTATAGCTGGAAAAGTCATTCCTCTCACTGCCTCCCC	55	GATCAGTTCGTTTATC	1	CTGTATGGCA	GCGAGAAAAGCCTTGTTTGGAGGATTCTCCATCTATAGCGTTTGGAGACGTTGACTATCGTCTCGGTGCAGAGGAATGACTATTCCAGCTATAGATGGAGAATCCCGCGGTTCTATCTAGTTACGCGTTAAACCAACTAGAATTTTTTTGAGTTTTCTGAGGATTCTCCATCTATAGCTGGAAAAGTCATTCCTCTCACTGCCTCCCCGATCAGTTCGTTTATCCTGTATGGCAGGTAAGCTC	TGGAAAAGTCA	TGGAAtAGTCA	TTTCTGAGGATTCTCCATCTATAGCTGGAAtAGTCATTCCTCTCACTGCCTCCCC	ENST00000644036.2:c.987-34A>T	-	INTRONIC	0	2.16172e-06		0	1.78507e-06		36	1.52e-05	22.2222	86	2.43002e-05	11.6279	55	1.82139e-05	10.9091	94
2	SMARCB1	chr22	23833538	23833538	SNV	A	T	24175719	+	TGG	GAGGATTCTCCATCTATAGC	CCTAAGAGGTAGATA	15	TCGACCTTATCAGTAAG	17	GAATGACTATTCCAGCTATAGATGGAGAATCC	8	9	0.4	-0.3193	59.8193	TTTCTGAGGATTCTCCATCTATAGCTGGAAAAGTCATTCCTCTCACTGCCTCCCC	55	AACCGCGTCGCGTAGC	1	CTGTATGGCA	GCGAGAAAAGCCTTGTTTGGAGGATTCTCCATCTATAGCGTTTGGAGACGTTGACTATCGTCTCGGTGCGAATGACTATTCCAGCTATAGATGGAGAATCCCGCGGTTCTATCTAGTTACGCGTTAAACCAACTAGAATTTTTTTGAGTCAGATTTCTGAGGATTCTCCATCTATAGCTGGAAAAGTCATTCCTCTCACTGCCTCCCCAACCGCGTCGCGTAGCCTGTATGGCAGGTAAGCTC	TGGAAAAGTCA	TGGAAtAGTCA	TTTCTGAGGATTCTCCATCTATAGCTGGAAtAGTCATTCCTCTCACTGCCTCCCC	ENST00000644036.2:c.987-34A>T	-	INTRONIC	19	4.32344e-05	0	69	0.000124955	0	126	5.2173e-05	9.52381	151	4.24556e-05	3.97351	124	4.06561e-05	29.8387	150
2	SMARCB1	chr22	23833538	23833538	SNV	A	T	24175735	-	AGG	CGAGGAGGGGAGGCAGTGAG	ACTGCCTCCCCTCCT	15	GCTGGAATAGTCATTCCTCTC	21	GCTGGAATAGTCATTCCTCTCACTGCCTCCCCTCCT	8	13	0.666667	-0.1392		TCTCCATCTATAGCTGGAAAAGTCATTCCTCTCACTGCCTCCCCTCCTCGTAGCG	55	CCCATACGTCGCATAT	1	CTGTATGGCA	GCGAGAAAAGCCTTGTTTGCGAGGAGGGGAGGCAGTGAGGTTTGGAGACGTTGACTATCGTCTCGGTGCGCTGGAATAGTCATTCCTCTCACTGCCTCCCCTCCTCGCGGTTCTATCTAGTTACGCGTTAAACCAACTAGAATTTTTTTGAGTTCTCCATCTATAGCTGGAAAAGTCATTCCTCTCACTGCCTCCCCTCCTCGTAGCGCCCATACGTCGCATATCTGTATGGCAGGTAAGCTC	TGGAAAAGTCA	TGGAAtAGTCA	TCTCCATCTATAGCTGGAAtAGTCATTCCTCTCACTGCCTCCCCTCCTCGTAGCG	ENST00000644036.2:c.987-34A>T	-	INTRONIC	4	1.08086e-05		3	7.14029e-06		4	2.05406e-06		3	1.11725e-06		1	6.50498e-07		2
2	SMARCB1	chr22	23833538	23833538	SNV	A	T	24175735	-	AGG	CGAGGAGGGGAGGCAGTGAG	ACTGCCTCCCCTCCT	15	AGCTGGAATAGTCATTCCTCTC	22	AGCTGGAATAGTCATTCCTCTCACTGCCTCCCCTCCT	9	13	0.666667	-0.1392		TCTCCATCTATAGCTGGAAAAGTCATTCCTCTCACTGCCTCCCCTCCTCGTAGCG	55	AGCGTCGTCAGGCGAA	1	CTGTATGGCA	GCGAGAAAAGCCTTGTTTGCGAGGAGGGGAGGCAGTGAGGTTTGGAGACGTTGACTATCGTCTCGGTGCAGCTGGAATAGTCATTCCTCTCACTGCCTCCCCTCCTCGCGGTTCTATCTAGTTACGCGTTAAACCAACTAGAATTTTTTTGAGTCTCCATCTATAGCTGGAAAAGTCATTCCTCTCACTGCCTCCCCTCCTCGTAGCGAGCGTCGTCAGGCGAACTGTATGGCAGGTAAGCTC	TGGAAAAGTCA	TGGAAtAGTCA	TCTCCATCTATAGCTGGAAtAGTCATTCCTCTCACTGCCTCCCCTCCTCGTAGCG	ENST00000644036.2:c.987-34A>T	-	INTRONIC	0	2.16172e-06		0	1.78507e-06		14	6.16217e-06	0	32	9.21732e-06	0	12	4.22823e-06	0	27
2	SMARCB1	chr22	23833538	23833538	SNV	A	T	24175735	-	AGG	CGAGGAGGGGAGGCAGTGAG	ACTGCCTCC	9	TAGCTGGAATAGTCATTCCTCTC	23	TAGCTGGAATAGTCATTCCTCTCACTGCCTCC	10	13	0.666667	-0.1392		TCTCCATCTATAGCTGGAAAAGTCATTCCTCTCACTGCCTCCCCTCCTCGTAGCG	55	CGTCCATCACTTAAGC	1	CTGTATGGCA	GCGAGAAAAGCCTTGTTTGCGAGGAGGGGAGGCAGTGAGGTTTGGAGACGTTGACTATCGTCTCGGTGCTAGCTGGAATAGTCATTCCTCTCACTGCCTCCCGCGGTTCTATCTAGTTACGCGTTAAACCAACTAGAATTTTTTTGAGTCAGATCTCCATCTATAGCTGGAAAAGTCATTCCTCTCACTGCCTCCCCTCCTCGTAGCGCGTCCATCACTTAAGCCTGTATGGCAGGTAAGCTC	TGGAAAAGTCA	TGGAAtAGTCA	TCTCCATCTATAGCTGGAAtAGTCATTCCTCTCACTGCCTCCCCTCCTCGTAGCG	ENST00000644036.2:c.987-34A>T	-	INTRONIC	1	4.32344e-06		15	2.85612e-05	0	33	1.39676e-05	0	25	7.26213e-06	0	26	8.78172e-06	0	48
2	SMARCB1	chr22	23833538	23833538	SNV	A	T	24175745	-	AGG	GTTCTCGCTACGAGGAGGGG	CTCCTCGTA	9	TAGTCATTCCTCTCACTGCCTCCC	24	TAGTCATTCCTCTCACTGCCTCCCCTCCTCGTA	1	23	0.555556	-0.1785		TAGCTGGAAAAGTCATTCCTCTCACTGCCTCCCCTCCTCGTAGCGAGAACCCTCT	55	CAGTCCTTCAACACAC	1	CTGTATGGCA	GCGAGAAAAGCCTTGTTTGGTTCTCGCTACGAGGAGGGGGTTTGGAGACGTTGACTATCGTCTCGGTGCTAGTCATTCCTCTCACTGCCTCCCCTCCTCGTACGCGGTTCTATCTAGTTACGCGTTAAACCAACTAGAATTTTTTTGAGTCAGTAGCTGGAAAAGTCATTCCTCTCACTGCCTCCCCTCCTCGTAGCGAGAACCCTCTCAGTCCTTCAACACACCTGTATGGCAGGTAAGCTC	TGGAAAAGTCA	TGGAAtAGTCA	TAGCTGGAAtAGTCATTCCTCTCACTGCCTCCCCTCCTCGTAGCGAGAACCCTCT	ENST00000644036.2:c.987-34A>T	-	INTRONIC	8	1.94555e-05		3	7.14029e-06		19	8.21622e-06	0	16	4.74832e-06	0	17	5.85448e-06	0	41
2	SMARCB1	chr22	23833538	23833538	SNV	A	T	24175745	-	AGG	GTTCTCGCTACGAGGAGGGG	CTCCTCGTA	9	ATAGTCATTCCTCTCACTGCCTCCC	25	ATAGTCATTCCTCTCACTGCCTCCCCTCCTCGTA	2	23	0.555556	-0.1785		TAGCTGGAAAAGTCATTCCTCTCACTGCCTCCCCTCCTCGTAGCGAGAACCCTCT	55	CTGTTTACAATGTTGC	1	CTGTATGGCA	GCGAGAAAAGCCTTGTTTGGTTCTCGCTACGAGGAGGGGGTTTGGAGACGTTGACTATCGTCTCGGTGCATAGTCATTCCTCTCACTGCCTCCCCTCCTCGTACGCGGTTCTATCTAGTTACGCGTTAAACCAACTAGAATTTTTTTGAGTCATAGCTGGAAAAGTCATTCCTCTCACTGCCTCCCCTCCTCGTAGCGAGAACCCTCTCTGTTTACAATGTTGCCTGTATGGCAGGTAAGCTC	TGGAAAAGTCA	TGGAAtAGTCA	TAGCTGGAAtAGTCATTCCTCTCACTGCCTCCCCTCCTCGTAGCGAGAACCCTCT	ENST00000644036.2:c.987-34A>T	-	INTRONIC	3	8.64687e-06		0	1.78507e-06		12	5.34054e-06	0	28	8.10007e-06	0	18	6.17973e-06	0	13
3	SMARCB1	chr22	23833539	23833539	SNV	A	C	24175719	+	TGG	GAGGATTCTCCATCTATAGC	CCTAAGAGGTAGATA	15	TCGACCTTTGCAGTAAGGA	19	AGGAATGACGTTTCCAGCTATAGATGGAGAATCC	9	10	0.4	-0.3193	67.809	TTTCTGAGGATTCTCCATCTATAGCTGGAAAAGTCATTCCTCTCACTGCCTCCCC	55	GCAGCCAAGACAGGCT	1	CTGTATGGCA	GCGAGAAAAGCCTTGTTTGGAGGATTCTCCATCTATAGCGTTTGGAGACGTTGACTATCGTCTCGGTGCAGGAATGACGTTTCCAGCTATAGATGGAGAATCCCGCGGTTCTATCTAGTTACGCGTTAAACCAACTAGAATTTTTTTGAGTCATTTCTGAGGATTCTCCATCTATAGCTGGAAAAGTCATTCCTCTCACTGCCTCCCCGCAGCCAAGACAGGCTCTGTATGGCAGGTAAGCTC	GGAAAAGTCAT	GGAAAcGTCAT	TTTCTGAGGATTCTCCATCTATAGCTGGAAAcGTCATTCCTCTCACTGCCTCCCC	ENST00000644036.2:c.987-33A>C	-	INTRONIC	83	0.000181584	1.20482	95	0.000171367	2.10526	333	0.000137211	18.9189	465	0.00013016	21.9355	321	0.00010473	38.3178	434
3	SMARCB1	chr22	23833539	23833539	SNV	A	C	24175719	+	TGG	GAGGATTCTCCATCTATAGC	CCTAAGAGGTAGATA	15	TCGACCTTTGCAGTAAGGAGA	21	AGAGGAATGACGTTTCCAGCTATAGATGGAGAATCC	11	10	0.4	-0.3193	69.3368	TTTCTGAGGATTCTCCATCTATAGCTGGAAAAGTCATTCCTCTCACTGCCTCCCC	55	AAGGCAGGTGGCGAAT	1	CTGTATGGCA	GCGAGAAAAGCCTTGTTTGGAGGATTCTCCATCTATAGCGTTTGGAGACGTTGACTATCGTCTCGGTGCAGAGGAATGACGTTTCCAGCTATAGATGGAGAATCCCGCGGTTCTATCTAGTTACGCGTTAAACCAACTAGAATTTTTTTGAGTTTTCTGAGGATTCTCCATCTATAGCTGGAAAAGTCATTCCTCTCACTGCCTCCCCAAGGCAGGTGGCGAATCTGTATGGCAGGTAAGCTC	GGAAAAGTCAT	GGAAAcGTCAT	TTTCTGAGGATTCTCCATCTATAGCTGGAAAcGTCATTCCTCTCACTGCCTCCCC	ENST00000644036.2:c.987-33A>C	-	INTRONIC	117	0.000255083	0.854701	125	0.000224919	0	445	0.000183222	2.92135	715	0.000199988	3.4965	454	0.000147988	6.60793	717
3	SMARCB1	chr22	23833539	23833539	SNV	A	C	24175719	+	TGG	GAGGATTCTCCATCTATAGC	CCTAAGAGGTAGATA	15	TCGACCTTTGCAGTAAGGAGAG	22	GAGAGGAATGACGTTTCCAGCTATAGATGGAGAATCC	12	10	0.4	-0.3193	65.5682	TTTCTGAGGATTCTCCATCTATAGCTGGAAAAGTCATTCCTCTCACTGCCTCCCC	55	CTTTGCGCAGTCGATT	1	CTGTATGGCA	GCGAGAAAAGCCTTGTTTGGAGGATTCTCCATCTATAGCGTTTGGAGACGTTGACTATCGTCTCGGTGCGAGAGGAATGACGTTTCCAGCTATAGATGGAGAATCCCGCGGTTCTATCTAGTTACGCGTTAAACCAACTAGAATTTTTTTGAGTTTCTGAGGATTCTCCATCTATAGCTGGAAAAGTCATTCCTCTCACTGCCTCCCCCTTTGCGCAGTCGATTCTGTATGGCAGGTAAGCTC	GGAAAAGTCAT	GGAAAcGTCAT	TTTCTGAGGATTCTCCATCTATAGCTGGAAAcGTCATTCCTCTCACTGCCTCCCC	ENST00000644036.2:c.987-33A>C	-	INTRONIC	16	3.67492e-05	0	15	2.85612e-05	6.66667	223	9.20217e-05	2.69058	376	0.000105301	5.31915	263	8.58657e-05	11.4068	369
3	SMARCB1	chr22	23833539	23833539	SNV	A	C	24175735	-	AGG	CGAGGAGGGGAGGCAGTGAG	ACTGCCTCC	9	ATAGCTGGAAACGTCATTCCTCTC	24	ATAGCTGGAAACGTCATTCCTCTCACTGCCTCC	12	12	0.666667	-0.1392		TCTCCATCTATAGCTGGAAAAGTCATTCCTCTCACTGCCTCCCCTCCTCGTAGCG	55	TCAATCTTCCCAAGTA	1	CTGTATGGCA	GCGAGAAAAGCCTTGTTTGCGAGGAGGGGAGGCAGTGAGGTTTGGAGACGTTGACTATCGTCTCGGTGCATAGCTGGAAACGTCATTCCTCTCACTGCCTCCCGCGGTTCTATCTAGTTACGCGTTAAACCAACTAGAATTTTTTTGAGTCAGTCTCCATCTATAGCTGGAAAAGTCATTCCTCTCACTGCCTCCCCTCCTCGTAGCGTCAATCTTCCCAAGTACTGTATGGCAGGTAAGCTC	GGAAAAGTCAT	GGAAAcGTCAT	TCTCCATCTATAGCTGGAAAcGTCATTCCTCTCACTGCCTCCCCTCCTCGTAGCG	ENST00000644036.2:c.987-33A>C	-	INTRONIC	14	3.24258e-05	0	21	3.92716e-05	0	167	6.90163e-05	0	280	7.84869e-05	5	281	9.17202e-05	1.77936	272
3	SMARCB1	chr22	23833539	23833539	SNV	A	C	24175735	-	AGG	CGAGGAGGGGAGGCAGTGAG	ACTGCCTCC	9	TAGCTGGAAACGTCATTCCTCTC	23	TAGCTGGAAACGTCATTCCTCTCACTGCCTCC	11	12	0.666667	-0.1392		TCTCCATCTATAGCTGGAAAAGTCATTCCTCTCACTGCCTCCCCTCCTCGTAGCG	55	CGATCGGGTTCGCTAA	1	CTGTATGGCA	GCGAGAAAAGCCTTGTTTGCGAGGAGGGGAGGCAGTGAGGTTTGGAGACGTTGACTATCGTCTCGGTGCTAGCTGGAAACGTCATTCCTCTCACTGCCTCCCGCGGTTCTATCTAGTTACGCGTTAAACCAACTAGAATTTTTTTGAGTCAGATCTCCATCTATAGCTGGAAAAGTCATTCCTCTCACTGCCTCCCCTCCTCGTAGCGCGATCGGGTTCGCTAACTGTATGGCAGGTAAGCTC	GGAAAAGTCAT	GGAAAcGTCAT	TCTCCATCTATAGCTGGAAAcGTCATTCCTCTCACTGCCTCCCCTCCTCGTAGCG	ENST00000644036.2:c.987-33A>C	-	INTRONIC	35	7.78219e-05	0	31	5.71224e-05	0	360	0.000148303	3.05556	707	0.000197753	4.10184	605	0.000197101	7.60331	713
3	SMARCB1	chr22	23833539	23833539	SNV	A	C	24175735	-	AGG	CGAGGAGGGGAGGCAGTGAG	ACTGCCTCC	9	GCTGGAAACGTCATTCCTCTC	21	GCTGGAAACGTCATTCCTCTCACTGCCTCC	9	12	0.666667	-0.1392		TCTCCATCTATAGCTGGAAAAGTCATTCCTCTCACTGCCTCCCCTCCTCGTAGCG	55	AAGTCTGAGTCATCCA	1	CTGTATGGCA	GCGAGAAAAGCCTTGTTTGCGAGGAGGGGAGGCAGTGAGGTTTGGAGACGTTGACTATCGTCTCGGTGCGCTGGAAACGTCATTCCTCTCACTGCCTCCCGCGGTTCTATCTAGTTACGCGTTAAACCAACTAGAATTTTTTTGAGTCAGATCTCTCCATCTATAGCTGGAAAAGTCATTCCTCTCACTGCCTCCCCTCCTCGTAGCGAAGTCTGAGTCATCCACTGTATGGCAGGTAAGCTC	GGAAAAGTCAT	GGAAAcGTCAT	TCTCCATCTATAGCTGGAAAcGTCATTCCTCTCACTGCCTCCCCTCCTCGTAGCG	ENST00000644036.2:c.987-33A>C	-	INTRONIC	149	0.000324258	0.671141	214	0.000383791	0.46729	730	0.000300303	6.84932	1395	0.000389921	4.87455	1191	0.000387697	14.1058	1385
3	SMARCB1	chr22	23833539	23833539	SNV	A	C	24175745	-	AGG	GTTCTCGCTACGAGGAGGGG	CTCCTCGTA	9	AACGTCATTCCTCTCACTGCCTCCC	25	AACGTCATTCCTCTCACTGCCTCCCCTCCTCGTA	3	22	0.555556	-0.1785		TAGCTGGAAAAGTCATTCCTCTCACTGCCTCCCCTCCTCGTAGCGAGAACCCTCT	55	GTGAAGGTCCTTTACA	1	CTGTATGGCA	GCGAGAAAAGCCTTGTTTGGTTCTCGCTACGAGGAGGGGGTTTGGAGACGTTGACTATCGTCTCGGTGCAACGTCATTCCTCTCACTGCCTCCCCTCCTCGTACGCGGTTCTATCTAGTTACGCGTTAAACCAACTAGAATTTTTTTGAGTCATAGCTGGAAAAGTCATTCCTCTCACTGCCTCCCCTCCTCGTAGCGAGAACCCTCTGTGAAGGTCCTTTACACTGTATGGCAGGTAAGCTC	GGAAAAGTCAT	GGAAAcGTCAT	TAGCTGGAAAcGTCATTCCTCTCACTGCCTCCCCTCCTCGTAGCGAGAACCCTCT	ENST00000644036.2:c.987-33A>C	-	INTRONIC	14	3.24258e-05	0	0	1.78507e-06		24	1.02703e-05	0	58	1.64795e-05	0	44	1.46362e-05	2.27273	39
3	SMARCB1	chr22	23833539	23833539	SNV	A	C	24175745	-	AGG	GTTCTCGCTACGAGGAGGGG	CTCCTCGTA	9	ACGTCATTCCTCTCACTGCCTCCC	24	ACGTCATTCCTCTCACTGCCTCCCCTCCTCGTA	2	22	0.555556	-0.1785		TAGCTGGAAAAGTCATTCCTCTCACTGCCTCCCCTCCTCGTAGCGAGAACCCTCT	55	TTGCCGTTCCAAGTAC	1	CTGTATGGCA	GCGAGAAAAGCCTTGTTTGGTTCTCGCTACGAGGAGGGGGTTTGGAGACGTTGACTATCGTCTCGGTGCACGTCATTCCTCTCACTGCCTCCCCTCCTCGTACGCGGTTCTATCTAGTTACGCGTTAAACCAACTAGAATTTTTTTGAGTCAGTAGCTGGAAAAGTCATTCCTCTCACTGCCTCCCCTCCTCGTAGCGAGAACCCTCTTTGCCGTTCCAAGTACCTGTATGGCAGGTAAGCTC	GGAAAAGTCAT	GGAAAcGTCAT	TAGCTGGAAAcGTCATTCCTCTCACTGCCTCCCCTCCTCGTAGCGAGAACCCTCT	ENST00000644036.2:c.987-33A>C	-	INTRONIC	0	2.16172e-06		2	5.35522e-06		23	9.85947e-06	0	20	5.86557e-06	0	23	7.80597e-06	0	12
4	SMARCB1	chr22	23833539	23833539	SNV	A	G	24175719	+	TGG	GAGGATTCTCCATCTATAGC	CCTAAGAGGTAGATA	15	TCGACCTTTCCAGTAAGGA	19	AGGAATGACCTTTCCAGCTATAGATGGAGAATCC	9	10	0.4	-0.3193	67.0651	TTTCTGAGGATTCTCCATCTATAGCTGGAAAAGTCATTCCTCTCACTGCCTCCCC	55	CCATGTCCAGCTCGAC	1	CTGTATGGCA	GCGAGAAAAGCCTTGTTTGGAGGATTCTCCATCTATAGCGTTTGGAGACGTTGACTATCGTCTCGGTGCAGGAATGACCTTTCCAGCTATAGATGGAGAATCCCGCGGTTCTATCTAGTTACGCGTTAAACCAACTAGAATTTTTTTGAGTCATTTCTGAGGATTCTCCATCTATAGCTGGAAAAGTCATTCCTCTCACTGCCTCCCCCCATGTCCAGCTCGACCTGTATGGCAGGTAAGCTC	GGAAAAGTCAT	GGAAAgGTCAT	TTTCTGAGGATTCTCCATCTATAGCTGGAAAgGTCATTCCTCTCACTGCCTCCCC	ENST00000644036.2:c.987-33A>G	-	INTRONIC	2	6.48515e-06		25	4.64119e-05	0	94	3.90271e-05	26.5957	140	3.93831e-05	23.5714	107	3.51269e-05	44.8598	138
4	SMARCB1	chr22	23833539	23833539	SNV	A	G	24175719	+	TGG	GAGGATTCTCCATCTATAGC	CCTAAGAGGTAGATA	15	TCGACCTTTCCAGTAAGGAG	20	GAGGAATGACCTTTCCAGCTATAGATGGAGAATCC	10	10	0.4	-0.3193	67.232	TTTCTGAGGATTCTCCATCTATAGCTGGAAAAGTCATTCCTCTCACTGCCTCCCC	55	TCGCGTTAGTTGAGTA	1	CTGTATGGCA	GCGAGAAAAGCCTTGTTTGGAGGATTCTCCATCTATAGCGTTTGGAGACGTTGACTATCGTCTCGGTGCGAGGAATGACCTTTCCAGCTATAGATGGAGAATCCCGCGGTTCTATCTAGTTACGCGTTAAACCAACTAGAATTTTTTTGAGTCTTTCTGAGGATTCTCCATCTATAGCTGGAAAAGTCATTCCTCTCACTGCCTCCCCTCGCGTTAGTTGAGTACTGTATGGCAGGTAAGCTC	GGAAAAGTCAT	GGAAAgGTCAT	TTTCTGAGGATTCTCCATCTATAGCTGGAAAgGTCATTCCTCTCACTGCCTCCCC	ENST00000644036.2:c.987-33A>G	-	INTRONIC	4	1.08086e-05		74	0.000133881	0	213	8.79136e-05	19.2488	365	0.000102228	13.6986	161	5.26903e-05	40.9938	377
4	SMARCB1	chr22	23833539	23833539	SNV	A	G	24175719	+	TGG	GAGGATTCTCCATCTATAGC	CCTAAGAGGTAGATA	15	TCGACCTTTCCAGTAAGG	18	GGAATGACCTTTCCAGCTATAGATGGAGAATCC	8	10	0.4	-0.3193	65.3353	TTTCTGAGGATTCTCCATCTATAGCTGGAAAAGTCATTCCTCTCACTGCCTCCCC	55	TCGCGAGCAAAGCGGT	1	CTGTATGGCA	GCGAGAAAAGCCTTGTTTGGAGGATTCTCCATCTATAGCGTTTGGAGACGTTGACTATCGTCTCGGTGCGGAATGACCTTTCCAGCTATAGATGGAGAATCCCGCGGTTCTATCTAGTTACGCGTTAAACCAACTAGAATTTTTTTGAGTCAGTTTCTGAGGATTCTCCATCTATAGCTGGAAAAGTCATTCCTCTCACTGCCTCCCCTCGCGAGCAAAGCGGTCTGTATGGCAGGTAAGCTC	GGAAAAGTCAT	GGAAAgGTCAT	TTTCTGAGGATTCTCCATCTATAGCTGGAAAgGTCATTCCTCTCACTGCCTCCCC	ENST00000644036.2:c.987-33A>G	-	INTRONIC	18	4.10726e-05	5.55556	52	9.46089e-05	0	100	4.14919e-05	19	238	6.67558e-05	19.3277	105	3.44764e-05	33.3333	184
4	SMARCB1	chr22	23833539	23833539	SNV	A	G	24175735	-	AGG	CGAGGAGGGGAGGCAGTGAG	ACTGCCTCC	9	TAGCTGGAAAGGTCATTCCTCTC	23	TAGCTGGAAAGGTCATTCCTCTCACTGCCTCC	11	12	0.666667	-0.1392		TCTCCATCTATAGCTGGAAAAGTCATTCCTCTCACTGCCTCCCCTCCTCGTAGCG	55	AGTCTTTCATGACATC	1	CTGTATGGCA	GCGAGAAAAGCCTTGTTTGCGAGGAGGGGAGGCAGTGAGGTTTGGAGACGTTGACTATCGTCTCGGTGCTAGCTGGAAAGGTCATTCCTCTCACTGCCTCCCGCGGTTCTATCTAGTTACGCGTTAAACCAACTAGAATTTTTTTGAGTCAGATCTCCATCTATAGCTGGAAAAGTCATTCCTCTCACTGCCTCCCCTCCTCGTAGCGAGTCTTTCATGACATCCTGTATGGCAGGTAAGCTC	GGAAAAGTCAT	GGAAAgGTCAT	TCTCCATCTATAGCTGGAAAgGTCATTCCTCTCACTGCCTCCCCTCCTCGTAGCG	ENST00000644036.2:c.987-33A>G	-	INTRONIC	4	1.08086e-05		0	1.78507e-06		70	2.91676e-05	1.42857	51	1.45243e-05	15.6863	87	2.86219e-05	5.74713	141
4	SMARCB1	chr22	23833539	23833539	SNV	A	G	24175735	-	AGG	CGAGGAGGGGAGGCAGTGAG	ACTGCCTCC	9	ATAGCTGGAAAGGTCATTCCTCTC	24	ATAGCTGGAAAGGTCATTCCTCTCACTGCCTCC	12	12	0.666667	-0.1392		TCTCCATCTATAGCTGGAAAAGTCATTCCTCTCACTGCCTCCCCTCCTCGTAGCG	55	CACAGGCTCCATGAAC	1	CTGTATGGCA	GCGAGAAAAGCCTTGTTTGCGAGGAGGGGAGGCAGTGAGGTTTGGAGACGTTGACTATCGTCTCGGTGCATAGCTGGAAAGGTCATTCCTCTCACTGCCTCCCGCGGTTCTATCTAGTTACGCGTTAAACCAACTAGAATTTTTTTGAGTCAGTCTCCATCTATAGCTGGAAAAGTCATTCCTCTCACTGCCTCCCCTCCTCGTAGCGCACAGGCTCCATGAACCTGTATGGCAGGTAAGCTC	GGAAAAGTCAT	GGAAAgGTCAT	TCTCCATCTATAGCTGGAAAgGTCATTCCTCTCACTGCCTCCCCTCCTCGTAGCG	ENST00000644036.2:c.987-33A>G	-	INTRONIC	23	5.18812e-05	0	14	2.67761e-05	0	318	0.000131049	1.25786	468	0.000130998	1.06838	344	0.000112211	3.19767	533
4	SMARCB1	chr22	23833539	23833539	SNV	A	G	24175735	-	AGG	CGAGGAGGGGAGGCAGTGAG	ACTGCCTCCCCTCCT	15	ATAGCTGGAAAGGTCATTCCTCTC	24	ATAGCTGGAAAGGTCATTCCTCTCACTGCCTCCCCTCCT	12	12	0.666667	-0.1392		TCTCCATCTATAGCTGGAAAAGTCATTCCTCTCACTGCCTCCCCTCCTCGTAGCG	55	CAGTAACCATCAGTCA	1	CTGTATGGCA	GCGAGAAAAGCCTTGTTTGCGAGGAGGGGAGGCAGTGAGGTTTGGAGACGTTGACTATCGTCTCGGTGCATAGCTGGAAAGGTCATTCCTCTCACTGCCTCCCCTCCTCGCGGTTCTATCTAGTTACGCGTTAAACCAACTAGAATTTTTTTGTCTCCATCTATAGCTGGAAAAGTCATTCCTCTCACTGCCTCCCCTCCTCGTAGCGCAGTAACCATCAGTCACTGTATGGCAGGTAAGCTC	GGAAAAGTCAT	GGAAAgGTCAT	TCTCCATCTATAGCTGGAAAgGTCATTCCTCTCACTGCCTCCCCTCCTCGTAGCG	ENST00000644036.2:c.987-33A>G	-	INTRONIC	0	2.16172e-06		0	1.78507e-06		5	2.46487e-06		16	4.74832e-06	0	9	3.25249e-06		6
4	SMARCB1	chr22	23833539	23833539	SNV	A	G	24175745	-	AGG	GTTCTCGCTACGAGGAGGGG	CTCCTCGTA	9	AGGTCATTCCTCTCACTGCCTCCC	24	AGGTCATTCCTCTCACTGCCTCCCCTCCTCGTA	2	22	0.555556	-0.1785		TAGCTGGAAAAGTCATTCCTCTCACTGCCTCCCCTCCTCGTAGCGAGAACCCTCT	55	ACACTGAGTGAAGGCT	1	CTGTATGGCA	GCGAGAAAAGCCTTGTTTGGTTCTCGCTACGAGGAGGGGGTTTGGAGACGTTGACTATCGTCTCGGTGCAGGTCATTCCTCTCACTGCCTCCCCTCCTCGTACGCGGTTCTATCTAGTTACGCGTTAAACCAACTAGAATTTTTTTGAGTCAGTAGCTGGAAAAGTCATTCCTCTCACTGCCTCCCCTCCTCGTAGCGAGAACCCTCTACACTGAGTGAAGGCTCTGTATGGCAGGTAAGCTC	GGAAAAGTCAT	GGAAAgGTCAT	TAGCTGGAAAgGTCATTCCTCTCACTGCCTCCCCTCCTCGTAGCGAGAACCCTCT	ENST00000644036.2:c.987-33A>G	-	INTRONIC	7	1.72937e-05		14	2.67761e-05	0	262	0.000108043	0	398	0.000111446	0	366	0.000119366	0.273224	473
5	SMARCB1	chr22	23833539	23833539	SNV	A	T	24175719	+	TGG	GAGGATTCTCCATCTATAGC	CCTAAGAGGTAGATA	15	TCGACCTTTACAGTAAGGA	19	AGGAATGACATTTCCAGCTATAGATGGAGAATCC	9	10	0.4	-0.3193	64.8942	TTTCTGAGGATTCTCCATCTATAGCTGGAAAAGTCATTCCTCTCACTGCCTCCCC	55	GATGAGGAGGCGCTCT	1	CTGTATGGCA	GCGAGAAAAGCCTTGTTTGGAGGATTCTCCATCTATAGCGTTTGGAGACGTTGACTATCGTCTCGGTGCAGGAATGACATTTCCAGCTATAGATGGAGAATCCCGCGGTTCTATCTAGTTACGCGTTAAACCAACTAGAATTTTTTTGAGTCATTTCTGAGGATTCTCCATCTATAGCTGGAAAAGTCATTCCTCTCACTGCCTCCCCGATGAGGAGGCGCTCTCTGTATGGCAGGTAAGCTC	GGAAAAGTCAT	GGAAAtGTCAT	TTTCTGAGGATTCTCCATCTATAGCTGGAAAtGTCATTCCTCTCACTGCCTCCCC	ENST00000644036.2:c.987-33A>T	-	INTRONIC	55	0.000121056	3.63636	82	0.000148161	3.65854	636	0.000261687	17.2956	1111	0.000310596	25.1125	786	0.000255971	37.4046	1081
5	SMARCB1	chr22	23833539	23833539	SNV	A	T	24175719	+	TGG	GAGGATTCTCCATCTATAGC	CCTAAGAGGTAGATA	15	TCGACCTTTACAGTAAGGAG	20	GAGGAATGACATTTCCAGCTATAGATGGAGAATCC	10	10	0.4	-0.3193	65.5783	TTTCTGAGGATTCTCCATCTATAGCTGGAAAAGTCATTCCTCTCACTGCCTCCCC	55	GTGCGGTTCCTAGAAC	1	CTGTATGGCA	GCGAGAAAAGCCTTGTTTGGAGGATTCTCCATCTATAGCGTTTGGAGACGTTGACTATCGTCTCGGTGCGAGGAATGACATTTCCAGCTATAGATGGAGAATCCCGCGGTTCTATCTAGTTACGCGTTAAACCAACTAGAATTTTTTTGAGTCTTTCTGAGGATTCTCCATCTATAGCTGGAAAAGTCATTCCTCTCACTGCCTCCCCGTGCGGTTCCTAGAACCTGTATGGCAGGTAAGCTC	GGAAAAGTCAT	GGAAAtGTCAT	TTTCTGAGGATTCTCCATCTATAGCTGGAAAtGTCATTCCTCTCACTGCCTCCCC	ENST00000644036.2:c.987-33A>T	-	INTRONIC	13	3.02641e-05	0	2	5.35522e-06		85	3.53298e-05	11.7647	235	6.59178e-05	6.80851	142	4.65106e-05	26.0563	185
5	SMARCB1	chr22	23833539	23833539	SNV	A	T	24175719	+	TGG	GAGGATTCTCCATCTATAGC	CCTAAGAGGTAGATA	15	TCGACCTTTACAGTAAGG	18	GGAATGACATTTCCAGCTATAGATGGAGAATCC	8	10	0.4	-0.3193	62.3094	TTTCTGAGGATTCTCCATCTATAGCTGGAAAAGTCATTCCTCTCACTGCCTCCCC	55	ACATGGTTCAAGGCTT	1	CTGTATGGCA	GCGAGAAAAGCCTTGTTTGGAGGATTCTCCATCTATAGCGTTTGGAGACGTTGACTATCGTCTCGGTGCGGAATGACATTTCCAGCTATAGATGGAGAATCCCGCGGTTCTATCTAGTTACGCGTTAAACCAACTAGAATTTTTTTGAGTCAGTTTCTGAGGATTCTCCATCTATAGCTGGAAAAGTCATTCCTCTCACTGCCTCCCCACATGGTTCAAGGCTTCTGTATGGCAGGTAAGCTC	GGAAAAGTCAT	GGAAAtGTCAT	TTTCTGAGGATTCTCCATCTATAGCTGGAAAtGTCATTCCTCTCACTGCCTCCCC	ENST00000644036.2:c.987-33A>T	-	INTRONIC	16	3.67492e-05	0	18	3.39164e-05	11.1111	263	0.000108454	7.22433	548	0.000153343	6.93431	233	7.61082e-05	18.0258	459
5	SMARCB1	chr22	23833539	23833539	SNV	A	T	24175735	-	AGG	CGAGGAGGGGAGGCAGTGAG	ACTGCCTCC	9	TAGCTGGAAATGTCATTCCTCTC	23	TAGCTGGAAATGTCATTCCTCTCACTGCCTCC	11	12	0.666667	-0.1392		TCTCCATCTATAGCTGGAAAAGTCATTCCTCTCACTGCCTCCCCTCCTCGTAGCG	55	GGGAGATGTTACCGAT	1	CTGTATGGCA	GCGAGAAAAGCCTTGTTTGCGAGGAGGGGAGGCAGTGAGGTTTGGAGACGTTGACTATCGTCTCGGTGCTAGCTGGAAATGTCATTCCTCTCACTGCCTCCCGCGGTTCTATCTAGTTACGCGTTAAACCAACTAGAATTTTTTTGAGTCAGATCTCCATCTATAGCTGGAAAAGTCATTCCTCTCACTGCCTCCCCTCCTCGTAGCGGGGAGATGTTACCGATCTGTATGGCAGGTAAGCTC	GGAAAAGTCAT	GGAAAtGTCAT	TCTCCATCTATAGCTGGAAAtGTCATTCCTCTCACTGCCTCCCCTCCTCGTAGCG	ENST00000644036.2:c.987-33A>T	-	INTRONIC	95	0.000207525	1.05263	85	0.000153516	1.17647	291	0.000119957	2.74914	510	0.000142729	1.56863	343	0.000111886	4.66472	502
5	SMARCB1	chr22	23833539	23833539	SNV	A	T	24175735	-	AGG	CGAGGAGGGGAGGCAGTGAG	ACTGCCTCC	9	ATAGCTGGAAATGTCATTCCTCTC	24	ATAGCTGGAAATGTCATTCCTCTCACTGCCTCC	12	12	0.666667	-0.1392		TCTCCATCTATAGCTGGAAAAGTCATTCCTCTCACTGCCTCCCCTCCTCGTAGCG	55	ACTTGTTGTTGACGTT	1	CTGTATGGCA	GCGAGAAAAGCCTTGTTTGCGAGGAGGGGAGGCAGTGAGGTTTGGAGACGTTGACTATCGTCTCGGTGCATAGCTGGAAATGTCATTCCTCTCACTGCCTCCCGCGGTTCTATCTAGTTACGCGTTAAACCAACTAGAATTTTTTTGAGTCAGTCTCCATCTATAGCTGGAAAAGTCATTCCTCTCACTGCCTCCCCTCCTCGTAGCGACTTGTTGTTGACGTTCTGTATGGCAGGTAAGCTC	GGAAAAGTCAT	GGAAAtGTCAT	TCTCCATCTATAGCTGGAAAtGTCATTCCTCTCACTGCCTCCCCTCCTCGTAGCG	ENST00000644036.2:c.987-33A>T	-	INTRONIC	77	0.000168614	1.2987	109	0.000196358	0	216	8.9146e-05	0	354	9.91561e-05	0	280	9.13949e-05	2.14286	339
5	SMARCB1	chr22	23833539	23833539	SNV	A	T	24175735	-	AGG	CGAGGAGGGGAGGCAGTGAG	ACTGCCTCCCCTCCT	15	ATAGCTGGAAATGTCATTCCTCTC	24	ATAGCTGGAAATGTCATTCCTCTCACTGCCTCCCCTCCT	12	12	0.666667	-0.1392		TCTCCATCTATAGCTGGAAAAGTCATTCCTCTCACTGCCTCCCCTCCTCGTAGCG	55	GAACATCTCTACTCAT	1	CTGTATGGCA	GCGAGAAAAGCCTTGTTTGCGAGGAGGGGAGGCAGTGAGGTTTGGAGACGTTGACTATCGTCTCGGTGCATAGCTGGAAATGTCATTCCTCTCACTGCCTCCCCTCCTCGCGGTTCTATCTAGTTACGCGTTAAACCAACTAGAATTTTTTTGTCTCCATCTATAGCTGGAAAAGTCATTCCTCTCACTGCCTCCCCTCCTCGTAGCGGAACATCTCTACTCATCTGTATGGCAGGTAAGCTC	GGAAAAGTCAT	GGAAAtGTCAT	TCTCCATCTATAGCTGGAAAtGTCATTCCTCTCACTGCCTCCCCTCCTCGTAGCG	ENST00000644036.2:c.987-33A>T	-	INTRONIC	0	2.16172e-06		0	1.78507e-06		0	4.10811e-07		0	2.79313e-07		0	3.25249e-07		3
5	SMARCB1	chr22	23833539	23833539	SNV	A	T	24175745	-	AGG	GTTCTCGCTACGAGGAGGGG	CTCCTCGTA	9	ATGTCATTCCTCTCACTGCCTCCC	24	ATGTCATTCCTCTCACTGCCTCCCCTCCTCGTA	2	22	0.555556	-0.1785		TAGCTGGAAAAGTCATTCCTCTCACTGCCTCCCCTCCTCGTAGCGAGAACCCTCT	55	CTACATTGTGTTGGGA	1	CTGTATGGCA	GCGAGAAAAGCCTTGTTTGGTTCTCGCTACGAGGAGGGGGTTTGGAGACGTTGACTATCGTCTCGGTGCATGTCATTCCTCTCACTGCCTCCCCTCCTCGTACGCGGTTCTATCTAGTTACGCGTTAAACCAACTAGAATTTTTTTGAGTCAGTAGCTGGAAAAGTCATTCCTCTCACTGCCTCCCCTCCTCGTAGCGAGAACCCTCTCTACATTGTGTTGGGACTGTATGGCAGGTAAGCTC	GGAAAAGTCAT	GGAAAtGTCAT	TAGCTGGAAAtGTCATTCCTCTCACTGCCTCCCCTCCTCGTAGCGAGAACCCTCT	ENST00000644036.2:c.987-33A>T	-	INTRONIC	2	6.48515e-06		2	5.35522e-06		73	3.04e-05	0	103	2.90485e-05	4.85437	124	4.06561e-05	0.806452	127
6	SMARCB1	chr22	23833540	23833540	SNV	G	A	24175735	-	AGG	CGAGGAGGGGAGGCAGTGAG	ACTGCCTCC	9	TGGAAAAATCATTCCTCTC	19	TGGAAAAATCATTCCTCTCACTGCCTCC	8	11	0.666667	-0.1392		TCTCCATCTATAGCTGGAAAAGTCATTCCTCTCACTGCCTCCCCTCCTCGTAGCG	55	CCTATTATCGTGGGAA	1	CTGTATGGCA	GCGAGAAAAGCCTTGTTTGCGAGGAGGGGAGGCAGTGAGGTTTGGAGACGTTGACTATCGTCTCGGTGCTGGAAAAATCATTCCTCTCACTGCCTCCCGCGGTTCTATCTAGTTACGCGTTAAACCAACTAGAATTTTTTTGAGTCAGATCTGTCTCCATCTATAGCTGGAAAAGTCATTCCTCTCACTGCCTCCCCTCCTCGTAGCGCCTATTATCGTGGGAACTGTATGGCAGGTAAGCTC	GAAAAGTCATT	GAAAAaTCATT	TCTCCATCTATAGCTGGAAAAaTCATTCCTCTCACTGCCTCCCCTCCTCGTAGCG	ENST00000644036.2:c.987-32G>A	-	INTRONIC	9	2.16172e-05		59	0.000107104	0	253	0.000104346	0.395257	516	0.000144405	0.193798	405	0.000132051	4.69136	516
6	SMARCB1	chr22	23833540	23833540	SNV	G	A	24175735	-	AGG	CGAGGAGGGGAGGCAGTGAG	ACTGCCTCCCCTCCT	15	TGGAAAAATCATTCCTCTC	19	TGGAAAAATCATTCCTCTCACTGCCTCCCCTCCT	8	11	0.666667	-0.1392		TCTCCATCTATAGCTGGAAAAGTCATTCCTCTCACTGCCTCCCCTCCTCGTAGCG	55	TCGAGGCAGCTATGCT	1	CTGTATGGCA	GCGAGAAAAGCCTTGTTTGCGAGGAGGGGAGGCAGTGAGGTTTGGAGACGTTGACTATCGTCTCGGTGCTGGAAAAATCATTCCTCTCACTGCCTCCCCTCCTCGCGGTTCTATCTAGTTACGCGTTAAACCAACTAGAATTTTTTTGAGTCATCTCCATCTATAGCTGGAAAAGTCATTCCTCTCACTGCCTCCCCTCCTCGTAGCGTCGAGGCAGCTATGCTCTGTATGGCAGGTAAGCTC	GAAAAGTCATT	GAAAAaTCATT	TCTCCATCTATAGCTGGAAAAaTCATTCCTCTCACTGCCTCCCCTCCTCGTAGCG	ENST00000644036.2:c.987-32G>A	-	INTRONIC	2	6.48515e-06		0	1.78507e-06		6	2.87568e-06		10	3.07244e-06	0	21	7.15547e-06	0	27
6	SMARCB1	chr22	23833540	23833540	SNV	G	A	24175735	-	AGG	CGAGGAGGGGAGGCAGTGAG	ACTGCCTCC	9	GCTGGAAAAATCATTCCTCTC	21	GCTGGAAAAATCATTCCTCTCACTGCCTCC	10	11	0.666667	-0.1392		TCTCCATCTATAGCTGGAAAAGTCATTCCTCTCACTGCCTCCCCTCCTCGTAGCG	55	CGATGTAAGGCATGGT	1	CTGTATGGCA	GCGAGAAAAGCCTTGTTTGCGAGGAGGGGAGGCAGTGAGGTTTGGAGACGTTGACTATCGTCTCGGTGCGCTGGAAAAATCATTCCTCTCACTGCCTCCCGCGGTTCTATCTAGTTACGCGTTAAACCAACTAGAATTTTTTTGAGTCAGATCTCTCCATCTATAGCTGGAAAAGTCATTCCTCTCACTGCCTCCCCTCCTCGTAGCGCGATGTAAGGCATGGTCTGTATGGCAGGTAAGCTC	GAAAAGTCATT	GAAAAaTCATT	TCTCCATCTATAGCTGGAAAAaTCATTCCTCTCACTGCCTCCCCTCCTCGTAGCG	ENST00000644036.2:c.987-32G>A	-	INTRONIC	164	0.000356683	0	387	0.000692609	0	716	0.000294552	2.09497	1322	0.000369531	0.832073	921	0.000299879	4.12595	1004
6	SMARCB1	chr22	23833540	23833540	SNV	G	A	24175719	+	TGG	GAGGATTCTCCATCTATAGC	CCTAAGAGGTAGATA	15	TCGACCTTTTTAGTAAGGAGAGT	23	TGAGAGGAATGATTTTTCCAGCTATAGATGGAGAATCC	12	11	0.4	-0.3193	35.1911	TTTCTGAGGATTCTCCATCTATAGCTGGAAAAGTCATTCCTCTCACTGCCTCCCC	55	CGATGGCGTAGTAGTA	1	CTGTATGGCA	GCGAGAAAAGCCTTGTTTGGAGGATTCTCCATCTATAGCGTTTGGAGACGTTGACTATCGTCTCGGTGCTGAGAGGAATGATTTTTCCAGCTATAGATGGAGAATCCCGCGGTTCTATCTAGTTACGCGTTAAACCAACTAGAATTTTTTTGATTTCTGAGGATTCTCCATCTATAGCTGGAAAAGTCATTCCTCTCACTGCCTCCCCCGATGGCGTAGTAGTACTGTATGGCAGGTAAGCTC	GAAAAGTCATT	GAAAAaTCATT	TTTCTGAGGATTCTCCATCTATAGCTGGAAAAaTCATTCCTCTCACTGCCTCCCC	ENST00000644036.2:c.987-32G>A	-	INTRONIC	87	0.000190231	0	63	0.000114245	0	496	0.000204173	0	930	0.00026004	0	597	0.000194499	0.167504	866
6	SMARCB1	chr22	23833540	23833540	SNV	G	A	24175719	+	TGG	GAGGATTCTCCATCTATAGC	CCTAAGAGGTAGATA	15	TCGACCTTTTTAGTAAGGAGAG	22	GAGAGGAATGATTTTTCCAGCTATAGATGGAGAATCC	11	11	0.4	-0.3193	30.2742	TTTCTGAGGATTCTCCATCTATAGCTGGAAAAGTCATTCCTCTCACTGCCTCCCC	55	GGCGTGTGTCTGCAAT	1	CTGTATGGCA	GCGAGAAAAGCCTTGTTTGGAGGATTCTCCATCTATAGCGTTTGGAGACGTTGACTATCGTCTCGGTGCGAGAGGAATGATTTTTCCAGCTATAGATGGAGAATCCCGCGGTTCTATCTAGTTACGCGTTAAACCAACTAGAATTTTTTTGAGTTTCTGAGGATTCTCCATCTATAGCTGGAAAAGTCATTCCTCTCACTGCCTCCCCGGCGTGTGTCTGCAATCTGTATGGCAGGTAAGCTC	GAAAAGTCATT	GAAAAaTCATT	TTTCTGAGGATTCTCCATCTATAGCTGGAAAAaTCATTCCTCTCACTGCCTCCCC	ENST00000644036.2:c.987-32G>A	-	INTRONIC	35	7.78219e-05	0	46	8.38985e-05	0	271	0.000111741	0	411	0.000115077	0	241	7.87102e-05	0	534
6	SMARCB1	chr22	23833540	23833540	SNV	G	A	24175719	+	TGG	GAGGATTCTCCATCTATAGC	CCTAAGAGGTAGATA	15	TCGACCTTTTTAGTAAGGAG	20	GAGGAATGATTTTTCCAGCTATAGATGGAGAATCC	9	11	0.4	-0.3193	18.7907	TTTCTGAGGATTCTCCATCTATAGCTGGAAAAGTCATTCCTCTCACTGCCTCCCC	55	CCTACACTCTCCAGGG	1	CTGTATGGCA	GCGAGAAAAGCCTTGTTTGGAGGATTCTCCATCTATAGCGTTTGGAGACGTTGACTATCGTCTCGGTGCGAGGAATGATTTTTCCAGCTATAGATGGAGAATCCCGCGGTTCTATCTAGTTACGCGTTAAACCAACTAGAATTTTTTTGAGTCTTTCTGAGGATTCTCCATCTATAGCTGGAAAAGTCATTCCTCTCACTGCCTCCCCCCTACACTCTCCAGGGCTGTATGGCAGGTAAGCTC	GAAAAGTCATT	GAAAAaTCATT	TTTCTGAGGATTCTCCATCTATAGCTGGAAAAaTCATTCCTCTCACTGCCTCCCC	ENST00000644036.2:c.987-32G>A	-	INTRONIC	37	8.21453e-05	0	100	0.000180292	0	518	0.000213211	0	816	0.000228199	0	720	0.000234504	0	932
6	SMARCB1	chr22	23833540	23833540	SNV	G	A	24175745	-	AGG	GTTCTCGCTACGAGGAGGGG	CTCCTCGTA	9	AATCATTCCTCTCACTGCCTCCC	23	AATCATTCCTCTCACTGCCTCCCCTCCTCGTA	2	21	0.555556	-0.1785		TAGCTGGAAAAGTCATTCCTCTCACTGCCTCCCCTCCTCGTAGCGAGAACCCTCT	55	CTGCCTAAGCTAGTGG	1	CTGTATGGCA	GCGAGAAAAGCCTTGTTTGGTTCTCGCTACGAGGAGGGGGTTTGGAGACGTTGACTATCGTCTCGGTGCAATCATTCCTCTCACTGCCTCCCCTCCTCGTACGCGGTTCTATCTAGTTACGCGTTAAACCAACTAGAATTTTTTTGAGTCAGATAGCTGGAAAAGTCATTCCTCTCACTGCCTCCCCTCCTCGTAGCGAGAACCCTCTCTGCCTAAGCTAGTGGCTGTATGGCAGGTAAGCTC	GAAAAGTCATT	GAAAAaTCATT	TAGCTGGAAAAaTCATTCCTCTCACTGCCTCCCCTCCTCGTAGCGAGAACCCTCT	ENST00000644036.2:c.987-32G>A	-	INTRONIC	1	4.32344e-06		58	0.000105319	0	193	7.96973e-05	0	273	7.65317e-05	0	246	8.03365e-05	0	296
6	SMARCB1	chr22	23833540	23833540	SNV	G	A	24175745	-	AGG	GTTCTCGCTACGAGGAGGGG	CTCCTCGTA	9	ATCATTCCTCTCACTGCCTCCC	22	ATCATTCCTCTCACTGCCTCCCCTCCTCGTA	1	21	0.555556	-0.1785		TAGCTGGAAAAGTCATTCCTCTCACTGCCTCCCCTCCTCGTAGCGAGAACCCTCT	55	TACCTTAAGCGCCTCA	1	CTGTATGGCA	GCGAGAAAAGCCTTGTTTGGTTCTCGCTACGAGGAGGGGGTTTGGAGACGTTGACTATCGTCTCGGTGCATCATTCCTCTCACTGCCTCCCCTCCTCGTACGCGGTTCTATCTAGTTACGCGTTAAACCAACTAGAATTTTTTTGAGTCAGATTAGCTGGAAAAGTCATTCCTCTCACTGCCTCCCCTCCTCGTAGCGAGAACCCTCTTACCTTAAGCGCCTCACTGTATGGCAGGTAAGCTC	GAAAAGTCATT	GAAAAaTCATT	TAGCTGGAAAAaTCATTCCTCTCACTGCCTCCCCTCCTCGTAGCGAGAACCCTCT	ENST00000644036.2:c.987-32G>A	-	INTRONIC	21	4.75578e-05	0	2	5.35522e-06		35	1.47892e-05	0	86	2.43002e-05	0	41	1.36605e-05	0	38
6	SMARCB1	chr22	23833540	23833540	SNV	G	A	24175745	-	AGG	GTTCTCGCTACGAGGAGGGG	CTCCTCGTA	9	AAAATCATTCCTCTCACTGCCTCCC	25	AAAATCATTCCTCTCACTGCCTCCCCTCCTCGTA	4	21	0.555556	-0.1785	23.761	TAGCTGGAAAAGTCATTCCTCTCACTGCCTCCCCTCCTCGTAGCGAGAACCCTCT	55	AAGACCTCAGCATGAG	1	CTGTATGGCA	GCGAGAAAAGCCTTGTTTGGTTCTCGCTACGAGGAGGGGGTTTGGAGACGTTGACTATCGTCTCGGTGCAAAATCATTCCTCTCACTGCCTCCCCTCCTCGTACGCGGTTCTATCTAGTTACGCGTTAAACCAACTAGAATTTTTTTGAGTCATAGCTGGAAAAGTCATTCCTCTCACTGCCTCCCCTCCTCGTAGCGAGAACCCTCTAAGACCTCAGCATGAGCTGTATGGCAGGTAAGCTC	GAAAAGTCATT	GAAAAaTCATT	TAGCTGGAAAAaTCATTCCTCTCACTGCCTCCCCTCCTCGTAGCGAGAACCCTCT	ENST00000644036.2:c.987-32G>A	-	INTRONIC	37	8.21453e-05	0	32	5.89074e-05	0	213	8.79136e-05	0	374	0.000104742	0	233	7.61082e-05	0	392
7	SMARCB1	chr22	23833540	23833540	SNV	G	C	24175735	-	AGG	CGAGGAGGGGAGGCAGTGAG	ACTGCCTCC	9	GCTGGAAAACTCATTCCTCTC	21	GCTGGAAAACTCATTCCTCTCACTGCCTCC	10	11	0.666667	-0.1392		TCTCCATCTATAGCTGGAAAAGTCATTCCTCTCACTGCCTCCCCTCCTCGTAGCG	55	CCTATTACAACTGGCC	1	CTGTATGGCA	GCGAGAAAAGCCTTGTTTGCGAGGAGGGGAGGCAGTGAGGTTTGGAGACGTTGACTATCGTCTCGGTGCGCTGGAAAACTCATTCCTCTCACTGCCTCCCGCGGTTCTATCTAGTTACGCGTTAAACCAACTAGAATTTTTTTGAGTCAGATCTCTCCATCTATAGCTGGAAAAGTCATTCCTCTCACTGCCTCCCCTCCTCGTAGCGCCTATTACAACTGGCCCTGTATGGCAGGTAAGCTC	GAAAAGTCATT	GAAAAcTCATT	TCTCCATCTATAGCTGGAAAAcTCATTCCTCTCACTGCCTCCCCTCCTCGTAGCG	ENST00000644036.2:c.987-32G>C	-	INTRONIC	11	2.59406e-05	0	52	9.46089e-05	0	133	5.50487e-05	6.01504	242	6.7873e-05	3.71901	116	3.80541e-05	7.75862	191
7	SMARCB1	chr22	23833540	23833540	SNV	G	C	24175735	-	AGG	CGAGGAGGGGAGGCAGTGAG	ACTGCCTCC	9	TAGCTGGAAAACTCATTCCTCTC	23	TAGCTGGAAAACTCATTCCTCTCACTGCCTCC	12	11	0.666667	-0.1392		TCTCCATCTATAGCTGGAAAAGTCATTCCTCTCACTGCCTCCCCTCCTCGTAGCG	55	GTAGGCCAGTTTGCGT	1	CTGTATGGCA	GCGAGAAAAGCCTTGTTTGCGAGGAGGGGAGGCAGTGAGGTTTGGAGACGTTGACTATCGTCTCGGTGCTAGCTGGAAAACTCATTCCTCTCACTGCCTCCCGCGGTTCTATCTAGTTACGCGTTAAACCAACTAGAATTTTTTTGAGTCAGATCTCCATCTATAGCTGGAAAAGTCATTCCTCTCACTGCCTCCCCTCCTCGTAGCGGTAGGCCAGTTTGCGTCTGTATGGCAGGTAAGCTC	GAAAAGTCATT	GAAAAcTCATT	TCTCCATCTATAGCTGGAAAAcTCATTCCTCTCACTGCCTCCCCTCCTCGTAGCG	ENST00000644036.2:c.987-32G>C	-	INTRONIC	124	0.000270215	1.6129	100	0.000180292	0	692	0.000284692	1.44509	1112	0.000310875	2.96763	919	0.000299229	5.76714	1047
7	SMARCB1	chr22	23833540	23833540	SNV	G	C	24175735	-	AGG	CGAGGAGGGGAGGCAGTGAG	ACTGCCTCC	9	TGGAAAACTCATTCCTCTC	19	TGGAAAACTCATTCCTCTCACTGCCTCC	8	11	0.666667	-0.1392		TCTCCATCTATAGCTGGAAAAGTCATTCCTCTCACTGCCTCCCCTCCTCGTAGCG	55	TAGGCATCAGATCGGA	1	CTGTATGGCA	GCGAGAAAAGCCTTGTTTGCGAGGAGGGGAGGCAGTGAGGTTTGGAGACGTTGACTATCGTCTCGGTGCTGGAAAACTCATTCCTCTCACTGCCTCCCGCGGTTCTATCTAGTTACGCGTTAAACCAACTAGAATTTTTTTGAGTCAGATCTGTCTCCATCTATAGCTGGAAAAGTCATTCCTCTCACTGCCTCCCCTCCTCGTAGCGTAGGCATCAGATCGGACTGTATGGCAGGTAAGCTC	GAAAAGTCATT	GAAAAcTCATT	TCTCCATCTATAGCTGGAAAAcTCATTCCTCTCACTGCCTCCCCTCCTCGTAGCG	ENST00000644036.2:c.987-32G>C	-	INTRONIC	116	0.000252921	0	149	0.000267761	0	623	0.000256346	5.13644	937	0.000261995	3.94877	800	0.000260524	10.125	955
7	SMARCB1	chr22	23833540	23833540	SNV	G	C	24175719	+	TGG	GAGGATTCTCCATCTATAGC	CCTAAGAGGTAGATA	15	TCGACCTTTTGAGTAAGGAGAGT	23	TGAGAGGAATGAGTTTTCCAGCTATAGATGGAGAATCC	12	11	0.4	-0.3193	60.3541	TTTCTGAGGATTCTCCATCTATAGCTGGAAAAGTCATTCCTCTCACTGCCTCCCC	55	GGCCGATTCATCATTC	1	CTGTATGGCA	GCGAGAAAAGCCTTGTTTGGAGGATTCTCCATCTATAGCGTTTGGAGACGTTGACTATCGTCTCGGTGCTGAGAGGAATGAGTTTTCCAGCTATAGATGGAGAATCCCGCGGTTCTATCTAGTTACGCGTTAAACCAACTAGAATTTTTTTGATTTCTGAGGATTCTCCATCTATAGCTGGAAAAGTCATTCCTCTCACTGCCTCCCCGGCCGATTCATCATTCCTGTATGGCAGGTAAGCTC	GAAAAGTCATT	GAAAAcTCATT	TTTCTGAGGATTCTCCATCTATAGCTGGAAAAcTCATTCCTCTCACTGCCTCCCC	ENST00000644036.2:c.987-32G>C	-	INTRONIC	10	2.37789e-05	0	43	7.85432e-05	0	169	6.98379e-05	1.18343	359	0.000100553	0.835655	167	5.46418e-05	1.1976	321
7	SMARCB1	chr22	23833540	23833540	SNV	G	C	24175719	+	TGG	GAGGATTCTCCATCTATAGC	CCTAAGAGGTAGATA	15	TCGACCTTTTGAGTAAGGA	19	AGGAATGAGTTTTCCAGCTATAGATGGAGAATCC	8	11	0.4	-0.3193	47.1964	TTTCTGAGGATTCTCCATCTATAGCTGGAAAAGTCATTCCTCTCACTGCCTCCCC	55	AACCATGCACGTTGGC	1	CTGTATGGCA	GCGAGAAAAGCCTTGTTTGGAGGATTCTCCATCTATAGCGTTTGGAGACGTTGACTATCGTCTCGGTGCAGGAATGAGTTTTCCAGCTATAGATGGAGAATCCCGCGGTTCTATCTAGTTACGCGTTAAACCAACTAGAATTTTTTTGAGTCATTTCTGAGGATTCTCCATCTATAGCTGGAAAAGTCATTCCTCTCACTGCCTCCCCAACCATGCACGTTGGCCTGTATGGCAGGTAAGCTC	GAAAAGTCATT	GAAAAcTCATT	TTTCTGAGGATTCTCCATCTATAGCTGGAAAAcTCATTCCTCTCACTGCCTCCCC	ENST00000644036.2:c.987-32G>C	-	INTRONIC	0	2.16172e-06		2	5.35522e-06		51	2.13622e-05	0	95	2.6814e-05	0	55	1.82139e-05	0	103
7	SMARCB1	chr22	23833540	23833540	SNV	G	C	24175719	+	TGG	GAGGATTCTCCATCTATAGC	CCTAAGAGGTAGATA	15	TCGACCTTTTGAGTAAGGAGAG	22	GAGAGGAATGAGTTTTCCAGCTATAGATGGAGAATCC	11	11	0.4	-0.3193	56.3698	TTTCTGAGGATTCTCCATCTATAGCTGGAAAAGTCATTCCTCTCACTGCCTCCCC	55	AAGTCTGTCCCTCTTT	1	CTGTATGGCA	GCGAGAAAAGCCTTGTTTGGAGGATTCTCCATCTATAGCGTTTGGAGACGTTGACTATCGTCTCGGTGCGAGAGGAATGAGTTTTCCAGCTATAGATGGAGAATCCCGCGGTTCTATCTAGTTACGCGTTAAACCAACTAGAATTTTTTTGAGTTTCTGAGGATTCTCCATCTATAGCTGGAAAAGTCATTCCTCTCACTGCCTCCCCAAGTCTGTCCCTCTTTCTGTATGGCAGGTAAGCTC	GAAAAGTCATT	GAAAAcTCATT	TTTCTGAGGATTCTCCATCTATAGCTGGAAAAcTCATTCCTCTCACTGCCTCCCC	ENST00000644036.2:c.987-32G>C	-	INTRONIC	11	2.59406e-05	0	1	3.57015e-06		61	2.54703e-05	0	78	2.20657e-05	0	59	1.95149e-05	3.38983	77
7	SMARCB1	chr22	23833540	23833540	SNV	G	C	24175745	-	AGG	GTTCTCGCTACGAGGAGGGG	CTCCTCGTA	9	AAACTCATTCCTCTCACTGCCTCCC	25	AAACTCATTCCTCTCACTGCCTCCCCTCCTCGTA	4	21	0.555556	-0.1785	21.5989	TAGCTGGAAAAGTCATTCCTCTCACTGCCTCCCCTCCTCGTAGCGAGAACCCTCT	55	GGCTCGAAGCGTTCCG	1	CTGTATGGCA	GCGAGAAAAGCCTTGTTTGGTTCTCGCTACGAGGAGGGGGTTTGGAGACGTTGACTATCGTCTCGGTGCAAACTCATTCCTCTCACTGCCTCCCCTCCTCGTACGCGGTTCTATCTAGTTACGCGTTAAACCAACTAGAATTTTTTTGAGTCATAGCTGGAAAAGTCATTCCTCTCACTGCCTCCCCTCCTCGTAGCGAGAACCCTCTGGCTCGAAGCGTTCCGCTGTATGGCAGGTAAGCTC	GAAAAGTCATT	GAAAAcTCATT	TAGCTGGAAAAcTCATTCCTCTCACTGCCTCCCCTCCTCGTAGCGAGAACCCTCT	ENST00000644036.2:c.987-32G>C	-	INTRONIC	41	9.07922e-05	0	47	8.56835e-05	0	303	0.000124887	0.330033	498	0.000139377	0.803213	417	0.000135954	0.479616	516
8	SMARCB1	chr22	23833540	23833540	SNV	G	T	24175735	-	AGG	CGAGGAGGGGAGGCAGTGAG	ACTGCCTCC	9	TGGAAAATTCATTCCTCTC	19	TGGAAAATTCATTCCTCTCACTGCCTCC	8	11	0.666667	-0.1392		TCTCCATCTATAGCTGGAAAAGTCATTCCTCTCACTGCCTCCCCTCCTCGTAGCG	55	AGAATAGAGTGGTAAT	1	CTGTATGGCA	GCGAGAAAAGCCTTGTTTGCGAGGAGGGGAGGCAGTGAGGTTTGGAGACGTTGACTATCGTCTCGGTGCTGGAAAATTCATTCCTCTCACTGCCTCCCGCGGTTCTATCTAGTTACGCGTTAAACCAACTAGAATTTTTTTGAGTCAGATCTGTCTCCATCTATAGCTGGAAAAGTCATTCCTCTCACTGCCTCCCCTCCTCGTAGCGAGAATAGAGTGGTAATCTGTATGGCAGGTAAGCTC	GAAAAGTCATT	GAAAAtTCATT	TCTCCATCTATAGCTGGAAAAtTCATTCCTCTCACTGCCTCCCCTCCTCGTAGCG	ENST00000644036.2:c.987-32G>T	-	INTRONIC	65	0.000142673	3.07692	29	5.35522e-05	3.44828	279	0.000115027	2.86738	589	0.000164795	5.60272	386	0.000125871	15.8031	477
8	SMARCB1	chr22	23833540	23833540	SNV	G	T	24175735	-	AGG	CGAGGAGGGGAGGCAGTGAG	ACTGCCTCCCCTCCT	15	TGGAAAATTCATTCCTCTC	19	TGGAAAATTCATTCCTCTCACTGCCTCCCCTCCT	8	11	0.666667	-0.1392		TCTCCATCTATAGCTGGAAAAGTCATTCCTCTCACTGCCTCCCCTCCTCGTAGCG	55	ATCTACTTCTGTTTGT	1	CTGTATGGCA	GCGAGAAAAGCCTTGTTTGCGAGGAGGGGAGGCAGTGAGGTTTGGAGACGTTGACTATCGTCTCGGTGCTGGAAAATTCATTCCTCTCACTGCCTCCCCTCCTCGCGGTTCTATCTAGTTACGCGTTAAACCAACTAGAATTTTTTTGAGTCATCTCCATCTATAGCTGGAAAAGTCATTCCTCTCACTGCCTCCCCTCCTCGTAGCGATCTACTTCTGTTTGTCTGTATGGCAGGTAAGCTC	GAAAAGTCATT	GAAAAtTCATT	TCTCCATCTATAGCTGGAAAAtTCATTCCTCTCACTGCCTCCCCTCCTCGTAGCG	ENST00000644036.2:c.987-32G>T	-	INTRONIC	0	2.16172e-06		0	1.78507e-06		9	4.10811e-06		0	2.79313e-07		2	9.75747e-07		2
8	SMARCB1	chr22	23833540	23833540	SNV	G	T	24175735	-	AGG	CGAGGAGGGGAGGCAGTGAG	ACTGCCTCC	9	GCTGGAAAATTCATTCCTCTC	21	GCTGGAAAATTCATTCCTCTCACTGCCTCC	10	11	0.666667	-0.1392		TCTCCATCTATAGCTGGAAAAGTCATTCCTCTCACTGCCTCCCCTCCTCGTAGCG	55	TCAGATGCATGGTCAT	1	CTGTATGGCA	GCGAGAAAAGCCTTGTTTGCGAGGAGGGGAGGCAGTGAGGTTTGGAGACGTTGACTATCGTCTCGGTGCGCTGGAAAATTCATTCCTCTCACTGCCTCCCGCGGTTCTATCTAGTTACGCGTTAAACCAACTAGAATTTTTTTGAGTCAGATCTCTCCATCTATAGCTGGAAAAGTCATTCCTCTCACTGCCTCCCCTCCTCGTAGCGTCAGATGCATGGTCATCTGTATGGCAGGTAAGCTC	GAAAAGTCATT	GAAAAtTCATT	TCTCCATCTATAGCTGGAAAAtTCATTCCTCTCACTGCCTCCCCTCCTCGTAGCG	ENST00000644036.2:c.987-32G>T	-	INTRONIC	125	0.000272376	2.4	123	0.000221349	1.62602	585	0.000240735	5.98291	996	0.000278475	5.62249	788	0.000256621	13.3249	802
8	SMARCB1	chr22	23833540	23833540	SNV	G	T	24175719	+	TGG	GAGGATTCTCCATCTATAGC	CCTAAGAGGTAGATA	15	TCGACCTTTTAAGTAAGGAGAGT	23	TGAGAGGAATGAATTTTCCAGCTATAGATGGAGAATCC	12	11	0.4	-0.3193	55.06	TTTCTGAGGATTCTCCATCTATAGCTGGAAAAGTCATTCCTCTCACTGCCTCCCC	55	TTTGTCACACGTTGGC	1	CTGTATGGCA	GCGAGAAAAGCCTTGTTTGGAGGATTCTCCATCTATAGCGTTTGGAGACGTTGACTATCGTCTCGGTGCTGAGAGGAATGAATTTTCCAGCTATAGATGGAGAATCCCGCGGTTCTATCTAGTTACGCGTTAAACCAACTAGAATTTTTTTGATTTCTGAGGATTCTCCATCTATAGCTGGAAAAGTCATTCCTCTCACTGCCTCCCCTTTGTCACACGTTGGCCTGTATGGCAGGTAAGCTC	GAAAAGTCATT	GAAAAtTCATT	TTTCTGAGGATTCTCCATCTATAGCTGGAAAAtTCATTCCTCTCACTGCCTCCCC	ENST00000644036.2:c.987-32G>T	-	INTRONIC	8	1.94555e-05		0	1.78507e-06		89	3.6973e-05	1.1236	110	3.10037e-05	0	123	4.03309e-05	0.813008	193
8	SMARCB1	chr22	23833540	23833540	SNV	G	T	24175719	+	TGG	GAGGATTCTCCATCTATAGC	CCTAAGAGGTAGATA	15	TCGACCTTTTAAGTAAGGAGAG	22	GAGAGGAATGAATTTTCCAGCTATAGATGGAGAATCC	11	11	0.4	-0.3193	50.6206	TTTCTGAGGATTCTCCATCTATAGCTGGAAAAGTCATTCCTCTCACTGCCTCCCC	55	ACATGGTGTGGCGAAT	1	CTGTATGGCA	GCGAGAAAAGCCTTGTTTGGAGGATTCTCCATCTATAGCGTTTGGAGACGTTGACTATCGTCTCGGTGCGAGAGGAATGAATTTTCCAGCTATAGATGGAGAATCCCGCGGTTCTATCTAGTTACGCGTTAAACCAACTAGAATTTTTTTGAGTTTCTGAGGATTCTCCATCTATAGCTGGAAAAGTCATTCCTCTCACTGCCTCCCCACATGGTGTGGCGAATCTGTATGGCAGGTAAGCTC	GAAAAGTCATT	GAAAAtTCATT	TTTCTGAGGATTCTCCATCTATAGCTGGAAAAtTCATTCCTCTCACTGCCTCCCC	ENST00000644036.2:c.987-32G>T	-	INTRONIC	57	0.00012538	0	112	0.000201713	1.78571	457	0.000188151	0.218818	876	0.000244957	0.799087	669	0.000217917	0.149477	980
8	SMARCB1	chr22	23833540	23833540	SNV	G	T	24175719	+	TGG	GAGGATTCTCCATCTATAGC	CCTAAGAGGTAGATA	15	TCGACCTTTTAAGTAAGGAG	20	GAGGAATGAATTTTCCAGCTATAGATGGAGAATCC	9	11	0.4	-0.3193	41.8702	TTTCTGAGGATTCTCCATCTATAGCTGGAAAAGTCATTCCTCTCACTGCCTCCCC	55	TGTGGTAAGGCGACAT	1	CTGTATGGCA	GCGAGAAAAGCCTTGTTTGGAGGATTCTCCATCTATAGCGTTTGGAGACGTTGACTATCGTCTCGGTGCGAGGAATGAATTTTCCAGCTATAGATGGAGAATCCCGCGGTTCTATCTAGTTACGCGTTAAACCAACTAGAATTTTTTTGAGTCTTTCTGAGGATTCTCCATCTATAGCTGGAAAAGTCATTCCTCTCACTGCCTCCCCTGTGGTAAGGCGACATCTGTATGGCAGGTAAGCTC	GAAAAGTCATT	GAAAAtTCATT	TTTCTGAGGATTCTCCATCTATAGCTGGAAAAtTCATTCCTCTCACTGCCTCCCC	ENST00000644036.2:c.987-32G>T	-	INTRONIC	20	4.53961e-05	0	43	7.85432e-05	0	392	0.000161449	0.255102	670	0.000187419	0.149254	543	0.000176935	2.20994	718
8	SMARCB1	chr22	23833540	23833540	SNV	G	T	24175745	-	AGG	GTTCTCGCTACGAGGAGGGG	CTCCTCGTA	9	ATTCATTCCTCTCACTGCCTCCC	23	ATTCATTCCTCTCACTGCCTCCCCTCCTCGTA	2	21	0.555556	-0.1785		TAGCTGGAAAAGTCATTCCTCTCACTGCCTCCCCTCCTCGTAGCGAGAACCCTCT	55	CCACGGAGTCATACTG	1	CTGTATGGCA	GCGAGAAAAGCCTTGTTTGGTTCTCGCTACGAGGAGGGGGTTTGGAGACGTTGACTATCGTCTCGGTGCATTCATTCCTCTCACTGCCTCCCCTCCTCGTACGCGGTTCTATCTAGTTACGCGTTAAACCAACTAGAATTTTTTTGAGTCAGATAGCTGGAAAAGTCATTCCTCTCACTGCCTCCCCTCCTCGTAGCGAGAACCCTCTCCACGGAGTCATACTGCTGTATGGCAGGTAAGCTC	GAAAAGTCATT	GAAAAtTCATT	TAGCTGGAAAAtTCATTCCTCTCACTGCCTCCCCTCCTCGTAGCGAGAACCCTCT	ENST00000644036.2:c.987-32G>T	-	INTRONIC	11	2.59406e-05	9.09091	5	1.07104e-05		47	1.97189e-05	0	136	3.82659e-05	2.20588	110	3.61026e-05	4.54545	159
8	SMARCB1	chr22	23833540	23833540	SNV	G	T	24175745	-	AGG	GTTCTCGCTACGAGGAGGGG	CTCCTCGTA	9	TTCATTCCTCTCACTGCCTCCC	22	TTCATTCCTCTCACTGCCTCCCCTCCTCGTA	1	21	0.555556	-0.1785		TAGCTGGAAAAGTCATTCCTCTCACTGCCTCCCCTCCTCGTAGCGAGAACCCTCT	55	AACTTTCTCCGCGTTT	1	CTGTATGGCA	GCGAGAAAAGCCTTGTTTGGTTCTCGCTACGAGGAGGGGGTTTGGAGACGTTGACTATCGTCTCGGTGCTTCATTCCTCTCACTGCCTCCCCTCCTCGTACGCGGTTCTATCTAGTTACGCGTTAAACCAACTAGAATTTTTTTGAGTCAGATTAGCTGGAAAAGTCATTCCTCTCACTGCCTCCCCTCCTCGTAGCGAGAACCCTCTAACTTTCTCCGCGTTTCTGTATGGCAGGTAAGCTC	GAAAAGTCATT	GAAAAtTCATT	TAGCTGGAAAAtTCATTCCTCTCACTGCCTCCCCTCCTCGTAGCGAGAACCCTCT	ENST00000644036.2:c.987-32G>T	-	INTRONIC	51	0.000112409	9.80392	41	7.49731e-05	0	378	0.000155697	4.2328	739	0.000206691	3.11231	524	0.000170756	3.62595	701
8	SMARCB1	chr22	23833540	23833540	SNV	G	T	24175745	-	AGG	GTTCTCGCTACGAGGAGGGG	CTCCTCGTA	9	AAATTCATTCCTCTCACTGCCTCCC	25	AAATTCATTCCTCTCACTGCCTCCCCTCCTCGTA	4	21	0.555556	-0.1785	22.6967	TAGCTGGAAAAGTCATTCCTCTCACTGCCTCCCCTCCTCGTAGCGAGAACCCTCT	55	GCTCCTACATATACCG	1	CTGTATGGCA	GCGAGAAAAGCCTTGTTTGGTTCTCGCTACGAGGAGGGGGTTTGGAGACGTTGACTATCGTCTCGGTGCAAATTCATTCCTCTCACTGCCTCCCCTCCTCGTACGCGGTTCTATCTAGTTACGCGTTAAACCAACTAGAATTTTTTTGAGTCATAGCTGGAAAAGTCATTCCTCTCACTGCCTCCCCTCCTCGTAGCGAGAACCCTCTGCTCCTACATATACCGCTGTATGGCAGGTAAGCTC	GAAAAGTCATT	GAAAAtTCATT	TAGCTGGAAAAtTCATTCCTCTCACTGCCTCCCCTCCTCGTAGCGAGAACCCTCT	ENST00000644036.2:c.987-32G>T	-	INTRONIC	1	4.32344e-06		0	1.78507e-06		10	4.51892e-06	0	40	1.14518e-05	2.5	17	5.85448e-06	11.7647	17
9	SMARCB1	chr22	23833541	23833541	SNV	T	A	24175735	-	AGG	CGAGGAGGGGAGGCAGTGAG	ACTGCCTCC	9	TGGAAAAGACATTCCTCTC	19	TGGAAAAGACATTCCTCTCACTGCCTCC	9	10	0.666667	-0.1392		TCTCCATCTATAGCTGGAAAAGTCATTCCTCTCACTGCCTCCCCTCCTCGTAGCG	55	ATCCACCTCCGCATCT	1	CTGTATGGCA	GCGAGAAAAGCCTTGTTTGCGAGGAGGGGAGGCAGTGAGGTTTGGAGACGTTGACTATCGTCTCGGTGCTGGAAAAGACATTCCTCTCACTGCCTCCCGCGGTTCTATCTAGTTACGCGTTAAACCAACTAGAATTTTTTTGAGTCAGATCTGTCTCCATCTATAGCTGGAAAAGTCATTCCTCTCACTGCCTCCCCTCCTCGTAGCGATCCACCTCCGCATCTCTGTATGGCAGGTAAGCTC	AAAAGTCATTC	AAAAGaCATTC	TCTCCATCTATAGCTGGAAAAGaCATTCCTCTCACTGCCTCCCCTCCTCGTAGCG	ENST00000644036.2:c.987-31T>A	-	INTRONIC	165	0.000358845	0.606061	117	0.000210639	1.7094	776	0.0003192	3.35052	1159	0.000324003	3.71009	930	0.000302807	13.9785	1097
9	SMARCB1	chr22	23833541	23833541	SNV	T	A	24175735	-	AGG	CGAGGAGGGGAGGCAGTGAG	ACTGCCTCC	9	AGCTGGAAAAGACATTCCTCTC	22	AGCTGGAAAAGACATTCCTCTCACTGCCTCC	12	10	0.666667	-0.1392		TCTCCATCTATAGCTGGAAAAGTCATTCCTCTCACTGCCTCCCCTCCTCGTAGCG	55	ACTGAACCACCCTATC	1	CTGTATGGCA	GCGAGAAAAGCCTTGTTTGCGAGGAGGGGAGGCAGTGAGGTTTGGAGACGTTGACTATCGTCTCGGTGCAGCTGGAAAAGACATTCCTCTCACTGCCTCCCGCGGTTCTATCTAGTTACGCGTTAAACCAACTAGAATTTTTTTGAGTCAGATTCTCCATCTATAGCTGGAAAAGTCATTCCTCTCACTGCCTCCCCTCCTCGTAGCGACTGAACCACCCTATCCTGTATGGCAGGTAAGCTC	AAAAGTCATTC	AAAAGaCATTC	TCTCCATCTATAGCTGGAAAAGaCATTCCTCTCACTGCCTCCCCTCCTCGTAGCG	ENST00000644036.2:c.987-31T>A	-	INTRONIC	17	3.89109e-05	0	11	2.14209e-05	0	88	3.65622e-05	3.40909	147	4.13383e-05	1.36054	134	4.39086e-05	6.71642	126
9	SMARCB1	chr22	23833541	23833541	SNV	T	A	24175735	-	AGG	CGAGGAGGGGAGGCAGTGAG	ACTGCCTCC	9	GGAAAAGACATTCCTCTC	18	GGAAAAGACATTCCTCTCACTGCCTCC	8	10	0.666667	-0.1392		TCTCCATCTATAGCTGGAAAAGTCATTCCTCTCACTGCCTCCCCTCCTCGTAGCG	55	CGTCCATGTTCACGGC	1	CTGTATGGCA	GCGAGAAAAGCCTTGTTTGCGAGGAGGGGAGGCAGTGAGGTTTGGAGACGTTGACTATCGTCTCGGTGCGGAAAAGACATTCCTCTCACTGCCTCCCGCGGTTCTATCTAGTTACGCGTTAAACCAACTAGAATTTTTTTGAGTCAGATCTGATCTCCATCTATAGCTGGAAAAGTCATTCCTCTCACTGCCTCCCCTCCTCGTAGCGCGTCCATGTTCACGGCCTGTATGGCAGGTAAGCTC	AAAAGTCATTC	AAAAGaCATTC	TCTCCATCTATAGCTGGAAAAGaCATTCCTCTCACTGCCTCCCCTCCTCGTAGCG	ENST00000644036.2:c.987-31T>A	-	INTRONIC	0	2.16172e-06		13	2.4991e-05	0	79	3.28649e-05	10.1266	167	4.69246e-05	1.79641	109	3.57774e-05	3.66972	142
9	SMARCB1	chr22	23833541	23833541	SNV	T	A	24175745	-	AGG	GTTCTCGCTACGAGGAGGGG	CTCCTCGTA	9	AGACATTCCTCTCACTGCCTCCC	23	AGACATTCCTCTCACTGCCTCCCCTCCTCGTA	3	20	0.555556	-0.1785		TAGCTGGAAAAGTCATTCCTCTCACTGCCTCCCCTCCTCGTAGCGAGAACCCTCT	55	AGTGAGGTCTTAACCT	1	CTGTATGGCA	GCGAGAAAAGCCTTGTTTGGTTCTCGCTACGAGGAGGGGGTTTGGAGACGTTGACTATCGTCTCGGTGCAGACATTCCTCTCACTGCCTCCCCTCCTCGTACGCGGTTCTATCTAGTTACGCGTTAAACCAACTAGAATTTTTTTGAGTCAGATAGCTGGAAAAGTCATTCCTCTCACTGCCTCCCCTCCTCGTAGCGAGAACCCTCTAGTGAGGTCTTAACCTCTGTATGGCAGGTAAGCTC	AAAAGTCATTC	AAAAGaCATTC	TAGCTGGAAAAGaCATTCCTCTCACTGCCTCCCCTCCTCGTAGCGAGAACCCTCT	ENST00000644036.2:c.987-31T>A	-	INTRONIC	3	8.64687e-06		0	1.78507e-06		70	2.91676e-05	0	84	2.37416e-05	1.19048	71	2.34179e-05	1.40845	93
9	SMARCB1	chr22	23833541	23833541	SNV	T	A	24175745	-	AGG	GTTCTCGCTACGAGGAGGGG	CTCCTCGTA	9	AAGACATTCCTCTCACTGCCTCCC	24	AAGACATTCCTCTCACTGCCTCCCCTCCTCGTA	4	20	0.555556	-0.1785	33.9547	TAGCTGGAAAAGTCATTCCTCTCACTGCCTCCCCTCCTCGTAGCGAGAACCCTCT	55	AGAATAGTCTAACGGT	1	CTGTATGGCA	GCGAGAAAAGCCTTGTTTGGTTCTCGCTACGAGGAGGGGGTTTGGAGACGTTGACTATCGTCTCGGTGCAAGACATTCCTCTCACTGCCTCCCCTCCTCGTACGCGGTTCTATCTAGTTACGCGTTAAACCAACTAGAATTTTTTTGAGTCAGTAGCTGGAAAAGTCATTCCTCTCACTGCCTCCCCTCCTCGTAGCGAGAACCCTCTAGAATAGTCTAACGGTCTGTATGGCAGGTAAGCTC	AAAAGTCATTC	AAAAGaCATTC	TAGCTGGAAAAGaCATTCCTCTCACTGCCTCCCCTCCTCGTAGCGAGAACCCTCT	ENST00000644036.2:c.987-31T>A	-	INTRONIC	0	2.16172e-06		14	2.67761e-05	14.2857	48	2.01297e-05	2.08333	96	2.70933e-05	3.125	83	2.73209e-05	6.0241	109
9	SMARCB1	chr22	23833541	23833541	SNV	T	A	24175749	-	GGG	GAGGGTTCTCGCTACGAGGA	TCGTAGCGAGAACCC	15	ACATTCCTCTCACTGCCTCCCCTCC	25	ACATTCCTCTCACTGCCTCCCCTCCTCGTAGCGAGAACCC	1	24	0.6	0.07475		TGGAAAAGTCATTCCTCTCACTGCCTCCCCTCCTCGTAGCGAGAACCCTCTGCCC	55	AGGCCGTAGACGCACA	1	CTGTATGGCA	GCGAGAAAAGCCTTGTTTGGAGGGTTCTCGCTACGAGGAGTTTGGAGACGTTGACTATCGTCTCGGTGCACATTCCTCTCACTGCCTCCCCTCCTCGTAGCGAGAACCCCGCGGTTCTATCTAGTTACGCGTTAAACCAACTAGAATTTTTTTTGGAAAAGTCATTCCTCTCACTGCCTCCCCTCCTCGTAGCGAGAACCCTCTGCCCAGGCCGTAGACGCACACTGTATGGCAGGTAAGCTC	AAAAGTCATTC	AAAAGaCATTC	TGGAAAAGaCATTCCTCTCACTGCCTCCCCTCCTCGTAGCGAGAACCCTCTGCCC	ENST00000644036.2:c.987-31T>A	-	INTRONIC	0	2.16172e-06		0	1.78507e-06		1	8.21622e-07		2	8.37939e-07		6	2.27674e-06		11
9	SMARCB1	chr22	23833541	23833541	SNV	T	A	24175749	-	GGG	GAGGGTTCTCGCTACGAGGA	TCGTAGCGA	9	ACATTCCTCTCACTGCCTCCCCTCC	25	ACATTCCTCTCACTGCCTCCCCTCCTCGTAGCGA	1	24	0.555556	0.07475		TGGAAAAGTCATTCCTCTCACTGCCTCCCCTCCTCGTAGCGAGAACCCTCTGCCC	55	GACTACATCAGTTAGC	1	CTGTATGGCA	GCGAGAAAAGCCTTGTTTGGAGGGTTCTCGCTACGAGGAGTTTGGAGACGTTGACTATCGTCTCGGTGCACATTCCTCTCACTGCCTCCCCTCCTCGTAGCGACGCGGTTCTATCTAGTTACGCGTTAAACCAACTAGAATTTTTTTGAGTCATGGAAAAGTCATTCCTCTCACTGCCTCCCCTCCTCGTAGCGAGAACCCTCTGCCCGACTACATCAGTTAGCCTGTATGGCAGGTAAGCTC	AAAAGTCATTC	AAAAGaCATTC	TGGAAAAGaCATTCCTCTCACTGCCTCCCCTCCTCGTAGCGAGAACCCTCTGCCC	ENST00000644036.2:c.987-31T>A	-	INTRONIC	0	2.16172e-06		0	1.78507e-06		1	8.21622e-07		1	5.58626e-07		7	2.60199e-06		5
9	SMARCB1	chr22	23833541	23833541	SNV	T	A	24175749	-	GGG	GAGGGTTCTCGCTACGAGGA	TCGTAGCGAGAAC	13	ACATTCCTCTCACTGCCTCCCCTCC	25	ACATTCCTCTCACTGCCTCCCCTCCTCGTAGCGAGAAC	1	24	0.538462	0.07475		TGGAAAAGTCATTCCTCTCACTGCCTCCCCTCCTCGTAGCGAGAACCCTCTGCCC	55	TTGTAGGTCAGTCCCT	1	CTGTATGGCA	GCGAGAAAAGCCTTGTTTGGAGGGTTCTCGCTACGAGGAGTTTGGAGACGTTGACTATCGTCTCGGTGCACATTCCTCTCACTGCCTCCCCTCCTCGTAGCGAGAACCGCGGTTCTATCTAGTTACGCGTTAAACCAACTAGAATTTTTTTGATGGAAAAGTCATTCCTCTCACTGCCTCCCCTCCTCGTAGCGAGAACCCTCTGCCCTTGTAGGTCAGTCCCTCTGTATGGCAGGTAAGCTC	AAAAGTCATTC	AAAAGaCATTC	TGGAAAAGaCATTCCTCTCACTGCCTCCCCTCCTCGTAGCGAGAACCCTCTGCCC	ENST00000644036.2:c.987-31T>A	-	INTRONIC	0	2.16172e-06		0	1.78507e-06		4	2.05406e-06		11	3.35175e-06	0	6	2.27674e-06		7
10	SMARCB1	chr22	23833541	23833541	SNV	T	C	24175735	-	AGG	CGAGGAGGGGAGGCAGTGAG	ACTGCCTCCCCTCCT	15	AGCTGGAAAAGCCATTCCTCTC	22	AGCTGGAAAAGCCATTCCTCTCACTGCCTCCCCTCCT	12	10	0.666667	-0.1392		TCTCCATCTATAGCTGGAAAAGTCATTCCTCTCACTGCCTCCCCTCCTCGTAGCG	55	ACGATACTCATTCACT	1	CTGTATGGCA	GCGAGAAAAGCCTTGTTTGCGAGGAGGGGAGGCAGTGAGGTTTGGAGACGTTGACTATCGTCTCGGTGCAGCTGGAAAAGCCATTCCTCTCACTGCCTCCCCTCCTCGCGGTTCTATCTAGTTACGCGTTAAACCAACTAGAATTTTTTTGAGTCTCCATCTATAGCTGGAAAAGTCATTCCTCTCACTGCCTCCCCTCCTCGTAGCGACGATACTCATTCACTCTGTATGGCAGGTAAGCTC	AAAAGTCATTC	AAAAGcCATTC	TCTCCATCTATAGCTGGAAAAGcCATTCCTCTCACTGCCTCCCCTCCTCGTAGCG	ENST00000644036.2:c.987-31T>C	-	INTRONIC	0	2.16172e-06		0	1.78507e-06		6	2.87568e-06		6	1.95519e-06		7	2.60199e-06		14
10	SMARCB1	chr22	23833541	23833541	SNV	T	C	24175735	-	AGG	CGAGGAGGGGAGGCAGTGAG	ACTGCCTCCCCTCCT	15	GGAAAAGCCATTCCTCTC	18	GGAAAAGCCATTCCTCTCACTGCCTCCCCTCCT	8	10	0.666667	-0.1392		TCTCCATCTATAGCTGGAAAAGTCATTCCTCTCACTGCCTCCCCTCCTCGTAGCG	55	ACGCCGAGTGCCTGCA	1	CTGTATGGCA	GCGAGAAAAGCCTTGTTTGCGAGGAGGGGAGGCAGTGAGGTTTGGAGACGTTGACTATCGTCTCGGTGCGGAAAAGCCATTCCTCTCACTGCCTCCCCTCCTCGCGGTTCTATCTAGTTACGCGTTAAACCAACTAGAATTTTTTTGAGTCAGTCTCCATCTATAGCTGGAAAAGTCATTCCTCTCACTGCCTCCCCTCCTCGTAGCGACGCCGAGTGCCTGCACTGTATGGCAGGTAAGCTC	AAAAGTCATTC	AAAAGcCATTC	TCTCCATCTATAGCTGGAAAAGcCATTCCTCTCACTGCCTCCCCTCCTCGTAGCG	ENST00000644036.2:c.987-31T>C	-	INTRONIC	0	2.16172e-06		0	1.78507e-06		0	4.10811e-07		8	2.51382e-06		0	3.25249e-07		1
10	SMARCB1	chr22	23833541	23833541	SNV	T	C	24175735	-	AGG	CGAGGAGGGGAGGCAGTGAG	ACTGCCTCC	9	TGGAAAAGCCATTCCTCTC	19	TGGAAAAGCCATTCCTCTCACTGCCTCC	9	10	0.666667	-0.1392		TCTCCATCTATAGCTGGAAAAGTCATTCCTCTCACTGCCTCCCCTCCTCGTAGCG	55	ACGATACGTCGCTTTC	1	CTGTATGGCA	GCGAGAAAAGCCTTGTTTGCGAGGAGGGGAGGCAGTGAGGTTTGGAGACGTTGACTATCGTCTCGGTGCTGGAAAAGCCATTCCTCTCACTGCCTCCCGCGGTTCTATCTAGTTACGCGTTAAACCAACTAGAATTTTTTTGAGTCAGATCTGTCTCCATCTATAGCTGGAAAAGTCATTCCTCTCACTGCCTCCCCTCCTCGTAGCGACGATACGTCGCTTTCCTGTATGGCAGGTAAGCTC	AAAAGTCATTC	AAAAGcCATTC	TCTCCATCTATAGCTGGAAAAGcCATTCCTCTCACTGCCTCCCCTCCTCGTAGCG	ENST00000644036.2:c.987-31T>C	-	INTRONIC	86	0.000188069	0	88	0.000158872	2.27273	415	0.000170897	4.81928	748	0.000209205	7.35294	586	0.000190921	11.4334	639
10	SMARCB1	chr22	23833541	23833541	SNV	T	C	24175749	-	GGG	GAGGGTTCTCGCTACGAGGA	TCGTAGCGA	9	CCATTCCTCTCACTGCCTCCCCTCC	25	CCATTCCTCTCACTGCCTCCCCTCCTCGTAGCGA	1	24	0.555556	0.07475		TGGAAAAGTCATTCCTCTCACTGCCTCCCCTCCTCGTAGCGAGAACCCTCTGCCC	55	TTGACTTAGCGTGAAC	1	CTGTATGGCA	GCGAGAAAAGCCTTGTTTGGAGGGTTCTCGCTACGAGGAGTTTGGAGACGTTGACTATCGTCTCGGTGCCCATTCCTCTCACTGCCTCCCCTCCTCGTAGCGACGCGGTTCTATCTAGTTACGCGTTAAACCAACTAGAATTTTTTTGAGTCATGGAAAAGTCATTCCTCTCACTGCCTCCCCTCCTCGTAGCGAGAACCCTCTGCCCTTGACTTAGCGTGAACCTGTATGGCAGGTAAGCTC	AAAAGTCATTC	AAAAGcCATTC	TGGAAAAGcCATTCCTCTCACTGCCTCCCCTCCTCGTAGCGAGAACCCTCTGCCC	ENST00000644036.2:c.987-31T>C	-	INTRONIC	0	2.16172e-06		0	1.78507e-06		1	8.21622e-07		3	1.11725e-06		13	4.55348e-06	0	8
10	SMARCB1	chr22	23833541	23833541	SNV	T	C	24175749	-	GGG	GAGGGTTCTCGCTACGAGGA	TCGTAGCGAGAACCC	15	CCATTCCTCTCACTGCCTCCCCTCC	25	CCATTCCTCTCACTGCCTCCCCTCCTCGTAGCGAGAACCC	1	24	0.6	0.07475		TGGAAAAGTCATTCCTCTCACTGCCTCCCCTCCTCGTAGCGAGAACCCTCTGCCC	55	GATGAAAGTAGGGACT	1	CTGTATGGCA	GCGAGAAAAGCCTTGTTTGGAGGGTTCTCGCTACGAGGAGTTTGGAGACGTTGACTATCGTCTCGGTGCCCATTCCTCTCACTGCCTCCCCTCCTCGTAGCGAGAACCCCGCGGTTCTATCTAGTTACGCGTTAAACCAACTAGAATTTTTTTTGGAAAAGTCATTCCTCTCACTGCCTCCCCTCCTCGTAGCGAGAACCCTCTGCCCGATGAAAGTAGGGACTCTGTATGGCAGGTAAGCTC	AAAAGTCATTC	AAAAGcCATTC	TGGAAAAGcCATTCCTCTCACTGCCTCCCCTCCTCGTAGCGAGAACCCTCTGCCC	ENST00000644036.2:c.987-31T>C	-	INTRONIC	0	2.16172e-06		0	1.78507e-06		0	4.10811e-07		0	2.79313e-07		3	1.301e-06		3
10	SMARCB1	chr22	23833541	23833541	SNV	T	C	24175749	-	GGG	GAGGGTTCTCGCTACGAGGA	TCGTAGCGAGAAC	13	CCATTCCTCTCACTGCCTCCCCTCC	25	CCATTCCTCTCACTGCCTCCCCTCCTCGTAGCGAGAAC	1	24	0.538462	0.07475		TGGAAAAGTCATTCCTCTCACTGCCTCCCCTCCTCGTAGCGAGAACCCTCTGCCC	55	GTGCGGTGTACAGCAG	1	CTGTATGGCA	GCGAGAAAAGCCTTGTTTGGAGGGTTCTCGCTACGAGGAGTTTGGAGACGTTGACTATCGTCTCGGTGCCCATTCCTCTCACTGCCTCCCCTCCTCGTAGCGAGAACCGCGGTTCTATCTAGTTACGCGTTAAACCAACTAGAATTTTTTTGATGGAAAAGTCATTCCTCTCACTGCCTCCCCTCCTCGTAGCGAGAACCCTCTGCCCGTGCGGTGTACAGCAGCTGTATGGCAGGTAAGCTC	AAAAGTCATTC	AAAAGcCATTC	TGGAAAAGcCATTCCTCTCACTGCCTCCCCTCCTCGTAGCGAGAACCCTCTGCCC	ENST00000644036.2:c.987-31T>C	-	INTRONIC	0	2.16172e-06		1	3.57015e-06		1	8.21622e-07		11	3.35175e-06	0	6	2.27674e-06		7
11	SMARCB1	chr22	23833541	23833541	SNV	T	G	24175735	-	AGG	CGAGGAGGGGAGGCAGTGAG	ACTGCCTCC	9	TGGAAAAGGCATTCCTCTC	19	TGGAAAAGGCATTCCTCTCACTGCCTCC	9	10	0.666667	-0.1392		TCTCCATCTATAGCTGGAAAAGTCATTCCTCTCACTGCCTCCCCTCCTCGTAGCG	55	AGATCTGCATCATCCC	1	CTGTATGGCA	GCGAGAAAAGCCTTGTTTGCGAGGAGGGGAGGCAGTGAGGTTTGGAGACGTTGACTATCGTCTCGGTGCTGGAAAAGGCATTCCTCTCACTGCCTCCCGCGGTTCTATCTAGTTACGCGTTAAACCAACTAGAATTTTTTTGAGTCAGATCTGTCTCCATCTATAGCTGGAAAAGTCATTCCTCTCACTGCCTCCCCTCCTCGTAGCGAGATCTGCATCATCCCCTGTATGGCAGGTAAGCTC	AAAAGTCATTC	AAAAGgCATTC	TCTCCATCTATAGCTGGAAAAGgCATTCCTCTCACTGCCTCCCCTCCTCGTAGCG	ENST00000644036.2:c.987-31T>G	-	INTRONIC	89	0.000194555	4.49438	173	0.000310603	1.15607	1129	0.000464217	8.8574	1863	0.000520639	8.69565	1466	0.00047714	22.7831	1930
11	SMARCB1	chr22	23833541	23833541	SNV	T	G	24175735	-	AGG	CGAGGAGGGGAGGCAGTGAG	ACTGCCTCC	9	AGCTGGAAAAGGCATTCCTCTC	22	AGCTGGAAAAGGCATTCCTCTCACTGCCTCC	12	10	0.666667	-0.1392		TCTCCATCTATAGCTGGAAAAGTCATTCCTCTCACTGCCTCCCCTCCTCGTAGCG	55	CCTAGCTGTGTAAGTA	1	CTGTATGGCA	GCGAGAAAAGCCTTGTTTGCGAGGAGGGGAGGCAGTGAGGTTTGGAGACGTTGACTATCGTCTCGGTGCAGCTGGAAAAGGCATTCCTCTCACTGCCTCCCGCGGTTCTATCTAGTTACGCGTTAAACCAACTAGAATTTTTTTGAGTCAGATTCTCCATCTATAGCTGGAAAAGTCATTCCTCTCACTGCCTCCCCTCCTCGTAGCGCCTAGCTGTGTAAGTACTGTATGGCAGGTAAGCTC	AAAAGTCATTC	AAAAGgCATTC	TCTCCATCTATAGCTGGAAAAGgCATTCCTCTCACTGCCTCCCCTCCTCGTAGCG	ENST00000644036.2:c.987-31T>G	-	INTRONIC	39	8.64687e-05	5.12821	137	0.00024634	0.729927	584	0.000240324	6.50685	757	0.000211719	5.15192	714	0.000232553	18.4874	863
11	SMARCB1	chr22	23833541	23833541	SNV	T	G	24175735	-	AGG	CGAGGAGGGGAGGCAGTGAG	ACTGCCTCC	9	GGAAAAGGCATTCCTCTC	18	GGAAAAGGCATTCCTCTCACTGCCTCC	8	10	0.666667	-0.1392		TCTCCATCTATAGCTGGAAAAGTCATTCCTCTCACTGCCTCCCCTCCTCGTAGCG	55	CGTTAGAGTCCTCCAT	1	CTGTATGGCA	GCGAGAAAAGCCTTGTTTGCGAGGAGGGGAGGCAGTGAGGTTTGGAGACGTTGACTATCGTCTCGGTGCGGAAAAGGCATTCCTCTCACTGCCTCCCGCGGTTCTATCTAGTTACGCGTTAAACCAACTAGAATTTTTTTGAGTCAGATCTGATCTCCATCTATAGCTGGAAAAGTCATTCCTCTCACTGCCTCCCCTCCTCGTAGCGCGTTAGAGTCCTCCATCTGTATGGCAGGTAAGCTC	AAAAGTCATTC	AAAAGgCATTC	TCTCCATCTATAGCTGGAAAAGgCATTCCTCTCACTGCCTCCCCTCCTCGTAGCG	ENST00000644036.2:c.987-31T>G	-	INTRONIC	79	0.000172937	0	162	0.000290967	0	603	0.00024813	4.31177	1010	0.000282385	9.0099	812	0.000264427	17.6108	889
11	SMARCB1	chr22	23833541	23833541	SNV	T	G	24175745	-	AGG	GTTCTCGCTACGAGGAGGGG	CTCCTCGTA	9	AGGCATTCCTCTCACTGCCTCCC	23	AGGCATTCCTCTCACTGCCTCCCCTCCTCGTA	3	20	0.555556	-0.1785		TAGCTGGAAAAGTCATTCCTCTCACTGCCTCCCCTCCTCGTAGCGAGAACCCTCT	55	AGTCTTTCAAGTACCT	1	CTGTATGGCA	GCGAGAAAAGCCTTGTTTGGTTCTCGCTACGAGGAGGGGGTTTGGAGACGTTGACTATCGTCTCGGTGCAGGCATTCCTCTCACTGCCTCCCCTCCTCGTACGCGGTTCTATCTAGTTACGCGTTAAACCAACTAGAATTTTTTTGAGTCAGATAGCTGGAAAAGTCATTCCTCTCACTGCCTCCCCTCCTCGTAGCGAGAACCCTCTAGTCTTTCAAGTACCTCTGTATGGCAGGTAAGCTC	AAAAGTCATTC	AAAAGgCATTC	TAGCTGGAAAAGgCATTCCTCTCACTGCCTCCCCTCCTCGTAGCGAGAACCCTCT	ENST00000644036.2:c.987-31T>G	-	INTRONIC	1	4.32344e-06		1	3.57015e-06		59	2.46487e-05	0	128	3.60314e-05	2.34375	91	2.99229e-05	0	135
11	SMARCB1	chr22	23833541	23833541	SNV	T	G	24175745	-	AGG	GTTCTCGCTACGAGGAGGGG	CTCCTCGTA	9	AAGGCATTCCTCTCACTGCCTCCC	24	AAGGCATTCCTCTCACTGCCTCCCCTCCTCGTA	4	20	0.555556	-0.1785	18.343	TAGCTGGAAAAGTCATTCCTCTCACTGCCTCCCCTCCTCGTAGCGAGAACCCTCT	55	CGTGAGCTCCGAAGAG	1	CTGTATGGCA	GCGAGAAAAGCCTTGTTTGGTTCTCGCTACGAGGAGGGGGTTTGGAGACGTTGACTATCGTCTCGGTGCAAGGCATTCCTCTCACTGCCTCCCCTCCTCGTACGCGGTTCTATCTAGTTACGCGTTAAACCAACTAGAATTTTTTTGAGTCAGTAGCTGGAAAAGTCATTCCTCTCACTGCCTCCCCTCCTCGTAGCGAGAACCCTCTCGTGAGCTCCGAAGAGCTGTATGGCAGGTAAGCTC	AAAAGTCATTC	AAAAGgCATTC	TAGCTGGAAAAGgCATTCCTCTCACTGCCTCCCCTCCTCGTAGCGAGAACCCTCT	ENST00000644036.2:c.987-31T>G	-	INTRONIC	8	1.94555e-05		41	7.49731e-05	0	162	6.69622e-05	0.617284	256	7.17834e-05	0.390625	195	6.37488e-05	1.02564	273
11	SMARCB1	chr22	23833541	23833541	SNV	T	G	24175749	-	GGG	GAGGGTTCTCGCTACGAGGA	TCGTAGCGAGAACCC	15	GCATTCCTCTCACTGCCTCCCCTCC	25	GCATTCCTCTCACTGCCTCCCCTCCTCGTAGCGAGAACCC	1	24	0.6	0.07475		TGGAAAAGTCATTCCTCTCACTGCCTCCCCTCCTCGTAGCGAGAACCCTCTGCCC	55	GAGCAGAAGATGCGAC	1	CTGTATGGCA	GCGAGAAAAGCCTTGTTTGGAGGGTTCTCGCTACGAGGAGTTTGGAGACGTTGACTATCGTCTCGGTGCGCATTCCTCTCACTGCCTCCCCTCCTCGTAGCGAGAACCCCGCGGTTCTATCTAGTTACGCGTTAAACCAACTAGAATTTTTTTTGGAAAAGTCATTCCTCTCACTGCCTCCCCTCCTCGTAGCGAGAACCCTCTGCCCGAGCAGAAGATGCGACCTGTATGGCAGGTAAGCTC	AAAAGTCATTC	AAAAGgCATTC	TGGAAAAGgCATTCCTCTCACTGCCTCCCCTCCTCGTAGCGAGAACCCTCTGCCC	ENST00000644036.2:c.987-31T>G	-	INTRONIC	1	4.32344e-06		0	1.78507e-06		6	2.87568e-06		11	3.35175e-06	0	10	3.57774e-06	0	20
11	SMARCB1	chr22	23833541	23833541	SNV	T	G	24175749	-	GGG	GAGGGTTCTCGCTACGAGGA	TCGTAGCGA	9	GCATTCCTCTCACTGCCTCCCCTCC	25	GCATTCCTCTCACTGCCTCCCCTCCTCGTAGCGA	1	24	0.555556	0.07475		TGGAAAAGTCATTCCTCTCACTGCCTCCCCTCCTCGTAGCGAGAACCCTCTGCCC	55	GGTGCGTTCGTACGGC	1	CTGTATGGCA	GCGAGAAAAGCCTTGTTTGGAGGGTTCTCGCTACGAGGAGTTTGGAGACGTTGACTATCGTCTCGGTGCGCATTCCTCTCACTGCCTCCCCTCCTCGTAGCGACGCGGTTCTATCTAGTTACGCGTTAAACCAACTAGAATTTTTTTGAGTCATGGAAAAGTCATTCCTCTCACTGCCTCCCCTCCTCGTAGCGAGAACCCTCTGCCCGGTGCGTTCGTACGGCCTGTATGGCAGGTAAGCTC	AAAAGTCATTC	AAAAGgCATTC	TGGAAAAGgCATTCCTCTCACTGCCTCCCCTCCTCGTAGCGAGAACCCTCTGCCC	ENST00000644036.2:c.987-31T>G	-	INTRONIC	0	2.16172e-06		1	3.57015e-06		8	3.6973e-06		8	2.51382e-06		8	2.92724e-06		10
11	SMARCB1	chr22	23833541	23833541	SNV	T	G	24175749	-	GGG	GAGGGTTCTCGCTACGAGGA	TCGTAGCGAGAAC	13	GCATTCCTCTCACTGCCTCCCCTCC	25	GCATTCCTCTCACTGCCTCCCCTCCTCGTAGCGAGAAC	1	24	0.538462	0.07475		TGGAAAAGTCATTCCTCTCACTGCCTCCCCTCCTCGTAGCGAGAACCCTCTGCCC	55	AACCGCGTCGGCATCG	1	CTGTATGGCA	GCGAGAAAAGCCTTGTTTGGAGGGTTCTCGCTACGAGGAGTTTGGAGACGTTGACTATCGTCTCGGTGCGCATTCCTCTCACTGCCTCCCCTCCTCGTAGCGAGAACCGCGGTTCTATCTAGTTACGCGTTAAACCAACTAGAATTTTTTTGATGGAAAAGTCATTCCTCTCACTGCCTCCCCTCCTCGTAGCGAGAACCCTCTGCCCAACCGCGTCGGCATCGCTGTATGGCAGGTAAGCTC	AAAAGTCATTC	AAAAGgCATTC	TGGAAAAGgCATTCCTCTCACTGCCTCCCCTCCTCGTAGCGAGAACCCTCTGCCC	ENST00000644036.2:c.987-31T>G	-	INTRONIC	1	4.32344e-06		0	1.78507e-06		24	1.02703e-05	0	41	1.17311e-05	0	36	1.20342e-05	0	59
12	SMARCB1	chr22	23833542	23833542	SNV	C	A	24175735	-	AGG	CGAGGAGGGGAGGCAGTGAG	ACTGCCTCCCCTCCT	15	GGAAAAGTAATTCCTCTC	18	GGAAAAGTAATTCCTCTCACTGCCTCCCCTCCT	9	9	0.666667	-0.1392		TCTCCATCTATAGCTGGAAAAGTCATTCCTCTCACTGCCTCCCCTCCTCGTAGCG	55	GGTGTTATCATTATCC	1	CTGTATGGCA	GCGAGAAAAGCCTTGTTTGCGAGGAGGGGAGGCAGTGAGGTTTGGAGACGTTGACTATCGTCTCGGTGCGGAAAAGTAATTCCTCTCACTGCCTCCCCTCCTCGCGGTTCTATCTAGTTACGCGTTAAACCAACTAGAATTTTTTTGAGTCAGTCTCCATCTATAGCTGGAAAAGTCATTCCTCTCACTGCCTCCCCTCCTCGTAGCGGGTGTTATCATTATCCCTGTATGGCAGGTAAGCTC	AAAGTCATTCC	AAAGTaATTCC	TCTCCATCTATAGCTGGAAAAGTaATTCCTCTCACTGCCTCCCCTCCTCGTAGCG	ENST00000644036.2:c.987-30C>A	-	INTRONIC	0	2.16172e-06		0	1.78507e-06		0	4.10811e-07		3	1.11725e-06		1	6.50498e-07		5
12	SMARCB1	chr22	23833542	23833542	SNV	C	A	24175735	-	AGG	CGAGGAGGGGAGGCAGTGAG	ACTGCCTCCCCTCCT	15	TGGAAAAGTAATTCCTCTC	19	TGGAAAAGTAATTCCTCTCACTGCCTCCCCTCCT	10	9	0.666667	-0.1392		TCTCCATCTATAGCTGGAAAAGTCATTCCTCTCACTGCCTCCCCTCCTCGTAGCG	55	GTGCGGTCATTGTGCA	1	CTGTATGGCA	GCGAGAAAAGCCTTGTTTGCGAGGAGGGGAGGCAGTGAGGTTTGGAGACGTTGACTATCGTCTCGGTGCTGGAAAAGTAATTCCTCTCACTGCCTCCCCTCCTCGCGGTTCTATCTAGTTACGCGTTAAACCAACTAGAATTTTTTTGAGTCATCTCCATCTATAGCTGGAAAAGTCATTCCTCTCACTGCCTCCCCTCCTCGTAGCGGTGCGGTCATTGTGCACTGTATGGCAGGTAAGCTC	AAAGTCATTCC	AAAGTaATTCC	TCTCCATCTATAGCTGGAAAAGTaATTCCTCTCACTGCCTCCCCTCCTCGTAGCG	ENST00000644036.2:c.987-30C>A	-	INTRONIC	0	2.16172e-06		0	1.78507e-06		7	3.28649e-06		25	7.26213e-06	12	4	1.62624e-06		14
12	SMARCB1	chr22	23833542	23833542	SNV	C	A	24175735	-	AGG	CGAGGAGGGGAGGCAGTGAG	ACTGCCTCC	9	GCTGGAAAAGTAATTCCTCTC	21	GCTGGAAAAGTAATTCCTCTCACTGCCTCC	12	9	0.666667	-0.1392		TCTCCATCTATAGCTGGAAAAGTCATTCCTCTCACTGCCTCCCCTCCTCGTAGCG	55	TACTCATTCCACGTTC	1	CTGTATGGCA	GCGAGAAAAGCCTTGTTTGCGAGGAGGGGAGGCAGTGAGGTTTGGAGACGTTGACTATCGTCTCGGTGCGCTGGAAAAGTAATTCCTCTCACTGCCTCCCGCGGTTCTATCTAGTTACGCGTTAAACCAACTAGAATTTTTTTGAGTCAGATCTCTCCATCTATAGCTGGAAAAGTCATTCCTCTCACTGCCTCCCCTCCTCGTAGCGTACTCATTCCACGTTCCTGTATGGCAGGTAAGCTC	AAAGTCATTCC	AAAGTaATTCC	TCTCCATCTATAGCTGGAAAAGTaATTCCTCTCACTGCCTCCCCTCCTCGTAGCG	ENST00000644036.2:c.987-30C>A	-	INTRONIC	10	2.37789e-05	0	0	1.78507e-06		72	2.99892e-05	37.5	112	3.15624e-05	35.7143	132	4.32581e-05	64.3939	75
12	SMARCB1	chr22	23833542	23833542	SNV	C	A	24175750	-	AGG	AGAGGGTTCTCGCTACGAGG	CGTAGCGAGAACCCT	15	AATTCCTCTCACTGCCTCCCCTCCT	25	AATTCCTCTCACTGCCTCCCCTCCTCGTAGCGAGAACCCT	1	24	0.6	0.3347		GGAAAAGTCATTCCTCTCACTGCCTCCCCTCCTCGTAGCGAGAACCCTCTGCCCA	55	ATCTGCCGTACTCGCG	1	CTGTATGGCA	GCGAGAAAAGCCTTGTTTGAGAGGGTTCTCGCTACGAGGGTTTGGAGACGTTGACTATCGTCTCGGTGCAATTCCTCTCACTGCCTCCCCTCCTCGTAGCGAGAACCCTCGCGGTTCTATCTAGTTACGCGTTAAACCAACTAGAATTTTTTTGGAAAAGTCATTCCTCTCACTGCCTCCCCTCCTCGTAGCGAGAACCCTCTGCCCAATCTGCCGTACTCGCGCTGTATGGCAGGTAAGCTC	AAAGTCATTCC	AAAGTaATTCC	GGAAAAGTaATTCCTCTCACTGCCTCCCCTCCTCGTAGCGAGAACCCTCTGCCCA	ENST00000644036.2:c.987-30C>A	-	INTRONIC	0	2.16172e-06		2	5.35522e-06		9	4.10811e-06		9	2.79313e-06		8	2.92724e-06		17
12	SMARCB1	chr22	23833542	23833542	SNV	C	A	24175750	-	AGG	AGAGGGTTCTCGCTACGAGG	CGTAGCGAGAACC	13	AATTCCTCTCACTGCCTCCCCTCCT	25	AATTCCTCTCACTGCCTCCCCTCCTCGTAGCGAGAACC	1	24	0.615385	0.3347		GGAAAAGTCATTCCTCTCACTGCCTCCCCTCCTCGTAGCGAGAACCCTCTGCCCA	55	CAGCCGAGTTACGGAG	1	CTGTATGGCA	GCGAGAAAAGCCTTGTTTGAGAGGGTTCTCGCTACGAGGGTTTGGAGACGTTGACTATCGTCTCGGTGCAATTCCTCTCACTGCCTCCCCTCCTCGTAGCGAGAACCCGCGGTTCTATCTAGTTACGCGTTAAACCAACTAGAATTTTTTTGAGGAAAAGTCATTCCTCTCACTGCCTCCCCTCCTCGTAGCGAGAACCCTCTGCCCACAGCCGAGTTACGGAGCTGTATGGCAGGTAAGCTC	AAAGTCATTCC	AAAGTaATTCC	GGAAAAGTaATTCCTCTCACTGCCTCCCCTCCTCGTAGCGAGAACCCTCTGCCCA	ENST00000644036.2:c.987-30C>A	-	INTRONIC	0	2.16172e-06		2	5.35522e-06		8	3.6973e-06		27	7.82076e-06	0	19	6.50498e-06	0	45
12	SMARCB1	chr22	23833542	23833542	SNV	C	A	24175749	-	GGG	GAGGGTTCTCGCTACGAGGA	TCGTAGCGA	9	AATTCCTCTCACTGCCTCCCCTCC	24	AATTCCTCTCACTGCCTCCCCTCCTCGTAGCGA	1	23	0.555556	0.07475		TGGAAAAGTCATTCCTCTCACTGCCTCCCCTCCTCGTAGCGAGAACCCTCTGCCC	55	TGGTTAGCATCCTTGC	1	CTGTATGGCA	GCGAGAAAAGCCTTGTTTGGAGGGTTCTCGCTACGAGGAGTTTGGAGACGTTGACTATCGTCTCGGTGCAATTCCTCTCACTGCCTCCCCTCCTCGTAGCGACGCGGTTCTATCTAGTTACGCGTTAAACCAACTAGAATTTTTTTGAGTCAGTGGAAAAGTCATTCCTCTCACTGCCTCCCCTCCTCGTAGCGAGAACCCTCTGCCCTGGTTAGCATCCTTGCCTGTATGGCAGGTAAGCTC	AAAGTCATTCC	AAAGTaATTCC	TGGAAAAGTaATTCCTCTCACTGCCTCCCCTCCTCGTAGCGAGAACCCTCTGCCC	ENST00000644036.2:c.987-30C>A	-	INTRONIC	0	2.16172e-06		1	3.57015e-06		1	8.21622e-07		6	1.95519e-06		4	1.62624e-06		0
12	SMARCB1	chr22	23833542	23833542	SNV	C	A	24175749	-	GGG	GAGGGTTCTCGCTACGAGGA	TCGTAGCGAGAAC	13	TAATTCCTCTCACTGCCTCCCCTCC	25	TAATTCCTCTCACTGCCTCCCCTCCTCGTAGCGAGAAC	2	23	0.538462	0.07475		TGGAAAAGTCATTCCTCTCACTGCCTCCCCTCCTCGTAGCGAGAACCCTCTGCCC	55	GGCGACTTCGCAGGCT	1	CTGTATGGCA	GCGAGAAAAGCCTTGTTTGGAGGGTTCTCGCTACGAGGAGTTTGGAGACGTTGACTATCGTCTCGGTGCTAATTCCTCTCACTGCCTCCCCTCCTCGTAGCGAGAACCGCGGTTCTATCTAGTTACGCGTTAAACCAACTAGAATTTTTTTGATGGAAAAGTCATTCCTCTCACTGCCTCCCCTCCTCGTAGCGAGAACCCTCTGCCCGGCGACTTCGCAGGCTCTGTATGGCAGGTAAGCTC	AAAGTCATTCC	AAAGTaATTCC	TGGAAAAGTaATTCCTCTCACTGCCTCCCCTCCTCGTAGCGAGAACCCTCTGCCC	ENST00000644036.2:c.987-30C>A	-	INTRONIC	1	4.32344e-06		32	5.89074e-05	0	14	6.16217e-06	0	60	1.70381e-05	0	42	1.39857e-05	0	87
12	SMARCB1	chr22	23833542	23833542	SNV	C	A	24175749	-	GGG	GAGGGTTCTCGCTACGAGGA	TCGTAGCGAGAAC	13	AATTCCTCTCACTGCCTCCCCTCC	24	AATTCCTCTCACTGCCTCCCCTCCTCGTAGCGAGAAC	1	23	0.538462	0.07475		TGGAAAAGTCATTCCTCTCACTGCCTCCCCTCCTCGTAGCGAGAACCCTCTGCCC	55	CGCCAAGTCTGGTGTA	1	CTGTATGGCA	GCGAGAAAAGCCTTGTTTGGAGGGTTCTCGCTACGAGGAGTTTGGAGACGTTGACTATCGTCTCGGTGCAATTCCTCTCACTGCCTCCCCTCCTCGTAGCGAGAACCGCGGTTCTATCTAGTTACGCGTTAAACCAACTAGAATTTTTTTGAGTGGAAAAGTCATTCCTCTCACTGCCTCCCCTCCTCGTAGCGAGAACCCTCTGCCCCGCCAAGTCTGGTGTACTGTATGGCAGGTAAGCTC	AAAGTCATTCC	AAAGTaATTCC	TGGAAAAGTaATTCCTCTCACTGCCTCCCCTCCTCGTAGCGAGAACCCTCTGCCC	ENST00000644036.2:c.987-30C>A	-	INTRONIC	1	4.32344e-06		5	1.07104e-05		3	1.64324e-06		15	4.46901e-06	0	10	3.57774e-06	0	15
12	SMARCB1	chr22	23833542	23833542	SNV	C	A	24175750	-	AGG	AGAGGGTTCTCGCTACGAGG	CGTAGCGAG	9	AATTCCTCTCACTGCCTCCCCTCCT	25	AATTCCTCTCACTGCCTCCCCTCCTCGTAGCGAG	1	24	0.666667	0.3347		GGAAAAGTCATTCCTCTCACTGCCTCCCCTCCTCGTAGCGAGAACCCTCTGCCCA	55	AAATGCCCAGGTCTCG	1	CTGTATGGCA	GCGAGAAAAGCCTTGTTTGAGAGGGTTCTCGCTACGAGGGTTTGGAGACGTTGACTATCGTCTCGGTGCAATTCCTCTCACTGCCTCCCCTCCTCGTAGCGAGCGCGGTTCTATCTAGTTACGCGTTAAACCAACTAGAATTTTTTTGAGTCAGGAAAAGTCATTCCTCTCACTGCCTCCCCTCCTCGTAGCGAGAACCCTCTGCCCAAAATGCCCAGGTCTCGCTGTATGGCAGGTAAGCTC	AAAGTCATTCC	AAAGTaATTCC	GGAAAAGTaATTCCTCTCACTGCCTCCCCTCCTCGTAGCGAGAACCCTCTGCCCA	ENST00000644036.2:c.987-30C>A	-	INTRONIC	7	1.72937e-05		24	4.46268e-05	0	95	3.94379e-05	0	194	5.4466e-05	0.515464	125	4.09814e-05	0	265
13	SMARCB1	chr22	23833542	23833542	SNV	C	G	24175735	-	AGG	CGAGGAGGGGAGGCAGTGAG	ACTGCCTCCCCTCCT	15	GGAAAAGTGATTCCTCTC	18	GGAAAAGTGATTCCTCTCACTGCCTCCCCTCCT	9	9	0.666667	-0.1392		TCTCCATCTATAGCTGGAAAAGTCATTCCTCTCACTGCCTCCCCTCCTCGTAGCG	55	CACAGTAAGGCACATG	1	CTGTATGGCA	GCGAGAAAAGCCTTGTTTGCGAGGAGGGGAGGCAGTGAGGTTTGGAGACGTTGACTATCGTCTCGGTGCGGAAAAGTGATTCCTCTCACTGCCTCCCCTCCTCGCGGTTCTATCTAGTTACGCGTTAAACCAACTAGAATTTTTTTGAGTCAGTCTCCATCTATAGCTGGAAAAGTCATTCCTCTCACTGCCTCCCCTCCTCGTAGCGCACAGTAAGGCACATGCTGTATGGCAGGTAAGCTC	AAAGTCATTCC	AAAGTgATTCC	TCTCCATCTATAGCTGGAAAAGTgATTCCTCTCACTGCCTCCCCTCCTCGTAGCG	ENST00000644036.2:c.987-30C>G	-	INTRONIC	0	2.16172e-06		0	1.78507e-06		1	8.21622e-07		1	5.58626e-07		0	3.25249e-07		3
13	SMARCB1	chr22	23833542	23833542	SNV	C	G	24175735	-	AGG	CGAGGAGGGGAGGCAGTGAG	ACTGCCTCCCCTCCT	15	TGGAAAAGTGATTCCTCTC	19	TGGAAAAGTGATTCCTCTCACTGCCTCCCCTCCT	10	9	0.666667	-0.1392		TCTCCATCTATAGCTGGAAAAGTCATTCCTCTCACTGCCTCCCCTCCTCGTAGCG	55	ACGGGTCTCACGGTTA	1	CTGTATGGCA	GCGAGAAAAGCCTTGTTTGCGAGGAGGGGAGGCAGTGAGGTTTGGAGACGTTGACTATCGTCTCGGTGCTGGAAAAGTGATTCCTCTCACTGCCTCCCCTCCTCGCGGTTCTATCTAGTTACGCGTTAAACCAACTAGAATTTTTTTGAGTCATCTCCATCTATAGCTGGAAAAGTCATTCCTCTCACTGCCTCCCCTCCTCGTAGCGACGGGTCTCACGGTTACTGTATGGCAGGTAAGCTC	AAAGTCATTCC	AAAGTgATTCC	TCTCCATCTATAGCTGGAAAAGTgATTCCTCTCACTGCCTCCCCTCCTCGTAGCG	ENST00000644036.2:c.987-30C>G	-	INTRONIC	0	2.16172e-06		0	1.78507e-06		0	4.10811e-07		4	1.39656e-06		3	1.301e-06		4
13	SMARCB1	chr22	23833542	23833542	SNV	C	G	24175735	-	AGG	CGAGGAGGGGAGGCAGTGAG	ACTGCCTCC	9	GCTGGAAAAGTGATTCCTCTC	21	GCTGGAAAAGTGATTCCTCTCACTGCCTCC	12	9	0.666667	-0.1392		TCTCCATCTATAGCTGGAAAAGTCATTCCTCTCACTGCCTCCCCTCCTCGTAGCG	55	TAGTTGGTCTTTAGGG	1	CTGTATGGCA	GCGAGAAAAGCCTTGTTTGCGAGGAGGGGAGGCAGTGAGGTTTGGAGACGTTGACTATCGTCTCGGTGCGCTGGAAAAGTGATTCCTCTCACTGCCTCCCGCGGTTCTATCTAGTTACGCGTTAAACCAACTAGAATTTTTTTGAGTCAGATCTCTCCATCTATAGCTGGAAAAGTCATTCCTCTCACTGCCTCCCCTCCTCGTAGCGTAGTTGGTCTTTAGGGCTGTATGGCAGGTAAGCTC	AAAGTCATTCC	AAAGTgATTCC	TCTCCATCTATAGCTGGAAAAGTgATTCCTCTCACTGCCTCCCCTCCTCGTAGCG	ENST00000644036.2:c.987-30C>G	-	INTRONIC	83	0.000181584	0	37	6.78328e-05	2.7027	259	0.000106811	44.4015	468	0.000130998	53.4188	411	0.000134003	79.0754	471
13	SMARCB1	chr22	23833542	23833542	SNV	C	G	24175750	-	AGG	AGAGGGTTCTCGCTACGAGG	CGTAGCGAGAACCCT	15	GATTCCTCTCACTGCCTCCCCTCCT	25	GATTCCTCTCACTGCCTCCCCTCCTCGTAGCGAGAACCCT	1	24	0.6	0.3347		GGAAAAGTCATTCCTCTCACTGCCTCCCCTCCTCGTAGCGAGAACCCTCTGCCCA	55	CCCATACTCAGCATGT	1	CTGTATGGCA	GCGAGAAAAGCCTTGTTTGAGAGGGTTCTCGCTACGAGGGTTTGGAGACGTTGACTATCGTCTCGGTGCGATTCCTCTCACTGCCTCCCCTCCTCGTAGCGAGAACCCTCGCGGTTCTATCTAGTTACGCGTTAAACCAACTAGAATTTTTTTGGAAAAGTCATTCCTCTCACTGCCTCCCCTCCTCGTAGCGAGAACCCTCTGCCCACCCATACTCAGCATGTCTGTATGGCAGGTAAGCTC	AAAGTCATTCC	AAAGTgATTCC	GGAAAAGTgATTCCTCTCACTGCCTCCCCTCCTCGTAGCGAGAACCCTCTGCCCA	ENST00000644036.2:c.987-30C>G	-	INTRONIC	0	2.16172e-06		0	1.78507e-06		4	2.05406e-06		4	1.39656e-06		2	9.75747e-07		9
13	SMARCB1	chr22	23833542	23833542	SNV	C	G	24175750	-	AGG	AGAGGGTTCTCGCTACGAGG	CGTAGCGAGAACC	13	GATTCCTCTCACTGCCTCCCCTCCT	25	GATTCCTCTCACTGCCTCCCCTCCTCGTAGCGAGAACC	1	24	0.615385	0.3347		GGAAAAGTCATTCCTCTCACTGCCTCCCCTCCTCGTAGCGAGAACCCTCTGCCCA	55	TCTGGAAGTCGAATCT	1	CTGTATGGCA	GCGAGAAAAGCCTTGTTTGAGAGGGTTCTCGCTACGAGGGTTTGGAGACGTTGACTATCGTCTCGGTGCGATTCCTCTCACTGCCTCCCCTCCTCGTAGCGAGAACCCGCGGTTCTATCTAGTTACGCGTTAAACCAACTAGAATTTTTTTGAGGAAAAGTCATTCCTCTCACTGCCTCCCCTCCTCGTAGCGAGAACCCTCTGCCCATCTGGAAGTCGAATCTCTGTATGGCAGGTAAGCTC	AAAGTCATTCC	AAAGTgATTCC	GGAAAAGTgATTCCTCTCACTGCCTCCCCTCCTCGTAGCGAGAACCCTCTGCCCA	ENST00000644036.2:c.987-30C>G	-	INTRONIC	0	2.16172e-06		3	7.14029e-06		35	1.47892e-05	0	52	1.48036e-05	0	25	8.45647e-06	0	88
13	SMARCB1	chr22	23833542	23833542	SNV	C	G	24175749	-	GGG	GAGGGTTCTCGCTACGAGGA	TCGTAGCGA	9	GATTCCTCTCACTGCCTCCCCTCC	24	GATTCCTCTCACTGCCTCCCCTCCTCGTAGCGA	1	23	0.555556	0.07475		TGGAAAAGTCATTCCTCTCACTGCCTCCCCTCCTCGTAGCGAGAACCCTCTGCCC	55	CAGAGAGAGATCCGAG	1	CTGTATGGCA	GCGAGAAAAGCCTTGTTTGGAGGGTTCTCGCTACGAGGAGTTTGGAGACGTTGACTATCGTCTCGGTGCGATTCCTCTCACTGCCTCCCCTCCTCGTAGCGACGCGGTTCTATCTAGTTACGCGTTAAACCAACTAGAATTTTTTTGAGTCAGTGGAAAAGTCATTCCTCTCACTGCCTCCCCTCCTCGTAGCGAGAACCCTCTGCCCCAGAGAGAGATCCGAGCTGTATGGCAGGTAAGCTC	AAAGTCATTCC	AAAGTgATTCC	TGGAAAAGTgATTCCTCTCACTGCCTCCCCTCCTCGTAGCGAGAACCCTCTGCCC	ENST00000644036.2:c.987-30C>G	-	INTRONIC	0	2.16172e-06		3	7.14029e-06		25	1.06811e-05	0	40	1.14518e-05	2.5	21	7.15547e-06	0	51
13	SMARCB1	chr22	23833542	23833542	SNV	C	G	24175749	-	GGG	GAGGGTTCTCGCTACGAGGA	TCGTAGCGAGAAC	13	TGATTCCTCTCACTGCCTCCCCTCC	25	TGATTCCTCTCACTGCCTCCCCTCCTCGTAGCGAGAAC	2	23	0.538462	0.07475		TGGAAAAGTCATTCCTCTCACTGCCTCCCCTCCTCGTAGCGAGAACCCTCTGCCC	55	GGGATGACACTGCCAG	1	CTGTATGGCA	GCGAGAAAAGCCTTGTTTGGAGGGTTCTCGCTACGAGGAGTTTGGAGACGTTGACTATCGTCTCGGTGCTGATTCCTCTCACTGCCTCCCCTCCTCGTAGCGAGAACCGCGGTTCTATCTAGTTACGCGTTAAACCAACTAGAATTTTTTTGATGGAAAAGTCATTCCTCTCACTGCCTCCCCTCCTCGTAGCGAGAACCCTCTGCCCGGGATGACACTGCCAGCTGTATGGCAGGTAAGCTC	AAAGTCATTCC	AAAGTgATTCC	TGGAAAAGTgATTCCTCTCACTGCCTCCCCTCCTCGTAGCGAGAACCCTCTGCCC	ENST00000644036.2:c.987-30C>G	-	INTRONIC	0	2.16172e-06		0	1.78507e-06		1	8.21622e-07		6	1.95519e-06		2	9.75747e-07		7
13	SMARCB1	chr22	23833542	23833542	SNV	C	G	24175749	-	GGG	GAGGGTTCTCGCTACGAGGA	TCGTAGCGAGAAC	13	GATTCCTCTCACTGCCTCCCCTCC	24	GATTCCTCTCACTGCCTCCCCTCCTCGTAGCGAGAAC	1	23	0.538462	0.07475		TGGAAAAGTCATTCCTCTCACTGCCTCCCCTCCTCGTAGCGAGAACCCTCTGCCC	55	GAATGAATCCTTTACA	1	CTGTATGGCA	GCGAGAAAAGCCTTGTTTGGAGGGTTCTCGCTACGAGGAGTTTGGAGACGTTGACTATCGTCTCGGTGCGATTCCTCTCACTGCCTCCCCTCCTCGTAGCGAGAACCGCGGTTCTATCTAGTTACGCGTTAAACCAACTAGAATTTTTTTGAGTGGAAAAGTCATTCCTCTCACTGCCTCCCCTCCTCGTAGCGAGAACCCTCTGCCCGAATGAATCCTTTACACTGTATGGCAGGTAAGCTC	AAAGTCATTCC	AAAGTgATTCC	TGGAAAAGTgATTCCTCTCACTGCCTCCCCTCCTCGTAGCGAGAACCCTCTGCCC	ENST00000644036.2:c.987-30C>G	-	INTRONIC	0	2.16172e-06		1	3.57015e-06		2	1.23243e-06		5	1.67588e-06		1	6.50498e-07		6
13	SMARCB1	chr22	23833542	23833542	SNV	C	G	24175750	-	AGG	AGAGGGTTCTCGCTACGAGG	CGTAGCGAG	9	GATTCCTCTCACTGCCTCCCCTCCT	25	GATTCCTCTCACTGCCTCCCCTCCTCGTAGCGAG	1	24	0.666667	0.3347		GGAAAAGTCATTCCTCTCACTGCCTCCCCTCCTCGTAGCGAGAACCCTCTGCCCA	55	GGAACTTTCCGCAAGC	1	CTGTATGGCA	GCGAGAAAAGCCTTGTTTGAGAGGGTTCTCGCTACGAGGGTTTGGAGACGTTGACTATCGTCTCGGTGCGATTCCTCTCACTGCCTCCCCTCCTCGTAGCGAGCGCGGTTCTATCTAGTTACGCGTTAAACCAACTAGAATTTTTTTGAGTCAGGAAAAGTCATTCCTCTCACTGCCTCCCCTCCTCGTAGCGAGAACCCTCTGCCCAGGAACTTTCCGCAAGCCTGTATGGCAGGTAAGCTC	AAAGTCATTCC	AAAGTgATTCC	GGAAAAGTgATTCCTCTCACTGCCTCCCCTCCTCGTAGCGAGAACCCTCTGCCCA	ENST00000644036.2:c.987-30C>G	-	INTRONIC	2	6.48515e-06		8	1.60657e-05		37	1.56108e-05	0	81	2.29037e-05	0	68	2.24422e-05	0	101
14	SMARCB1	chr22	23833542	23833542	SNV	C	T	24175735	-	AGG	CGAGGAGGGGAGGCAGTGAG	ACTGCCTCCCCTCCT	15	GGAAAAGTTATTCCTCTC	18	GGAAAAGTTATTCCTCTCACTGCCTCCCCTCCT	9	9	0.666667	-0.1392		TCTCCATCTATAGCTGGAAAAGTCATTCCTCTCACTGCCTCCCCTCCTCGTAGCG	55	CGTAGGCGTAGTGAAT	1	CTGTATGGCA	GCGAGAAAAGCCTTGTTTGCGAGGAGGGGAGGCAGTGAGGTTTGGAGACGTTGACTATCGTCTCGGTGCGGAAAAGTTATTCCTCTCACTGCCTCCCCTCCTCGCGGTTCTATCTAGTTACGCGTTAAACCAACTAGAATTTTTTTGAGTCAGTCTCCATCTATAGCTGGAAAAGTCATTCCTCTCACTGCCTCCCCTCCTCGTAGCGCGTAGGCGTAGTGAATCTGTATGGCAGGTAAGCTC	AAAGTCATTCC	AAAGTtATTCC	TCTCCATCTATAGCTGGAAAAGTtATTCCTCTCACTGCCTCCCCTCCTCGTAGCG	ENST00000644036.2:c.987-30C>T	-	INTRONIC	0	2.16172e-06		0	1.78507e-06		1	8.21622e-07		5	1.67588e-06		6	2.27674e-06		4
14	SMARCB1	chr22	23833542	23833542	SNV	C	T	24175735	-	AGG	CGAGGAGGGGAGGCAGTGAG	ACTGCCTCCCCTCCT	15	TGGAAAAGTTATTCCTCTC	19	TGGAAAAGTTATTCCTCTCACTGCCTCCCCTCCT	10	9	0.666667	-0.1392		TCTCCATCTATAGCTGGAAAAGTCATTCCTCTCACTGCCTCCCCTCCTCGTAGCG	55	GCAAACTGTAGCGATG	1	CTGTATGGCA	GCGAGAAAAGCCTTGTTTGCGAGGAGGGGAGGCAGTGAGGTTTGGAGACGTTGACTATCGTCTCGGTGCTGGAAAAGTTATTCCTCTCACTGCCTCCCCTCCTCGCGGTTCTATCTAGTTACGCGTTAAACCAACTAGAATTTTTTTGAGTCATCTCCATCTATAGCTGGAAAAGTCATTCCTCTCACTGCCTCCCCTCCTCGTAGCGGCAAACTGTAGCGATGCTGTATGGCAGGTAAGCTC	AAAGTCATTCC	AAAGTtATTCC	TCTCCATCTATAGCTGGAAAAGTtATTCCTCTCACTGCCTCCCCTCCTCGTAGCG	ENST00000644036.2:c.987-30C>T	-	INTRONIC	0	2.16172e-06		0	1.78507e-06		2	1.23243e-06		14	4.18969e-06	0	5	1.95149e-06		4
14	SMARCB1	chr22	23833542	23833542	SNV	C	T	24175735	-	AGG	CGAGGAGGGGAGGCAGTGAG	ACTGCCTCC	9	GCTGGAAAAGTTATTCCTCTC	21	GCTGGAAAAGTTATTCCTCTCACTGCCTCC	12	9	0.666667	-0.1392		TCTCCATCTATAGCTGGAAAAGTCATTCCTCTCACTGCCTCCCCTCCTCGTAGCG	55	CAGCATAAGCAGGTCA	1	CTGTATGGCA	GCGAGAAAAGCCTTGTTTGCGAGGAGGGGAGGCAGTGAGGTTTGGAGACGTTGACTATCGTCTCGGTGCGCTGGAAAAGTTATTCCTCTCACTGCCTCCCGCGGTTCTATCTAGTTACGCGTTAAACCAACTAGAATTTTTTTGAGTCAGATCTCTCCATCTATAGCTGGAAAAGTCATTCCTCTCACTGCCTCCCCTCCTCGTAGCGCAGCATAAGCAGGTCACTGTATGGCAGGTAAGCTC	AAAGTCATTCC	AAAGTtATTCC	TCTCCATCTATAGCTGGAAAAGTtATTCCTCTCACTGCCTCCCCTCCTCGTAGCG	ENST00000644036.2:c.987-30C>T	-	INTRONIC	122	0.000265891	0.819672	31	5.71224e-05	0	619	0.000254703	1.77706	995	0.000278196	0.703518	645	0.000210111	2.0155	918
14	SMARCB1	chr22	23833542	23833542	SNV	C	T	24175750	-	AGG	AGAGGGTTCTCGCTACGAGG	CGTAGCGAGAACCCT	15	TATTCCTCTCACTGCCTCCCCTCCT	25	TATTCCTCTCACTGCCTCCCCTCCTCGTAGCGAGAACCCT	1	24	0.6	0.3347		GGAAAAGTCATTCCTCTCACTGCCTCCCCTCCTCGTAGCGAGAACCCTCTGCCCA	55	CGTCTACCAGCTCGCA	1	CTGTATGGCA	GCGAGAAAAGCCTTGTTTGAGAGGGTTCTCGCTACGAGGGTTTGGAGACGTTGACTATCGTCTCGGTGCTATTCCTCTCACTGCCTCCCCTCCTCGTAGCGAGAACCCTCGCGGTTCTATCTAGTTACGCGTTAAACCAACTAGAATTTTTTTGGAAAAGTCATTCCTCTCACTGCCTCCCCTCCTCGTAGCGAGAACCCTCTGCCCACGTCTACCAGCTCGCACTGTATGGCAGGTAAGCTC	AAAGTCATTCC	AAAGTtATTCC	GGAAAAGTtATTCCTCTCACTGCCTCCCCTCCTCGTAGCGAGAACCCTCTGCCCA	ENST00000644036.2:c.987-30C>T	-	INTRONIC	0	2.16172e-06		0	1.78507e-06		2	1.23243e-06		3	1.11725e-06		11	3.90299e-06	0	7
14	SMARCB1	chr22	23833542	23833542	SNV	C	T	24175750	-	AGG	AGAGGGTTCTCGCTACGAGG	CGTAGCGAGAACC	13	TATTCCTCTCACTGCCTCCCCTCCT	25	TATTCCTCTCACTGCCTCCCCTCCTCGTAGCGAGAACC	1	24	0.615385	0.3347		GGAAAAGTCATTCCTCTCACTGCCTCCCCTCCTCGTAGCGAGAACCCTCTGCCCA	55	GCCTCTAGTTCCACGG	1	CTGTATGGCA	GCGAGAAAAGCCTTGTTTGAGAGGGTTCTCGCTACGAGGGTTTGGAGACGTTGACTATCGTCTCGGTGCTATTCCTCTCACTGCCTCCCCTCCTCGTAGCGAGAACCCGCGGTTCTATCTAGTTACGCGTTAAACCAACTAGAATTTTTTTGAGGAAAAGTCATTCCTCTCACTGCCTCCCCTCCTCGTAGCGAGAACCCTCTGCCCAGCCTCTAGTTCCACGGCTGTATGGCAGGTAAGCTC	AAAGTCATTCC	AAAGTtATTCC	GGAAAAGTtATTCCTCTCACTGCCTCCCCTCCTCGTAGCGAGAACCCTCTGCCCA	ENST00000644036.2:c.987-30C>T	-	INTRONIC	0	2.16172e-06		2	5.35522e-06		5	2.46487e-06		10	3.07244e-06	0	11	3.90299e-06	0	11
14	SMARCB1	chr22	23833542	23833542	SNV	C	T	24175749	-	GGG	GAGGGTTCTCGCTACGAGGA	TCGTAGCGA	9	TATTCCTCTCACTGCCTCCCCTCC	24	TATTCCTCTCACTGCCTCCCCTCCTCGTAGCGA	1	23	0.555556	0.07475		TGGAAAAGTCATTCCTCTCACTGCCTCCCCTCCTCGTAGCGAGAACCCTCTGCCC	55	ATCCGAAGTCTCATCC	1	CTGTATGGCA	GCGAGAAAAGCCTTGTTTGGAGGGTTCTCGCTACGAGGAGTTTGGAGACGTTGACTATCGTCTCGGTGCTATTCCTCTCACTGCCTCCCCTCCTCGTAGCGACGCGGTTCTATCTAGTTACGCGTTAAACCAACTAGAATTTTTTTGAGTCAGTGGAAAAGTCATTCCTCTCACTGCCTCCCCTCCTCGTAGCGAGAACCCTCTGCCCATCCGAAGTCTCATCCCTGTATGGCAGGTAAGCTC	AAAGTCATTCC	AAAGTtATTCC	TGGAAAAGTtATTCCTCTCACTGCCTCCCCTCCTCGTAGCGAGAACCCTCTGCCC	ENST00000644036.2:c.987-30C>T	-	INTRONIC	1	4.32344e-06		1	3.57015e-06		4	2.05406e-06		1	5.58626e-07		6	2.27674e-06		8
14	SMARCB1	chr22	23833542	23833542	SNV	C	T	24175749	-	GGG	GAGGGTTCTCGCTACGAGGA	TCGTAGCGAGAAC	13	TTATTCCTCTCACTGCCTCCCCTCC	25	TTATTCCTCTCACTGCCTCCCCTCCTCGTAGCGAGAAC	2	23	0.538462	0.07475		TGGAAAAGTCATTCCTCTCACTGCCTCCCCTCCTCGTAGCGAGAACCCTCTGCCC	55	CAGAGAGGTCTCTCGT	1	CTGTATGGCA	GCGAGAAAAGCCTTGTTTGGAGGGTTCTCGCTACGAGGAGTTTGGAGACGTTGACTATCGTCTCGGTGCTTATTCCTCTCACTGCCTCCCCTCCTCGTAGCGAGAACCGCGGTTCTATCTAGTTACGCGTTAAACCAACTAGAATTTTTTTGATGGAAAAGTCATTCCTCTCACTGCCTCCCCTCCTCGTAGCGAGAACCCTCTGCCCCAGAGAGGTCTCTCGTCTGTATGGCAGGTAAGCTC	AAAGTCATTCC	AAAGTtATTCC	TGGAAAAGTtATTCCTCTCACTGCCTCCCCTCCTCGTAGCGAGAACCCTCTGCCC	ENST00000644036.2:c.987-30C>T	-	INTRONIC	1	4.32344e-06		0	1.78507e-06		7	3.28649e-06		9	2.79313e-06		3	1.301e-06		6
14	SMARCB1	chr22	23833542	23833542	SNV	C	T	24175749	-	GGG	GAGGGTTCTCGCTACGAGGA	TCGTAGCGAGAAC	13	TATTCCTCTCACTGCCTCCCCTCC	24	TATTCCTCTCACTGCCTCCCCTCCTCGTAGCGAGAAC	1	23	0.538462	0.07475		TGGAAAAGTCATTCCTCTCACTGCCTCCCCTCCTCGTAGCGAGAACCCTCTGCCC	55	GTTCATTGTGGCCCTA	1	CTGTATGGCA	GCGAGAAAAGCCTTGTTTGGAGGGTTCTCGCTACGAGGAGTTTGGAGACGTTGACTATCGTCTCGGTGCTATTCCTCTCACTGCCTCCCCTCCTCGTAGCGAGAACCGCGGTTCTATCTAGTTACGCGTTAAACCAACTAGAATTTTTTTGAGTGGAAAAGTCATTCCTCTCACTGCCTCCCCTCCTCGTAGCGAGAACCCTCTGCCCGTTCATTGTGGCCCTACTGTATGGCAGGTAAGCTC	AAAGTCATTCC	AAAGTtATTCC	TGGAAAAGTtATTCCTCTCACTGCCTCCCCTCCTCGTAGCGAGAACCCTCTGCCC	ENST00000644036.2:c.987-30C>T	-	INTRONIC	1	4.32344e-06		1	3.57015e-06		7	3.28649e-06		11	3.35175e-06	0	4	1.62624e-06		14
14	SMARCB1	chr22	23833542	23833542	SNV	C	T	24175750	-	AGG	AGAGGGTTCTCGCTACGAGG	CGTAGCGAG	9	TATTCCTCTCACTGCCTCCCCTCCT	25	TATTCCTCTCACTGCCTCCCCTCCTCGTAGCGAG	1	24	0.666667	0.3347		GGAAAAGTCATTCCTCTCACTGCCTCCCCTCCTCGTAGCGAGAACCCTCTGCCCA	55	TGTTCCGTCTGTTTGT	1	CTGTATGGCA	GCGAGAAAAGCCTTGTTTGAGAGGGTTCTCGCTACGAGGGTTTGGAGACGTTGACTATCGTCTCGGTGCTATTCCTCTCACTGCCTCCCCTCCTCGTAGCGAGCGCGGTTCTATCTAGTTACGCGTTAAACCAACTAGAATTTTTTTGAGTCAGGAAAAGTCATTCCTCTCACTGCCTCCCCTCCTCGTAGCGAGAACCCTCTGCCCATGTTCCGTCTGTTTGTCTGTATGGCAGGTAAGCTC	AAAGTCATTCC	AAAGTtATTCC	GGAAAAGTtATTCCTCTCACTGCCTCCCCTCCTCGTAGCGAGAACCCTCTGCCCA	ENST00000644036.2:c.987-30C>T	-	INTRONIC	2	6.48515e-06		5	1.07104e-05		23	9.85947e-06	0	47	1.3407e-05	0	40	1.33352e-05	0	92
15	SMARCB1	chr22	23833543	23833543	SNV	A	C	24175735	-	AGG	CGAGGAGGGGAGGCAGTGAG	ACTGCCTCCCCTCCT	15	TGGAAAAGTCCTTCCTCTC	19	TGGAAAAGTCCTTCCTCTCACTGCCTCCCCTCCT	11	8	0.666667	-0.1392		TCTCCATCTATAGCTGGAAAAGTCATTCCTCTCACTGCCTCCCCTCCTCGTAGCG	55	ACCAGTACACGAGAGT	1	CTGTATGGCA	GCGAGAAAAGCCTTGTTTGCGAGGAGGGGAGGCAGTGAGGTTTGGAGACGTTGACTATCGTCTCGGTGCTGGAAAAGTCCTTCCTCTCACTGCCTCCCCTCCTCGCGGTTCTATCTAGTTACGCGTTAAACCAACTAGAATTTTTTTGAGTCATCTCCATCTATAGCTGGAAAAGTCATTCCTCTCACTGCCTCCCCTCCTCGTAGCGACCAGTACACGAGAGTCTGTATGGCAGGTAAGCTC	AAGTCATTCCT	AAGTCcTTCCT	TCTCCATCTATAGCTGGAAAAGTCcTTCCTCTCACTGCCTCCCCTCCTCGTAGCG	ENST00000644036.2:c.987-29A>C	-	INTRONIC	0	2.16172e-06		2	5.35522e-06		7	3.28649e-06		10	3.07244e-06	0	12	4.22823e-06	0	6
15	SMARCB1	chr22	23833543	23833543	SNV	A	C	24175735	-	AGG	CGAGGAGGGGAGGCAGTGAG	ACTGCCTCCCCTCCT	15	GGAAAAGTCCTTCCTCTC	18	GGAAAAGTCCTTCCTCTCACTGCCTCCCCTCCT	10	8	0.666667	-0.1392		TCTCCATCTATAGCTGGAAAAGTCATTCCTCTCACTGCCTCCCCTCCTCGTAGCG	55	ACTTACTCATAGTAAG	1	CTGTATGGCA	GCGAGAAAAGCCTTGTTTGCGAGGAGGGGAGGCAGTGAGGTTTGGAGACGTTGACTATCGTCTCGGTGCGGAAAAGTCCTTCCTCTCACTGCCTCCCCTCCTCGCGGTTCTATCTAGTTACGCGTTAAACCAACTAGAATTTTTTTGAGTCAGTCTCCATCTATAGCTGGAAAAGTCATTCCTCTCACTGCCTCCCCTCCTCGTAGCGACTTACTCATAGTAAGCTGTATGGCAGGTAAGCTC	AAGTCATTCCT	AAGTCcTTCCT	TCTCCATCTATAGCTGGAAAAGTCcTTCCTCTCACTGCCTCCCCTCCTCGTAGCG	ENST00000644036.2:c.987-29A>C	-	INTRONIC	0	2.16172e-06		0	1.78507e-06		0	4.10811e-07		2	8.37939e-07		1	6.50498e-07		1
15	SMARCB1	chr22	23833543	23833543	SNV	A	C	24175735	-	AGG	CGAGGAGGGGAGGCAGTGAG	ACTGCCTCC	9	TGGAAAAGTCCTTCCTCTC	19	TGGAAAAGTCCTTCCTCTCACTGCCTCC	11	8	0.666667	-0.1392		TCTCCATCTATAGCTGGAAAAGTCATTCCTCTCACTGCCTCCCCTCCTCGTAGCG	55	TAAGCGTTCTTTAGGG	1	CTGTATGGCA	GCGAGAAAAGCCTTGTTTGCGAGGAGGGGAGGCAGTGAGGTTTGGAGACGTTGACTATCGTCTCGGTGCTGGAAAAGTCCTTCCTCTCACTGCCTCCCGCGGTTCTATCTAGTTACGCGTTAAACCAACTAGAATTTTTTTGAGTCAGATCTGTCTCCATCTATAGCTGGAAAAGTCATTCCTCTCACTGCCTCCCCTCCTCGTAGCGTAAGCGTTCTTTAGGGCTGTATGGCAGGTAAGCTC	AAGTCATTCCT	AAGTCcTTCCT	TCTCCATCTATAGCTGGAAAAGTCcTTCCTCTCACTGCCTCCCCTCCTCGTAGCG	ENST00000644036.2:c.987-29A>C	-	INTRONIC	57	0.00012538	1.75439	110	0.000198143	0.909091	445	0.000183222	8.98876	619	0.000173174	14.5396	578	0.000188319	21.9723	608
15	SMARCB1	chr22	23833543	23833543	SNV	A	C	24175749	-	GGG	GAGGGTTCTCGCTACGAGGA	TCGTAGCGAGAACCC	15	TCCTTCCTCTCACTGCCTCCCCTCC	25	TCCTTCCTCTCACTGCCTCCCCTCCTCGTAGCGAGAACCC	3	22	0.6	0.07475		TGGAAAAGTCATTCCTCTCACTGCCTCCCCTCCTCGTAGCGAGAACCCTCTGCCC	55	CCACCTAAGACGCACA	1	CTGTATGGCA	GCGAGAAAAGCCTTGTTTGGAGGGTTCTCGCTACGAGGAGTTTGGAGACGTTGACTATCGTCTCGGTGCTCCTTCCTCTCACTGCCTCCCCTCCTCGTAGCGAGAACCCCGCGGTTCTATCTAGTTACGCGTTAAACCAACTAGAATTTTTTTTGGAAAAGTCATTCCTCTCACTGCCTCCCCTCCTCGTAGCGAGAACCCTCTGCCCCCACCTAAGACGCACACTGTATGGCAGGTAAGCTC	AAGTCATTCCT	AAGTCcTTCCT	TGGAAAAGTCcTTCCTCTCACTGCCTCCCCTCCTCGTAGCGAGAACCCTCTGCCC	ENST00000644036.2:c.987-29A>C	-	INTRONIC	0	2.16172e-06		0	1.78507e-06		0	4.10811e-07		1	5.58626e-07		3	1.301e-06		3
15	SMARCB1	chr22	23833543	23833543	SNV	A	C	24175749	-	GGG	GAGGGTTCTCGCTACGAGGA	TCGTAGCGA	9	TCCTTCCTCTCACTGCCTCCCCTCC	25	TCCTTCCTCTCACTGCCTCCCCTCCTCGTAGCGA	3	22	0.555556	0.07475		TGGAAAAGTCATTCCTCTCACTGCCTCCCCTCCTCGTAGCGAGAACCCTCTGCCC	55	GGCTGGTCAGTAAGCG	1	CTGTATGGCA	GCGAGAAAAGCCTTGTTTGGAGGGTTCTCGCTACGAGGAGTTTGGAGACGTTGACTATCGTCTCGGTGCTCCTTCCTCTCACTGCCTCCCCTCCTCGTAGCGACGCGGTTCTATCTAGTTACGCGTTAAACCAACTAGAATTTTTTTGAGTCATGGAAAAGTCATTCCTCTCACTGCCTCCCCTCCTCGTAGCGAGAACCCTCTGCCCGGCTGGTCAGTAAGCGCTGTATGGCAGGTAAGCTC	AAGTCATTCCT	AAGTCcTTCCT	TGGAAAAGTCcTTCCTCTCACTGCCTCCCCTCCTCGTAGCGAGAACCCTCTGCCC	ENST00000644036.2:c.987-29A>C	-	INTRONIC	2	6.48515e-06		5	1.07104e-05		23	9.85947e-06	0	59	1.67588e-05	0	29	9.75747e-06	0	94
15	SMARCB1	chr22	23833543	23833543	SNV	A	C	24175749	-	GGG	GAGGGTTCTCGCTACGAGGA	TCGTAGCGAGAAC	13	TCCTTCCTCTCACTGCCTCCCCTCC	25	TCCTTCCTCTCACTGCCTCCCCTCCTCGTAGCGAGAAC	3	22	0.538462	0.07475		TGGAAAAGTCATTCCTCTCACTGCCTCCCCTCCTCGTAGCGAGAACCCTCTGCCC	55	GTCACGGGTGATAAAC	1	CTGTATGGCA	GCGAGAAAAGCCTTGTTTGGAGGGTTCTCGCTACGAGGAGTTTGGAGACGTTGACTATCGTCTCGGTGCTCCTTCCTCTCACTGCCTCCCCTCCTCGTAGCGAGAACCGCGGTTCTATCTAGTTACGCGTTAAACCAACTAGAATTTTTTTGATGGAAAAGTCATTCCTCTCACTGCCTCCCCTCCTCGTAGCGAGAACCCTCTGCCCGTCACGGGTGATAAACCTGTATGGCAGGTAAGCTC	AAGTCATTCCT	AAGTCcTTCCT	TGGAAAAGTCcTTCCTCTCACTGCCTCCCCTCCTCGTAGCGAGAACCCTCTGCCC	ENST00000644036.2:c.987-29A>C	-	INTRONIC	0	2.16172e-06		0	1.78507e-06		0	4.10811e-07		7	2.2345e-06		3	1.301e-06		3
15	SMARCB1	chr22	23833543	23833543	SNV	A	C	24175750	-	AGG	AGAGGGTTCTCGCTACGAGG	CGTAGCGAGAACCCT	15	CCTTCCTCTCACTGCCTCCCCTCCT	25	CCTTCCTCTCACTGCCTCCCCTCCTCGTAGCGAGAACCCT	2	23	0.6	0.3347		GGAAAAGTCATTCCTCTCACTGCCTCCCCTCCTCGTAGCGAGAACCCTCTGCCCA	55	TGGTTAGCACACCGAC	1	CTGTATGGCA	GCGAGAAAAGCCTTGTTTGAGAGGGTTCTCGCTACGAGGGTTTGGAGACGTTGACTATCGTCTCGGTGCCCTTCCTCTCACTGCCTCCCCTCCTCGTAGCGAGAACCCTCGCGGTTCTATCTAGTTACGCGTTAAACCAACTAGAATTTTTTTGGAAAAGTCATTCCTCTCACTGCCTCCCCTCCTCGTAGCGAGAACCCTCTGCCCATGGTTAGCACACCGACCTGTATGGCAGGTAAGCTC	AAGTCATTCCT	AAGTCcTTCCT	GGAAAAGTCcTTCCTCTCACTGCCTCCCCTCCTCGTAGCGAGAACCCTCTGCCCA	ENST00000644036.2:c.987-29A>C	-	INTRONIC	1	4.32344e-06		0	1.78507e-06		2	1.23243e-06		5	1.67588e-06		11	3.90299e-06	0	2
15	SMARCB1	chr22	23833543	23833543	SNV	A	C	24175750	-	AGG	AGAGGGTTCTCGCTACGAGG	CGTAGCGAGAACCCT	15	CTTCCTCTCACTGCCTCCCCTCCT	24	CTTCCTCTCACTGCCTCCCCTCCTCGTAGCGAGAACCCT	1	23	0.6	0.3347		GGAAAAGTCATTCCTCTCACTGCCTCCCCTCCTCGTAGCGAGAACCCTCTGCCCA	55	CACCACTGTTTGCATG	1	CTGTATGGCA	GCGAGAAAAGCCTTGTTTGAGAGGGTTCTCGCTACGAGGGTTTGGAGACGTTGACTATCGTCTCGGTGCCTTCCTCTCACTGCCTCCCCTCCTCGTAGCGAGAACCCTCGCGGTTCTATCTAGTTACGCGTTAAACCAACTAGAATTTTTTTGGGAAAAGTCATTCCTCTCACTGCCTCCCCTCCTCGTAGCGAGAACCCTCTGCCCACACCACTGTTTGCATGCTGTATGGCAGGTAAGCTC	AAGTCATTCCT	AAGTCcTTCCT	GGAAAAGTCcTTCCTCTCACTGCCTCCCCTCCTCGTAGCGAGAACCCTCTGCCCA	ENST00000644036.2:c.987-29A>C	-	INTRONIC	0	2.16172e-06		4	8.92537e-06		2	1.23243e-06		9	2.79313e-06		4	1.62624e-06		16
15	SMARCB1	chr22	23833543	23833543	SNV	A	C	24175750	-	AGG	AGAGGGTTCTCGCTACGAGG	CGTAGCGAGAACC	13	CTTCCTCTCACTGCCTCCCCTCCT	24	CTTCCTCTCACTGCCTCCCCTCCTCGTAGCGAGAACC	1	23	0.615385	0.3347		GGAAAAGTCATTCCTCTCACTGCCTCCCCTCCTCGTAGCGAGAACCCTCTGCCCA	55	TACACGATCTTACCTA	1	CTGTATGGCA	GCGAGAAAAGCCTTGTTTGAGAGGGTTCTCGCTACGAGGGTTTGGAGACGTTGACTATCGTCTCGGTGCCTTCCTCTCACTGCCTCCCCTCCTCGTAGCGAGAACCCGCGGTTCTATCTAGTTACGCGTTAAACCAACTAGAATTTTTTTGAGGGAAAAGTCATTCCTCTCACTGCCTCCCCTCCTCGTAGCGAGAACCCTCTGCCCATACACGATCTTACCTACTGTATGGCAGGTAAGCTC	AAGTCATTCCT	AAGTCcTTCCT	GGAAAAGTCcTTCCTCTCACTGCCTCCCCTCCTCGTAGCGAGAACCCTCTGCCCA	ENST00000644036.2:c.987-29A>C	-	INTRONIC	0	2.16172e-06		0	1.78507e-06		2	1.23243e-06		2	8.37939e-07		1	6.50498e-07		3
16	SMARCB1	chr22	23833543	23833543	SNV	A	G	24175735	-	AGG	CGAGGAGGGGAGGCAGTGAG	ACTGCCTCC	9	TGGAAAAGTCGTTCCTCTC	19	TGGAAAAGTCGTTCCTCTCACTGCCTCC	11	8	0.666667	-0.1392		TCTCCATCTATAGCTGGAAAAGTCATTCCTCTCACTGCCTCCCCTCCTCGTAGCG	55	CACACCTCAATGTTGC	1	CTGTATGGCA	GCGAGAAAAGCCTTGTTTGCGAGGAGGGGAGGCAGTGAGGTTTGGAGACGTTGACTATCGTCTCGGTGCTGGAAAAGTCGTTCCTCTCACTGCCTCCCGCGGTTCTATCTAGTTACGCGTTAAACCAACTAGAATTTTTTTGAGTCAGATCTGTCTCCATCTATAGCTGGAAAAGTCATTCCTCTCACTGCCTCCCCTCCTCGTAGCGCACACCTCAATGTTGCCTGTATGGCAGGTAAGCTC	AAGTCATTCCT	AAGTCgTTCCT	TCTCCATCTATAGCTGGAAAAGTCgTTCCTCTCACTGCCTCCCCTCCTCGTAGCG	ENST00000644036.2:c.987-29A>G	-	INTRONIC	0	2.16172e-06		0	1.78507e-06		36	1.52e-05	5.55556	40	1.14518e-05	0	51	1.69129e-05	3.92157	54
16	SMARCB1	chr22	23833543	23833543	SNV	A	G	24175735	-	AGG	CGAGGAGGGGAGGCAGTGAG	ACTGCCTCC	9	GAAAAGTCGTTCCTCTC	17	GAAAAGTCGTTCCTCTCACTGCCTCC	9	8	0.666667	-0.1392		TCTCCATCTATAGCTGGAAAAGTCATTCCTCTCACTGCCTCCCCTCCTCGTAGCG	55	ACGGAGACACCAGTTA	1	CTGTATGGCA	GCGAGAAAAGCCTTGTTTGCGAGGAGGGGAGGCAGTGAGGTTTGGAGACGTTGACTATCGTCTCGGTGCGAAAAGTCGTTCCTCTCACTGCCTCCCGCGGTTCTATCTAGTTACGCGTTAAACCAACTAGAATTTTTTTGAGTCAGATCTGAATCTCCATCTATAGCTGGAAAAGTCATTCCTCTCACTGCCTCCCCTCCTCGTAGCGACGGAGACACCAGTTACTGTATGGCAGGTAAGCTC	AAGTCATTCCT	AAGTCgTTCCT	TCTCCATCTATAGCTGGAAAAGTCgTTCCTCTCACTGCCTCCCCTCCTCGTAGCG	ENST00000644036.2:c.987-29A>G	-	INTRONIC	76	0.000166452	1.31579	149	0.000267761	1.34228	408	0.000168022	3.43137	804	0.000224847	1.24378	597	0.000194499	9.38023	759
16	SMARCB1	chr22	23833543	23833543	SNV	A	G	24175735	-	AGG	CGAGGAGGGGAGGCAGTGAG	ACTGCCTCCCCTCCT	15	GAAAAGTCGTTCCTCTC	17	GAAAAGTCGTTCCTCTCACTGCCTCCCCTCCT	9	8	0.666667	-0.1392		TCTCCATCTATAGCTGGAAAAGTCATTCCTCTCACTGCCTCCCCTCCTCGTAGCG	55	CGGTTAAGTAAATACG	1	CTGTATGGCA	GCGAGAAAAGCCTTGTTTGCGAGGAGGGGAGGCAGTGAGGTTTGGAGACGTTGACTATCGTCTCGGTGCGAAAAGTCGTTCCTCTCACTGCCTCCCCTCCTCGCGGTTCTATCTAGTTACGCGTTAAACCAACTAGAATTTTTTTGAGTCAGATCTCCATCTATAGCTGGAAAAGTCATTCCTCTCACTGCCTCCCCTCCTCGTAGCGCGGTTAAGTAAATACGCTGTATGGCAGGTAAGCTC	AAGTCATTCCT	AAGTCgTTCCT	TCTCCATCTATAGCTGGAAAAGTCgTTCCTCTCACTGCCTCCCCTCCTCGTAGCG	ENST00000644036.2:c.987-29A>G	-	INTRONIC	0	2.16172e-06		0	1.78507e-06		0	4.10811e-07		5	1.67588e-06		1	6.50498e-07		3
16	SMARCB1	chr22	23833543	23833543	SNV	A	G	24175750	-	AGG	AGAGGGTTCTCGCTACGAGG	CGTAGCGAGAACCCT	15	GTTCCTCTCACTGCCTCCCCTCCT	24	GTTCCTCTCACTGCCTCCCCTCCTCGTAGCGAGAACCCT	1	23	0.6	0.3347		GGAAAAGTCATTCCTCTCACTGCCTCCCCTCCTCGTAGCGAGAACCCTCTGCCCA	55	TGTGGTATCAGAAATG	1	CTGTATGGCA	GCGAGAAAAGCCTTGTTTGAGAGGGTTCTCGCTACGAGGGTTTGGAGACGTTGACTATCGTCTCGGTGCGTTCCTCTCACTGCCTCCCCTCCTCGTAGCGAGAACCCTCGCGGTTCTATCTAGTTACGCGTTAAACCAACTAGAATTTTTTTGGGAAAAGTCATTCCTCTCACTGCCTCCCCTCCTCGTAGCGAGAACCCTCTGCCCATGTGGTATCAGAAATGCTGTATGGCAGGTAAGCTC	AAGTCATTCCT	AAGTCgTTCCT	GGAAAAGTCgTTCCTCTCACTGCCTCCCCTCCTCGTAGCGAGAACCCTCTGCCCA	ENST00000644036.2:c.987-29A>G	-	INTRONIC	0	2.16172e-06		0	1.78507e-06		9	4.10811e-06		11	3.35175e-06	0	15	5.20398e-06	0	21
16	SMARCB1	chr22	23833543	23833543	SNV	A	G	24175750	-	AGG	AGAGGGTTCTCGCTACGAGG	CGTAGCGAGAACC	13	GTTCCTCTCACTGCCTCCCCTCCT	24	GTTCCTCTCACTGCCTCCCCTCCTCGTAGCGAGAACC	1	23	0.615385	0.3347		GGAAAAGTCATTCCTCTCACTGCCTCCCCTCCTCGTAGCGAGAACCCTCTGCCCA	55	CTCTAATGTGCAACGA	1	CTGTATGGCA	GCGAGAAAAGCCTTGTTTGAGAGGGTTCTCGCTACGAGGGTTTGGAGACGTTGACTATCGTCTCGGTGCGTTCCTCTCACTGCCTCCCCTCCTCGTAGCGAGAACCCGCGGTTCTATCTAGTTACGCGTTAAACCAACTAGAATTTTTTTGAGGGAAAAGTCATTCCTCTCACTGCCTCCCCTCCTCGTAGCGAGAACCCTCTGCCCACTCTAATGTGCAACGACTGTATGGCAGGTAAGCTC	AAGTCATTCCT	AAGTCgTTCCT	GGAAAAGTCgTTCCTCTCACTGCCTCCCCTCCTCGTAGCGAGAACCCTCTGCCCA	ENST00000644036.2:c.987-29A>G	-	INTRONIC	3	8.64687e-06		6	1.24955e-05		18	7.80541e-06	0	45	1.28484e-05	0	22	7.48072e-06	0	47
16	SMARCB1	chr22	23833543	23833543	SNV	A	G	24175749	-	GGG	GAGGGTTCTCGCTACGAGGA	TCGTAGCGAGAAC	13	TCGTTCCTCTCACTGCCTCCCCTCC	25	TCGTTCCTCTCACTGCCTCCCCTCCTCGTAGCGAGAAC	3	22	0.538462	0.07475		TGGAAAAGTCATTCCTCTCACTGCCTCCCCTCCTCGTAGCGAGAACCCTCTGCCC	55	GATGAGGGTTTAGCTG	1	CTGTATGGCA	GCGAGAAAAGCCTTGTTTGGAGGGTTCTCGCTACGAGGAGTTTGGAGACGTTGACTATCGTCTCGGTGCTCGTTCCTCTCACTGCCTCCCCTCCTCGTAGCGAGAACCGCGGTTCTATCTAGTTACGCGTTAAACCAACTAGAATTTTTTTGATGGAAAAGTCATTCCTCTCACTGCCTCCCCTCCTCGTAGCGAGAACCCTCTGCCCGATGAGGGTTTAGCTGCTGTATGGCAGGTAAGCTC	AAGTCATTCCT	AAGTCgTTCCT	TGGAAAAGTCgTTCCTCTCACTGCCTCCCCTCCTCGTAGCGAGAACCCTCTGCCC	ENST00000644036.2:c.987-29A>G	-	INTRONIC	0	2.16172e-06		0	1.78507e-06		2	1.23243e-06		2	8.37939e-07		0	3.25249e-07		2
16	SMARCB1	chr22	23833543	23833543	SNV	A	G	24175749	-	GGG	GAGGGTTCTCGCTACGAGGA	TCGTAGCGAGAACCC	15	GTTCCTCTCACTGCCTCCCCTCC	23	GTTCCTCTCACTGCCTCCCCTCCTCGTAGCGAGAACCC	1	22	0.6	0.07475		TGGAAAAGTCATTCCTCTCACTGCCTCCCCTCCTCGTAGCGAGAACCCTCTGCCC	55	ACCTTTAAGATATGCA	1	CTGTATGGCA	GCGAGAAAAGCCTTGTTTGGAGGGTTCTCGCTACGAGGAGTTTGGAGACGTTGACTATCGTCTCGGTGCGTTCCTCTCACTGCCTCCCCTCCTCGTAGCGAGAACCCCGCGGTTCTATCTAGTTACGCGTTAAACCAACTAGAATTTTTTTGATGGAAAAGTCATTCCTCTCACTGCCTCCCCTCCTCGTAGCGAGAACCCTCTGCCCACCTTTAAGATATGCACTGTATGGCAGGTAAGCTC	AAGTCATTCCT	AAGTCgTTCCT	TGGAAAAGTCgTTCCTCTCACTGCCTCCCCTCCTCGTAGCGAGAACCCTCTGCCC	ENST00000644036.2:c.987-29A>G	-	INTRONIC	0	2.16172e-06		1	3.57015e-06		1	8.21622e-07		10	3.07244e-06	0	0	3.25249e-07		2
16	SMARCB1	chr22	23833543	23833543	SNV	A	G	24175749	-	GGG	GAGGGTTCTCGCTACGAGGA	TCGTAGCGA	9	GTTCCTCTCACTGCCTCCCCTCC	23	GTTCCTCTCACTGCCTCCCCTCCTCGTAGCGA	1	22	0.555556	0.07475		TGGAAAAGTCATTCCTCTCACTGCCTCCCCTCCTCGTAGCGAGAACCCTCTGCCC	55	TTTGTCAAGAGGTACC	1	CTGTATGGCA	GCGAGAAAAGCCTTGTTTGGAGGGTTCTCGCTACGAGGAGTTTGGAGACGTTGACTATCGTCTCGGTGCGTTCCTCTCACTGCCTCCCCTCCTCGTAGCGACGCGGTTCTATCTAGTTACGCGTTAAACCAACTAGAATTTTTTTGAGTCAGATGGAAAAGTCATTCCTCTCACTGCCTCCCCTCCTCGTAGCGAGAACCCTCTGCCCTTTGTCAAGAGGTACCCTGTATGGCAGGTAAGCTC	AAGTCATTCCT	AAGTCgTTCCT	TGGAAAAGTCgTTCCTCTCACTGCCTCCCCTCCTCGTAGCGAGAACCCTCTGCCC	ENST00000644036.2:c.987-29A>G	-	INTRONIC	1	4.32344e-06		2	5.35522e-06		10	4.51892e-06	0	10	3.07244e-06	0	5	1.95149e-06		40
16	SMARCB1	chr22	23833543	23833543	SNV	A	G	24175750	-	AGG	AGAGGGTTCTCGCTACGAGG	CGTAGCGAG	9	GTTCCTCTCACTGCCTCCCCTCCT	24	GTTCCTCTCACTGCCTCCCCTCCTCGTAGCGAG	1	23	0.666667	0.3347		GGAAAAGTCATTCCTCTCACTGCCTCCCCTCCTCGTAGCGAGAACCCTCTGCCCA	55	GTGCGGTGTGAGGCTA	1	CTGTATGGCA	GCGAGAAAAGCCTTGTTTGAGAGGGTTCTCGCTACGAGGGTTTGGAGACGTTGACTATCGTCTCGGTGCGTTCCTCTCACTGCCTCCCCTCCTCGTAGCGAGCGCGGTTCTATCTAGTTACGCGTTAAACCAACTAGAATTTTTTTGAGTCAGGGAAAAGTCATTCCTCTCACTGCCTCCCCTCCTCGTAGCGAGAACCCTCTGCCCAGTGCGGTGTGAGGCTACTGTATGGCAGGTAAGCTC	AAGTCATTCCT	AAGTCgTTCCT	GGAAAAGTCgTTCCTCTCACTGCCTCCCCTCCTCGTAGCGAGAACCCTCTGCCCA	ENST00000644036.2:c.987-29A>G	-	INTRONIC	10	2.37789e-05	0	11	2.14209e-05	0	97	4.02595e-05	0	142	3.99417e-05	0	125	4.09814e-05	0	194
17	SMARCB1	chr22	23833543	23833543	SNV	A	T	24175735	-	AGG	CGAGGAGGGGAGGCAGTGAG	ACTGCCTCC	9	TGGAAAAGTCTTTCCTCTC	19	TGGAAAAGTCTTTCCTCTCACTGCCTCC	11	8	0.666667	-0.1392		TCTCCATCTATAGCTGGAAAAGTCATTCCTCTCACTGCCTCCCCTCCTCGTAGCG	55	CTCGGAGTCCCAGGTG	1	CTGTATGGCA	GCGAGAAAAGCCTTGTTTGCGAGGAGGGGAGGCAGTGAGGTTTGGAGACGTTGACTATCGTCTCGGTGCTGGAAAAGTCTTTCCTCTCACTGCCTCCCGCGGTTCTATCTAGTTACGCGTTAAACCAACTAGAATTTTTTTGAGTCAGATCTGTCTCCATCTATAGCTGGAAAAGTCATTCCTCTCACTGCCTCCCCTCCTCGTAGCGCTCGGAGTCCCAGGTGCTGTATGGCAGGTAAGCTC	AAGTCATTCCT	AAGTCtTTCCT	TCTCCATCTATAGCTGGAAAAGTCtTTCCTCTCACTGCCTCCCCTCCTCGTAGCG	ENST00000644036.2:c.987-29A>T	-	INTRONIC	66	0.000144835	1.51515	77	0.000139236	0	512	0.000210746	2.14844	952	0.000266185	1.57563	848	0.000276136	4.48113	916
17	SMARCB1	chr22	23833543	23833543	SNV	A	T	24175735	-	AGG	CGAGGAGGGGAGGCAGTGAG	ACTGCCTCC	9	GAAAAGTCTTTCCTCTC	17	GAAAAGTCTTTCCTCTCACTGCCTCC	9	8	0.666667	-0.1392		TCTCCATCTATAGCTGGAAAAGTCATTCCTCTCACTGCCTCCCCTCCTCGTAGCG	55	CTCTACGTCGTGTAGT	1	CTGTATGGCA	GCGAGAAAAGCCTTGTTTGCGAGGAGGGGAGGCAGTGAGGTTTGGAGACGTTGACTATCGTCTCGGTGCGAAAAGTCTTTCCTCTCACTGCCTCCCGCGGTTCTATCTAGTTACGCGTTAAACCAACTAGAATTTTTTTGAGTCAGATCTGAATCTCCATCTATAGCTGGAAAAGTCATTCCTCTCACTGCCTCCCCTCCTCGTAGCGCTCTACGTCGTGTAGTCTGTATGGCAGGTAAGCTC	AAGTCATTCCT	AAGTCtTTCCT	TCTCCATCTATAGCTGGAAAAGTCtTTCCTCTCACTGCCTCCCCTCCTCGTAGCG	ENST00000644036.2:c.987-29A>T	-	INTRONIC	41	9.07922e-05	0	97	0.000174937	1.03093	463	0.000190616	0.431965	625	0.00017485	1.76	521	0.00016978	0.959693	611
17	SMARCB1	chr22	23833543	23833543	SNV	A	T	24175735	-	AGG	CGAGGAGGGGAGGCAGTGAG	ACTGCCTCCCCTCCT	15	GAAAAGTCTTTCCTCTC	17	GAAAAGTCTTTCCTCTCACTGCCTCCCCTCCT	9	8	0.666667	-0.1392		TCTCCATCTATAGCTGGAAAAGTCATTCCTCTCACTGCCTCCCCTCCTCGTAGCG	55	CCCAATCAGGATCGCA	1	CTGTATGGCA	GCGAGAAAAGCCTTGTTTGCGAGGAGGGGAGGCAGTGAGGTTTGGAGACGTTGACTATCGTCTCGGTGCGAAAAGTCTTTCCTCTCACTGCCTCCCCTCCTCGCGGTTCTATCTAGTTACGCGTTAAACCAACTAGAATTTTTTTGAGTCAGATCTCCATCTATAGCTGGAAAAGTCATTCCTCTCACTGCCTCCCCTCCTCGTAGCGCCCAATCAGGATCGCACTGTATGGCAGGTAAGCTC	AAGTCATTCCT	AAGTCtTTCCT	TCTCCATCTATAGCTGGAAAAGTCtTTCCTCTCACTGCCTCCCCTCCTCGTAGCG	ENST00000644036.2:c.987-29A>T	-	INTRONIC	0	2.16172e-06		0	1.78507e-06		2	1.23243e-06		0	2.79313e-07		4	1.62624e-06		2
17	SMARCB1	chr22	23833543	23833543	SNV	A	T	24175750	-	AGG	AGAGGGTTCTCGCTACGAGG	CGTAGCGAGAACCCT	15	TTTCCTCTCACTGCCTCCCCTCCT	24	TTTCCTCTCACTGCCTCCCCTCCTCGTAGCGAGAACCCT	1	23	0.6	0.3347		GGAAAAGTCATTCCTCTCACTGCCTCCCCTCCTCGTAGCGAGAACCCTCTGCCCA	55	ACGATACAGTGAACAT	1	CTGTATGGCA	GCGAGAAAAGCCTTGTTTGAGAGGGTTCTCGCTACGAGGGTTTGGAGACGTTGACTATCGTCTCGGTGCTTTCCTCTCACTGCCTCCCCTCCTCGTAGCGAGAACCCTCGCGGTTCTATCTAGTTACGCGTTAAACCAACTAGAATTTTTTTGGGAAAAGTCATTCCTCTCACTGCCTCCCCTCCTCGTAGCGAGAACCCTCTGCCCAACGATACAGTGAACATCTGTATGGCAGGTAAGCTC	AAGTCATTCCT	AAGTCtTTCCT	GGAAAAGTCtTTCCTCTCACTGCCTCCCCTCCTCGTAGCGAGAACCCTCTGCCCA	ENST00000644036.2:c.987-29A>T	-	INTRONIC	0	2.16172e-06		0	1.78507e-06		2	1.23243e-06		11	3.35175e-06	0	0	3.25249e-07		8
17	SMARCB1	chr22	23833543	23833543	SNV	A	T	24175750	-	AGG	AGAGGGTTCTCGCTACGAGG	CGTAGCGAGAACC	13	TTTCCTCTCACTGCCTCCCCTCCT	24	TTTCCTCTCACTGCCTCCCCTCCTCGTAGCGAGAACC	1	23	0.615385	0.3347		GGAAAAGTCATTCCTCTCACTGCCTCCCCTCCTCGTAGCGAGAACCCTCTGCCCA	55	CCTACACGTGGTTTCA	1	CTGTATGGCA	GCGAGAAAAGCCTTGTTTGAGAGGGTTCTCGCTACGAGGGTTTGGAGACGTTGACTATCGTCTCGGTGCTTTCCTCTCACTGCCTCCCCTCCTCGTAGCGAGAACCCGCGGTTCTATCTAGTTACGCGTTAAACCAACTAGAATTTTTTTGAGGGAAAAGTCATTCCTCTCACTGCCTCCCCTCCTCGTAGCGAGAACCCTCTGCCCACCTACACGTGGTTTCACTGTATGGCAGGTAAGCTC	AAGTCATTCCT	AAGTCtTTCCT	GGAAAAGTCtTTCCTCTCACTGCCTCCCCTCCTCGTAGCGAGAACCCTCTGCCCA	ENST00000644036.2:c.987-29A>T	-	INTRONIC	0	2.16172e-06		1	3.57015e-06		9	4.10811e-06		35	1.00553e-05	0	22	7.48072e-06	0	41
17	SMARCB1	chr22	23833543	23833543	SNV	A	T	24175749	-	GGG	GAGGGTTCTCGCTACGAGGA	TCGTAGCGAGAAC	13	TCTTTCCTCTCACTGCCTCCCCTCC	25	TCTTTCCTCTCACTGCCTCCCCTCCTCGTAGCGAGAAC	3	22	0.538462	0.07475		TGGAAAAGTCATTCCTCTCACTGCCTCCCCTCCTCGTAGCGAGAACCCTCTGCCC	55	CGGGTCAGTACCGTAT	1	CTGTATGGCA	GCGAGAAAAGCCTTGTTTGGAGGGTTCTCGCTACGAGGAGTTTGGAGACGTTGACTATCGTCTCGGTGCTCTTTCCTCTCACTGCCTCCCCTCCTCGTAGCGAGAACCGCGGTTCTATCTAGTTACGCGTTAAACCAACTAGAATTTTTTTGATGGAAAAGTCATTCCTCTCACTGCCTCCCCTCCTCGTAGCGAGAACCCTCTGCCCCGGGTCAGTACCGTATCTGTATGGCAGGTAAGCTC	AAGTCATTCCT	AAGTCtTTCCT	TGGAAAAGTCtTTCCTCTCACTGCCTCCCCTCCTCGTAGCGAGAACCCTCTGCCC	ENST00000644036.2:c.987-29A>T	-	INTRONIC	0	2.16172e-06		0	1.78507e-06		3	1.64324e-06		4	1.39656e-06		4	1.62624e-06		11
17	SMARCB1	chr22	23833543	23833543	SNV	A	T	24175749	-	GGG	GAGGGTTCTCGCTACGAGGA	TCGTAGCGAGAACCC	15	TTTCCTCTCACTGCCTCCCCTCC	23	TTTCCTCTCACTGCCTCCCCTCCTCGTAGCGAGAACCC	1	22	0.6	0.07475		TGGAAAAGTCATTCCTCTCACTGCCTCCCCTCCTCGTAGCGAGAACCCTCTGCCC	55	GGACAGATCAGTCCCT	1	CTGTATGGCA	GCGAGAAAAGCCTTGTTTGGAGGGTTCTCGCTACGAGGAGTTTGGAGACGTTGACTATCGTCTCGGTGCTTTCCTCTCACTGCCTCCCCTCCTCGTAGCGAGAACCCCGCGGTTCTATCTAGTTACGCGTTAAACCAACTAGAATTTTTTTGATGGAAAAGTCATTCCTCTCACTGCCTCCCCTCCTCGTAGCGAGAACCCTCTGCCCGGACAGATCAGTCCCTCTGTATGGCAGGTAAGCTC	AAGTCATTCCT	AAGTCtTTCCT	TGGAAAAGTCtTTCCTCTCACTGCCTCCCCTCCTCGTAGCGAGAACCCTCTGCCC	ENST00000644036.2:c.987-29A>T	-	INTRONIC	0	2.16172e-06		0	1.78507e-06		2	1.23243e-06		3	1.11725e-06		1	6.50498e-07		3
17	SMARCB1	chr22	23833543	23833543	SNV	A	T	24175749	-	GGG	GAGGGTTCTCGCTACGAGGA	TCGTAGCGA	9	TTTCCTCTCACTGCCTCCCCTCC	23	TTTCCTCTCACTGCCTCCCCTCCTCGTAGCGA	1	22	0.555556	0.07475		TGGAAAAGTCATTCCTCTCACTGCCTCCCCTCCTCGTAGCGAGAACCCTCTGCCC	55	GCATGTAAGGACAGCT	1	CTGTATGGCA	GCGAGAAAAGCCTTGTTTGGAGGGTTCTCGCTACGAGGAGTTTGGAGACGTTGACTATCGTCTCGGTGCTTTCCTCTCACTGCCTCCCCTCCTCGTAGCGACGCGGTTCTATCTAGTTACGCGTTAAACCAACTAGAATTTTTTTGAGTCAGATGGAAAAGTCATTCCTCTCACTGCCTCCCCTCCTCGTAGCGAGAACCCTCTGCCCGCATGTAAGGACAGCTCTGTATGGCAGGTAAGCTC	AAGTCATTCCT	AAGTCtTTCCT	TGGAAAAGTCtTTCCTCTCACTGCCTCCCCTCCTCGTAGCGAGAACCCTCTGCCC	ENST00000644036.2:c.987-29A>T	-	INTRONIC	0	2.16172e-06		3	7.14029e-06		20	8.62703e-06	0	45	1.28484e-05	0	40	1.33352e-05	0	27
17	SMARCB1	chr22	23833543	23833543	SNV	A	T	24175750	-	AGG	AGAGGGTTCTCGCTACGAGG	CGTAGCGAG	9	TTTCCTCTCACTGCCTCCCCTCCT	24	TTTCCTCTCACTGCCTCCCCTCCTCGTAGCGAG	1	23	0.666667	0.3347		GGAAAAGTCATTCCTCTCACTGCCTCCCCTCCTCGTAGCGAGAACCCTCTGCCCA	55	TCAGCAAAGTGGAGTC	1	CTGTATGGCA	GCGAGAAAAGCCTTGTTTGAGAGGGTTCTCGCTACGAGGGTTTGGAGACGTTGACTATCGTCTCGGTGCTTTCCTCTCACTGCCTCCCCTCCTCGTAGCGAGCGCGGTTCTATCTAGTTACGCGTTAAACCAACTAGAATTTTTTTGAGTCAGGGAAAAGTCATTCCTCTCACTGCCTCCCCTCCTCGTAGCGAGAACCCTCTGCCCATCAGCAAAGTGGAGTCCTGTATGGCAGGTAAGCTC	AAGTCATTCCT	AAGTCtTTCCT	GGAAAAGTCtTTCCTCTCACTGCCTCCCCTCCTCGTAGCGAGAACCCTCTGCCCA	ENST00000644036.2:c.987-29A>T	-	INTRONIC	0	2.16172e-06		1	3.57015e-06		13	5.75135e-06	0	48	1.36863e-05	0	26	8.78172e-06	0	52
18	SMARCB1	chr22	23833544	23833544	SNV	T	A	24175735	-	AGG	CGAGGAGGGGAGGCAGTGAG	ACTGCCTCCCCTCCT	15	AAAGTCAATCCTCTC	15	AAAGTCAATCCTCTCACTGCCTCCCCTCCT	8	7	0.666667	-0.1392		TCTCCATCTATAGCTGGAAAAGTCATTCCTCTCACTGCCTCCCCTCCTCGTAGCG	55	GACGCGTTCTAACTCT	1	CTGTATGGCA	GCGAGAAAAGCCTTGTTTGCGAGGAGGGGAGGCAGTGAGGTTTGGAGACGTTGACTATCGTCTCGGTGCAAAGTCAATCCTCTCACTGCCTCCCCTCCTCGCGGTTCTATCTAGTTACGCGTTAAACCAACTAGAATTTTTTTGAGTCAGATCTCTCCATCTATAGCTGGAAAAGTCATTCCTCTCACTGCCTCCCCTCCTCGTAGCGGACGCGTTCTAACTCTCTGTATGGCAGGTAAGCTC	AGTCATTCCTC	AGTCAaTCCTC	TCTCCATCTATAGCTGGAAAAGTCAaTCCTCTCACTGCCTCCCCTCCTCGTAGCG	ENST00000644036.2:c.987-28T>A	-	INTRONIC	0	2.16172e-06		0	1.78507e-06		2	1.23243e-06		1	5.58626e-07		1	6.50498e-07		7
18	SMARCB1	chr22	23833544	23833544	SNV	T	A	24175735	-	AGG	CGAGGAGGGGAGGCAGTGAG	ACTGCCTCC	9	GGAAAAGTCAATCCTCTC	18	GGAAAAGTCAATCCTCTCACTGCCTCC	11	7	0.666667	-0.1392		TCTCCATCTATAGCTGGAAAAGTCATTCCTCTCACTGCCTCCCCTCCTCGTAGCG	55	TAGTTGGAGGATCGCA	1	CTGTATGGCA	GCGAGAAAAGCCTTGTTTGCGAGGAGGGGAGGCAGTGAGGTTTGGAGACGTTGACTATCGTCTCGGTGCGGAAAAGTCAATCCTCTCACTGCCTCCCGCGGTTCTATCTAGTTACGCGTTAAACCAACTAGAATTTTTTTGAGTCAGATCTGATCTCCATCTATAGCTGGAAAAGTCATTCCTCTCACTGCCTCCCCTCCTCGTAGCGTAGTTGGAGGATCGCACTGTATGGCAGGTAAGCTC	AGTCATTCCTC	AGTCAaTCCTC	TCTCCATCTATAGCTGGAAAAGTCAaTCCTCTCACTGCCTCCCCTCCTCGTAGCG	ENST00000644036.2:c.987-28T>A	-	INTRONIC	2	6.48515e-06		72	0.00013031	4.16667	311	0.000128173	3.53698	442	0.000123736	5.42986	374	0.000121968	6.14973	452
18	SMARCB1	chr22	23833544	23833544	SNV	T	A	24175735	-	AGG	CGAGGAGGGGAGGCAGTGAG	ACTGCCTCCCCTCCT	15	GAAAAGTCAATCCTCTC	17	GAAAAGTCAATCCTCTCACTGCCTCCCCTCCT	10	7	0.666667	-0.1392		TCTCCATCTATAGCTGGAAAAGTCATTCCTCTCACTGCCTCCCCTCCTCGTAGCG	55	CAAGATCTCACGCGGT	1	CTGTATGGCA	GCGAGAAAAGCCTTGTTTGCGAGGAGGGGAGGCAGTGAGGTTTGGAGACGTTGACTATCGTCTCGGTGCGAAAAGTCAATCCTCTCACTGCCTCCCCTCCTCGCGGTTCTATCTAGTTACGCGTTAAACCAACTAGAATTTTTTTGAGTCAGATCTCCATCTATAGCTGGAAAAGTCATTCCTCTCACTGCCTCCCCTCCTCGTAGCGCAAGATCTCACGCGGTCTGTATGGCAGGTAAGCTC	AGTCATTCCTC	AGTCAaTCCTC	TCTCCATCTATAGCTGGAAAAGTCAaTCCTCTCACTGCCTCCCCTCCTCGTAGCG	ENST00000644036.2:c.987-28T>A	-	INTRONIC	0	2.16172e-06		0	1.78507e-06		3	1.64324e-06		2	8.37939e-07		3	1.301e-06		1
18	SMARCB1	chr22	23833544	23833544	SNV	T	A	24175750	-	AGG	AGAGGGTTCTCGCTACGAGG	CGTAGCGAGAACCCT	15	ATCCTCTCACTGCCTCCCCTCCT	23	ATCCTCTCACTGCCTCCCCTCCTCGTAGCGAGAACCCT	1	22	0.6	0.3347		GGAAAAGTCATTCCTCTCACTGCCTCCCCTCCTCGTAGCGAGAACCCTCTGCCCA	55	AAGGAGCAGTGGTAGC	1	CTGTATGGCA	GCGAGAAAAGCCTTGTTTGAGAGGGTTCTCGCTACGAGGGTTTGGAGACGTTGACTATCGTCTCGGTGCATCCTCTCACTGCCTCCCCTCCTCGTAGCGAGAACCCTCGCGGTTCTATCTAGTTACGCGTTAAACCAACTAGAATTTTTTTGAGGAAAAGTCATTCCTCTCACTGCCTCCCCTCCTCGTAGCGAGAACCCTCTGCCCAAAGGAGCAGTGGTAGCCTGTATGGCAGGTAAGCTC	AGTCATTCCTC	AGTCAaTCCTC	GGAAAAGTCAaTCCTCTCACTGCCTCCCCTCCTCGTAGCGAGAACCCTCTGCCCA	ENST00000644036.2:c.987-28T>A	-	INTRONIC	3	8.64687e-06		0	1.78507e-06		3	1.64324e-06		13	3.91038e-06	0	7	2.60199e-06		10
18	SMARCB1	chr22	23833544	23833544	SNV	T	A	24175750	-	AGG	AGAGGGTTCTCGCTACGAGG	CGTAGCGAGAACCCT	15	AATCCTCTCACTGCCTCCCCTCCT	24	AATCCTCTCACTGCCTCCCCTCCTCGTAGCGAGAACCCT	2	22	0.6	0.3347		GGAAAAGTCATTCCTCTCACTGCCTCCCCTCCTCGTAGCGAGAACCCTCTGCCCA	55	ATGGGAGAGCTTTGGT	1	CTGTATGGCA	GCGAGAAAAGCCTTGTTTGAGAGGGTTCTCGCTACGAGGGTTTGGAGACGTTGACTATCGTCTCGGTGCAATCCTCTCACTGCCTCCCCTCCTCGTAGCGAGAACCCTCGCGGTTCTATCTAGTTACGCGTTAAACCAACTAGAATTTTTTTGGGAAAAGTCATTCCTCTCACTGCCTCCCCTCCTCGTAGCGAGAACCCTCTGCCCAATGGGAGAGCTTTGGTCTGTATGGCAGGTAAGCTC	AGTCATTCCTC	AGTCAaTCCTC	GGAAAAGTCAaTCCTCTCACTGCCTCCCCTCCTCGTAGCGAGAACCCTCTGCCCA	ENST00000644036.2:c.987-28T>A	-	INTRONIC	0	2.16172e-06		1	3.57015e-06		8	3.6973e-06		24	6.98282e-06	0	12	4.22823e-06	0	26
18	SMARCB1	chr22	23833544	23833544	SNV	T	A	24175750	-	AGG	AGAGGGTTCTCGCTACGAGG	CGTAGCGAGAACC	13	AATCCTCTCACTGCCTCCCCTCCT	24	AATCCTCTCACTGCCTCCCCTCCTCGTAGCGAGAACC	2	22	0.615385	0.3347		GGAAAAGTCATTCCTCTCACTGCCTCCCCTCCTCGTAGCGAGAACCCTCTGCCCA	55	CGATGGCCAACAACCT	1	CTGTATGGCA	GCGAGAAAAGCCTTGTTTGAGAGGGTTCTCGCTACGAGGGTTTGGAGACGTTGACTATCGTCTCGGTGCAATCCTCTCACTGCCTCCCCTCCTCGTAGCGAGAACCCGCGGTTCTATCTAGTTACGCGTTAAACCAACTAGAATTTTTTTGAGGGAAAAGTCATTCCTCTCACTGCCTCCCCTCCTCGTAGCGAGAACCCTCTGCCCACGATGGCCAACAACCTCTGTATGGCAGGTAAGCTC	AGTCATTCCTC	AGTCAaTCCTC	GGAAAAGTCAaTCCTCTCACTGCCTCCCCTCCTCGTAGCGAGAACCCTCTGCCCA	ENST00000644036.2:c.987-28T>A	-	INTRONIC	1	4.32344e-06		3	7.14029e-06		17	7.3946e-06	0	38	1.08932e-05	0	35	1.1709e-05	0	52
18	SMARCB1	chr22	23833544	23833544	SNV	T	A	24175749	-	GGG	GAGGGTTCTCGCTACGAGGA	TCGTAGCGAGAAC	13	AATCCTCTCACTGCCTCCCCTCC	23	AATCCTCTCACTGCCTCCCCTCCTCGTAGCGAGAAC	2	21	0.538462	0.07475		TGGAAAAGTCATTCCTCTCACTGCCTCCCCTCCTCGTAGCGAGAACCCTCTGCCC	55	CGAGCCAAGCGGATCA	1	CTGTATGGCA	GCGAGAAAAGCCTTGTTTGGAGGGTTCTCGCTACGAGGAGTTTGGAGACGTTGACTATCGTCTCGGTGCAATCCTCTCACTGCCTCCCCTCCTCGTAGCGAGAACCGCGGTTCTATCTAGTTACGCGTTAAACCAACTAGAATTTTTTTGAGTTGGAAAAGTCATTCCTCTCACTGCCTCCCCTCCTCGTAGCGAGAACCCTCTGCCCCGAGCCAAGCGGATCACTGTATGGCAGGTAAGCTC	AGTCATTCCTC	AGTCAaTCCTC	TGGAAAAGTCAaTCCTCTCACTGCCTCCCCTCCTCGTAGCGAGAACCCTCTGCCC	ENST00000644036.2:c.987-28T>A	-	INTRONIC	4	1.08086e-05		3	7.14029e-06		12	5.34054e-06	0	13	3.91038e-06	0	16	5.52923e-06	0	21
18	SMARCB1	chr22	23833544	23833544	SNV	T	A	24175749	-	GGG	GAGGGTTCTCGCTACGAGGA	TCGTAGCGAGAACCC	15	TCAATCCTCTCACTGCCTCCCCTCC	25	TCAATCCTCTCACTGCCTCCCCTCCTCGTAGCGAGAACCC	4	21	0.6	0.07475	39.8871	TGGAAAAGTCATTCCTCTCACTGCCTCCCCTCCTCGTAGCGAGAACCCTCTGCCC	55	CCCATACGTCCATGAT	1	CTGTATGGCA	GCGAGAAAAGCCTTGTTTGGAGGGTTCTCGCTACGAGGAGTTTGGAGACGTTGACTATCGTCTCGGTGCTCAATCCTCTCACTGCCTCCCCTCCTCGTAGCGAGAACCCCGCGGTTCTATCTAGTTACGCGTTAAACCAACTAGAATTTTTTTTGGAAAAGTCATTCCTCTCACTGCCTCCCCTCCTCGTAGCGAGAACCCTCTGCCCCCCATACGTCCATGATCTGTATGGCAGGTAAGCTC	AGTCATTCCTC	AGTCAaTCCTC	TGGAAAAGTCAaTCCTCTCACTGCCTCCCCTCCTCGTAGCGAGAACCCTCTGCCC	ENST00000644036.2:c.987-28T>A	-	INTRONIC	0	2.16172e-06		0	1.78507e-06		1	8.21622e-07		2	8.37939e-07		0	3.25249e-07		0
18	SMARCB1	chr22	23833544	23833544	SNV	T	A	24175749	-	GGG	GAGGGTTCTCGCTACGAGGA	TCGTAGCGA	9	AATCCTCTCACTGCCTCCCCTCC	23	AATCCTCTCACTGCCTCCCCTCCTCGTAGCGA	2	21	0.555556	0.07475		TGGAAAAGTCATTCCTCTCACTGCCTCCCCTCCTCGTAGCGAGAACCCTCTGCCC	55	ACATCAGGTCCGAACC	1	CTGTATGGCA	GCGAGAAAAGCCTTGTTTGGAGGGTTCTCGCTACGAGGAGTTTGGAGACGTTGACTATCGTCTCGGTGCAATCCTCTCACTGCCTCCCCTCCTCGTAGCGACGCGGTTCTATCTAGTTACGCGTTAAACCAACTAGAATTTTTTTGAGTCAGATGGAAAAGTCATTCCTCTCACTGCCTCCCCTCCTCGTAGCGAGAACCCTCTGCCCACATCAGGTCCGAACCCTGTATGGCAGGTAAGCTC	AGTCATTCCTC	AGTCAaTCCTC	TGGAAAAGTCAaTCCTCTCACTGCCTCCCCTCCTCGTAGCGAGAACCCTCTGCCC	ENST00000644036.2:c.987-28T>A	-	INTRONIC	0	2.16172e-06		1	3.57015e-06		3	1.64324e-06		2	8.37939e-07		3	1.301e-06		10
19	SMARCB1	chr22	23833544	23833544	SNV	T	C	24175735	-	AGG	CGAGGAGGGGAGGCAGTGAG	ACTGCCTCC	9	TGGAAAAGTCACTCCTCTC	19	TGGAAAAGTCACTCCTCTCACTGCCTCC	12	7	0.666667	-0.1392		TCTCCATCTATAGCTGGAAAAGTCATTCCTCTCACTGCCTCCCCTCCTCGTAGCG	55	ACTTACTGTAGCGTCC	1	CTGTATGGCA	GCGAGAAAAGCCTTGTTTGCGAGGAGGGGAGGCAGTGAGGTTTGGAGACGTTGACTATCGTCTCGGTGCTGGAAAAGTCACTCCTCTCACTGCCTCCCGCGGTTCTATCTAGTTACGCGTTAAACCAACTAGAATTTTTTTGAGTCAGATCTGTCTCCATCTATAGCTGGAAAAGTCATTCCTCTCACTGCCTCCCCTCCTCGTAGCGACTTACTGTAGCGTCCCTGTATGGCAGGTAAGCTC	AGTCATTCCTC	AGTCAcTCCTC	TCTCCATCTATAGCTGGAAAAGTCAcTCCTCTCACTGCCTCCCCTCCTCGTAGCG	ENST00000644036.2:c.987-28T>C	-	INTRONIC	27	6.05281e-05	0	50	9.10388e-05	0	243	0.000100238	8.64198	366	0.000102508	7.37705	343	0.000111886	22.449	379
19	SMARCB1	chr22	23833544	23833544	SNV	T	C	24175735	-	AGG	CGAGGAGGGGAGGCAGTGAG	ACTGCCTCCCCTCCT	15	GAAAAGTCACTCCTCTC	17	GAAAAGTCACTCCTCTCACTGCCTCCCCTCCT	10	7	0.666667	-0.1392		TCTCCATCTATAGCTGGAAAAGTCATTCCTCTCACTGCCTCCCCTCCTCGTAGCG	55	AGGGTGACAGACAAAT	1	CTGTATGGCA	GCGAGAAAAGCCTTGTTTGCGAGGAGGGGAGGCAGTGAGGTTTGGAGACGTTGACTATCGTCTCGGTGCGAAAAGTCACTCCTCTCACTGCCTCCCCTCCTCGCGGTTCTATCTAGTTACGCGTTAAACCAACTAGAATTTTTTTGAGTCAGATCTCCATCTATAGCTGGAAAAGTCATTCCTCTCACTGCCTCCCCTCCTCGTAGCGAGGGTGACAGACAAATCTGTATGGCAGGTAAGCTC	AGTCATTCCTC	AGTCAcTCCTC	TCTCCATCTATAGCTGGAAAAGTCAcTCCTCTCACTGCCTCCCCTCCTCGTAGCG	ENST00000644036.2:c.987-28T>C	-	INTRONIC	0	2.16172e-06		2	5.35522e-06		2	1.23243e-06		2	8.37939e-07		9	3.25249e-06		1
19	SMARCB1	chr22	23833544	23833544	SNV	T	C	24175735	-	AGG	CGAGGAGGGGAGGCAGTGAG	ACTGCCTCC	9	AAAGTCACTCCTCTC	15	AAAGTCACTCCTCTCACTGCCTCC	8	7	0.666667	-0.1392		TCTCCATCTATAGCTGGAAAAGTCATTCCTCTCACTGCCTCCCCTCCTCGTAGCG	55	GCAGTTAGTCGCATAT	1	CTGTATGGCA	GCGAGAAAAGCCTTGTTTGCGAGGAGGGGAGGCAGTGAGGTTTGGAGACGTTGACTATCGTCTCGGTGCAAAGTCACTCCTCTCACTGCCTCCCGCGGTTCTATCTAGTTACGCGTTAAACCAACTAGAATTTTTTTGAGTCAGATCTGAATGTCTCCATCTATAGCTGGAAAAGTCATTCCTCTCACTGCCTCCCCTCCTCGTAGCGGCAGTTAGTCGCATATCTGTATGGCAGGTAAGCTC	AGTCATTCCTC	AGTCAcTCCTC	TCTCCATCTATAGCTGGAAAAGTCAcTCCTCTCACTGCCTCCCCTCCTCGTAGCG	ENST00000644036.2:c.987-28T>C	-	INTRONIC	63	0.00013835	0	142	0.000255266	0	600	0.000246897	6.83333	875	0.000244678	9.25714	839	0.000273209	12.9917	732
19	SMARCB1	chr22	23833544	23833544	SNV	T	C	24175750	-	AGG	AGAGGGTTCTCGCTACGAGG	CGTAGCGAGAACCCT	15	ACTCCTCTCACTGCCTCCCCTCCT	24	ACTCCTCTCACTGCCTCCCCTCCTCGTAGCGAGAACCCT	2	22	0.6	0.3347		GGAAAAGTCATTCCTCTCACTGCCTCCCCTCCTCGTAGCGAGAACCCTCTGCCCA	55	TTCTTAGCAAGTTAAG	1	CTGTATGGCA	GCGAGAAAAGCCTTGTTTGAGAGGGTTCTCGCTACGAGGGTTTGGAGACGTTGACTATCGTCTCGGTGCACTCCTCTCACTGCCTCCCCTCCTCGTAGCGAGAACCCTCGCGGTTCTATCTAGTTACGCGTTAAACCAACTAGAATTTTTTTGGGAAAAGTCATTCCTCTCACTGCCTCCCCTCCTCGTAGCGAGAACCCTCTGCCCATTCTTAGCAAGTTAAGCTGTATGGCAGGTAAGCTC	AGTCATTCCTC	AGTCAcTCCTC	GGAAAAGTCAcTCCTCTCACTGCCTCCCCTCCTCGTAGCGAGAACCCTCTGCCCA	ENST00000644036.2:c.987-28T>C	-	INTRONIC	0	2.16172e-06		0	1.78507e-06		2	1.23243e-06		2	8.37939e-07		4	1.62624e-06		10
19	SMARCB1	chr22	23833544	23833544	SNV	T	C	24175750	-	AGG	AGAGGGTTCTCGCTACGAGG	CGTAGCGAGAACC	13	ACTCCTCTCACTGCCTCCCCTCCT	24	ACTCCTCTCACTGCCTCCCCTCCTCGTAGCGAGAACC	2	22	0.615385	0.3347		GGAAAAGTCATTCCTCTCACTGCCTCCCCTCCTCGTAGCGAGAACCCTCTGCCCA	55	GTTCATTGTATGAATG	1	CTGTATGGCA	GCGAGAAAAGCCTTGTTTGAGAGGGTTCTCGCTACGAGGGTTTGGAGACGTTGACTATCGTCTCGGTGCACTCCTCTCACTGCCTCCCCTCCTCGTAGCGAGAACCCGCGGTTCTATCTAGTTACGCGTTAAACCAACTAGAATTTTTTTGAGGGAAAAGTCATTCCTCTCACTGCCTCCCCTCCTCGTAGCGAGAACCCTCTGCCCAGTTCATTGTATGAATGCTGTATGGCAGGTAAGCTC	AGTCATTCCTC	AGTCAcTCCTC	GGAAAAGTCAcTCCTCTCACTGCCTCCCCTCCTCGTAGCGAGAACCCTCTGCCCA	ENST00000644036.2:c.987-28T>C	-	INTRONIC	3	8.64687e-06		0	1.78507e-06		20	8.62703e-06	0	51	1.45243e-05	0	35	1.1709e-05	0	70
19	SMARCB1	chr22	23833544	23833544	SNV	T	C	24175749	-	GGG	GAGGGTTCTCGCTACGAGGA	TCGTAGCGAGAAC	13	TCACTCCTCTCACTGCCTCCCCTCC	25	TCACTCCTCTCACTGCCTCCCCTCCTCGTAGCGAGAAC	4	21	0.538462	0.07475	29.1999	TGGAAAAGTCATTCCTCTCACTGCCTCCCCTCCTCGTAGCGAGAACCCTCTGCCC	55	CCTTCGAGTGCAACTT	1	CTGTATGGCA	GCGAGAAAAGCCTTGTTTGGAGGGTTCTCGCTACGAGGAGTTTGGAGACGTTGACTATCGTCTCGGTGCTCACTCCTCTCACTGCCTCCCCTCCTCGTAGCGAGAACCGCGGTTCTATCTAGTTACGCGTTAAACCAACTAGAATTTTTTTGATGGAAAAGTCATTCCTCTCACTGCCTCCCCTCCTCGTAGCGAGAACCCTCTGCCCCCTTCGAGTGCAACTTCTGTATGGCAGGTAAGCTC	AGTCATTCCTC	AGTCAcTCCTC	TGGAAAAGTCAcTCCTCTCACTGCCTCCCCTCCTCGTAGCGAGAACCCTCTGCCC	ENST00000644036.2:c.987-28T>C	-	INTRONIC	1	4.32344e-06		19	3.57015e-05	0	2	1.23243e-06		13	3.91038e-06	0	8	2.92724e-06		9
19	SMARCB1	chr22	23833544	23833544	SNV	T	C	24175749	-	GGG	GAGGGTTCTCGCTACGAGGA	TCGTAGCGAGAACCC	15	TCACTCCTCTCACTGCCTCCCCTCC	25	TCACTCCTCTCACTGCCTCCCCTCCTCGTAGCGAGAACCC	4	21	0.6	0.07475	30.2482	TGGAAAAGTCATTCCTCTCACTGCCTCCCCTCCTCGTAGCGAGAACCCTCTGCCC	55	TAGTTGGCAATGCCAT	1	CTGTATGGCA	GCGAGAAAAGCCTTGTTTGGAGGGTTCTCGCTACGAGGAGTTTGGAGACGTTGACTATCGTCTCGGTGCTCACTCCTCTCACTGCCTCCCCTCCTCGTAGCGAGAACCCCGCGGTTCTATCTAGTTACGCGTTAAACCAACTAGAATTTTTTTTGGAAAAGTCATTCCTCTCACTGCCTCCCCTCCTCGTAGCGAGAACCCTCTGCCCTAGTTGGCAATGCCATCTGTATGGCAGGTAAGCTC	AGTCATTCCTC	AGTCAcTCCTC	TGGAAAAGTCAcTCCTCTCACTGCCTCCCCTCCTCGTAGCGAGAACCCTCTGCCC	ENST00000644036.2:c.987-28T>C	-	INTRONIC	0	2.16172e-06		0	1.78507e-06		0	4.10811e-07		2	8.37939e-07		0	3.25249e-07		4
19	SMARCB1	chr22	23833544	23833544	SNV	T	C	24175749	-	GGG	GAGGGTTCTCGCTACGAGGA	TCGTAGCGAGAAC	13	ACTCCTCTCACTGCCTCCCCTCC	23	ACTCCTCTCACTGCCTCCCCTCCTCGTAGCGAGAAC	2	21	0.538462	0.07475		TGGAAAAGTCATTCCTCTCACTGCCTCCCCTCCTCGTAGCGAGAACCCTCTGCCC	55	CGTTGGGAGTACGCGA	1	CTGTATGGCA	GCGAGAAAAGCCTTGTTTGGAGGGTTCTCGCTACGAGGAGTTTGGAGACGTTGACTATCGTCTCGGTGCACTCCTCTCACTGCCTCCCCTCCTCGTAGCGAGAACCGCGGTTCTATCTAGTTACGCGTTAAACCAACTAGAATTTTTTTGAGTTGGAAAAGTCATTCCTCTCACTGCCTCCCCTCCTCGTAGCGAGAACCCTCTGCCCCGTTGGGAGTACGCGACTGTATGGCAGGTAAGCTC	AGTCATTCCTC	AGTCAcTCCTC	TGGAAAAGTCAcTCCTCTCACTGCCTCCCCTCCTCGTAGCGAGAACCCTCTGCCC	ENST00000644036.2:c.987-28T>C	-	INTRONIC	0	2.16172e-06		1	3.57015e-06		2	1.23243e-06		5	1.67588e-06		6	2.27674e-06		16
19	SMARCB1	chr22	23833544	23833544	SNV	T	C	24175750	-	AGG	AGAGGGTTCTCGCTACGAGG	CGTAGCGAG	9	ACTCCTCTCACTGCCTCCCCTCCT	24	ACTCCTCTCACTGCCTCCCCTCCTCGTAGCGAG	2	22	0.666667	0.3347		GGAAAAGTCATTCCTCTCACTGCCTCCCCTCCTCGTAGCGAGAACCCTCTGCCCA	55	TCGGGACTCGTTACAG	1	CTGTATGGCA	GCGAGAAAAGCCTTGTTTGAGAGGGTTCTCGCTACGAGGGTTTGGAGACGTTGACTATCGTCTCGGTGCACTCCTCTCACTGCCTCCCCTCCTCGTAGCGAGCGCGGTTCTATCTAGTTACGCGTTAAACCAACTAGAATTTTTTTGAGTCAGGGAAAAGTCATTCCTCTCACTGCCTCCCCTCCTCGTAGCGAGAACCCTCTGCCCATCGGGACTCGTTACAGCTGTATGGCAGGTAAGCTC	AGTCATTCCTC	AGTCAcTCCTC	GGAAAAGTCAcTCCTCTCACTGCCTCCCCTCCTCGTAGCGAGAACCCTCTGCCCA	ENST00000644036.2:c.987-28T>C	-	INTRONIC	3	8.64687e-06		21	3.92716e-05	0	36	1.52e-05	0	88	2.48588e-05	0	51	1.69129e-05	0	96
20	SMARCB1	chr22	23833544	23833544	SNV	T	G	24175735	-	AGG	CGAGGAGGGGAGGCAGTGAG	ACTGCCTCCCCTCCT	15	AAAGTCAGTCCTCTC	15	AAAGTCAGTCCTCTCACTGCCTCCCCTCCT	8	7	0.666667	-0.1392		TCTCCATCTATAGCTGGAAAAGTCATTCCTCTCACTGCCTCCCCTCCTCGTAGCG	55	GGAACTTTCTGCGACG	1	CTGTATGGCA	GCGAGAAAAGCCTTGTTTGCGAGGAGGGGAGGCAGTGAGGTTTGGAGACGTTGACTATCGTCTCGGTGCAAAGTCAGTCCTCTCACTGCCTCCCCTCCTCGCGGTTCTATCTAGTTACGCGTTAAACCAACTAGAATTTTTTTGAGTCAGATCTCTCCATCTATAGCTGGAAAAGTCATTCCTCTCACTGCCTCCCCTCCTCGTAGCGGGAACTTTCTGCGACGCTGTATGGCAGGTAAGCTC	AGTCATTCCTC	AGTCAgTCCTC	TCTCCATCTATAGCTGGAAAAGTCAgTCCTCTCACTGCCTCCCCTCCTCGTAGCG	ENST00000644036.2:c.987-28T>G	-	INTRONIC	0	2.16172e-06		15	2.85612e-05	0	20	8.62703e-06	5	19	5.58626e-06	5.26316	7	2.60199e-06		13
20	SMARCB1	chr22	23833544	23833544	SNV	T	G	24175735	-	AGG	CGAGGAGGGGAGGCAGTGAG	ACTGCCTCC	9	GGAAAAGTCAGTCCTCTC	18	GGAAAAGTCAGTCCTCTCACTGCCTCC	11	7	0.666667	-0.1392		TCTCCATCTATAGCTGGAAAAGTCATTCCTCTCACTGCCTCCCCTCCTCGTAGCG	55	TGAGGGACATTAGCCA	1	CTGTATGGCA	GCGAGAAAAGCCTTGTTTGCGAGGAGGGGAGGCAGTGAGGTTTGGAGACGTTGACTATCGTCTCGGTGCGGAAAAGTCAGTCCTCTCACTGCCTCCCGCGGTTCTATCTAGTTACGCGTTAAACCAACTAGAATTTTTTTGAGTCAGATCTGATCTCCATCTATAGCTGGAAAAGTCATTCCTCTCACTGCCTCCCCTCCTCGTAGCGTGAGGGACATTAGCCACTGTATGGCAGGTAAGCTC	AGTCATTCCTC	AGTCAgTCCTC	TCTCCATCTATAGCTGGAAAAGTCAgTCCTCTCACTGCCTCCCCTCCTCGTAGCG	ENST00000644036.2:c.987-28T>G	-	INTRONIC	178	0.000386948	7.86517	119	0.000214209	3.36134	451	0.000185687	8.20399	790	0.000220936	11.7722	645	0.000210111	21.5504	685
20	SMARCB1	chr22	23833544	23833544	SNV	T	G	24175735	-	AGG	CGAGGAGGGGAGGCAGTGAG	ACTGCCTCCCCTCCT	15	GAAAAGTCAGTCCTCTC	17	GAAAAGTCAGTCCTCTCACTGCCTCCCCTCCT	10	7	0.666667	-0.1392		TCTCCATCTATAGCTGGAAAAGTCATTCCTCTCACTGCCTCCCCTCCTCGTAGCG	55	GTAACGTAGAAACCAT	1	CTGTATGGCA	GCGAGAAAAGCCTTGTTTGCGAGGAGGGGAGGCAGTGAGGTTTGGAGACGTTGACTATCGTCTCGGTGCGAAAAGTCAGTCCTCTCACTGCCTCCCCTCCTCGCGGTTCTATCTAGTTACGCGTTAAACCAACTAGAATTTTTTTGAGTCAGATCTCCATCTATAGCTGGAAAAGTCATTCCTCTCACTGCCTCCCCTCCTCGTAGCGGTAACGTAGAAACCATCTGTATGGCAGGTAAGCTC	AGTCATTCCTC	AGTCAgTCCTC	TCTCCATCTATAGCTGGAAAAGTCAgTCCTCTCACTGCCTCCCCTCCTCGTAGCG	ENST00000644036.2:c.987-28T>G	-	INTRONIC	0	2.16172e-06		0	1.78507e-06		1	8.21622e-07		1	5.58626e-07		0	3.25249e-07		1
20	SMARCB1	chr22	23833544	23833544	SNV	T	G	24175750	-	AGG	AGAGGGTTCTCGCTACGAGG	CGTAGCGAGAACCCT	15	GTCCTCTCACTGCCTCCCCTCCT	23	GTCCTCTCACTGCCTCCCCTCCTCGTAGCGAGAACCCT	1	22	0.6	0.3347		GGAAAAGTCATTCCTCTCACTGCCTCCCCTCCTCGTAGCGAGAACCCTCTGCCCA	55	GCATACACAAACTGTC	1	CTGTATGGCA	GCGAGAAAAGCCTTGTTTGAGAGGGTTCTCGCTACGAGGGTTTGGAGACGTTGACTATCGTCTCGGTGCGTCCTCTCACTGCCTCCCCTCCTCGTAGCGAGAACCCTCGCGGTTCTATCTAGTTACGCGTTAAACCAACTAGAATTTTTTTGAGGAAAAGTCATTCCTCTCACTGCCTCCCCTCCTCGTAGCGAGAACCCTCTGCCCAGCATACACAAACTGTCCTGTATGGCAGGTAAGCTC	AGTCATTCCTC	AGTCAgTCCTC	GGAAAAGTCAgTCCTCTCACTGCCTCCCCTCCTCGTAGCGAGAACCCTCTGCCCA	ENST00000644036.2:c.987-28T>G	-	INTRONIC	0	2.16172e-06		0	1.78507e-06		4	2.05406e-06		7	2.2345e-06		4	1.62624e-06		21
20	SMARCB1	chr22	23833544	23833544	SNV	T	G	24175750	-	AGG	AGAGGGTTCTCGCTACGAGG	CGTAGCGAGAACCCT	15	AGTCCTCTCACTGCCTCCCCTCCT	24	AGTCCTCTCACTGCCTCCCCTCCTCGTAGCGAGAACCCT	2	22	0.6	0.3347		GGAAAAGTCATTCCTCTCACTGCCTCCCCTCCTCGTAGCGAGAACCCTCTGCCCA	55	TGACTAGCATCGGAAG	1	CTGTATGGCA	GCGAGAAAAGCCTTGTTTGAGAGGGTTCTCGCTACGAGGGTTTGGAGACGTTGACTATCGTCTCGGTGCAGTCCTCTCACTGCCTCCCCTCCTCGTAGCGAGAACCCTCGCGGTTCTATCTAGTTACGCGTTAAACCAACTAGAATTTTTTTGGGAAAAGTCATTCCTCTCACTGCCTCCCCTCCTCGTAGCGAGAACCCTCTGCCCATGACTAGCATCGGAAGCTGTATGGCAGGTAAGCTC	AGTCATTCCTC	AGTCAgTCCTC	GGAAAAGTCAgTCCTCTCACTGCCTCCCCTCCTCGTAGCGAGAACCCTCTGCCCA	ENST00000644036.2:c.987-28T>G	-	INTRONIC	0	2.16172e-06		2	5.35522e-06		7	3.28649e-06		15	4.46901e-06	0	13	4.55348e-06	7.69231	33
20	SMARCB1	chr22	23833544	23833544	SNV	T	G	24175750	-	AGG	AGAGGGTTCTCGCTACGAGG	CGTAGCGAGAACC	13	AGTCCTCTCACTGCCTCCCCTCCT	24	AGTCCTCTCACTGCCTCCCCTCCTCGTAGCGAGAACC	2	22	0.615385	0.3347		GGAAAAGTCATTCCTCTCACTGCCTCCCCTCCTCGTAGCGAGAACCCTCTGCCCA	55	CAACCAATCCGTTGTC	1	CTGTATGGCA	GCGAGAAAAGCCTTGTTTGAGAGGGTTCTCGCTACGAGGGTTTGGAGACGTTGACTATCGTCTCGGTGCAGTCCTCTCACTGCCTCCCCTCCTCGTAGCGAGAACCCGCGGTTCTATCTAGTTACGCGTTAAACCAACTAGAATTTTTTTGAGGGAAAAGTCATTCCTCTCACTGCCTCCCCTCCTCGTAGCGAGAACCCTCTGCCCACAACCAATCCGTTGTCCTGTATGGCAGGTAAGCTC	AGTCATTCCTC	AGTCAgTCCTC	GGAAAAGTCAgTCCTCTCACTGCCTCCCCTCCTCGTAGCGAGAACCCTCTGCCCA	ENST00000644036.2:c.987-28T>G	-	INTRONIC	1	4.32344e-06		5	1.07104e-05		15	6.57298e-06	13.3333	15	4.46901e-06	0	8	2.92724e-06		22
20	SMARCB1	chr22	23833544	23833544	SNV	T	G	24175749	-	GGG	GAGGGTTCTCGCTACGAGGA	TCGTAGCGAGAAC	13	AGTCCTCTCACTGCCTCCCCTCC	23	AGTCCTCTCACTGCCTCCCCTCCTCGTAGCGAGAAC	2	21	0.538462	0.07475		TGGAAAAGTCATTCCTCTCACTGCCTCCCCTCCTCGTAGCGAGAACCCTCTGCCC	55	GTGAAGGGTTCATGGT	1	CTGTATGGCA	GCGAGAAAAGCCTTGTTTGGAGGGTTCTCGCTACGAGGAGTTTGGAGACGTTGACTATCGTCTCGGTGCAGTCCTCTCACTGCCTCCCCTCCTCGTAGCGAGAACCGCGGTTCTATCTAGTTACGCGTTAAACCAACTAGAATTTTTTTGAGTTGGAAAAGTCATTCCTCTCACTGCCTCCCCTCCTCGTAGCGAGAACCCTCTGCCCGTGAAGGGTTCATGGTCTGTATGGCAGGTAAGCTC	AGTCATTCCTC	AGTCAgTCCTC	TGGAAAAGTCAgTCCTCTCACTGCCTCCCCTCCTCGTAGCGAGAACCCTCTGCCC	ENST00000644036.2:c.987-28T>G	-	INTRONIC	1	4.32344e-06		3	7.14029e-06		11	4.92973e-06	0	10	3.07244e-06	0	19	6.50498e-06	10.5263	27
20	SMARCB1	chr22	23833544	23833544	SNV	T	G	24175749	-	GGG	GAGGGTTCTCGCTACGAGGA	TCGTAGCGAGAACCC	15	TCAGTCCTCTCACTGCCTCCCCTCC	25	TCAGTCCTCTCACTGCCTCCCCTCCTCGTAGCGAGAACCC	4	21	0.6	0.07475	27.1067	TGGAAAAGTCATTCCTCTCACTGCCTCCCCTCCTCGTAGCGAGAACCCTCTGCCC	55	GTACGTAGTGTTGGGA	1	CTGTATGGCA	GCGAGAAAAGCCTTGTTTGGAGGGTTCTCGCTACGAGGAGTTTGGAGACGTTGACTATCGTCTCGGTGCTCAGTCCTCTCACTGCCTCCCCTCCTCGTAGCGAGAACCCCGCGGTTCTATCTAGTTACGCGTTAAACCAACTAGAATTTTTTTTGGAAAAGTCATTCCTCTCACTGCCTCCCCTCCTCGTAGCGAGAACCCTCTGCCCGTACGTAGTGTTGGGACTGTATGGCAGGTAAGCTC	AGTCATTCCTC	AGTCAgTCCTC	TGGAAAAGTCAgTCCTCTCACTGCCTCCCCTCCTCGTAGCGAGAACCCTCTGCCC	ENST00000644036.2:c.987-28T>G	-	INTRONIC	0	2.16172e-06		0	1.78507e-06		4	2.05406e-06		7	2.2345e-06		5	1.95149e-06		3
20	SMARCB1	chr22	23833544	23833544	SNV	T	G	24175749	-	GGG	GAGGGTTCTCGCTACGAGGA	TCGTAGCGA	9	AGTCCTCTCACTGCCTCCCCTCC	23	AGTCCTCTCACTGCCTCCCCTCCTCGTAGCGA	2	21	0.555556	0.07475		TGGAAAAGTCATTCCTCTCACTGCCTCCCCTCCTCGTAGCGAGAACCCTCTGCCC	55	TAGACCACACGAAAGC	1	CTGTATGGCA	GCGAGAAAAGCCTTGTTTGGAGGGTTCTCGCTACGAGGAGTTTGGAGACGTTGACTATCGTCTCGGTGCAGTCCTCTCACTGCCTCCCCTCCTCGTAGCGACGCGGTTCTATCTAGTTACGCGTTAAACCAACTAGAATTTTTTTGAGTCAGATGGAAAAGTCATTCCTCTCACTGCCTCCCCTCCTCGTAGCGAGAACCCTCTGCCCTAGACCACACGAAAGCCTGTATGGCAGGTAAGCTC	AGTCATTCCTC	AGTCAgTCCTC	TGGAAAAGTCAgTCCTCTCACTGCCTCCCCTCCTCGTAGCGAGAACCCTCTGCCC	ENST00000644036.2:c.987-28T>G	-	INTRONIC	0	2.16172e-06		2	5.35522e-06		4	2.05406e-06		11	3.35175e-06	0	4	1.62624e-06		7
21	SMARCB1	chr22	23833545	23833545	SNV	T	A	24175735	-	AGG	CGAGGAGGGGAGGCAGTGAG	ACTGCCTCCCCTCCT	15	AAAGTCATACCTCTC	15	AAAGTCATACCTCTCACTGCCTCCCCTCCT	9	6	0.666667	-0.1392		TCTCCATCTATAGCTGGAAAAGTCATTCCTCTCACTGCCTCCCCTCCTCGTAGCG	55	TATTACCGTTCATGGT	1	CTGTATGGCA	GCGAGAAAAGCCTTGTTTGCGAGGAGGGGAGGCAGTGAGGTTTGGAGACGTTGACTATCGTCTCGGTGCAAAGTCATACCTCTCACTGCCTCCCCTCCTCGCGGTTCTATCTAGTTACGCGTTAAACCAACTAGAATTTTTTTGAGTCAGATCTCTCCATCTATAGCTGGAAAAGTCATTCCTCTCACTGCCTCCCCTCCTCGTAGCGTATTACCGTTCATGGTCTGTATGGCAGGTAAGCTC	GTCATTCCTCT	GTCATaCCTCT	TCTCCATCTATAGCTGGAAAAGTCATaCCTCTCACTGCCTCCCCTCCTCGTAGCG	ENST00000644036.2:c.987-27T>A	-	INTRONIC	0	2.16172e-06		0	1.78507e-06		0	4.10811e-07		13	3.91038e-06	0	4	1.62624e-06		5
21	SMARCB1	chr22	23833545	23833545	SNV	T	A	24175735	-	AGG	CGAGGAGGGGAGGCAGTGAG	ACTGCCTCCCCTCCT	15	AAGTCATACCTCTC	14	AAGTCATACCTCTCACTGCCTCCCCTCCT	8	6	0.666667	-0.1392		TCTCCATCTATAGCTGGAAAAGTCATTCCTCTCACTGCCTCCCCTCCTCGTAGCG	55	CGTAGGCGTGTTAAGA	1	CTGTATGGCA	GCGAGAAAAGCCTTGTTTGCGAGGAGGGGAGGCAGTGAGGTTTGGAGACGTTGACTATCGTCTCGGTGCAAGTCATACCTCTCACTGCCTCCCCTCCTCGCGGTTCTATCTAGTTACGCGTTAAACCAACTAGAATTTTTTTGAGTCAGATCTTCTCCATCTATAGCTGGAAAAGTCATTCCTCTCACTGCCTCCCCTCCTCGTAGCGCGTAGGCGTGTTAAGACTGTATGGCAGGTAAGCTC	GTCATTCCTCT	GTCATaCCTCT	TCTCCATCTATAGCTGGAAAAGTCATaCCTCTCACTGCCTCCCCTCCTCGTAGCG	ENST00000644036.2:c.987-27T>A	-	INTRONIC	0	2.16172e-06		0	1.78507e-06		1	8.21622e-07		2	8.37939e-07		4	1.62624e-06		1
21	SMARCB1	chr22	23833545	23833545	SNV	T	A	24175735	-	AGG	CGAGGAGGGGAGGCAGTGAG	ACTGCCTCCCCTCCT	15	GGAAAAGTCATACCTCTC	18	GGAAAAGTCATACCTCTCACTGCCTCCCCTCCT	12	6	0.666667	-0.1392		TCTCCATCTATAGCTGGAAAAGTCATTCCTCTCACTGCCTCCCCTCCTCGTAGCG	55	GCGGGTTCACCAGCAC	1	CTGTATGGCA	GCGAGAAAAGCCTTGTTTGCGAGGAGGGGAGGCAGTGAGGTTTGGAGACGTTGACTATCGTCTCGGTGCGGAAAAGTCATACCTCTCACTGCCTCCCCTCCTCGCGGTTCTATCTAGTTACGCGTTAAACCAACTAGAATTTTTTTGAGTCAGTCTCCATCTATAGCTGGAAAAGTCATTCCTCTCACTGCCTCCCCTCCTCGTAGCGGCGGGTTCACCAGCACCTGTATGGCAGGTAAGCTC	GTCATTCCTCT	GTCATaCCTCT	TCTCCATCTATAGCTGGAAAAGTCATaCCTCTCACTGCCTCCCCTCCTCGTAGCG	ENST00000644036.2:c.987-27T>A	-	INTRONIC	0	2.16172e-06		0	1.78507e-06		10	4.51892e-06	0	27	7.82076e-06	0	33	1.10585e-05	0	27
21	SMARCB1	chr22	23833545	23833545	SNV	T	A	24175750	-	AGG	AGAGGGTTCTCGCTACGAGG	CGTAGCGAGAACCCT	15	TACCTCTCACTGCCTCCCCTCCT	23	TACCTCTCACTGCCTCCCCTCCTCGTAGCGAGAACCCT	2	21	0.6	0.3347		GGAAAAGTCATTCCTCTCACTGCCTCCCCTCCTCGTAGCGAGAACCCTCTGCCCA	55	CCCAATCTCTTACCGC	1	CTGTATGGCA	GCGAGAAAAGCCTTGTTTGAGAGGGTTCTCGCTACGAGGGTTTGGAGACGTTGACTATCGTCTCGGTGCTACCTCTCACTGCCTCCCCTCCTCGTAGCGAGAACCCTCGCGGTTCTATCTAGTTACGCGTTAAACCAACTAGAATTTTTTTGAGGAAAAGTCATTCCTCTCACTGCCTCCCCTCCTCGTAGCGAGAACCCTCTGCCCACCCAATCTCTTACCGCCTGTATGGCAGGTAAGCTC	GTCATTCCTCT	GTCATaCCTCT	GGAAAAGTCATaCCTCTCACTGCCTCCCCTCCTCGTAGCGAGAACCCTCTGCCCA	ENST00000644036.2:c.987-27T>A	-	INTRONIC	0	2.16172e-06		3	7.14029e-06		7	3.28649e-06		10	3.07244e-06	0	8	2.92724e-06		10
21	SMARCB1	chr22	23833545	23833545	SNV	T	A	24175750	-	AGG	AGAGGGTTCTCGCTACGAGG	CGTAGCGAGAACCCT	15	ATACCTCTCACTGCCTCCCCTCCT	24	ATACCTCTCACTGCCTCCCCTCCTCGTAGCGAGAACCCT	3	21	0.6	0.3347		GGAAAAGTCATTCCTCTCACTGCCTCCCCTCCTCGTAGCGAGAACCCTCTGCCCA	55	CAAGGCCTCAGCTCTC	1	CTGTATGGCA	GCGAGAAAAGCCTTGTTTGAGAGGGTTCTCGCTACGAGGGTTTGGAGACGTTGACTATCGTCTCGGTGCATACCTCTCACTGCCTCCCCTCCTCGTAGCGAGAACCCTCGCGGTTCTATCTAGTTACGCGTTAAACCAACTAGAATTTTTTTGGGAAAAGTCATTCCTCTCACTGCCTCCCCTCCTCGTAGCGAGAACCCTCTGCCCACAAGGCCTCAGCTCTCCTGTATGGCAGGTAAGCTC	GTCATTCCTCT	GTCATaCCTCT	GGAAAAGTCATaCCTCTCACTGCCTCCCCTCCTCGTAGCGAGAACCCTCTGCCCA	ENST00000644036.2:c.987-27T>A	-	INTRONIC	3	8.64687e-06		0	1.78507e-06		55	2.30054e-05	0	61	1.73174e-05	0	49	1.62624e-05	2.04082	127
21	SMARCB1	chr22	23833545	23833545	SNV	T	A	24175750	-	AGG	AGAGGGTTCTCGCTACGAGG	CGTAGCGAGAACCCT	15	ACCTCTCACTGCCTCCCCTCCT	22	ACCTCTCACTGCCTCCCCTCCTCGTAGCGAGAACCCT	1	21	0.6	0.3347		GGAAAAGTCATTCCTCTCACTGCCTCCCCTCCTCGTAGCGAGAACCCTCTGCCCA	55	AAGACCTAGAAGGGTA	1	CTGTATGGCA	GCGAGAAAAGCCTTGTTTGAGAGGGTTCTCGCTACGAGGGTTTGGAGACGTTGACTATCGTCTCGGTGCACCTCTCACTGCCTCCCCTCCTCGTAGCGAGAACCCTCGCGGTTCTATCTAGTTACGCGTTAAACCAACTAGAATTTTTTTGAGGGAAAAGTCATTCCTCTCACTGCCTCCCCTCCTCGTAGCGAGAACCCTCTGCCCAAAGACCTAGAAGGGTACTGTATGGCAGGTAAGCTC	GTCATTCCTCT	GTCATaCCTCT	GGAAAAGTCATaCCTCTCACTGCCTCCCCTCCTCGTAGCGAGAACCCTCTGCCCA	ENST00000644036.2:c.987-27T>A	-	INTRONIC	0	2.16172e-06		5	1.07104e-05		24	1.02703e-05	0	42	1.20105e-05	0	22	7.48072e-06	0	60
21	SMARCB1	chr22	23833545	23833545	SNV	T	A	24175749	-	GGG	GAGGGTTCTCGCTACGAGGA	TCGTAGCGA	9	TACCTCTCACTGCCTCCCCTCC	22	TACCTCTCACTGCCTCCCCTCCTCGTAGCGA	2	20	0.555556	0.07475		TGGAAAAGTCATTCCTCTCACTGCCTCCCCTCCTCGTAGCGAGAACCCTCTGCCC	55	ACTTACTTCCTCAATT	1	CTGTATGGCA	GCGAGAAAAGCCTTGTTTGGAGGGTTCTCGCTACGAGGAGTTTGGAGACGTTGACTATCGTCTCGGTGCTACCTCTCACTGCCTCCCCTCCTCGTAGCGACGCGGTTCTATCTAGTTACGCGTTAAACCAACTAGAATTTTTTTGAGTCAGATTGGAAAAGTCATTCCTCTCACTGCCTCCCCTCCTCGTAGCGAGAACCCTCTGCCCACTTACTTCCTCAATTCTGTATGGCAGGTAAGCTC	GTCATTCCTCT	GTCATaCCTCT	TGGAAAAGTCATaCCTCTCACTGCCTCCCCTCCTCGTAGCGAGAACCCTCTGCCC	ENST00000644036.2:c.987-27T>A	-	INTRONIC	0	2.16172e-06		0	1.78507e-06		8	3.6973e-06		21	6.14488e-06	0	2	9.75747e-07		23
21	SMARCB1	chr22	23833545	23833545	SNV	T	A	24175749	-	GGG	GAGGGTTCTCGCTACGAGGA	TCGTAGCGA	9	TCATACCTCTCACTGCCTCCCCTCC	25	TCATACCTCTCACTGCCTCCCCTCCTCGTAGCGA	5	20	0.555556	0.07475	55.0296	TGGAAAAGTCATTCCTCTCACTGCCTCCCCTCCTCGTAGCGAGAACCCTCTGCCC	55	GGGTTGCAGACAGACC	1	CTGTATGGCA	GCGAGAAAAGCCTTGTTTGGAGGGTTCTCGCTACGAGGAGTTTGGAGACGTTGACTATCGTCTCGGTGCTCATACCTCTCACTGCCTCCCCTCCTCGTAGCGACGCGGTTCTATCTAGTTACGCGTTAAACCAACTAGAATTTTTTTGAGTCATGGAAAAGTCATTCCTCTCACTGCCTCCCCTCCTCGTAGCGAGAACCCTCTGCCCGGGTTGCAGACAGACCCTGTATGGCAGGTAAGCTC	GTCATTCCTCT	GTCATaCCTCT	TGGAAAAGTCATaCCTCTCACTGCCTCCCCTCCTCGTAGCGAGAACCCTCTGCCC	ENST00000644036.2:c.987-27T>A	-	INTRONIC	3	8.64687e-06		4	8.92537e-06		24	1.02703e-05	4.16667	37	1.06139e-05	0	35	1.1709e-05	0	50
21	SMARCB1	chr22	23833545	23833545	SNV	T	A	24175749	-	GGG	GAGGGTTCTCGCTACGAGGA	TCGTAGCGAGAACCC	15	TACCTCTCACTGCCTCCCCTCC	22	TACCTCTCACTGCCTCCCCTCCTCGTAGCGAGAACCC	2	20	0.6	0.07475		TGGAAAAGTCATTCCTCTCACTGCCTCCCCTCCTCGTAGCGAGAACCCTCTGCCC	55	GACGCGTTCAGGCCCA	1	CTGTATGGCA	GCGAGAAAAGCCTTGTTTGGAGGGTTCTCGCTACGAGGAGTTTGGAGACGTTGACTATCGTCTCGGTGCTACCTCTCACTGCCTCCCCTCCTCGTAGCGAGAACCCCGCGGTTCTATCTAGTTACGCGTTAAACCAACTAGAATTTTTTTGAGTGGAAAAGTCATTCCTCTCACTGCCTCCCCTCCTCGTAGCGAGAACCCTCTGCCCGACGCGTTCAGGCCCACTGTATGGCAGGTAAGCTC	GTCATTCCTCT	GTCATaCCTCT	TGGAAAAGTCATaCCTCTCACTGCCTCCCCTCCTCGTAGCGAGAACCCTCTGCCC	ENST00000644036.2:c.987-27T>A	-	INTRONIC	0	2.16172e-06		0	1.78507e-06		3	1.64324e-06		1	5.58626e-07		5	1.95149e-06		7
22	SMARCB1	chr22	23833545	23833545	SNV	T	C	24175735	-	AGG	CGAGGAGGGGAGGCAGTGAG	ACTGCCTCC	9	GAAAAGTCATCCCTCTC	17	GAAAAGTCATCCCTCTCACTGCCTCC	11	6	0.666667	-0.1392		TCTCCATCTATAGCTGGAAAAGTCATTCCTCTCACTGCCTCCCCTCCTCGTAGCG	55	CTGTTTAGTCTCCACT	1	CTGTATGGCA	GCGAGAAAAGCCTTGTTTGCGAGGAGGGGAGGCAGTGAGGTTTGGAGACGTTGACTATCGTCTCGGTGCGAAAAGTCATCCCTCTCACTGCCTCCCGCGGTTCTATCTAGTTACGCGTTAAACCAACTAGAATTTTTTTGAGTCAGATCTGAATCTCCATCTATAGCTGGAAAAGTCATTCCTCTCACTGCCTCCCCTCCTCGTAGCGCTGTTTAGTCTCCACTCTGTATGGCAGGTAAGCTC	GTCATTCCTCT	GTCATcCCTCT	TCTCCATCTATAGCTGGAAAAGTCATcCCTCTCACTGCCTCCCCTCCTCGTAGCG	ENST00000644036.2:c.987-27T>C	-	INTRONIC	78	0.000170776	1.28205	122	0.000219564	1.63934	444	0.000182811	6.98198	794	0.000222054	9.57179	619	0.000201654	18.2553	724
22	SMARCB1	chr22	23833545	23833545	SNV	T	C	24175735	-	AGG	CGAGGAGGGGAGGCAGTGAG	ACTGCCTCC	9	GGAAAAGTCATCCCTCTC	18	GGAAAAGTCATCCCTCTCACTGCCTCC	12	6	0.666667	-0.1392		TCTCCATCTATAGCTGGAAAAGTCATTCCTCTCACTGCCTCCCCTCCTCGTAGCG	55	GTACTCCAGCCAGAAC	1	CTGTATGGCA	GCGAGAAAAGCCTTGTTTGCGAGGAGGGGAGGCAGTGAGGTTTGGAGACGTTGACTATCGTCTCGGTGCGGAAAAGTCATCCCTCTCACTGCCTCCCGCGGTTCTATCTAGTTACGCGTTAAACCAACTAGAATTTTTTTGAGTCAGATCTGATCTCCATCTATAGCTGGAAAAGTCATTCCTCTCACTGCCTCCCCTCCTCGTAGCGGTACTCCAGCCAGAACCTGTATGGCAGGTAAGCTC	GTCATTCCTCT	GTCATcCCTCT	TCTCCATCTATAGCTGGAAAAGTCATcCCTCTCACTGCCTCCCCTCCTCGTAGCG	ENST00000644036.2:c.987-27T>C	-	INTRONIC	1	4.32344e-06		23	4.28418e-05	0	93	3.86162e-05	4.30108	140	3.93831e-05	15.7143	102	3.35006e-05	18.6275	150
22	SMARCB1	chr22	23833545	23833545	SNV	T	C	24175735	-	AGG	CGAGGAGGGGAGGCAGTGAG	ACTGCCTCCCCTCCT	15	AAAAGTCATCCCTCTC	16	AAAAGTCATCCCTCTCACTGCCTCCCCTCCT	10	6	0.666667	-0.1392		TCTCCATCTATAGCTGGAAAAGTCATTCCTCTCACTGCCTCCCCTCCTCGTAGCG	55	CTAGAGTCAGAGCCAA	1	CTGTATGGCA	GCGAGAAAAGCCTTGTTTGCGAGGAGGGGAGGCAGTGAGGTTTGGAGACGTTGACTATCGTCTCGGTGCAAAAGTCATCCCTCTCACTGCCTCCCCTCCTCGCGGTTCTATCTAGTTACGCGTTAAACCAACTAGAATTTTTTTGAGTCAGATTCTCCATCTATAGCTGGAAAAGTCATTCCTCTCACTGCCTCCCCTCCTCGTAGCGCTAGAGTCAGAGCCAACTGTATGGCAGGTAAGCTC	GTCATTCCTCT	GTCATcCCTCT	TCTCCATCTATAGCTGGAAAAGTCATcCCTCTCACTGCCTCCCCTCCTCGTAGCG	ENST00000644036.2:c.987-27T>C	-	INTRONIC	0	2.16172e-06		0	1.78507e-06		2	1.23243e-06		0	2.79313e-07		12	4.22823e-06	0	3
22	SMARCB1	chr22	23833545	23833545	SNV	T	C	24175750	-	AGG	AGAGGGTTCTCGCTACGAGG	CGTAGCGAGAACCCT	15	ATCCCTCTCACTGCCTCCCCTCCT	24	ATCCCTCTCACTGCCTCCCCTCCTCGTAGCGAGAACCCT	3	21	0.6	0.3347		GGAAAAGTCATTCCTCTCACTGCCTCCCCTCCTCGTAGCGAGAACCCTCTGCCCA	55	GTTACAGTCTGCGGCA	1	CTGTATGGCA	GCGAGAAAAGCCTTGTTTGAGAGGGTTCTCGCTACGAGGGTTTGGAGACGTTGACTATCGTCTCGGTGCATCCCTCTCACTGCCTCCCCTCCTCGTAGCGAGAACCCTCGCGGTTCTATCTAGTTACGCGTTAAACCAACTAGAATTTTTTTGGGAAAAGTCATTCCTCTCACTGCCTCCCCTCCTCGTAGCGAGAACCCTCTGCCCAGTTACAGTCTGCGGCACTGTATGGCAGGTAAGCTC	GTCATTCCTCT	GTCATcCCTCT	GGAAAAGTCATcCCTCTCACTGCCTCCCCTCCTCGTAGCGAGAACCCTCTGCCCA	ENST00000644036.2:c.987-27T>C	-	INTRONIC	1	4.32344e-06		3	7.14029e-06		4	2.05406e-06		17	5.02763e-06	0	15	5.20398e-06	0	26
22	SMARCB1	chr22	23833545	23833545	SNV	T	C	24175750	-	AGG	AGAGGGTTCTCGCTACGAGG	CGTAGCGAGAACCCT	15	TCCCTCTCACTGCCTCCCCTCCT	23	TCCCTCTCACTGCCTCCCCTCCTCGTAGCGAGAACCCT	2	21	0.6	0.3347		GGAAAAGTCATTCCTCTCACTGCCTCCCCTCCTCGTAGCGAGAACCCTCTGCCCA	55	AGGGTGATCGTGGACC	1	CTGTATGGCA	GCGAGAAAAGCCTTGTTTGAGAGGGTTCTCGCTACGAGGGTTTGGAGACGTTGACTATCGTCTCGGTGCTCCCTCTCACTGCCTCCCCTCCTCGTAGCGAGAACCCTCGCGGTTCTATCTAGTTACGCGTTAAACCAACTAGAATTTTTTTGAGGAAAAGTCATTCCTCTCACTGCCTCCCCTCCTCGTAGCGAGAACCCTCTGCCCAAGGGTGATCGTGGACCCTGTATGGCAGGTAAGCTC	GTCATTCCTCT	GTCATcCCTCT	GGAAAAGTCATcCCTCTCACTGCCTCCCCTCCTCGTAGCGAGAACCCTCTGCCCA	ENST00000644036.2:c.987-27T>C	-	INTRONIC	0	2.16172e-06		6	1.24955e-05		5	2.46487e-06		19	5.58626e-06	0	4	1.62624e-06		14
22	SMARCB1	chr22	23833545	23833545	SNV	T	C	24175750	-	AGG	AGAGGGTTCTCGCTACGAGG	CGTAGCGAGAACC	13	TCCCTCTCACTGCCTCCCCTCCT	23	TCCCTCTCACTGCCTCCCCTCCTCGTAGCGAGAACC	2	21	0.615385	0.3347		GGAAAAGTCATTCCTCTCACTGCCTCCCCTCCTCGTAGCGAGAACCCTCTGCCCA	55	CCTTTCTAGTGTACCT	1	CTGTATGGCA	GCGAGAAAAGCCTTGTTTGAGAGGGTTCTCGCTACGAGGGTTTGGAGACGTTGACTATCGTCTCGGTGCTCCCTCTCACTGCCTCCCCTCCTCGTAGCGAGAACCCGCGGTTCTATCTAGTTACGCGTTAAACCAACTAGAATTTTTTTGAGTGGAAAAGTCATTCCTCTCACTGCCTCCCCTCCTCGTAGCGAGAACCCTCTGCCCACCTTTCTAGTGTACCTCTGTATGGCAGGTAAGCTC	GTCATTCCTCT	GTCATcCCTCT	GGAAAAGTCATcCCTCTCACTGCCTCCCCTCCTCGTAGCGAGAACCCTCTGCCCA	ENST00000644036.2:c.987-27T>C	-	INTRONIC	0	2.16172e-06		0	1.78507e-06		9	4.10811e-06		20	5.86557e-06	0	18	6.17973e-06	0	24
22	SMARCB1	chr22	23833545	23833545	SNV	T	C	24175749	-	GGG	GAGGGTTCTCGCTACGAGGA	TCGTAGCGAGAAC	13	ATCCCTCTCACTGCCTCCCCTCC	23	ATCCCTCTCACTGCCTCCCCTCCTCGTAGCGAGAAC	3	20	0.538462	0.07475		TGGAAAAGTCATTCCTCTCACTGCCTCCCCTCCTCGTAGCGAGAACCCTCTGCCC	55	ACTGATGAGGAGTCTG	1	CTGTATGGCA	GCGAGAAAAGCCTTGTTTGGAGGGTTCTCGCTACGAGGAGTTTGGAGACGTTGACTATCGTCTCGGTGCATCCCTCTCACTGCCTCCCCTCCTCGTAGCGAGAACCGCGGTTCTATCTAGTTACGCGTTAAACCAACTAGAATTTTTTTGAGTTGGAAAAGTCATTCCTCTCACTGCCTCCCCTCCTCGTAGCGAGAACCCTCTGCCCACTGATGAGGAGTCTGCTGTATGGCAGGTAAGCTC	GTCATTCCTCT	GTCATcCCTCT	TGGAAAAGTCATcCCTCTCACTGCCTCCCCTCCTCGTAGCGAGAACCCTCTGCCC	ENST00000644036.2:c.987-27T>C	-	INTRONIC	0	2.16172e-06		0	1.78507e-06		4	2.05406e-06		18	5.30694e-06	16.6667	5	1.95149e-06		32
22	SMARCB1	chr22	23833545	23833545	SNV	T	C	24175749	-	GGG	GAGGGTTCTCGCTACGAGGA	TCGTAGCGA	9	TCCCTCTCACTGCCTCCCCTCC	22	TCCCTCTCACTGCCTCCCCTCCTCGTAGCGA	2	20	0.555556	0.07475		TGGAAAAGTCATTCCTCTCACTGCCTCCCCTCCTCGTAGCGAGAACCCTCTGCCC	55	CAGTAACAGCTGAAAT	1	CTGTATGGCA	GCGAGAAAAGCCTTGTTTGGAGGGTTCTCGCTACGAGGAGTTTGGAGACGTTGACTATCGTCTCGGTGCTCCCTCTCACTGCCTCCCCTCCTCGTAGCGACGCGGTTCTATCTAGTTACGCGTTAAACCAACTAGAATTTTTTTGAGTCAGATTGGAAAAGTCATTCCTCTCACTGCCTCCCCTCCTCGTAGCGAGAACCCTCTGCCCCAGTAACAGCTGAAATCTGTATGGCAGGTAAGCTC	GTCATTCCTCT	GTCATcCCTCT	TGGAAAAGTCATcCCTCTCACTGCCTCCCCTCCTCGTAGCGAGAACCCTCTGCCC	ENST00000644036.2:c.987-27T>C	-	INTRONIC	2	6.48515e-06		0	1.78507e-06		9	4.10811e-06		14	4.18969e-06	0	12	4.22823e-06	0	40
22	SMARCB1	chr22	23833545	23833545	SNV	T	C	24175749	-	GGG	GAGGGTTCTCGCTACGAGGA	TCGTAGCGAGAACCC	15	TCATCCCTCTCACTGCCTCCCCTCC	25	TCATCCCTCTCACTGCCTCCCCTCCTCGTAGCGAGAACCC	5	20	0.6	0.07475	48.2054	TGGAAAAGTCATTCCTCTCACTGCCTCCCCTCCTCGTAGCGAGAACCCTCTGCCC	55	GACTACACACAGTCGC	1	CTGTATGGCA	GCGAGAAAAGCCTTGTTTGGAGGGTTCTCGCTACGAGGAGTTTGGAGACGTTGACTATCGTCTCGGTGCTCATCCCTCTCACTGCCTCCCCTCCTCGTAGCGAGAACCCCGCGGTTCTATCTAGTTACGCGTTAAACCAACTAGAATTTTTTTTGGAAAAGTCATTCCTCTCACTGCCTCCCCTCCTCGTAGCGAGAACCCTCTGCCCGACTACACACAGTCGCCTGTATGGCAGGTAAGCTC	GTCATTCCTCT	GTCATcCCTCT	TGGAAAAGTCATcCCTCTCACTGCCTCCCCTCCTCGTAGCGAGAACCCTCTGCCC	ENST00000644036.2:c.987-27T>C	-	INTRONIC	0	2.16172e-06		0	1.78507e-06		0	4.10811e-07		1	5.58626e-07		0	3.25249e-07		2
23	SMARCB1	chr22	23833545	23833545	SNV	T	G	24175735	-	AGG	CGAGGAGGGGAGGCAGTGAG	ACTGCCTCCCCTCCT	15	AAAGTCATGCCTCTC	15	AAAGTCATGCCTCTCACTGCCTCCCCTCCT	9	6	0.666667	-0.1392		TCTCCATCTATAGCTGGAAAAGTCATTCCTCTCACTGCCTCCCCTCCTCGTAGCG	55	CAGCATACAGGACGTA	1	CTGTATGGCA	GCGAGAAAAGCCTTGTTTGCGAGGAGGGGAGGCAGTGAGGTTTGGAGACGTTGACTATCGTCTCGGTGCAAAGTCATGCCTCTCACTGCCTCCCCTCCTCGCGGTTCTATCTAGTTACGCGTTAAACCAACTAGAATTTTTTTGAGTCAGATCTCTCCATCTATAGCTGGAAAAGTCATTCCTCTCACTGCCTCCCCTCCTCGTAGCGCAGCATACAGGACGTACTGTATGGCAGGTAAGCTC	GTCATTCCTCT	GTCATgCCTCT	TCTCCATCTATAGCTGGAAAAGTCATgCCTCTCACTGCCTCCCCTCCTCGTAGCG	ENST00000644036.2:c.987-27T>G	-	INTRONIC	0	2.16172e-06		0	1.78507e-06		0	4.10811e-07		0	2.79313e-07		0	3.25249e-07		3
23	SMARCB1	chr22	23833545	23833545	SNV	T	G	24175735	-	AGG	CGAGGAGGGGAGGCAGTGAG	ACTGCCTCCCCTCCT	15	AAGTCATGCCTCTC	14	AAGTCATGCCTCTCACTGCCTCCCCTCCT	8	6	0.666667	-0.1392		TCTCCATCTATAGCTGGAAAAGTCATTCCTCTCACTGCCTCCCCTCCTCGTAGCG	55	TGCTGCTAGGGTTTCT	1	CTGTATGGCA	GCGAGAAAAGCCTTGTTTGCGAGGAGGGGAGGCAGTGAGGTTTGGAGACGTTGACTATCGTCTCGGTGCAAGTCATGCCTCTCACTGCCTCCCCTCCTCGCGGTTCTATCTAGTTACGCGTTAAACCAACTAGAATTTTTTTGAGTCAGATCTTCTCCATCTATAGCTGGAAAAGTCATTCCTCTCACTGCCTCCCCTCCTCGTAGCGTGCTGCTAGGGTTTCTCTGTATGGCAGGTAAGCTC	GTCATTCCTCT	GTCATgCCTCT	TCTCCATCTATAGCTGGAAAAGTCATgCCTCTCACTGCCTCCCCTCCTCGTAGCG	ENST00000644036.2:c.987-27T>G	-	INTRONIC	0	2.16172e-06		0	1.78507e-06		4	2.05406e-06		1	5.58626e-07		13	4.55348e-06	0	14
23	SMARCB1	chr22	23833545	23833545	SNV	T	G	24175735	-	AGG	CGAGGAGGGGAGGCAGTGAG	ACTGCCTCCCCTCCT	15	GGAAAAGTCATGCCTCTC	18	GGAAAAGTCATGCCTCTCACTGCCTCCCCTCCT	12	6	0.666667	-0.1392		TCTCCATCTATAGCTGGAAAAGTCATTCCTCTCACTGCCTCCCCTCCTCGTAGCG	55	TTAGGACGTAACGCGA	1	CTGTATGGCA	GCGAGAAAAGCCTTGTTTGCGAGGAGGGGAGGCAGTGAGGTTTGGAGACGTTGACTATCGTCTCGGTGCGGAAAAGTCATGCCTCTCACTGCCTCCCCTCCTCGCGGTTCTATCTAGTTACGCGTTAAACCAACTAGAATTTTTTTGAGTCAGTCTCCATCTATAGCTGGAAAAGTCATTCCTCTCACTGCCTCCCCTCCTCGTAGCGTTAGGACGTAACGCGACTGTATGGCAGGTAAGCTC	GTCATTCCTCT	GTCATgCCTCT	TCTCCATCTATAGCTGGAAAAGTCATgCCTCTCACTGCCTCCCCTCCTCGTAGCG	ENST00000644036.2:c.987-27T>G	-	INTRONIC	0	2.16172e-06		0	1.78507e-06		9	4.10811e-06		2	8.37939e-07		1	6.50498e-07		2
23	SMARCB1	chr22	23833545	23833545	SNV	T	G	24175750	-	AGG	AGAGGGTTCTCGCTACGAGG	CGTAGCGAGAACCCT	15	TGCCTCTCACTGCCTCCCCTCCT	23	TGCCTCTCACTGCCTCCCCTCCTCGTAGCGAGAACCCT	2	21	0.6	0.3347		GGAAAAGTCATTCCTCTCACTGCCTCCCCTCCTCGTAGCGAGAACCCTCTGCCCA	55	TGTTCCGAGTTTCCTT	1	CTGTATGGCA	GCGAGAAAAGCCTTGTTTGAGAGGGTTCTCGCTACGAGGGTTTGGAGACGTTGACTATCGTCTCGGTGCTGCCTCTCACTGCCTCCCCTCCTCGTAGCGAGAACCCTCGCGGTTCTATCTAGTTACGCGTTAAACCAACTAGAATTTTTTTGAGGAAAAGTCATTCCTCTCACTGCCTCCCCTCCTCGTAGCGAGAACCCTCTGCCCATGTTCCGAGTTTCCTTCTGTATGGCAGGTAAGCTC	GTCATTCCTCT	GTCATgCCTCT	GGAAAAGTCATgCCTCTCACTGCCTCCCCTCCTCGTAGCGAGAACCCTCTGCCCA	ENST00000644036.2:c.987-27T>G	-	INTRONIC	0	2.16172e-06		5	1.07104e-05		19	8.21622e-06	0	47	1.3407e-05	0	23	7.80597e-06	0	74
23	SMARCB1	chr22	23833545	23833545	SNV	T	G	24175750	-	AGG	AGAGGGTTCTCGCTACGAGG	CGTAGCGAGAACCCT	15	ATGCCTCTCACTGCCTCCCCTCCT	24	ATGCCTCTCACTGCCTCCCCTCCTCGTAGCGAGAACCCT	3	21	0.6	0.3347		GGAAAAGTCATTCCTCTCACTGCCTCCCCTCCTCGTAGCGAGAACCCTCTGCCCA	55	CTGCGGACACTCGACG	1	CTGTATGGCA	GCGAGAAAAGCCTTGTTTGAGAGGGTTCTCGCTACGAGGGTTTGGAGACGTTGACTATCGTCTCGGTGCATGCCTCTCACTGCCTCCCCTCCTCGTAGCGAGAACCCTCGCGGTTCTATCTAGTTACGCGTTAAACCAACTAGAATTTTTTTGGGAAAAGTCATTCCTCTCACTGCCTCCCCTCCTCGTAGCGAGAACCCTCTGCCCACTGCGGACACTCGACGCTGTATGGCAGGTAAGCTC	GTCATTCCTCT	GTCATgCCTCT	GGAAAAGTCATgCCTCTCACTGCCTCCCCTCCTCGTAGCGAGAACCCTCTGCCCA	ENST00000644036.2:c.987-27T>G	-	INTRONIC	1	4.32344e-06		6	1.24955e-05		20	8.62703e-06	0	40	1.14518e-05	0	17	5.85448e-06	0	59
23	SMARCB1	chr22	23833545	23833545	SNV	T	G	24175750	-	AGG	AGAGGGTTCTCGCTACGAGG	CGTAGCGAGAACCCT	15	GCCTCTCACTGCCTCCCCTCCT	22	GCCTCTCACTGCCTCCCCTCCTCGTAGCGAGAACCCT	1	21	0.6	0.3347		GGAAAAGTCATTCCTCTCACTGCCTCCCCTCCTCGTAGCGAGAACCCTCTGCCCA	55	TTCGGTCAGGGCTCTC	1	CTGTATGGCA	GCGAGAAAAGCCTTGTTTGAGAGGGTTCTCGCTACGAGGGTTTGGAGACGTTGACTATCGTCTCGGTGCGCCTCTCACTGCCTCCCCTCCTCGTAGCGAGAACCCTCGCGGTTCTATCTAGTTACGCGTTAAACCAACTAGAATTTTTTTGAGGGAAAAGTCATTCCTCTCACTGCCTCCCCTCCTCGTAGCGAGAACCCTCTGCCCATTCGGTCAGGGCTCTCCTGTATGGCAGGTAAGCTC	GTCATTCCTCT	GTCATgCCTCT	GGAAAAGTCATgCCTCTCACTGCCTCCCCTCCTCGTAGCGAGAACCCTCTGCCCA	ENST00000644036.2:c.987-27T>G	-	INTRONIC	0	2.16172e-06		6	1.24955e-05		43	1.80757e-05	0	48	1.36863e-05	0	27	9.10697e-06	0	81
23	SMARCB1	chr22	23833545	23833545	SNV	T	G	24175749	-	GGG	GAGGGTTCTCGCTACGAGGA	TCGTAGCGA	9	TGCCTCTCACTGCCTCCCCTCC	22	TGCCTCTCACTGCCTCCCCTCCTCGTAGCGA	2	20	0.555556	0.07475		TGGAAAAGTCATTCCTCTCACTGCCTCCCCTCCTCGTAGCGAGAACCCTCTGCCC	55	CCATGTCCAACACCTA	1	CTGTATGGCA	GCGAGAAAAGCCTTGTTTGGAGGGTTCTCGCTACGAGGAGTTTGGAGACGTTGACTATCGTCTCGGTGCTGCCTCTCACTGCCTCCCCTCCTCGTAGCGACGCGGTTCTATCTAGTTACGCGTTAAACCAACTAGAATTTTTTTGAGTCAGATTGGAAAAGTCATTCCTCTCACTGCCTCCCCTCCTCGTAGCGAGAACCCTCTGCCCCCATGTCCAACACCTACTGTATGGCAGGTAAGCTC	GTCATTCCTCT	GTCATgCCTCT	TGGAAAAGTCATgCCTCTCACTGCCTCCCCTCCTCGTAGCGAGAACCCTCTGCCC	ENST00000644036.2:c.987-27T>G	-	INTRONIC	1	4.32344e-06		1	3.57015e-06		13	5.75135e-06	0	32	9.21732e-06	0	19	6.50498e-06	5.26316	53
23	SMARCB1	chr22	23833545	23833545	SNV	T	G	24175749	-	GGG	GAGGGTTCTCGCTACGAGGA	TCGTAGCGA	9	TCATGCCTCTCACTGCCTCCCCTCC	25	TCATGCCTCTCACTGCCTCCCCTCCTCGTAGCGA	5	20	0.555556	0.07475	42.7835	TGGAAAAGTCATTCCTCTCACTGCCTCCCCTCCTCGTAGCGAGAACCCTCTGCCC	55	ACCCACTCAAGCGCTC	1	CTGTATGGCA	GCGAGAAAAGCCTTGTTTGGAGGGTTCTCGCTACGAGGAGTTTGGAGACGTTGACTATCGTCTCGGTGCTCATGCCTCTCACTGCCTCCCCTCCTCGTAGCGACGCGGTTCTATCTAGTTACGCGTTAAACCAACTAGAATTTTTTTGAGTCATGGAAAAGTCATTCCTCTCACTGCCTCCCCTCCTCGTAGCGAGAACCCTCTGCCCACCCACTCAAGCGCTCCTGTATGGCAGGTAAGCTC	GTCATTCCTCT	GTCATgCCTCT	TGGAAAAGTCATgCCTCTCACTGCCTCCCCTCCTCGTAGCGAGAACCCTCTGCCC	ENST00000644036.2:c.987-27T>G	-	INTRONIC	0	2.16172e-06		2	5.35522e-06		18	7.80541e-06	27.7778	20	5.86557e-06	0	16	5.52923e-06	12.5	60
23	SMARCB1	chr22	23833545	23833545	SNV	T	G	24175749	-	GGG	GAGGGTTCTCGCTACGAGGA	TCGTAGCGAGAACCC	15	TGCCTCTCACTGCCTCCCCTCC	22	TGCCTCTCACTGCCTCCCCTCCTCGTAGCGAGAACCC	2	20	0.6	0.07475		TGGAAAAGTCATTCCTCTCACTGCCTCCCCTCCTCGTAGCGAGAACCCTCTGCCC	55	AAATGCCTCCAAACTG	1	CTGTATGGCA	GCGAGAAAAGCCTTGTTTGGAGGGTTCTCGCTACGAGGAGTTTGGAGACGTTGACTATCGTCTCGGTGCTGCCTCTCACTGCCTCCCCTCCTCGTAGCGAGAACCCCGCGGTTCTATCTAGTTACGCGTTAAACCAACTAGAATTTTTTTGAGTGGAAAAGTCATTCCTCTCACTGCCTCCCCTCCTCGTAGCGAGAACCCTCTGCCCAAATGCCTCCAAACTGCTGTATGGCAGGTAAGCTC	GTCATTCCTCT	GTCATgCCTCT	TGGAAAAGTCATgCCTCTCACTGCCTCCCCTCCTCGTAGCGAGAACCCTCTGCCC	ENST00000644036.2:c.987-27T>G	-	INTRONIC	0	2.16172e-06		0	1.78507e-06		0	4.10811e-07		2	8.37939e-07		0	3.25249e-07		0
24	SMARCB1	chr22	23833546	23833546	SNV	C	A	24175735	-	AGG	CGAGGAGGGGAGGCAGTGAG	ACTGCCTCC	9	AAAAGTCATTACTCTC	16	AAAAGTCATTACTCTCACTGCCTCC	11	5	0.666667	-0.1392		TCTCCATCTATAGCTGGAAAAGTCATTCCTCTCACTGCCTCCCCTCCTCGTAGCG	55	GATCGATGTTAAAGAC	1	CTGTATGGCA	GCGAGAAAAGCCTTGTTTGCGAGGAGGGGAGGCAGTGAGGTTTGGAGACGTTGACTATCGTCTCGGTGCAAAAGTCATTACTCTCACTGCCTCCCGCGGTTCTATCTAGTTACGCGTTAAACCAACTAGAATTTTTTTGAGTCAGATCTGAATTCTCCATCTATAGCTGGAAAAGTCATTCCTCTCACTGCCTCCCCTCCTCGTAGCGGATCGATGTTAAAGACCTGTATGGCAGGTAAGCTC	TCATTCCTCTC	TCATTaCTCTC	TCTCCATCTATAGCTGGAAAAGTCATTaCTCTCACTGCCTCCCCTCCTCGTAGCG	ENST00000644036.2:c.987-26C>A	-	INTRONIC	13	3.02641e-05	38.4615	36	6.60477e-05	16.6667	105	4.3546e-05	3.80952	183	5.13936e-05	0.546448	73	2.40684e-05	1.36986	150
24	SMARCB1	chr22	23833546	23833546	SNV	C	A	24175735	-	AGG	CGAGGAGGGGAGGCAGTGAG	ACTGCCTCCCCTCCT	15	AAAGTCATTACTCTC	15	AAAGTCATTACTCTCACTGCCTCCCCTCCT	10	5	0.666667	-0.1392		TCTCCATCTATAGCTGGAAAAGTCATTCCTCTCACTGCCTCCCCTCCTCGTAGCG	55	TGTCCCAGTAAGTTCC	1	CTGTATGGCA	GCGAGAAAAGCCTTGTTTGCGAGGAGGGGAGGCAGTGAGGTTTGGAGACGTTGACTATCGTCTCGGTGCAAAGTCATTACTCTCACTGCCTCCCCTCCTCGCGGTTCTATCTAGTTACGCGTTAAACCAACTAGAATTTTTTTGAGTCAGATCTCTCCATCTATAGCTGGAAAAGTCATTCCTCTCACTGCCTCCCCTCCTCGTAGCGTGTCCCAGTAAGTTCCCTGTATGGCAGGTAAGCTC	TCATTCCTCTC	TCATTaCTCTC	TCTCCATCTATAGCTGGAAAAGTCATTaCTCTCACTGCCTCCCCTCCTCGTAGCG	ENST00000644036.2:c.987-26C>A	-	INTRONIC	0	2.16172e-06		0	1.78507e-06		3	1.64324e-06		3	1.11725e-06		21	7.15547e-06	0	1
24	SMARCB1	chr22	23833546	23833546	SNV	C	A	24175735	-	AGG	CGAGGAGGGGAGGCAGTGAG	ACTGCCTCCCCTCCT	15	AAAAGTCATTACTCTC	16	AAAAGTCATTACTCTCACTGCCTCCCCTCCT	11	5	0.666667	-0.1392		TCTCCATCTATAGCTGGAAAAGTCATTCCTCTCACTGCCTCCCCTCCTCGTAGCG	55	AGTGTCACAGCTCCGA	1	CTGTATGGCA	GCGAGAAAAGCCTTGTTTGCGAGGAGGGGAGGCAGTGAGGTTTGGAGACGTTGACTATCGTCTCGGTGCAAAAGTCATTACTCTCACTGCCTCCCCTCCTCGCGGTTCTATCTAGTTACGCGTTAAACCAACTAGAATTTTTTTGAGTCAGATTCTCCATCTATAGCTGGAAAAGTCATTCCTCTCACTGCCTCCCCTCCTCGTAGCGAGTGTCACAGCTCCGACTGTATGGCAGGTAAGCTC	TCATTCCTCTC	TCATTaCTCTC	TCTCCATCTATAGCTGGAAAAGTCATTaCTCTCACTGCCTCCCCTCCTCGTAGCG	ENST00000644036.2:c.987-26C>A	-	INTRONIC	0	2.16172e-06		0	1.78507e-06		10	4.51892e-06	0	11	3.35175e-06	0	13	4.55348e-06	0	10
24	SMARCB1	chr22	23833546	23833546	SNV	C	A	24175750	-	AGG	AGAGGGTTCTCGCTACGAGG	CGTAGCGAGAACCCT	15	ATTACTCTCACTGCCTCCCCTCCT	24	ATTACTCTCACTGCCTCCCCTCCTCGTAGCGAGAACCCT	4	20	0.6	0.3347		GGAAAAGTCATTCCTCTCACTGCCTCCCCTCCTCGTAGCGAGAACCCTCTGCCCA	55	GATTCAGGTGCAGACA	1	CTGTATGGCA	GCGAGAAAAGCCTTGTTTGAGAGGGTTCTCGCTACGAGGGTTTGGAGACGTTGACTATCGTCTCGGTGCATTACTCTCACTGCCTCCCCTCCTCGTAGCGAGAACCCTCGCGGTTCTATCTAGTTACGCGTTAAACCAACTAGAATTTTTTTGGGAAAAGTCATTCCTCTCACTGCCTCCCCTCCTCGTAGCGAGAACCCTCTGCCCAGATTCAGGTGCAGACACTGTATGGCAGGTAAGCTC	TCATTCCTCTC	TCATTaCTCTC	GGAAAAGTCATTaCTCTCACTGCCTCCCCTCCTCGTAGCGAGAACCCTCTGCCCA	ENST00000644036.2:c.987-26C>A	-	INTRONIC	0	2.16172e-06		0	1.78507e-06		3	1.64324e-06		5	1.67588e-06		2	9.75747e-07		18
24	SMARCB1	chr22	23833546	23833546	SNV	C	A	24175750	-	AGG	AGAGGGTTCTCGCTACGAGG	CGTAGCGAGAACCCT	15	TTACTCTCACTGCCTCCCCTCCT	23	TTACTCTCACTGCCTCCCCTCCTCGTAGCGAGAACCCT	3	20	0.6	0.3347		GGAAAAGTCATTCCTCTCACTGCCTCCCCTCCTCGTAGCGAGAACCCTCTGCCCA	55	TAGAGCTGTCCAGTTA	1	CTGTATGGCA	GCGAGAAAAGCCTTGTTTGAGAGGGTTCTCGCTACGAGGGTTTGGAGACGTTGACTATCGTCTCGGTGCTTACTCTCACTGCCTCCCCTCCTCGTAGCGAGAACCCTCGCGGTTCTATCTAGTTACGCGTTAAACCAACTAGAATTTTTTTGAGGAAAAGTCATTCCTCTCACTGCCTCCCCTCCTCGTAGCGAGAACCCTCTGCCCATAGAGCTGTCCAGTTACTGTATGGCAGGTAAGCTC	TCATTCCTCTC	TCATTaCTCTC	GGAAAAGTCATTaCTCTCACTGCCTCCCCTCCTCGTAGCGAGAACCCTCTGCCCA	ENST00000644036.2:c.987-26C>A	-	INTRONIC	1	4.32344e-06		4	8.92537e-06		11	4.92973e-06	0	39	1.11725e-05	0	20	6.83023e-06	0	48
24	SMARCB1	chr22	23833546	23833546	SNV	C	A	24175750	-	AGG	AGAGGGTTCTCGCTACGAGG	CGTAGCGAGAACCCT	15	TACTCTCACTGCCTCCCCTCCT	22	TACTCTCACTGCCTCCCCTCCTCGTAGCGAGAACCCT	2	20	0.6	0.3347		GGAAAAGTCATTCCTCTCACTGCCTCCCCTCCTCGTAGCGAGAACCCTCTGCCCA	55	CATCGGGTCCCAGGTG	1	CTGTATGGCA	GCGAGAAAAGCCTTGTTTGAGAGGGTTCTCGCTACGAGGGTTTGGAGACGTTGACTATCGTCTCGGTGCTACTCTCACTGCCTCCCCTCCTCGTAGCGAGAACCCTCGCGGTTCTATCTAGTTACGCGTTAAACCAACTAGAATTTTTTTGAGGGAAAAGTCATTCCTCTCACTGCCTCCCCTCCTCGTAGCGAGAACCCTCTGCCCACATCGGGTCCCAGGTGCTGTATGGCAGGTAAGCTC	TCATTCCTCTC	TCATTaCTCTC	GGAAAAGTCATTaCTCTCACTGCCTCCCCTCCTCGTAGCGAGAACCCTCTGCCCA	ENST00000644036.2:c.987-26C>A	-	INTRONIC	0	2.16172e-06		3	7.14029e-06		20	8.62703e-06	0	61	1.73174e-05	0	46	1.52867e-05	0	66
24	SMARCB1	chr22	23833546	23833546	SNV	C	A	24175749	-	GGG	GAGGGTTCTCGCTACGAGGA	TCGTAGCGAGAAC	13	TTACTCTCACTGCCTCCCCTCC	22	TTACTCTCACTGCCTCCCCTCCTCGTAGCGAGAAC	3	19	0.538462	0.07475		TGGAAAAGTCATTCCTCTCACTGCCTCCCCTCCTCGTAGCGAGAACCCTCTGCCC	55	AAGCCGCCATAACCTG	1	CTGTATGGCA	GCGAGAAAAGCCTTGTTTGGAGGGTTCTCGCTACGAGGAGTTTGGAGACGTTGACTATCGTCTCGGTGCTTACTCTCACTGCCTCCCCTCCTCGTAGCGAGAACCGCGGTTCTATCTAGTTACGCGTTAAACCAACTAGAATTTTTTTGAGTCTGGAAAAGTCATTCCTCTCACTGCCTCCCCTCCTCGTAGCGAGAACCCTCTGCCCAAGCCGCCATAACCTGCTGTATGGCAGGTAAGCTC	TCATTCCTCTC	TCATTaCTCTC	TGGAAAAGTCATTaCTCTCACTGCCTCCCCTCCTCGTAGCGAGAACCCTCTGCCC	ENST00000644036.2:c.987-26C>A	-	INTRONIC	0	2.16172e-06		0	1.78507e-06		1	8.21622e-07		14	4.18969e-06	0	3	1.301e-06		0
24	SMARCB1	chr22	23833546	23833546	SNV	C	A	24175749	-	GGG	GAGGGTTCTCGCTACGAGGA	TCGTAGCGAGAAC	13	TACTCTCACTGCCTCCCCTCC	21	TACTCTCACTGCCTCCCCTCCTCGTAGCGAGAAC	2	19	0.538462	0.07475		TGGAAAAGTCATTCCTCTCACTGCCTCCCCTCCTCGTAGCGAGAACCCTCTGCCC	55	GAACCTAAGACAAAGG	1	CTGTATGGCA	GCGAGAAAAGCCTTGTTTGGAGGGTTCTCGCTACGAGGAGTTTGGAGACGTTGACTATCGTCTCGGTGCTACTCTCACTGCCTCCCCTCCTCGTAGCGAGAACCGCGGTTCTATCTAGTTACGCGTTAAACCAACTAGAATTTTTTTGAGTCATGGAAAAGTCATTCCTCTCACTGCCTCCCCTCCTCGTAGCGAGAACCCTCTGCCCGAACCTAAGACAAAGGCTGTATGGCAGGTAAGCTC	TCATTCCTCTC	TCATTaCTCTC	TGGAAAAGTCATTaCTCTCACTGCCTCCCCTCCTCGTAGCGAGAACCCTCTGCCC	ENST00000644036.2:c.987-26C>A	-	INTRONIC	3	8.64687e-06		1	3.57015e-06		9	4.10811e-06		34	9.77595e-06	0	17	5.85448e-06	0	48
24	SMARCB1	chr22	23833546	23833546	SNV	C	A	24175749	-	GGG	GAGGGTTCTCGCTACGAGGA	TCGTAGCGA	9	TACTCTCACTGCCTCCCCTCC	21	TACTCTCACTGCCTCCCCTCCTCGTAGCGA	2	19	0.555556	0.07475		TGGAAAAGTCATTCCTCTCACTGCCTCCCCTCCTCGTAGCGAGAACCCTCTGCCC	55	GGCTGGTAGAAAGTGG	1	CTGTATGGCA	GCGAGAAAAGCCTTGTTTGGAGGGTTCTCGCTACGAGGAGTTTGGAGACGTTGACTATCGTCTCGGTGCTACTCTCACTGCCTCCCCTCCTCGTAGCGACGCGGTTCTATCTAGTTACGCGTTAAACCAACTAGAATTTTTTTGAGTCAGATCTGGAAAAGTCATTCCTCTCACTGCCTCCCCTCCTCGTAGCGAGAACCCTCTGCCCGGCTGGTAGAAAGTGGCTGTATGGCAGGTAAGCTC	TCATTCCTCTC	TCATTaCTCTC	TGGAAAAGTCATTaCTCTCACTGCCTCCCCTCCTCGTAGCGAGAACCCTCTGCCC	ENST00000644036.2:c.987-26C>A	-	INTRONIC	3	8.64687e-06		2	5.35522e-06		26	1.10919e-05	0	41	1.17311e-05	0	37	1.23595e-05	0	87
25	SMARCB1	chr22	23833546	23833546	SNV	C	G	24175735	-	AGG	CGAGGAGGGGAGGCAGTGAG	ACTGCCTCC	9	AAAAGTCATTGCTCTC	16	AAAAGTCATTGCTCTCACTGCCTCC	11	5	0.666667	-0.1392		TCTCCATCTATAGCTGGAAAAGTCATTCCTCTCACTGCCTCCCCTCCTCGTAGCG	55	TAAGTGCCATCCCATC	1	CTGTATGGCA	GCGAGAAAAGCCTTGTTTGCGAGGAGGGGAGGCAGTGAGGTTTGGAGACGTTGACTATCGTCTCGGTGCAAAAGTCATTGCTCTCACTGCCTCCCGCGGTTCTATCTAGTTACGCGTTAAACCAACTAGAATTTTTTTGAGTCAGATCTGAATTCTCCATCTATAGCTGGAAAAGTCATTCCTCTCACTGCCTCCCCTCCTCGTAGCGTAAGTGCCATCCCATCCTGTATGGCAGGTAAGCTC	TCATTCCTCTC	TCATTgCTCTC	TCTCCATCTATAGCTGGAAAAGTCATTgCTCTCACTGCCTCCCCTCCTCGTAGCG	ENST00000644036.2:c.987-26C>G	-	INTRONIC	164	0.000356683	0.609756	371	0.000664047	1.34771	1206	0.000495849	20.0663	1750	0.000489077	20.5714	1665	0.000541865	46.0661	1482
25	SMARCB1	chr22	23833546	23833546	SNV	C	G	24175735	-	AGG	CGAGGAGGGGAGGCAGTGAG	ACTGCCTCCCCTCCT	15	AAAGTCATTGCTCTC	15	AAAGTCATTGCTCTCACTGCCTCCCCTCCT	10	5	0.666667	-0.1392		TCTCCATCTATAGCTGGAAAAGTCATTCCTCTCACTGCCTCCCCTCCTCGTAGCG	55	TGAAAGAAGATCACGG	1	CTGTATGGCA	GCGAGAAAAGCCTTGTTTGCGAGGAGGGGAGGCAGTGAGGTTTGGAGACGTTGACTATCGTCTCGGTGCAAAGTCATTGCTCTCACTGCCTCCCCTCCTCGCGGTTCTATCTAGTTACGCGTTAAACCAACTAGAATTTTTTTGAGTCAGATCTCTCCATCTATAGCTGGAAAAGTCATTCCTCTCACTGCCTCCCCTCCTCGTAGCGTGAAAGAAGATCACGGCTGTATGGCAGGTAAGCTC	TCATTCCTCTC	TCATTgCTCTC	TCTCCATCTATAGCTGGAAAAGTCATTgCTCTCACTGCCTCCCCTCCTCGTAGCG	ENST00000644036.2:c.987-26C>G	-	INTRONIC	0	2.16172e-06		0	1.78507e-06		0	4.10811e-07		2	8.37939e-07		0	3.25249e-07		8
25	SMARCB1	chr22	23833546	23833546	SNV	C	G	24175735	-	AGG	CGAGGAGGGGAGGCAGTGAG	ACTGCCTCCCCTCCT	15	AAAAGTCATTGCTCTC	16	AAAAGTCATTGCTCTCACTGCCTCCCCTCCT	11	5	0.666667	-0.1392		TCTCCATCTATAGCTGGAAAAGTCATTCCTCTCACTGCCTCCCCTCCTCGTAGCG	55	CCCTCCTTCAACACAC	1	CTGTATGGCA	GCGAGAAAAGCCTTGTTTGCGAGGAGGGGAGGCAGTGAGGTTTGGAGACGTTGACTATCGTCTCGGTGCAAAAGTCATTGCTCTCACTGCCTCCCCTCCTCGCGGTTCTATCTAGTTACGCGTTAAACCAACTAGAATTTTTTTGAGTCAGATTCTCCATCTATAGCTGGAAAAGTCATTCCTCTCACTGCCTCCCCTCCTCGTAGCGCCCTCCTTCAACACACCTGTATGGCAGGTAAGCTC	TCATTCCTCTC	TCATTgCTCTC	TCTCCATCTATAGCTGGAAAAGTCATTgCTCTCACTGCCTCCCCTCCTCGTAGCG	ENST00000644036.2:c.987-26C>G	-	INTRONIC	8	1.94555e-05		0	1.78507e-06		0	4.10811e-07		0	2.79313e-07		1	6.50498e-07		4
25	SMARCB1	chr22	23833546	23833546	SNV	C	G	24175750	-	AGG	AGAGGGTTCTCGCTACGAGG	CGTAGCGAGAACCCT	15	ATTGCTCTCACTGCCTCCCCTCCT	24	ATTGCTCTCACTGCCTCCCCTCCTCGTAGCGAGAACCCT	4	20	0.6	0.3347		GGAAAAGTCATTCCTCTCACTGCCTCCCCTCCTCGTAGCGAGAACCCTCTGCCCA	55	TACCTATAGTAGTGCG	1	CTGTATGGCA	GCGAGAAAAGCCTTGTTTGAGAGGGTTCTCGCTACGAGGGTTTGGAGACGTTGACTATCGTCTCGGTGCATTGCTCTCACTGCCTCCCCTCCTCGTAGCGAGAACCCTCGCGGTTCTATCTAGTTACGCGTTAAACCAACTAGAATTTTTTTGGGAAAAGTCATTCCTCTCACTGCCTCCCCTCCTCGTAGCGAGAACCCTCTGCCCATACCTATAGTAGTGCGCTGTATGGCAGGTAAGCTC	TCATTCCTCTC	TCATTgCTCTC	GGAAAAGTCATTgCTCTCACTGCCTCCCCTCCTCGTAGCGAGAACCCTCTGCCCA	ENST00000644036.2:c.987-26C>G	-	INTRONIC	1	4.32344e-06		0	1.78507e-06		8	3.6973e-06		8	2.51382e-06		7	2.60199e-06		9
25	SMARCB1	chr22	23833546	23833546	SNV	C	G	24175750	-	AGG	AGAGGGTTCTCGCTACGAGG	CGTAGCGAGAACCCT	15	TTGCTCTCACTGCCTCCCCTCCT	23	TTGCTCTCACTGCCTCCCCTCCTCGTAGCGAGAACCCT	3	20	0.6	0.3347		GGAAAAGTCATTCCTCTCACTGCCTCCCCTCCTCGTAGCGAGAACCCTCTGCCCA	55	CAGCAGCGTTATCACG	1	CTGTATGGCA	GCGAGAAAAGCCTTGTTTGAGAGGGTTCTCGCTACGAGGGTTTGGAGACGTTGACTATCGTCTCGGTGCTTGCTCTCACTGCCTCCCCTCCTCGTAGCGAGAACCCTCGCGGTTCTATCTAGTTACGCGTTAAACCAACTAGAATTTTTTTGAGGAAAAGTCATTCCTCTCACTGCCTCCCCTCCTCGTAGCGAGAACCCTCTGCCCACAGCAGCGTTATCACGCTGTATGGCAGGTAAGCTC	TCATTCCTCTC	TCATTgCTCTC	GGAAAAGTCATTgCTCTCACTGCCTCCCCTCCTCGTAGCGAGAACCCTCTGCCCA	ENST00000644036.2:c.987-26C>G	-	INTRONIC	0	2.16172e-06		0	1.78507e-06		16	6.98379e-06	0	29	8.37939e-06	0	11	3.90299e-06	0	39
25	SMARCB1	chr22	23833546	23833546	SNV	C	G	24175750	-	AGG	AGAGGGTTCTCGCTACGAGG	CGTAGCGAGAACCCT	15	TGCTCTCACTGCCTCCCCTCCT	22	TGCTCTCACTGCCTCCCCTCCTCGTAGCGAGAACCCT	2	20	0.6	0.3347		GGAAAAGTCATTCCTCTCACTGCCTCCCCTCCTCGTAGCGAGAACCCTCTGCCCA	55	GCGGGTTGTCTCCATC	1	CTGTATGGCA	GCGAGAAAAGCCTTGTTTGAGAGGGTTCTCGCTACGAGGGTTTGGAGACGTTGACTATCGTCTCGGTGCTGCTCTCACTGCCTCCCCTCCTCGTAGCGAGAACCCTCGCGGTTCTATCTAGTTACGCGTTAAACCAACTAGAATTTTTTTGAGGGAAAAGTCATTCCTCTCACTGCCTCCCCTCCTCGTAGCGAGAACCCTCTGCCCAGCGGGTTGTCTCCATCCTGTATGGCAGGTAAGCTC	TCATTCCTCTC	TCATTgCTCTC	GGAAAAGTCATTgCTCTCACTGCCTCCCCTCCTCGTAGCGAGAACCCTCTGCCCA	ENST00000644036.2:c.987-26C>G	-	INTRONIC	0	2.16172e-06		10	1.96358e-05	0	28	1.19135e-05	0	52	1.48036e-05	0	24	8.13122e-06	0	74
25	SMARCB1	chr22	23833546	23833546	SNV	C	G	24175749	-	GGG	GAGGGTTCTCGCTACGAGGA	TCGTAGCGAGAAC	13	TTGCTCTCACTGCCTCCCCTCC	22	TTGCTCTCACTGCCTCCCCTCCTCGTAGCGAGAAC	3	19	0.538462	0.07475		TGGAAAAGTCATTCCTCTCACTGCCTCCCCTCCTCGTAGCGAGAACCCTCTGCCC	55	GACAGAGCATCGGTTA	1	CTGTATGGCA	GCGAGAAAAGCCTTGTTTGGAGGGTTCTCGCTACGAGGAGTTTGGAGACGTTGACTATCGTCTCGGTGCTTGCTCTCACTGCCTCCCCTCCTCGTAGCGAGAACCGCGGTTCTATCTAGTTACGCGTTAAACCAACTAGAATTTTTTTGAGTCTGGAAAAGTCATTCCTCTCACTGCCTCCCCTCCTCGTAGCGAGAACCCTCTGCCCGACAGAGCATCGGTTACTGTATGGCAGGTAAGCTC	TCATTCCTCTC	TCATTgCTCTC	TGGAAAAGTCATTgCTCTCACTGCCTCCCCTCCTCGTAGCGAGAACCCTCTGCCC	ENST00000644036.2:c.987-26C>G	-	INTRONIC	0	2.16172e-06		1	3.57015e-06		12	5.34054e-06	0	35	1.00553e-05	0	10	3.57774e-06	0	32
25	SMARCB1	chr22	23833546	23833546	SNV	C	G	24175749	-	GGG	GAGGGTTCTCGCTACGAGGA	TCGTAGCGAGAAC	13	TGCTCTCACTGCCTCCCCTCC	21	TGCTCTCACTGCCTCCCCTCCTCGTAGCGAGAAC	2	19	0.538462	0.07475		TGGAAAAGTCATTCCTCTCACTGCCTCCCCTCCTCGTAGCGAGAACCCTCTGCCC	55	TTGAACGAGCCGATTT	1	CTGTATGGCA	GCGAGAAAAGCCTTGTTTGGAGGGTTCTCGCTACGAGGAGTTTGGAGACGTTGACTATCGTCTCGGTGCTGCTCTCACTGCCTCCCCTCCTCGTAGCGAGAACCGCGGTTCTATCTAGTTACGCGTTAAACCAACTAGAATTTTTTTGAGTCATGGAAAAGTCATTCCTCTCACTGCCTCCCCTCCTCGTAGCGAGAACCCTCTGCCCTTGAACGAGCCGATTTCTGTATGGCAGGTAAGCTC	TCATTCCTCTC	TCATTgCTCTC	TGGAAAAGTCATTgCTCTCACTGCCTCCCCTCCTCGTAGCGAGAACCCTCTGCCC	ENST00000644036.2:c.987-26C>G	-	INTRONIC	6	1.5132e-05		5	1.07104e-05		13	5.75135e-06	0	22	6.4242e-06	0	31	1.0408e-05	0	43
25	SMARCB1	chr22	23833546	23833546	SNV	C	G	24175749	-	GGG	GAGGGTTCTCGCTACGAGGA	TCGTAGCGA	9	TGCTCTCACTGCCTCCCCTCC	21	TGCTCTCACTGCCTCCCCTCCTCGTAGCGA	2	19	0.555556	0.07475		TGGAAAAGTCATTCCTCTCACTGCCTCCCCTCCTCGTAGCGAGAACCCTCTGCCC	55	ACACCAAGTATTACCG	1	CTGTATGGCA	GCGAGAAAAGCCTTGTTTGGAGGGTTCTCGCTACGAGGAGTTTGGAGACGTTGACTATCGTCTCGGTGCTGCTCTCACTGCCTCCCCTCCTCGTAGCGACGCGGTTCTATCTAGTTACGCGTTAAACCAACTAGAATTTTTTTGAGTCAGATCTGGAAAAGTCATTCCTCTCACTGCCTCCCCTCCTCGTAGCGAGAACCCTCTGCCCACACCAAGTATTACCGCTGTATGGCAGGTAAGCTC	TCATTCCTCTC	TCATTgCTCTC	TGGAAAAGTCATTgCTCTCACTGCCTCCCCTCCTCGTAGCGAGAACCCTCTGCCC	ENST00000644036.2:c.987-26C>G	-	INTRONIC	2	6.48515e-06		4	8.92537e-06		8	3.6973e-06		17	5.02763e-06	0	14	4.87873e-06	0	30
26	SMARCB1	chr22	23833546	23833546	SNV	C	T	24175735	-	AGG	CGAGGAGGGGAGGCAGTGAG	ACTGCCTCC	9	AAAAGTCATTTCTCTC	16	AAAAGTCATTTCTCTCACTGCCTCC	11	5	0.666667	-0.1392		TCTCCATCTATAGCTGGAAAAGTCATTCCTCTCACTGCCTCCCCTCCTCGTAGCG	55	AACGTTGTCATGTAGC	1	CTGTATGGCA	GCGAGAAAAGCCTTGTTTGCGAGGAGGGGAGGCAGTGAGGTTTGGAGACGTTGACTATCGTCTCGGTGCAAAAGTCATTTCTCTCACTGCCTCCCGCGGTTCTATCTAGTTACGCGTTAAACCAACTAGAATTTTTTTGAGTCAGATCTGAATTCTCCATCTATAGCTGGAAAAGTCATTCCTCTCACTGCCTCCCCTCCTCGTAGCGAACGTTGTCATGTAGCCTGTATGGCAGGTAAGCTC	TCATTCCTCTC	TCATTtCTCTC	TCTCCATCTATAGCTGGAAAAGTCATTtCTCTCACTGCCTCCCCTCCTCGTAGCG	ENST00000644036.2:c.987-26C>T	-	INTRONIC	38	8.4307e-05	0	0	1.78507e-06		80	3.32757e-05	1.25	86	2.43002e-05	5.81395	118	3.87046e-05	4.23729	114
26	SMARCB1	chr22	23833546	23833546	SNV	C	T	24175735	-	AGG	CGAGGAGGGGAGGCAGTGAG	ACTGCCTCCCCTCCT	15	AAAGTCATTTCTCTC	15	AAAGTCATTTCTCTCACTGCCTCCCCTCCT	10	5	0.666667	-0.1392		TCTCCATCTATAGCTGGAAAAGTCATTCCTCTCACTGCCTCCCCTCCTCGTAGCG	55	ACTTGTTAGCGTGTCC	1	CTGTATGGCA	GCGAGAAAAGCCTTGTTTGCGAGGAGGGGAGGCAGTGAGGTTTGGAGACGTTGACTATCGTCTCGGTGCAAAGTCATTTCTCTCACTGCCTCCCCTCCTCGCGGTTCTATCTAGTTACGCGTTAAACCAACTAGAATTTTTTTGAGTCAGATCTCTCCATCTATAGCTGGAAAAGTCATTCCTCTCACTGCCTCCCCTCCTCGTAGCGACTTGTTAGCGTGTCCCTGTATGGCAGGTAAGCTC	TCATTCCTCTC	TCATTtCTCTC	TCTCCATCTATAGCTGGAAAAGTCATTtCTCTCACTGCCTCCCCTCCTCGTAGCG	ENST00000644036.2:c.987-26C>T	-	INTRONIC	0	2.16172e-06		0	1.78507e-06		0	4.10811e-07		3	1.11725e-06		3	1.301e-06		2
26	SMARCB1	chr22	23833546	23833546	SNV	C	T	24175735	-	AGG	CGAGGAGGGGAGGCAGTGAG	ACTGCCTCCCCTCCT	15	AAAAGTCATTTCTCTC	16	AAAAGTCATTTCTCTCACTGCCTCCCCTCCT	11	5	0.666667	-0.1392		TCTCCATCTATAGCTGGAAAAGTCATTCCTCTCACTGCCTCCCCTCCTCGTAGCG	55	GAATAAGAGCTAGTCT	1	CTGTATGGCA	GCGAGAAAAGCCTTGTTTGCGAGGAGGGGAGGCAGTGAGGTTTGGAGACGTTGACTATCGTCTCGGTGCAAAAGTCATTTCTCTCACTGCCTCCCCTCCTCGCGGTTCTATCTAGTTACGCGTTAAACCAACTAGAATTTTTTTGAGTCAGATTCTCCATCTATAGCTGGAAAAGTCATTCCTCTCACTGCCTCCCCTCCTCGTAGCGGAATAAGAGCTAGTCTCTGTATGGCAGGTAAGCTC	TCATTCCTCTC	TCATTtCTCTC	TCTCCATCTATAGCTGGAAAAGTCATTtCTCTCACTGCCTCCCCTCCTCGTAGCG	ENST00000644036.2:c.987-26C>T	-	INTRONIC	0	2.16172e-06		0	1.78507e-06		0	4.10811e-07		3	1.11725e-06		1	6.50498e-07		5
26	SMARCB1	chr22	23833546	23833546	SNV	C	T	24175750	-	AGG	AGAGGGTTCTCGCTACGAGG	CGTAGCGAGAACCCT	15	ATTTCTCTCACTGCCTCCCCTCCT	24	ATTTCTCTCACTGCCTCCCCTCCTCGTAGCGAGAACCCT	4	20	0.6	0.3347		GGAAAAGTCATTCCTCTCACTGCCTCCCCTCCTCGTAGCGAGAACCCTCTGCCCA	55	GTTAAGCAGAGCTGGT	1	CTGTATGGCA	GCGAGAAAAGCCTTGTTTGAGAGGGTTCTCGCTACGAGGGTTTGGAGACGTTGACTATCGTCTCGGTGCATTTCTCTCACTGCCTCCCCTCCTCGTAGCGAGAACCCTCGCGGTTCTATCTAGTTACGCGTTAAACCAACTAGAATTTTTTTGGGAAAAGTCATTCCTCTCACTGCCTCCCCTCCTCGTAGCGAGAACCCTCTGCCCAGTTAAGCAGAGCTGGTCTGTATGGCAGGTAAGCTC	TCATTCCTCTC	TCATTtCTCTC	GGAAAAGTCATTtCTCTCACTGCCTCCCCTCCTCGTAGCGAGAACCCTCTGCCCA	ENST00000644036.2:c.987-26C>T	-	INTRONIC	0	2.16172e-06		36	6.60477e-05	0	4	2.05406e-06		22	6.4242e-06	0	9	3.25249e-06		19
26	SMARCB1	chr22	23833546	23833546	SNV	C	T	24175750	-	AGG	AGAGGGTTCTCGCTACGAGG	CGTAGCGAGAACCCT	15	TTTCTCTCACTGCCTCCCCTCCT	23	TTTCTCTCACTGCCTCCCCTCCTCGTAGCGAGAACCCT	3	20	0.6	0.3347		GGAAAAGTCATTCCTCTCACTGCCTCCCCTCCTCGTAGCGAGAACCCTCTGCCCA	55	TCGGTAAAGTGGGTTG	1	CTGTATGGCA	GCGAGAAAAGCCTTGTTTGAGAGGGTTCTCGCTACGAGGGTTTGGAGACGTTGACTATCGTCTCGGTGCTTTCTCTCACTGCCTCCCCTCCTCGTAGCGAGAACCCTCGCGGTTCTATCTAGTTACGCGTTAAACCAACTAGAATTTTTTTGAGGAAAAGTCATTCCTCTCACTGCCTCCCCTCCTCGTAGCGAGAACCCTCTGCCCATCGGTAAAGTGGGTTGCTGTATGGCAGGTAAGCTC	TCATTCCTCTC	TCATTtCTCTC	GGAAAAGTCATTtCTCTCACTGCCTCCCCTCCTCGTAGCGAGAACCCTCTGCCCA	ENST00000644036.2:c.987-26C>T	-	INTRONIC	1	4.32344e-06		0	1.78507e-06		5	2.46487e-06		4	1.39656e-06		0	3.25249e-07		14
26	SMARCB1	chr22	23833546	23833546	SNV	C	T	24175750	-	AGG	AGAGGGTTCTCGCTACGAGG	CGTAGCGAGAACCCT	15	TTCTCTCACTGCCTCCCCTCCT	22	TTCTCTCACTGCCTCCCCTCCTCGTAGCGAGAACCCT	2	20	0.6	0.3347		GGAAAAGTCATTCCTCTCACTGCCTCCCCTCCTCGTAGCGAGAACCCTCTGCCCA	55	CTCCTAGGTCCGAGTC	1	CTGTATGGCA	GCGAGAAAAGCCTTGTTTGAGAGGGTTCTCGCTACGAGGGTTTGGAGACGTTGACTATCGTCTCGGTGCTTCTCTCACTGCCTCCCCTCCTCGTAGCGAGAACCCTCGCGGTTCTATCTAGTTACGCGTTAAACCAACTAGAATTTTTTTGAGGGAAAAGTCATTCCTCTCACTGCCTCCCCTCCTCGTAGCGAGAACCCTCTGCCCACTCCTAGGTCCGAGTCCTGTATGGCAGGTAAGCTC	TCATTCCTCTC	TCATTtCTCTC	GGAAAAGTCATTtCTCTCACTGCCTCCCCTCCTCGTAGCGAGAACCCTCTGCCCA	ENST00000644036.2:c.987-26C>T	-	INTRONIC	2	6.48515e-06		2	5.35522e-06		3	1.64324e-06		12	3.63107e-06	0	8	2.92724e-06		13
26	SMARCB1	chr22	23833546	23833546	SNV	C	T	24175749	-	GGG	GAGGGTTCTCGCTACGAGGA	TCGTAGCGAGAAC	13	TTTCTCTCACTGCCTCCCCTCC	22	TTTCTCTCACTGCCTCCCCTCCTCGTAGCGAGAAC	3	19	0.538462	0.07475		TGGAAAAGTCATTCCTCTCACTGCCTCCCCTCCTCGTAGCGAGAACCCTCTGCCC	55	ACACCGGCACTGTGTA	1	CTGTATGGCA	GCGAGAAAAGCCTTGTTTGGAGGGTTCTCGCTACGAGGAGTTTGGAGACGTTGACTATCGTCTCGGTGCTTTCTCTCACTGCCTCCCCTCCTCGTAGCGAGAACCGCGGTTCTATCTAGTTACGCGTTAAACCAACTAGAATTTTTTTGAGTCTGGAAAAGTCATTCCTCTCACTGCCTCCCCTCCTCGTAGCGAGAACCCTCTGCCCACACCGGCACTGTGTACTGTATGGCAGGTAAGCTC	TCATTCCTCTC	TCATTtCTCTC	TGGAAAAGTCATTtCTCTCACTGCCTCCCCTCCTCGTAGCGAGAACCCTCTGCCC	ENST00000644036.2:c.987-26C>T	-	INTRONIC	0	2.16172e-06		0	1.78507e-06		3	1.64324e-06		6	1.95519e-06		3	1.301e-06		10
26	SMARCB1	chr22	23833546	23833546	SNV	C	T	24175749	-	GGG	GAGGGTTCTCGCTACGAGGA	TCGTAGCGAGAAC	13	TTCTCTCACTGCCTCCCCTCC	21	TTCTCTCACTGCCTCCCCTCCTCGTAGCGAGAAC	2	19	0.538462	0.07475		TGGAAAAGTCATTCCTCTCACTGCCTCCCCTCCTCGTAGCGAGAACCCTCTGCCC	55	GTCATTTGTGCAGGTA	1	CTGTATGGCA	GCGAGAAAAGCCTTGTTTGGAGGGTTCTCGCTACGAGGAGTTTGGAGACGTTGACTATCGTCTCGGTGCTTCTCTCACTGCCTCCCCTCCTCGTAGCGAGAACCGCGGTTCTATCTAGTTACGCGTTAAACCAACTAGAATTTTTTTGAGTCATGGAAAAGTCATTCCTCTCACTGCCTCCCCTCCTCGTAGCGAGAACCCTCTGCCCGTCATTTGTGCAGGTACTGTATGGCAGGTAAGCTC	TCATTCCTCTC	TCATTtCTCTC	TGGAAAAGTCATTtCTCTCACTGCCTCCCCTCCTCGTAGCGAGAACCCTCTGCCC	ENST00000644036.2:c.987-26C>T	-	INTRONIC	1	4.32344e-06		3	7.14029e-06		15	6.57298e-06	0	21	6.14488e-06	0	15	5.20398e-06	0	19
26	SMARCB1	chr22	23833546	23833546	SNV	C	T	24175749	-	GGG	GAGGGTTCTCGCTACGAGGA	TCGTAGCGA	9	TTCTCTCACTGCCTCCCCTCC	21	TTCTCTCACTGCCTCCCCTCCTCGTAGCGA	2	19	0.555556	0.07475		TGGAAAAGTCATTCCTCTCACTGCCTCCCCTCCTCGTAGCGAGAACCCTCTGCCC	55	GTTTCTAGTAGCTAAA	1	CTGTATGGCA	GCGAGAAAAGCCTTGTTTGGAGGGTTCTCGCTACGAGGAGTTTGGAGACGTTGACTATCGTCTCGGTGCTTCTCTCACTGCCTCCCCTCCTCGTAGCGACGCGGTTCTATCTAGTTACGCGTTAAACCAACTAGAATTTTTTTGAGTCAGATCTGGAAAAGTCATTCCTCTCACTGCCTCCCCTCCTCGTAGCGAGAACCCTCTGCCCGTTTCTAGTAGCTAAACTGTATGGCAGGTAAGCTC	TCATTCCTCTC	TCATTtCTCTC	TGGAAAAGTCATTtCTCTCACTGCCTCCCCTCCTCGTAGCGAGAACCCTCTGCCC	ENST00000644036.2:c.987-26C>T	-	INTRONIC	2	6.48515e-06		9	1.78507e-05		36	1.52e-05	0	56	1.59208e-05	0	57	1.88644e-05	0	111
27	SMARCB1	chr22	23833547	23833547	SNV	C	A	24175735	-	AGG	CGAGGAGGGGAGGCAGTGAG	ACTGCCTCCCCTCCT	15	AAGTCATTCATCTC	14	AAGTCATTCATCTCACTGCCTCCCCTCCT	10	4	0.666667	-0.1392		TCTCCATCTATAGCTGGAAAAGTCATTCCTCTCACTGCCTCCCCTCCTCGTAGCG	55	TGAGAGGTCAACACAC	1	CTGTATGGCA	GCGAGAAAAGCCTTGTTTGCGAGGAGGGGAGGCAGTGAGGTTTGGAGACGTTGACTATCGTCTCGGTGCAAGTCATTCATCTCACTGCCTCCCCTCCTCGCGGTTCTATCTAGTTACGCGTTAAACCAACTAGAATTTTTTTGAGTCAGATCTTCTCCATCTATAGCTGGAAAAGTCATTCCTCTCACTGCCTCCCCTCCTCGTAGCGTGAGAGGTCAACACACCTGTATGGCAGGTAAGCTC	CATTCCTCTCA	CATTCaTCTCA	TCTCCATCTATAGCTGGAAAAGTCATTCaTCTCACTGCCTCCCCTCCTCGTAGCG	ENST00000644036.2:c.987-25C>A	-	INTRONIC	33	7.34984e-05	0	20	3.74865e-05	0	28	1.19135e-05	3.57143	15	4.46901e-06	0	10	3.57774e-06	0	25
27	SMARCB1	chr22	23833547	23833547	SNV	C	A	24175735	-	AGG	CGAGGAGGGGAGGCAGTGAG	ACTGCCTCCCCTCCT	15	GTCATTCATCTC	12	GTCATTCATCTCACTGCCTCCCCTCCT	8	4	0.666667	-0.1392		TCTCCATCTATAGCTGGAAAAGTCATTCCTCTCACTGCCTCCCCTCCTCGTAGCG	55	TTAGGCAGTACCCAAT	1	CTGTATGGCA	GCGAGAAAAGCCTTGTTTGCGAGGAGGGGAGGCAGTGAGGTTTGGAGACGTTGACTATCGTCTCGGTGCGTCATTCATCTCACTGCCTCCCCTCCTCGCGGTTCTATCTAGTTACGCGTTAAACCAACTAGAATTTTTTTGAGTCAGATCTGATCTCCATCTATAGCTGGAAAAGTCATTCCTCTCACTGCCTCCCCTCCTCGTAGCGTTAGGCAGTACCCAATCTGTATGGCAGGTAAGCTC	CATTCCTCTCA	CATTCaTCTCA	TCTCCATCTATAGCTGGAAAAGTCATTCaTCTCACTGCCTCCCCTCCTCGTAGCG	ENST00000644036.2:c.987-25C>A	-	INTRONIC	0	2.16172e-06		22	4.10567e-05	0	6	2.87568e-06		12	3.63107e-06	0	7	2.60199e-06		19
27	SMARCB1	chr22	23833547	23833547	SNV	C	A	24175735	-	AGG	CGAGGAGGGGAGGCAGTGAG	ACTGCCTCC	9	AAAGTCATTCATCTC	15	AAAGTCATTCATCTCACTGCCTCC	11	4	0.666667	-0.1392		TCTCCATCTATAGCTGGAAAAGTCATTCCTCTCACTGCCTCCCCTCCTCGTAGCG	55	CAGCTAAAGTTTGCGT	1	CTGTATGGCA	GCGAGAAAAGCCTTGTTTGCGAGGAGGGGAGGCAGTGAGGTTTGGAGACGTTGACTATCGTCTCGGTGCAAAGTCATTCATCTCACTGCCTCCCGCGGTTCTATCTAGTTACGCGTTAAACCAACTAGAATTTTTTTGAGTCAGATCTGAATGTCTCCATCTATAGCTGGAAAAGTCATTCCTCTCACTGCCTCCCCTCCTCGTAGCGCAGCTAAAGTTTGCGTCTGTATGGCAGGTAAGCTC	CATTCCTCTCA	CATTCaTCTCA	TCTCCATCTATAGCTGGAAAAGTCATTCaTCTCACTGCCTCCCCTCCTCGTAGCG	ENST00000644036.2:c.987-25C>A	-	INTRONIC	266	0.000577179	0	247	0.000442698	0	1196	0.000491741	3.09365	1832	0.00051198	2.89301	1480	0.000481694	10.4054	1801
27	SMARCB1	chr22	23833547	23833547	SNV	C	A	24175750	-	AGG	AGAGGGTTCTCGCTACGAGG	CGTAGCGAGAACCCT	15	ATCTCACTGCCTCCCCTCCT	20	ATCTCACTGCCTCCCCTCCTCGTAGCGAGAACCCT	1	19	0.6	0.3347		GGAAAAGTCATTCCTCTCACTGCCTCCCCTCCTCGTAGCGAGAACCCTCTGCCCA	55	AGGTCATCAGGAATGC	1	CTGTATGGCA	GCGAGAAAAGCCTTGTTTGAGAGGGTTCTCGCTACGAGGGTTTGGAGACGTTGACTATCGTCTCGGTGCATCTCACTGCCTCCCCTCCTCGTAGCGAGAACCCTCGCGGTTCTATCTAGTTACGCGTTAAACCAACTAGAATTTTTTTGAGTCGGAAAAGTCATTCCTCTCACTGCCTCCCCTCCTCGTAGCGAGAACCCTCTGCCCAAGGTCATCAGGAATGCCTGTATGGCAGGTAAGCTC	CATTCCTCTCA	CATTCaTCTCA	GGAAAAGTCATTCaTCTCACTGCCTCCCCTCCTCGTAGCGAGAACCCTCTGCCCA	ENST00000644036.2:c.987-25C>A	-	INTRONIC	0	2.16172e-06		0	1.78507e-06		2	1.23243e-06		9	2.79313e-06		6	2.27674e-06		11
27	SMARCB1	chr22	23833547	23833547	SNV	C	A	24175750	-	AGG	AGAGGGTTCTCGCTACGAGG	CGTAGCGAGAACCCT	15	TCATCTCACTGCCTCCCCTCCT	22	TCATCTCACTGCCTCCCCTCCTCGTAGCGAGAACCCT	3	19	0.6	0.3347		GGAAAAGTCATTCCTCTCACTGCCTCCCCTCCTCGTAGCGAGAACCCTCTGCCCA	55	GCATGCGGTAGCGTAG	1	CTGTATGGCA	GCGAGAAAAGCCTTGTTTGAGAGGGTTCTCGCTACGAGGGTTTGGAGACGTTGACTATCGTCTCGGTGCTCATCTCACTGCCTCCCCTCCTCGTAGCGAGAACCCTCGCGGTTCTATCTAGTTACGCGTTAAACCAACTAGAATTTTTTTGAGGGAAAAGTCATTCCTCTCACTGCCTCCCCTCCTCGTAGCGAGAACCCTCTGCCCAGCATGCGGTAGCGTAGCTGTATGGCAGGTAAGCTC	CATTCCTCTCA	CATTCaTCTCA	GGAAAAGTCATTCaTCTCACTGCCTCCCCTCCTCGTAGCGAGAACCCTCTGCCCA	ENST00000644036.2:c.987-25C>A	-	INTRONIC	0	2.16172e-06		8	1.60657e-05		18	7.80541e-06	0	33	9.49664e-06	0	21	7.15547e-06	0	62
27	SMARCB1	chr22	23833547	23833547	SNV	C	A	24175750	-	AGG	AGAGGGTTCTCGCTACGAGG	CGTAGCGAGAACCCT	15	TTCATCTCACTGCCTCCCCTCCT	23	TTCATCTCACTGCCTCCCCTCCTCGTAGCGAGAACCCT	4	19	0.6	0.3347		GGAAAAGTCATTCCTCTCACTGCCTCCCCTCCTCGTAGCGAGAACCCTCTGCCCA	55	ATCGAGTAGAGCTATA	1	CTGTATGGCA	GCGAGAAAAGCCTTGTTTGAGAGGGTTCTCGCTACGAGGGTTTGGAGACGTTGACTATCGTCTCGGTGCTTCATCTCACTGCCTCCCCTCCTCGTAGCGAGAACCCTCGCGGTTCTATCTAGTTACGCGTTAAACCAACTAGAATTTTTTTGAGGAAAAGTCATTCCTCTCACTGCCTCCCCTCCTCGTAGCGAGAACCCTCTGCCCAATCGAGTAGAGCTATACTGTATGGCAGGTAAGCTC	CATTCCTCTCA	CATTCaTCTCA	GGAAAAGTCATTCaTCTCACTGCCTCCCCTCCTCGTAGCGAGAACCCTCTGCCCA	ENST00000644036.2:c.987-25C>A	-	INTRONIC	22	4.97195e-05	0	3	7.14029e-06		33	1.39676e-05	0	50	1.4245e-05	0	27	9.10697e-06	0	63
27	SMARCB1	chr22	23833547	23833547	SNV	C	A	24175749	-	GGG	GAGGGTTCTCGCTACGAGGA	TCGTAGCGAGAAC	13	ATCTCACTGCCTCCCCTCC	19	ATCTCACTGCCTCCCCTCCTCGTAGCGAGAAC	1	18	0.538462	0.07475		TGGAAAAGTCATTCCTCTCACTGCCTCCCCTCCTCGTAGCGAGAACCCTCTGCCC	55	ACATCAGTCTCTAGGA	1	CTGTATGGCA	GCGAGAAAAGCCTTGTTTGGAGGGTTCTCGCTACGAGGAGTTTGGAGACGTTGACTATCGTCTCGGTGCATCTCACTGCCTCCCCTCCTCGTAGCGAGAACCGCGGTTCTATCTAGTTACGCGTTAAACCAACTAGAATTTTTTTGAGTCAGATGGAAAAGTCATTCCTCTCACTGCCTCCCCTCCTCGTAGCGAGAACCCTCTGCCCACATCAGTCTCTAGGACTGTATGGCAGGTAAGCTC	CATTCCTCTCA	CATTCaTCTCA	TGGAAAAGTCATTCaTCTCACTGCCTCCCCTCCTCGTAGCGAGAACCCTCTGCCC	ENST00000644036.2:c.987-25C>A	-	INTRONIC	1	4.32344e-06		0	1.78507e-06		11	4.92973e-06	0	20	5.86557e-06	0	16	5.52923e-06	0	17
27	SMARCB1	chr22	23833547	23833547	SNV	C	A	24175749	-	GGG	GAGGGTTCTCGCTACGAGGA	TCGTAGCGAGAAC	13	ATTCATCTCACTGCCTCCCCTCC	23	ATTCATCTCACTGCCTCCCCTCCTCGTAGCGAGAAC	5	18	0.538462	0.07475	60.7244	TGGAAAAGTCATTCCTCTCACTGCCTCCCCTCCTCGTAGCGAGAACCCTCTGCCC	55	TGCCCTATCCGGCACA	1	CTGTATGGCA	GCGAGAAAAGCCTTGTTTGGAGGGTTCTCGCTACGAGGAGTTTGGAGACGTTGACTATCGTCTCGGTGCATTCATCTCACTGCCTCCCCTCCTCGTAGCGAGAACCGCGGTTCTATCTAGTTACGCGTTAAACCAACTAGAATTTTTTTGAGTTGGAAAAGTCATTCCTCTCACTGCCTCCCCTCCTCGTAGCGAGAACCCTCTGCCCTGCCCTATCCGGCACACTGTATGGCAGGTAAGCTC	CATTCCTCTCA	CATTCaTCTCA	TGGAAAAGTCATTCaTCTCACTGCCTCCCCTCCTCGTAGCGAGAACCCTCTGCCC	ENST00000644036.2:c.987-25C>A	-	INTRONIC	0	2.16172e-06		0	1.78507e-06		1	8.21622e-07		1	5.58626e-07		3	1.301e-06		2
27	SMARCB1	chr22	23833547	23833547	SNV	C	A	24175749	-	GGG	GAGGGTTCTCGCTACGAGGA	TCGTAGCGA	9	ATTCATCTCACTGCCTCCCCTCC	23	ATTCATCTCACTGCCTCCCCTCCTCGTAGCGA	5	18	0.555556	0.07475	60.7423	TGGAAAAGTCATTCCTCTCACTGCCTCCCCTCCTCGTAGCGAGAACCCTCTGCCC	55	AGCAGCCCATTGGGCC	1	CTGTATGGCA	GCGAGAAAAGCCTTGTTTGGAGGGTTCTCGCTACGAGGAGTTTGGAGACGTTGACTATCGTCTCGGTGCATTCATCTCACTGCCTCCCCTCCTCGTAGCGACGCGGTTCTATCTAGTTACGCGTTAAACCAACTAGAATTTTTTTGAGTCAGATGGAAAAGTCATTCCTCTCACTGCCTCCCCTCCTCGTAGCGAGAACCCTCTGCCCAGCAGCCCATTGGGCCCTGTATGGCAGGTAAGCTC	CATTCCTCTCA	CATTCaTCTCA	TGGAAAAGTCATTCaTCTCACTGCCTCCCCTCCTCGTAGCGAGAACCCTCTGCCC	ENST00000644036.2:c.987-25C>A	-	INTRONIC	1	4.32344e-06		0	1.78507e-06		15	6.57298e-06	0	26	7.54145e-06	3.84615	14	4.87873e-06	0	21
29	SMARCB1	chr22	23833547	23833547	SNV	C	T	24175735	-	AGG	CGAGGAGGGGAGGCAGTGAG	ACTGCCTCCCCTCCT	15	AAGTCATTCTTCTC	14	AAGTCATTCTTCTCACTGCCTCCCCTCCT	10	4	0.666667	-0.1392		TCTCCATCTATAGCTGGAAAAGTCATTCCTCTCACTGCCTCCCCTCCTCGTAGCG	55	GCGCCAATCTAACTTC	1	CTGTATGGCA	GCGAGAAAAGCCTTGTTTGCGAGGAGGGGAGGCAGTGAGGTTTGGAGACGTTGACTATCGTCTCGGTGCAAGTCATTCTTCTCACTGCCTCCCCTCCTCGCGGTTCTATCTAGTTACGCGTTAAACCAACTAGAATTTTTTTGAGTCAGATCTTCTCCATCTATAGCTGGAAAAGTCATTCCTCTCACTGCCTCCCCTCCTCGTAGCGGCGCCAATCTAACTTCCTGTATGGCAGGTAAGCTC	CATTCCTCTCA	CATTCtTCTCA	TCTCCATCTATAGCTGGAAAAGTCATTCtTCTCACTGCCTCCCCTCCTCGTAGCG	ENST00000644036.2:c.987-25C>T	-	INTRONIC	0	2.16172e-06		0	1.78507e-06		18	7.80541e-06	0	33	9.49664e-06	0	19	6.50498e-06	0	18
29	SMARCB1	chr22	23833547	23833547	SNV	C	T	24175735	-	AGG	CGAGGAGGGGAGGCAGTGAG	ACTGCCTCCCCTCCT	15	GTCATTCTTCTC	12	GTCATTCTTCTCACTGCCTCCCCTCCT	8	4	0.666667	-0.1392		TCTCCATCTATAGCTGGAAAAGTCATTCCTCTCACTGCCTCCCCTCCTCGTAGCG	55	CATATTCCAGATCGGA	1	CTGTATGGCA	GCGAGAAAAGCCTTGTTTGCGAGGAGGGGAGGCAGTGAGGTTTGGAGACGTTGACTATCGTCTCGGTGCGTCATTCTTCTCACTGCCTCCCCTCCTCGCGGTTCTATCTAGTTACGCGTTAAACCAACTAGAATTTTTTTGAGTCAGATCTGATCTCCATCTATAGCTGGAAAAGTCATTCCTCTCACTGCCTCCCCTCCTCGTAGCGCATATTCCAGATCGGACTGTATGGCAGGTAAGCTC	CATTCCTCTCA	CATTCtTCTCA	TCTCCATCTATAGCTGGAAAAGTCATTCtTCTCACTGCCTCCCCTCCTCGTAGCG	ENST00000644036.2:c.987-25C>T	-	INTRONIC	0	2.16172e-06		0	1.78507e-06		1	8.21622e-07		8	2.51382e-06		1	6.50498e-07		2
29	SMARCB1	chr22	23833547	23833547	SNV	C	T	24175735	-	AGG	CGAGGAGGGGAGGCAGTGAG	ACTGCCTCC	9	AAAGTCATTCTTCTC	15	AAAGTCATTCTTCTCACTGCCTCC	11	4	0.666667	-0.1392		TCTCCATCTATAGCTGGAAAAGTCATTCCTCTCACTGCCTCCCCTCCTCGTAGCG	55	CTCGGGAGTAGAGGAA	1	CTGTATGGCA	GCGAGAAAAGCCTTGTTTGCGAGGAGGGGAGGCAGTGAGGTTTGGAGACGTTGACTATCGTCTCGGTGCAAAGTCATTCTTCTCACTGCCTCCCGCGGTTCTATCTAGTTACGCGTTAAACCAACTAGAATTTTTTTGAGTCAGATCTGAATGTCTCCATCTATAGCTGGAAAAGTCATTCCTCTCACTGCCTCCCCTCCTCGTAGCGCTCGGGAGTAGAGGAACTGTATGGCAGGTAAGCTC	CATTCCTCTCA	CATTCtTCTCA	TCTCCATCTATAGCTGGAAAAGTCATTCtTCTCACTGCCTCCCCTCCTCGTAGCG	ENST00000644036.2:c.987-25C>T	-	INTRONIC	68	0.000149159	1.47059	220	0.000394501	0	447	0.000184043	2.23714	837	0.000234064	2.38949	650	0.000211737	2.46154	873
29	SMARCB1	chr22	23833547	23833547	SNV	C	T	24175750	-	AGG	AGAGGGTTCTCGCTACGAGG	CGTAGCGAGAACCCT	15	TTCTCACTGCCTCCCCTCCT	20	TTCTCACTGCCTCCCCTCCTCGTAGCGAGAACCCT	1	19	0.6	0.3347		GGAAAAGTCATTCCTCTCACTGCCTCCCCTCCTCGTAGCGAGAACCCTCTGCCCA	55	CTTGGCTCAATGGTCT	1	CTGTATGGCA	GCGAGAAAAGCCTTGTTTGAGAGGGTTCTCGCTACGAGGGTTTGGAGACGTTGACTATCGTCTCGGTGCTTCTCACTGCCTCCCCTCCTCGTAGCGAGAACCCTCGCGGTTCTATCTAGTTACGCGTTAAACCAACTAGAATTTTTTTGAGTCGGAAAAGTCATTCCTCTCACTGCCTCCCCTCCTCGTAGCGAGAACCCTCTGCCCACTTGGCTCAATGGTCTCTGTATGGCAGGTAAGCTC	CATTCCTCTCA	CATTCtTCTCA	GGAAAAGTCATTCtTCTCACTGCCTCCCCTCCTCGTAGCGAGAACCCTCTGCCCA	ENST00000644036.2:c.987-25C>T	-	INTRONIC	0	2.16172e-06		1	3.57015e-06		5	2.46487e-06		10	3.07244e-06	0	2	9.75747e-07		17
29	SMARCB1	chr22	23833547	23833547	SNV	C	T	24175750	-	AGG	AGAGGGTTCTCGCTACGAGG	CGTAGCGAGAACCCT	15	TCTTCTCACTGCCTCCCCTCCT	22	TCTTCTCACTGCCTCCCCTCCTCGTAGCGAGAACCCT	3	19	0.6	0.3347		GGAAAAGTCATTCCTCTCACTGCCTCCCCTCCTCGTAGCGAGAACCCTCTGCCCA	55	TGGCTGGCAAAGCGGT	1	CTGTATGGCA	GCGAGAAAAGCCTTGTTTGAGAGGGTTCTCGCTACGAGGGTTTGGAGACGTTGACTATCGTCTCGGTGCTCTTCTCACTGCCTCCCCTCCTCGTAGCGAGAACCCTCGCGGTTCTATCTAGTTACGCGTTAAACCAACTAGAATTTTTTTGAGGGAAAAGTCATTCCTCTCACTGCCTCCCCTCCTCGTAGCGAGAACCCTCTGCCCATGGCTGGCAAAGCGGTCTGTATGGCAGGTAAGCTC	CATTCCTCTCA	CATTCtTCTCA	GGAAAAGTCATTCtTCTCACTGCCTCCCCTCCTCGTAGCGAGAACCCTCTGCCCA	ENST00000644036.2:c.987-25C>T	-	INTRONIC	0	2.16172e-06		2	5.35522e-06		2	1.23243e-06		8	2.51382e-06		8	2.92724e-06		13
29	SMARCB1	chr22	23833547	23833547	SNV	C	T	24175750	-	AGG	AGAGGGTTCTCGCTACGAGG	CGTAGCGAGAACCCT	15	TTCTTCTCACTGCCTCCCCTCCT	23	TTCTTCTCACTGCCTCCCCTCCTCGTAGCGAGAACCCT	4	19	0.6	0.3347		GGAAAAGTCATTCCTCTCACTGCCTCCCCTCCTCGTAGCGAGAACCCTCTGCCCA	55	AGTGAGGTCCGCAGTG	1	CTGTATGGCA	GCGAGAAAAGCCTTGTTTGAGAGGGTTCTCGCTACGAGGGTTTGGAGACGTTGACTATCGTCTCGGTGCTTCTTCTCACTGCCTCCCCTCCTCGTAGCGAGAACCCTCGCGGTTCTATCTAGTTACGCGTTAAACCAACTAGAATTTTTTTGAGGAAAAGTCATTCCTCTCACTGCCTCCCCTCCTCGTAGCGAGAACCCTCTGCCCAAGTGAGGTCCGCAGTGCTGTATGGCAGGTAAGCTC	CATTCCTCTCA	CATTCtTCTCA	GGAAAAGTCATTCtTCTCACTGCCTCCCCTCCTCGTAGCGAGAACCCTCTGCCCA	ENST00000644036.2:c.987-25C>T	-	INTRONIC	2	6.48515e-06		0	1.78507e-06		4	2.05406e-06		8	2.51382e-06		6	2.27674e-06		17
29	SMARCB1	chr22	23833547	23833547	SNV	C	T	24175749	-	GGG	GAGGGTTCTCGCTACGAGGA	TCGTAGCGAGAAC	13	TTCTCACTGCCTCCCCTCC	19	TTCTCACTGCCTCCCCTCCTCGTAGCGAGAAC	1	18	0.538462	0.07475		TGGAAAAGTCATTCCTCTCACTGCCTCCCCTCCTCGTAGCGAGAACCCTCTGCCC	55	AGGCCACAGAAACCGC	1	CTGTATGGCA	GCGAGAAAAGCCTTGTTTGGAGGGTTCTCGCTACGAGGAGTTTGGAGACGTTGACTATCGTCTCGGTGCTTCTCACTGCCTCCCCTCCTCGTAGCGAGAACCGCGGTTCTATCTAGTTACGCGTTAAACCAACTAGAATTTTTTTGAGTCAGATGGAAAAGTCATTCCTCTCACTGCCTCCCCTCCTCGTAGCGAGAACCCTCTGCCCAGGCCACAGAAACCGCCTGTATGGCAGGTAAGCTC	CATTCCTCTCA	CATTCtTCTCA	TGGAAAAGTCATTCtTCTCACTGCCTCCCCTCCTCGTAGCGAGAACCCTCTGCCC	ENST00000644036.2:c.987-25C>T	-	INTRONIC	0	2.16172e-06		0	1.78507e-06		2	1.23243e-06		10	3.07244e-06	0	7	2.60199e-06		18
29	SMARCB1	chr22	23833547	23833547	SNV	C	T	24175749	-	GGG	GAGGGTTCTCGCTACGAGGA	TCGTAGCGAGAAC	13	ATTCTTCTCACTGCCTCCCCTCC	23	ATTCTTCTCACTGCCTCCCCTCCTCGTAGCGAGAAC	5	18	0.538462	0.07475	53.9374	TGGAAAAGTCATTCCTCTCACTGCCTCCCCTCCTCGTAGCGAGAACCCTCTGCCC	55	TGGGAAGCACCGAATT	1	CTGTATGGCA	GCGAGAAAAGCCTTGTTTGGAGGGTTCTCGCTACGAGGAGTTTGGAGACGTTGACTATCGTCTCGGTGCATTCTTCTCACTGCCTCCCCTCCTCGTAGCGAGAACCGCGGTTCTATCTAGTTACGCGTTAAACCAACTAGAATTTTTTTGAGTTGGAAAAGTCATTCCTCTCACTGCCTCCCCTCCTCGTAGCGAGAACCCTCTGCCCTGGGAAGCACCGAATTCTGTATGGCAGGTAAGCTC	CATTCCTCTCA	CATTCtTCTCA	TGGAAAAGTCATTCtTCTCACTGCCTCCCCTCCTCGTAGCGAGAACCCTCTGCCC	ENST00000644036.2:c.987-25C>T	-	INTRONIC	0	2.16172e-06		3	7.14029e-06		8	3.6973e-06		11	3.35175e-06	0	10	3.57774e-06	0	29
29	SMARCB1	chr22	23833547	23833547	SNV	C	T	24175749	-	GGG	GAGGGTTCTCGCTACGAGGA	TCGTAGCGA	9	ATTCTTCTCACTGCCTCCCCTCC	23	ATTCTTCTCACTGCCTCCCCTCCTCGTAGCGA	5	18	0.555556	0.07475	55.7995	TGGAAAAGTCATTCCTCTCACTGCCTCCCCTCCTCGTAGCGAGAACCCTCTGCCC	55	TGACTAGGTGAGGCTA	1	CTGTATGGCA	GCGAGAAAAGCCTTGTTTGGAGGGTTCTCGCTACGAGGAGTTTGGAGACGTTGACTATCGTCTCGGTGCATTCTTCTCACTGCCTCCCCTCCTCGTAGCGACGCGGTTCTATCTAGTTACGCGTTAAACCAACTAGAATTTTTTTGAGTCAGATGGAAAAGTCATTCCTCTCACTGCCTCCCCTCCTCGTAGCGAGAACCCTCTGCCCTGACTAGGTGAGGCTACTGTATGGCAGGTAAGCTC	CATTCCTCTCA	CATTCtTCTCA	TGGAAAAGTCATTCtTCTCACTGCCTCCCCTCCTCGTAGCGAGAACCCTCTGCCC	ENST00000644036.2:c.987-25C>T	-	INTRONIC	5	1.29703e-05		1	3.57015e-06		29	1.23243e-05	6.89655	50	1.4245e-05	0	36	1.20342e-05	0	87
30	SMARCB1	chr22	23833548	23833548	SNV	T	A	24175749	-	GGG	GAGGGTTCTCGCTACGAGGA	TCGTAGCGA	9	TCATTCCACTCACTGCCTCCCCTCC	25	TCATTCCACTCACTGCCTCCCCTCCTCGTAGCGA	8	17	0.555556	0.07475	62.3921	TGGAAAAGTCATTCCTCTCACTGCCTCCCCTCCTCGTAGCGAGAACCCTCTGCCC	55	CTGCGGAGTCTAGAGG	1	CTGTATGGCA	GCGAGAAAAGCCTTGTTTGGAGGGTTCTCGCTACGAGGAGTTTGGAGACGTTGACTATCGTCTCGGTGCTCATTCCACTCACTGCCTCCCCTCCTCGTAGCGACGCGGTTCTATCTAGTTACGCGTTAAACCAACTAGAATTTTTTTGAGTCATGGAAAAGTCATTCCTCTCACTGCCTCCCCTCCTCGTAGCGAGAACCCTCTGCCCCTGCGGAGTCTAGAGGCTGTATGGCAGGTAAGCTC	ATTCCTCTCAC	ATTCCaCTCAC	TGGAAAAGTCATTCCaCTCACTGCCTCCCCTCCTCGTAGCGAGAACCCTCTGCCC	ENST00000644036.2:c.987-24T>A	-	INTRONIC	1	4.32344e-06		6	1.24955e-05		17	7.3946e-06	0	59	1.67588e-05	1.69492	34	1.13837e-05	2.94118	80
30	SMARCB1	chr22	23833548	23833548	SNV	T	A	24175749	-	GGG	GAGGGTTCTCGCTACGAGGA	TCGTAGCGAGAAC	13	TCATTCCACTCACTGCCTCCCCTCC	25	TCATTCCACTCACTGCCTCCCCTCCTCGTAGCGAGAAC	8	17	0.538462	0.07475	64.4742	TGGAAAAGTCATTCCTCTCACTGCCTCCCCTCCTCGTAGCGAGAACCCTCTGCCC	55	CAGAGAGTCACAGGCC	1	CTGTATGGCA	GCGAGAAAAGCCTTGTTTGGAGGGTTCTCGCTACGAGGAGTTTGGAGACGTTGACTATCGTCTCGGTGCTCATTCCACTCACTGCCTCCCCTCCTCGTAGCGAGAACCGCGGTTCTATCTAGTTACGCGTTAAACCAACTAGAATTTTTTTGATGGAAAAGTCATTCCTCTCACTGCCTCCCCTCCTCGTAGCGAGAACCCTCTGCCCCAGAGAGTCACAGGCCCTGTATGGCAGGTAAGCTC	ATTCCTCTCAC	ATTCCaCTCAC	TGGAAAAGTCATTCCaCTCACTGCCTCCCCTCCTCGTAGCGAGAACCCTCTGCCC	ENST00000644036.2:c.987-24T>A	-	INTRONIC	1	4.32344e-06		16	3.03463e-05	0	3	1.64324e-06		13	3.91038e-06	15.3846	7	2.60199e-06		24
30	SMARCB1	chr22	23833548	23833548	SNV	T	A	24175749	-	GGG	GAGGGTTCTCGCTACGAGGA	TCGTAGCGAGAACCC	15	TCATTCCACTCACTGCCTCCCCTCC	25	TCATTCCACTCACTGCCTCCCCTCCTCGTAGCGAGAACCC	8	17	0.6	0.07475	66.9179	TGGAAAAGTCATTCCTCTCACTGCCTCCCCTCCTCGTAGCGAGAACCCTCTGCCC	55	CGCGGTACATGAACCT	1	CTGTATGGCA	GCGAGAAAAGCCTTGTTTGGAGGGTTCTCGCTACGAGGAGTTTGGAGACGTTGACTATCGTCTCGGTGCTCATTCCACTCACTGCCTCCCCTCCTCGTAGCGAGAACCCCGCGGTTCTATCTAGTTACGCGTTAAACCAACTAGAATTTTTTTTGGAAAAGTCATTCCTCTCACTGCCTCCCCTCCTCGTAGCGAGAACCCTCTGCCCCGCGGTACATGAACCTCTGTATGGCAGGTAAGCTC	ATTCCTCTCAC	ATTCCaCTCAC	TGGAAAAGTCATTCCaCTCACTGCCTCCCCTCCTCGTAGCGAGAACCCTCTGCCC	ENST00000644036.2:c.987-24T>A	-	INTRONIC	0	2.16172e-06		0	1.78507e-06		0	4.10811e-07		1	5.58626e-07		0	3.25249e-07		3
30	SMARCB1	chr22	23833548	23833548	SNV	T	A	24175735	-	AGG	CGAGGAGGGGAGGCAGTGAG	ACTGCCTCC	9	TCATTCCACTC	11	TCATTCCACTCACTGCCTCC	8	3	0.666667	-0.1392		TCTCCATCTATAGCTGGAAAAGTCATTCCTCTCACTGCCTCCCCTCCTCGTAGCG	55	TATGCCCTCCAACCAA	1	CTGTATGGCA	GCGAGAAAAGCCTTGTTTGCGAGGAGGGGAGGCAGTGAGGTTTGGAGACGTTGACTATCGTCTCGGTGCTCATTCCACTCACTGCCTCCCGCGGTTCTATCTAGTTACGCGTTAAACCAACTAGAATTTTTTTGAGTCAGATCTGAATGGATCTCTCCATCTATAGCTGGAAAAGTCATTCCTCTCACTGCCTCCCCTCCTCGTAGCGTATGCCCTCCAACCAACTGTATGGCAGGTAAGCTC	ATTCCTCTCAC	ATTCCaCTCAC	TCTCCATCTATAGCTGGAAAAGTCATTCCaCTCACTGCCTCCCCTCCTCGTAGCG	ENST00000644036.2:c.987-24T>A	-	INTRONIC	178	0.000386948	1.1236	150	0.000269546	2	944	0.000388216	1.69492	1641	0.000458632	1.82815	1226	0.00039908	5.22023	1481
30	SMARCB1	chr22	23833548	23833548	SNV	T	A	24175735	-	AGG	CGAGGAGGGGAGGCAGTGAG	ACTGCCTCC	9	AGTCATTCCACTC	13	AGTCATTCCACTCACTGCCTCC	10	3	0.666667	-0.1392		TCTCCATCTATAGCTGGAAAAGTCATTCCTCTCACTGCCTCCCCTCCTCGTAGCG	55	GTCACGGCATGACGGA	1	CTGTATGGCA	GCGAGAAAAGCCTTGTTTGCGAGGAGGGGAGGCAGTGAGGTTTGGAGACGTTGACTATCGTCTCGGTGCAGTCATTCCACTCACTGCCTCCCGCGGTTCTATCTAGTTACGCGTTAAACCAACTAGAATTTTTTTGAGTCAGATCTGAATGGATCTCCATCTATAGCTGGAAAAGTCATTCCTCTCACTGCCTCCCCTCCTCGTAGCGGTCACGGCATGACGGACTGTATGGCAGGTAAGCTC	ATTCCTCTCAC	ATTCCaCTCAC	TCTCCATCTATAGCTGGAAAAGTCATTCCaCTCACTGCCTCCCCTCCTCGTAGCG	ENST00000644036.2:c.987-24T>A	-	INTRONIC	122	0.000265891	1.63934	117	0.000210639	2.5641	828	0.000340562	2.29469	1440	0.00040249	2.63889	1072	0.000348992	9.60821	1397
30	SMARCB1	chr22	23833548	23833548	SNV	T	A	24175735	-	AGG	CGAGGAGGGGAGGCAGTGAG	ACTGCCTCCCCTCCT	15	AGTCATTCCACTC	13	AGTCATTCCACTCACTGCCTCCCCTCCT	10	3	0.666667	-0.1392		TCTCCATCTATAGCTGGAAAAGTCATTCCTCTCACTGCCTCCCCTCCTCGTAGCG	55	GTCGTAAAGCTAGTTC	1	CTGTATGGCA	GCGAGAAAAGCCTTGTTTGCGAGGAGGGGAGGCAGTGAGGTTTGGAGACGTTGACTATCGTCTCGGTGCAGTCATTCCACTCACTGCCTCCCCTCCTCGCGGTTCTATCTAGTTACGCGTTAAACCAACTAGAATTTTTTTGAGTCAGATCTGTCTCCATCTATAGCTGGAAAAGTCATTCCTCTCACTGCCTCCCCTCCTCGTAGCGGTCGTAAAGCTAGTTCCTGTATGGCAGGTAAGCTC	ATTCCTCTCAC	ATTCCaCTCAC	TCTCCATCTATAGCTGGAAAAGTCATTCCaCTCACTGCCTCCCCTCCTCGTAGCG	ENST00000644036.2:c.987-24T>A	-	INTRONIC	0	2.16172e-06		0	1.78507e-06		9	4.10811e-06		4	1.39656e-06		11	3.90299e-06	9.09091	10
30	SMARCB1	chr22	23833548	23833548	SNV	T	A	24175750	-	AGG	AGAGGGTTCTCGCTACGAGG	CGTAGCGAGAACCCT	15	TCCACTCACTGCCTCCCCTCCT	22	TCCACTCACTGCCTCCCCTCCTCGTAGCGAGAACCCT	4	18	0.6	0.3347		GGAAAAGTCATTCCTCTCACTGCCTCCCCTCCTCGTAGCGAGAACCCTCTGCCCA	55	GTACGTAAGATGTCGG	1	CTGTATGGCA	GCGAGAAAAGCCTTGTTTGAGAGGGTTCTCGCTACGAGGGTTTGGAGACGTTGACTATCGTCTCGGTGCTCCACTCACTGCCTCCCCTCCTCGTAGCGAGAACCCTCGCGGTTCTATCTAGTTACGCGTTAAACCAACTAGAATTTTTTTGAGGGAAAAGTCATTCCTCTCACTGCCTCCCCTCCTCGTAGCGAGAACCCTCTGCCCAGTACGTAAGATGTCGGCTGTATGGCAGGTAAGCTC	ATTCCTCTCAC	ATTCCaCTCAC	GGAAAAGTCATTCCaCTCACTGCCTCCCCTCCTCGTAGCGAGAACCCTCTGCCCA	ENST00000644036.2:c.987-24T>A	-	INTRONIC	1	4.32344e-06		4	8.92537e-06		20	8.62703e-06	0	51	1.45243e-05	0	39	1.301e-05	0	89
30	SMARCB1	chr22	23833548	23833548	SNV	T	A	24175750	-	AGG	AGAGGGTTCTCGCTACGAGG	CGTAGCGAGAACCCT	15	ATTCCACTCACTGCCTCCCCTCCT	24	ATTCCACTCACTGCCTCCCCTCCTCGTAGCGAGAACCCT	6	18	0.6	0.3347		GGAAAAGTCATTCCTCTCACTGCCTCCCCTCCTCGTAGCGAGAACCCTCTGCCCA	55	AACTTTCAGCGGATCA	1	CTGTATGGCA	GCGAGAAAAGCCTTGTTTGAGAGGGTTCTCGCTACGAGGGTTTGGAGACGTTGACTATCGTCTCGGTGCATTCCACTCACTGCCTCCCCTCCTCGTAGCGAGAACCCTCGCGGTTCTATCTAGTTACGCGTTAAACCAACTAGAATTTTTTTGGGAAAAGTCATTCCTCTCACTGCCTCCCCTCCTCGTAGCGAGAACCCTCTGCCCAAACTTTCAGCGGATCACTGTATGGCAGGTAAGCTC	ATTCCTCTCAC	ATTCCaCTCAC	GGAAAAGTCATTCCaCTCACTGCCTCCCCTCCTCGTAGCGAGAACCCTCTGCCCA	ENST00000644036.2:c.987-24T>A	-	INTRONIC	0	2.16172e-06		0	1.78507e-06		8	3.6973e-06		14	4.18969e-06	0	10	3.57774e-06	0	23
30	SMARCB1	chr22	23833548	23833548	SNV	T	A	24175750	-	AGG	AGAGGGTTCTCGCTACGAGG	CGTAGCGAGAACCCT	15	TTCCACTCACTGCCTCCCCTCCT	23	TTCCACTCACTGCCTCCCCTCCTCGTAGCGAGAACCCT	5	18	0.6	0.3347		GGAAAAGTCATTCCTCTCACTGCCTCCCCTCCTCGTAGCGAGAACCCTCTGCCCA	55	TAAGTGCAGTGGGCTA	1	CTGTATGGCA	GCGAGAAAAGCCTTGTTTGAGAGGGTTCTCGCTACGAGGGTTTGGAGACGTTGACTATCGTCTCGGTGCTTCCACTCACTGCCTCCCCTCCTCGTAGCGAGAACCCTCGCGGTTCTATCTAGTTACGCGTTAAACCAACTAGAATTTTTTTGAGGAAAAGTCATTCCTCTCACTGCCTCCCCTCCTCGTAGCGAGAACCCTCTGCCCATAAGTGCAGTGGGCTACTGTATGGCAGGTAAGCTC	ATTCCTCTCAC	ATTCCaCTCAC	GGAAAAGTCATTCCaCTCACTGCCTCCCCTCCTCGTAGCGAGAACCCTCTGCCCA	ENST00000644036.2:c.987-24T>A	-	INTRONIC	1	4.32344e-06		4	8.92537e-06		19	8.21622e-06	0	49	1.39656e-05	0	32	1.07332e-05	0	70
31	SMARCB1	chr22	23833548	23833548	SNV	T	C	24175749	-	GGG	GAGGGTTCTCGCTACGAGGA	TCGTAGCGAGAACCC	15	TCATTCCCCTCACTGCCTCCCCTCC	25	TCATTCCCCTCACTGCCTCCCCTCCTCGTAGCGAGAACCC	8	17	0.6	0.07475	65.3423	TGGAAAAGTCATTCCTCTCACTGCCTCCCCTCCTCGTAGCGAGAACCCTCTGCCC	55	GTACGTATCCTTCAAT	1	CTGTATGGCA	GCGAGAAAAGCCTTGTTTGGAGGGTTCTCGCTACGAGGAGTTTGGAGACGTTGACTATCGTCTCGGTGCTCATTCCCCTCACTGCCTCCCCTCCTCGTAGCGAGAACCCCGCGGTTCTATCTAGTTACGCGTTAAACCAACTAGAATTTTTTTTGGAAAAGTCATTCCTCTCACTGCCTCCCCTCCTCGTAGCGAGAACCCTCTGCCCGTACGTATCCTTCAATCTGTATGGCAGGTAAGCTC	ATTCCTCTCAC	ATTCCcCTCAC	TGGAAAAGTCATTCCcCTCACTGCCTCCCCTCCTCGTAGCGAGAACCCTCTGCCC	ENST00000644036.2:c.987-24T>C	-	INTRONIC	0	2.16172e-06		0	1.78507e-06		3	1.64324e-06		3	1.11725e-06		6	2.27674e-06		0
31	SMARCB1	chr22	23833548	23833548	SNV	T	C	24175749	-	GGG	GAGGGTTCTCGCTACGAGGA	TCGTAGCGA	9	TCATTCCCCTCACTGCCTCCCCTCC	25	TCATTCCCCTCACTGCCTCCCCTCCTCGTAGCGA	8	17	0.555556	0.07475	60.1498	TGGAAAAGTCATTCCTCTCACTGCCTCCCCTCCTCGTAGCGAGAACCCTCTGCCC	55	GGACAAGCAATAACGA	1	CTGTATGGCA	GCGAGAAAAGCCTTGTTTGGAGGGTTCTCGCTACGAGGAGTTTGGAGACGTTGACTATCGTCTCGGTGCTCATTCCCCTCACTGCCTCCCCTCCTCGTAGCGACGCGGTTCTATCTAGTTACGCGTTAAACCAACTAGAATTTTTTTGAGTCATGGAAAAGTCATTCCTCTCACTGCCTCCCCTCCTCGTAGCGAGAACCCTCTGCCCGGACAAGCAATAACGACTGTATGGCAGGTAAGCTC	ATTCCTCTCAC	ATTCCcCTCAC	TGGAAAAGTCATTCCcCTCACTGCCTCCCCTCCTCGTAGCGAGAACCCTCTGCCC	ENST00000644036.2:c.987-24T>C	-	INTRONIC	2	6.48515e-06		3	7.14029e-06		9	4.10811e-06		28	8.10007e-06	0	24	8.13122e-06	4.16667	47
31	SMARCB1	chr22	23833548	23833548	SNV	T	C	24175749	-	GGG	GAGGGTTCTCGCTACGAGGA	TCGTAGCGAGAAC	13	TCATTCCCCTCACTGCCTCCCCTCC	25	TCATTCCCCTCACTGCCTCCCCTCCTCGTAGCGAGAAC	8	17	0.538462	0.07475	62.8611	TGGAAAAGTCATTCCTCTCACTGCCTCCCCTCCTCGTAGCGAGAACCCTCTGCCC	55	ACGGAGAGTGCCTTGG	1	CTGTATGGCA	GCGAGAAAAGCCTTGTTTGGAGGGTTCTCGCTACGAGGAGTTTGGAGACGTTGACTATCGTCTCGGTGCTCATTCCCCTCACTGCCTCCCCTCCTCGTAGCGAGAACCGCGGTTCTATCTAGTTACGCGTTAAACCAACTAGAATTTTTTTGATGGAAAAGTCATTCCTCTCACTGCCTCCCCTCCTCGTAGCGAGAACCCTCTGCCCACGGAGAGTGCCTTGGCTGTATGGCAGGTAAGCTC	ATTCCTCTCAC	ATTCCcCTCAC	TGGAAAAGTCATTCCcCTCACTGCCTCCCCTCCTCGTAGCGAGAACCCTCTGCCC	ENST00000644036.2:c.987-24T>C	-	INTRONIC	0	2.16172e-06		0	1.78507e-06		4	2.05406e-06		2	8.37939e-07		5	1.95149e-06		5
31	SMARCB1	chr22	23833548	23833548	SNV	T	C	24175735	-	AGG	CGAGGAGGGGAGGCAGTGAG	ACTGCCTCC	9	TCATTCCCCTC	11	TCATTCCCCTCACTGCCTCC	8	3	0.666667	-0.1392		TCTCCATCTATAGCTGGAAAAGTCATTCCTCTCACTGCCTCCCCTCCTCGTAGCG	55	CTCTGGTAGTGGTAAT	1	CTGTATGGCA	GCGAGAAAAGCCTTGTTTGCGAGGAGGGGAGGCAGTGAGGTTTGGAGACGTTGACTATCGTCTCGGTGCTCATTCCCCTCACTGCCTCCCGCGGTTCTATCTAGTTACGCGTTAAACCAACTAGAATTTTTTTGAGTCAGATCTGAATGGATCTCTCCATCTATAGCTGGAAAAGTCATTCCTCTCACTGCCTCCCCTCCTCGTAGCGCTCTGGTAGTGGTAATCTGTATGGCAGGTAAGCTC	ATTCCTCTCAC	ATTCCcCTCAC	TCTCCATCTATAGCTGGAAAAGTCATTCCcCTCACTGCCTCCCCTCCTCGTAGCG	ENST00000644036.2:c.987-24T>C	-	INTRONIC	58	0.000127541	0	111	0.000199928	0	211	8.70919e-05	3.79147	294	8.23973e-05	4.42177	233	7.61082e-05	4.72103	238
31	SMARCB1	chr22	23833548	23833548	SNV	T	C	24175735	-	AGG	CGAGGAGGGGAGGCAGTGAG	ACTGCCTCCCCTCCT	15	TCATTCCCCTC	11	TCATTCCCCTCACTGCCTCCCCTCCT	8	3	0.666667	-0.1392		TCTCCATCTATAGCTGGAAAAGTCATTCCTCTCACTGCCTCCCCTCCTCGTAGCG	55	CCCAATCGTCTGCGGT	1	CTGTATGGCA	GCGAGAAAAGCCTTGTTTGCGAGGAGGGGAGGCAGTGAGGTTTGGAGACGTTGACTATCGTCTCGGTGCTCATTCCCCTCACTGCCTCCCCTCCTCGCGGTTCTATCTAGTTACGCGTTAAACCAACTAGAATTTTTTTGAGTCAGATCTGAATCTCCATCTATAGCTGGAAAAGTCATTCCTCTCACTGCCTCCCCTCCTCGTAGCGCCCAATCGTCTGCGGTCTGTATGGCAGGTAAGCTC	ATTCCTCTCAC	ATTCCcCTCAC	TCTCCATCTATAGCTGGAAAAGTCATTCCcCTCACTGCCTCCCCTCCTCGTAGCG	ENST00000644036.2:c.987-24T>C	-	INTRONIC	0	2.16172e-06		0	1.78507e-06		0	4.10811e-07		0	2.79313e-07		0	3.25249e-07		2
31	SMARCB1	chr22	23833548	23833548	SNV	T	C	24175735	-	AGG	CGAGGAGGGGAGGCAGTGAG	ACTGCCTCC	9	GTCATTCCCCTC	12	GTCATTCCCCTCACTGCCTCC	9	3	0.666667	-0.1392		TCTCCATCTATAGCTGGAAAAGTCATTCCTCTCACTGCCTCCCCTCCTCGTAGCG	55	AACTCTTGTCTAACGT	1	CTGTATGGCA	GCGAGAAAAGCCTTGTTTGCGAGGAGGGGAGGCAGTGAGGTTTGGAGACGTTGACTATCGTCTCGGTGCGTCATTCCCCTCACTGCCTCCCGCGGTTCTATCTAGTTACGCGTTAAACCAACTAGAATTTTTTTGAGTCAGATCTGAATGGATTCTCCATCTATAGCTGGAAAAGTCATTCCTCTCACTGCCTCCCCTCCTCGTAGCGAACTCTTGTCTAACGTCTGTATGGCAGGTAAGCTC	ATTCCTCTCAC	ATTCCcCTCAC	TCTCCATCTATAGCTGGAAAAGTCATTCCcCTCACTGCCTCCCCTCCTCGTAGCG	ENST00000644036.2:c.987-24T>C	-	INTRONIC	140	0.000304802	2.14286	206	0.00036951	0.485437	778	0.000320022	3.21337	1262	0.000352772	2.2187	912	0.000296952	6.6886	986
31	SMARCB1	chr22	23833548	23833548	SNV	T	C	24175750	-	AGG	AGAGGGTTCTCGCTACGAGG	CGTAGCGAGAACCCT	15	TCCCCTCACTGCCTCCCCTCCT	22	TCCCCTCACTGCCTCCCCTCCTCGTAGCGAGAACCCT	4	18	0.6	0.3347		GGAAAAGTCATTCCTCTCACTGCCTCCCCTCCTCGTAGCGAGAACCCTCTGCCCA	55	CACCTTGGTGGCGAAT	1	CTGTATGGCA	GCGAGAAAAGCCTTGTTTGAGAGGGTTCTCGCTACGAGGGTTTGGAGACGTTGACTATCGTCTCGGTGCTCCCCTCACTGCCTCCCCTCCTCGTAGCGAGAACCCTCGCGGTTCTATCTAGTTACGCGTTAAACCAACTAGAATTTTTTTGAGGGAAAAGTCATTCCTCTCACTGCCTCCCCTCCTCGTAGCGAGAACCCTCTGCCCACACCTTGGTGGCGAATCTGTATGGCAGGTAAGCTC	ATTCCTCTCAC	ATTCCcCTCAC	GGAAAAGTCATTCCcCTCACTGCCTCCCCTCCTCGTAGCGAGAACCCTCTGCCCA	ENST00000644036.2:c.987-24T>C	-	INTRONIC	1	4.32344e-06		0	1.78507e-06		17	7.3946e-06	0	28	8.10007e-06	3.57143	27	9.10697e-06	0	43
31	SMARCB1	chr22	23833548	23833548	SNV	T	C	24175750	-	AGG	AGAGGGTTCTCGCTACGAGG	CGTAGCGAGAACCCT	15	TTCCCCTCACTGCCTCCCCTCCT	23	TTCCCCTCACTGCCTCCCCTCCTCGTAGCGAGAACCCT	5	18	0.6	0.3347		GGAAAAGTCATTCCTCTCACTGCCTCCCCTCCTCGTAGCGAGAACCCTCTGCCCA	55	GAATAAGAGTGCAAGC	1	CTGTATGGCA	GCGAGAAAAGCCTTGTTTGAGAGGGTTCTCGCTACGAGGGTTTGGAGACGTTGACTATCGTCTCGGTGCTTCCCCTCACTGCCTCCCCTCCTCGTAGCGAGAACCCTCGCGGTTCTATCTAGTTACGCGTTAAACCAACTAGAATTTTTTTGAGGAAAAGTCATTCCTCTCACTGCCTCCCCTCCTCGTAGCGAGAACCCTCTGCCCAGAATAAGAGTGCAAGCCTGTATGGCAGGTAAGCTC	ATTCCTCTCAC	ATTCCcCTCAC	GGAAAAGTCATTCCcCTCACTGCCTCCCCTCCTCGTAGCGAGAACCCTCTGCCCA	ENST00000644036.2:c.987-24T>C	-	INTRONIC	0	2.16172e-06		0	1.78507e-06		2	1.23243e-06		6	1.95519e-06		4	1.62624e-06		21
31	SMARCB1	chr22	23833548	23833548	SNV	T	C	24175750	-	AGG	AGAGGGTTCTCGCTACGAGG	CGTAGCGAGAACCCT	15	ATTCCCCTCACTGCCTCCCCTCCT	24	ATTCCCCTCACTGCCTCCCCTCCTCGTAGCGAGAACCCT	6	18	0.6	0.3347		GGAAAAGTCATTCCTCTCACTGCCTCCCCTCCTCGTAGCGAGAACCCTCTGCCCA	55	ATTCTACGTGTGACGA	1	CTGTATGGCA	GCGAGAAAAGCCTTGTTTGAGAGGGTTCTCGCTACGAGGGTTTGGAGACGTTGACTATCGTCTCGGTGCATTCCCCTCACTGCCTCCCCTCCTCGTAGCGAGAACCCTCGCGGTTCTATCTAGTTACGCGTTAAACCAACTAGAATTTTTTTGGGAAAAGTCATTCCTCTCACTGCCTCCCCTCCTCGTAGCGAGAACCCTCTGCCCAATTCTACGTGTGACGACTGTATGGCAGGTAAGCTC	ATTCCTCTCAC	ATTCCcCTCAC	GGAAAAGTCATTCCcCTCACTGCCTCCCCTCCTCGTAGCGAGAACCCTCTGCCCA	ENST00000644036.2:c.987-24T>C	-	INTRONIC	0	2.16172e-06		0	1.78507e-06		2	1.23243e-06		3	1.11725e-06		2	9.75747e-07		13
32	SMARCB1	chr22	23833548	23833548	SNV	T	G	24175749	-	GGG	GAGGGTTCTCGCTACGAGGA	TCGTAGCGA	9	TCATTCCGCTCACTGCCTCCCCTCC	25	TCATTCCGCTCACTGCCTCCCCTCCTCGTAGCGA	8	17	0.555556	0.07475	62.2593	TGGAAAAGTCATTCCTCTCACTGCCTCCCCTCCTCGTAGCGAGAACCCTCTGCCC	55	TAGACCAGTCCGACGT	1	CTGTATGGCA	GCGAGAAAAGCCTTGTTTGGAGGGTTCTCGCTACGAGGAGTTTGGAGACGTTGACTATCGTCTCGGTGCTCATTCCGCTCACTGCCTCCCCTCCTCGTAGCGACGCGGTTCTATCTAGTTACGCGTTAAACCAACTAGAATTTTTTTGAGTCATGGAAAAGTCATTCCTCTCACTGCCTCCCCTCCTCGTAGCGAGAACCCTCTGCCCTAGACCAGTCCGACGTCTGTATGGCAGGTAAGCTC	ATTCCTCTCAC	ATTCCgCTCAC	TGGAAAAGTCATTCCgCTCACTGCCTCCCCTCCTCGTAGCGAGAACCCTCTGCCC	ENST00000644036.2:c.987-24T>G	-	INTRONIC	1	4.32344e-06		1	3.57015e-06		13	5.75135e-06	7.69231	33	9.49664e-06	3.0303	15	5.20398e-06	0	39
32	SMARCB1	chr22	23833548	23833548	SNV	T	G	24175749	-	GGG	GAGGGTTCTCGCTACGAGGA	TCGTAGCGAGAAC	13	TCATTCCGCTCACTGCCTCCCCTCC	25	TCATTCCGCTCACTGCCTCCCCTCCTCGTAGCGAGAAC	8	17	0.538462	0.07475	65.1245	TGGAAAAGTCATTCCTCTCACTGCCTCCCCTCCTCGTAGCGAGAACCCTCTGCCC	55	CAGCCGAAGCCGCCTA	1	CTGTATGGCA	GCGAGAAAAGCCTTGTTTGGAGGGTTCTCGCTACGAGGAGTTTGGAGACGTTGACTATCGTCTCGGTGCTCATTCCGCTCACTGCCTCCCCTCCTCGTAGCGAGAACCGCGGTTCTATCTAGTTACGCGTTAAACCAACTAGAATTTTTTTGATGGAAAAGTCATTCCTCTCACTGCCTCCCCTCCTCGTAGCGAGAACCCTCTGCCCCAGCCGAAGCCGCCTACTGTATGGCAGGTAAGCTC	ATTCCTCTCAC	ATTCCgCTCAC	TGGAAAAGTCATTCCgCTCACTGCCTCCCCTCCTCGTAGCGAGAACCCTCTGCCC	ENST00000644036.2:c.987-24T>G	-	INTRONIC	0	2.16172e-06		0	1.78507e-06		2	1.23243e-06		8	2.51382e-06		6	2.27674e-06		3
32	SMARCB1	chr22	23833548	23833548	SNV	T	G	24175749	-	GGG	GAGGGTTCTCGCTACGAGGA	TCGTAGCGAGAACCC	15	TCATTCCGCTCACTGCCTCCCCTCC	25	TCATTCCGCTCACTGCCTCCCCTCCTCGTAGCGAGAACCC	8	17	0.6	0.07475	67.489	TGGAAAAGTCATTCCTCTCACTGCCTCCCCTCCTCGTAGCGAGAACCCTCTGCCC	55	CACATTTCACGTAAGG	1	CTGTATGGCA	GCGAGAAAAGCCTTGTTTGGAGGGTTCTCGCTACGAGGAGTTTGGAGACGTTGACTATCGTCTCGGTGCTCATTCCGCTCACTGCCTCCCCTCCTCGTAGCGAGAACCCCGCGGTTCTATCTAGTTACGCGTTAAACCAACTAGAATTTTTTTTGGAAAAGTCATTCCTCTCACTGCCTCCCCTCCTCGTAGCGAGAACCCTCTGCCCCACATTTCACGTAAGGCTGTATGGCAGGTAAGCTC	ATTCCTCTCAC	ATTCCgCTCAC	TGGAAAAGTCATTCCgCTCACTGCCTCCCCTCCTCGTAGCGAGAACCCTCTGCCC	ENST00000644036.2:c.987-24T>G	-	INTRONIC	0	2.16172e-06		0	1.78507e-06		2	1.23243e-06		16	4.74832e-06	0	3	1.301e-06		2
32	SMARCB1	chr22	23833548	23833548	SNV	T	G	24175735	-	AGG	CGAGGAGGGGAGGCAGTGAG	ACTGCCTCC	9	TCATTCCGCTC	11	TCATTCCGCTCACTGCCTCC	8	3	0.666667	-0.1392		TCTCCATCTATAGCTGGAAAAGTCATTCCTCTCACTGCCTCCCCTCCTCGTAGCG	55	CCTTCGAGTCAACTGT	1	CTGTATGGCA	GCGAGAAAAGCCTTGTTTGCGAGGAGGGGAGGCAGTGAGGTTTGGAGACGTTGACTATCGTCTCGGTGCTCATTCCGCTCACTGCCTCCCGCGGTTCTATCTAGTTACGCGTTAAACCAACTAGAATTTTTTTGAGTCAGATCTGAATGGATCTCTCCATCTATAGCTGGAAAAGTCATTCCTCTCACTGCCTCCCCTCCTCGTAGCGCCTTCGAGTCAACTGTCTGTATGGCAGGTAAGCTC	ATTCCTCTCAC	ATTCCgCTCAC	TCTCCATCTATAGCTGGAAAAGTCATTCCgCTCACTGCCTCCCCTCCTCGTAGCG	ENST00000644036.2:c.987-24T>G	-	INTRONIC	60	0.000131865	0	28	5.17671e-05	0	459	0.000188973	2.83224	632	0.000176805	5.22152	586	0.000190921	9.04437	580
32	SMARCB1	chr22	23833548	23833548	SNV	T	G	24175735	-	AGG	CGAGGAGGGGAGGCAGTGAG	ACTGCCTCC	9	AGTCATTCCGCTC	13	AGTCATTCCGCTCACTGCCTCC	10	3	0.666667	-0.1392		TCTCCATCTATAGCTGGAAAAGTCATTCCTCTCACTGCCTCCCCTCCTCGTAGCG	55	TCGGTAAGTAGTGAAT	1	CTGTATGGCA	GCGAGAAAAGCCTTGTTTGCGAGGAGGGGAGGCAGTGAGGTTTGGAGACGTTGACTATCGTCTCGGTGCAGTCATTCCGCTCACTGCCTCCCGCGGTTCTATCTAGTTACGCGTTAAACCAACTAGAATTTTTTTGAGTCAGATCTGAATGGATCTCCATCTATAGCTGGAAAAGTCATTCCTCTCACTGCCTCCCCTCCTCGTAGCGTCGGTAAGTAGTGAATCTGTATGGCAGGTAAGCTC	ATTCCTCTCAC	ATTCCgCTCAC	TCTCCATCTATAGCTGGAAAAGTCATTCCgCTCACTGCCTCCCCTCCTCGTAGCG	ENST00000644036.2:c.987-24T>G	-	INTRONIC	70	0.000153482	2.85714	127	0.000228489	0	804	0.000330703	4.22886	1287	0.000359755	3.2634	993	0.000323297	15.3072	1168
32	SMARCB1	chr22	23833548	23833548	SNV	T	G	24175735	-	AGG	CGAGGAGGGGAGGCAGTGAG	ACTGCCTCCCCTCCT	15	AGTCATTCCGCTC	13	AGTCATTCCGCTCACTGCCTCCCCTCCT	10	3	0.666667	-0.1392		TCTCCATCTATAGCTGGAAAAGTCATTCCTCTCACTGCCTCCCCTCCTCGTAGCG	55	CGTGTAACATGTCCTC	1	CTGTATGGCA	GCGAGAAAAGCCTTGTTTGCGAGGAGGGGAGGCAGTGAGGTTTGGAGACGTTGACTATCGTCTCGGTGCAGTCATTCCGCTCACTGCCTCCCCTCCTCGCGGTTCTATCTAGTTACGCGTTAAACCAACTAGAATTTTTTTGAGTCAGATCTGTCTCCATCTATAGCTGGAAAAGTCATTCCTCTCACTGCCTCCCCTCCTCGTAGCGCGTGTAACATGTCCTCCTGTATGGCAGGTAAGCTC	ATTCCTCTCAC	ATTCCgCTCAC	TCTCCATCTATAGCTGGAAAAGTCATTCCgCTCACTGCCTCCCCTCCTCGTAGCG	ENST00000644036.2:c.987-24T>G	-	INTRONIC	1	4.32344e-06		0	1.78507e-06		2	1.23243e-06		10	3.07244e-06	0	2	9.75747e-07		4
32	SMARCB1	chr22	23833548	23833548	SNV	T	G	24175750	-	AGG	AGAGGGTTCTCGCTACGAGG	CGTAGCGAGAACCCT	15	TCCGCTCACTGCCTCCCCTCCT	22	TCCGCTCACTGCCTCCCCTCCTCGTAGCGAGAACCCT	4	18	0.6	0.3347		GGAAAAGTCATTCCTCTCACTGCCTCCCCTCCTCGTAGCGAGAACCCTCTGCCCA	55	TCTTCGGGTTACCGAT	1	CTGTATGGCA	GCGAGAAAAGCCTTGTTTGAGAGGGTTCTCGCTACGAGGGTTTGGAGACGTTGACTATCGTCTCGGTGCTCCGCTCACTGCCTCCCCTCCTCGTAGCGAGAACCCTCGCGGTTCTATCTAGTTACGCGTTAAACCAACTAGAATTTTTTTGAGGGAAAAGTCATTCCTCTCACTGCCTCCCCTCCTCGTAGCGAGAACCCTCTGCCCATCTTCGGGTTACCGATCTGTATGGCAGGTAAGCTC	ATTCCTCTCAC	ATTCCgCTCAC	GGAAAAGTCATTCCgCTCACTGCCTCCCCTCCTCGTAGCGAGAACCCTCTGCCCA	ENST00000644036.2:c.987-24T>G	-	INTRONIC	0	2.16172e-06		0	1.78507e-06		19	8.21622e-06	0	19	5.58626e-06	0	25	8.45647e-06	0	38
32	SMARCB1	chr22	23833548	23833548	SNV	T	G	24175750	-	AGG	AGAGGGTTCTCGCTACGAGG	CGTAGCGAGAACCCT	15	ATTCCGCTCACTGCCTCCCCTCCT	24	ATTCCGCTCACTGCCTCCCCTCCTCGTAGCGAGAACCCT	6	18	0.6	0.3347		GGAAAAGTCATTCCTCTCACTGCCTCCCCTCCTCGTAGCGAGAACCCTCTGCCCA	55	GACAGAGTCCACGACG	1	CTGTATGGCA	GCGAGAAAAGCCTTGTTTGAGAGGGTTCTCGCTACGAGGGTTTGGAGACGTTGACTATCGTCTCGGTGCATTCCGCTCACTGCCTCCCCTCCTCGTAGCGAGAACCCTCGCGGTTCTATCTAGTTACGCGTTAAACCAACTAGAATTTTTTTGGGAAAAGTCATTCCTCTCACTGCCTCCCCTCCTCGTAGCGAGAACCCTCTGCCCAGACAGAGTCCACGACGCTGTATGGCAGGTAAGCTC	ATTCCTCTCAC	ATTCCgCTCAC	GGAAAAGTCATTCCgCTCACTGCCTCCCCTCCTCGTAGCGAGAACCCTCTGCCCA	ENST00000644036.2:c.987-24T>G	-	INTRONIC	0	2.16172e-06		3	7.14029e-06		5	2.46487e-06		20	5.86557e-06	0	12	4.22823e-06	0	20
32	SMARCB1	chr22	23833548	23833548	SNV	T	G	24175750	-	AGG	AGAGGGTTCTCGCTACGAGG	CGTAGCGAGAACCCT	15	TTCCGCTCACTGCCTCCCCTCCT	23	TTCCGCTCACTGCCTCCCCTCCTCGTAGCGAGAACCCT	5	18	0.6	0.3347		GGAAAAGTCATTCCTCTCACTGCCTCCCCTCCTCGTAGCGAGAACCCTCTGCCCA	55	CAACTAGAGAGACTAT	1	CTGTATGGCA	GCGAGAAAAGCCTTGTTTGAGAGGGTTCTCGCTACGAGGGTTTGGAGACGTTGACTATCGTCTCGGTGCTTCCGCTCACTGCCTCCCCTCCTCGTAGCGAGAACCCTCGCGGTTCTATCTAGTTACGCGTTAAACCAACTAGAATTTTTTTGAGGAAAAGTCATTCCTCTCACTGCCTCCCCTCCTCGTAGCGAGAACCCTCTGCCCACAACTAGAGAGACTATCTGTATGGCAGGTAAGCTC	ATTCCTCTCAC	ATTCCgCTCAC	GGAAAAGTCATTCCgCTCACTGCCTCCCCTCCTCGTAGCGAGAACCCTCTGCCCA	ENST00000644036.2:c.987-24T>G	-	INTRONIC	0	2.16172e-06		1	3.57015e-06		9	4.10811e-06		36	1.03346e-05	0	18	6.17973e-06	5.55556	42
33	SMARCB1	chr22	23833549	23833549	SNV	C	A	24175749	-	GGG	GAGGGTTCTCGCTACGAGGA	TCGTAGCGAGAAC	13	TCATTCCTATCACTGCCTCCCCTCC	25	TCATTCCTATCACTGCCTCCCCTCCTCGTAGCGAGAAC	9	16	0.538462	0.07475	61.1114	TGGAAAAGTCATTCCTCTCACTGCCTCCCCTCCTCGTAGCGAGAACCCTCTGCCC	55	CTCGGAGTCATGCTCC	1	CTGTATGGCA	GCGAGAAAAGCCTTGTTTGGAGGGTTCTCGCTACGAGGAGTTTGGAGACGTTGACTATCGTCTCGGTGCTCATTCCTATCACTGCCTCCCCTCCTCGTAGCGAGAACCGCGGTTCTATCTAGTTACGCGTTAAACCAACTAGAATTTTTTTGATGGAAAAGTCATTCCTCTCACTGCCTCCCCTCCTCGTAGCGAGAACCCTCTGCCCCTCGGAGTCATGCTCCCTGTATGGCAGGTAAGCTC	TTCCTCTCACT	TTCCTaTCACT	TGGAAAAGTCATTCCTaTCACTGCCTCCCCTCCTCGTAGCGAGAACCCTCTGCCC	ENST00000644036.2:c.987-23C>A	-	INTRONIC	0	2.16172e-06		2	5.35522e-06		7	3.28649e-06		16	4.74832e-06	6.25	10	3.57774e-06	0	12
33	SMARCB1	chr22	23833549	23833549	SNV	C	A	24175749	-	GGG	GAGGGTTCTCGCTACGAGGA	TCGTAGCGA	9	TCATTCCTATCACTGCCTCCCCTCC	25	TCATTCCTATCACTGCCTCCCCTCCTCGTAGCGA	9	16	0.555556	0.07475	58.1083	TGGAAAAGTCATTCCTCTCACTGCCTCCCCTCCTCGTAGCGAGAACCCTCTGCCC	55	CATATTCCAAATACAG	1	CTGTATGGCA	GCGAGAAAAGCCTTGTTTGGAGGGTTCTCGCTACGAGGAGTTTGGAGACGTTGACTATCGTCTCGGTGCTCATTCCTATCACTGCCTCCCCTCCTCGTAGCGACGCGGTTCTATCTAGTTACGCGTTAAACCAACTAGAATTTTTTTGAGTCATGGAAAAGTCATTCCTCTCACTGCCTCCCCTCCTCGTAGCGAGAACCCTCTGCCCCATATTCCAAATACAGCTGTATGGCAGGTAAGCTC	TTCCTCTCACT	TTCCTaTCACT	TGGAAAAGTCATTCCTaTCACTGCCTCCCCTCCTCGTAGCGAGAACCCTCTGCCC	ENST00000644036.2:c.987-23C>A	-	INTRONIC	1	4.32344e-06		28	5.17671e-05	0	11	4.92973e-06	0	24	6.98282e-06	0	18	6.17973e-06	0	37
33	SMARCB1	chr22	23833549	23833549	SNV	C	A	24175749	-	GGG	GAGGGTTCTCGCTACGAGGA	TCGTAGCGAGAACCC	15	TCATTCCTATCACTGCCTCCCCTCC	25	TCATTCCTATCACTGCCTCCCCTCCTCGTAGCGAGAACCC	9	16	0.6	0.07475	63.5994	TGGAAAAGTCATTCCTCTCACTGCCTCCCCTCCTCGTAGCGAGAACCCTCTGCCC	55	ATTGGACCATAAGACA	1	CTGTATGGCA	GCGAGAAAAGCCTTGTTTGGAGGGTTCTCGCTACGAGGAGTTTGGAGACGTTGACTATCGTCTCGGTGCTCATTCCTATCACTGCCTCCCCTCCTCGTAGCGAGAACCCCGCGGTTCTATCTAGTTACGCGTTAAACCAACTAGAATTTTTTTTGGAAAAGTCATTCCTCTCACTGCCTCCCCTCCTCGTAGCGAGAACCCTCTGCCCATTGGACCATAAGACACTGTATGGCAGGTAAGCTC	TTCCTCTCACT	TTCCTaTCACT	TGGAAAAGTCATTCCTaTCACTGCCTCCCCTCCTCGTAGCGAGAACCCTCTGCCC	ENST00000644036.2:c.987-23C>A	-	INTRONIC	0	2.16172e-06		0	1.78507e-06		5	2.46487e-06		4	1.39656e-06		0	3.25249e-07		6
33	SMARCB1	chr22	23833549	23833549	SNV	C	A	24175750	-	AGG	AGAGGGTTCTCGCTACGAGG	CGTAGCGAGAACCCT	15	CATTCCTATCACTGCCTCCCCTCCT	25	CATTCCTATCACTGCCTCCCCTCCTCGTAGCGAGAACCCT	8	17	0.6	0.3347		GGAAAAGTCATTCCTCTCACTGCCTCCCCTCCTCGTAGCGAGAACCCTCTGCCCA	55	GAGTCCGTCCGTCAAA	1	CTGTATGGCA	GCGAGAAAAGCCTTGTTTGAGAGGGTTCTCGCTACGAGGGTTTGGAGACGTTGACTATCGTCTCGGTGCCATTCCTATCACTGCCTCCCCTCCTCGTAGCGAGAACCCTCGCGGTTCTATCTAGTTACGCGTTAAACCAACTAGAATTTTTTTGGAAAAGTCATTCCTCTCACTGCCTCCCCTCCTCGTAGCGAGAACCCTCTGCCCAGAGTCCGTCCGTCAAACTGTATGGCAGGTAAGCTC	TTCCTCTCACT	TTCCTaTCACT	GGAAAAGTCATTCCTaTCACTGCCTCCCCTCCTCGTAGCGAGAACCCTCTGCCCA	ENST00000644036.2:c.987-23C>A	-	INTRONIC	0	2.16172e-06		2	5.35522e-06		2	1.23243e-06		5	1.67588e-06		3	1.301e-06		24
33	SMARCB1	chr22	23833549	23833549	SNV	C	A	24175750	-	AGG	AGAGGGTTCTCGCTACGAGG	CGTAGCGAGAACC	13	CATTCCTATCACTGCCTCCCCTCCT	25	CATTCCTATCACTGCCTCCCCTCCTCGTAGCGAGAACC	8	17	0.615385	0.3347		GGAAAAGTCATTCCTCTCACTGCCTCCCCTCCTCGTAGCGAGAACCCTCTGCCCA	55	GCACTCTCAGACGCTC	1	CTGTATGGCA	GCGAGAAAAGCCTTGTTTGAGAGGGTTCTCGCTACGAGGGTTTGGAGACGTTGACTATCGTCTCGGTGCCATTCCTATCACTGCCTCCCCTCCTCGTAGCGAGAACCCGCGGTTCTATCTAGTTACGCGTTAAACCAACTAGAATTTTTTTGAGGAAAAGTCATTCCTCTCACTGCCTCCCCTCCTCGTAGCGAGAACCCTCTGCCCAGCACTCTCAGACGCTCCTGTATGGCAGGTAAGCTC	TTCCTCTCACT	TTCCTaTCACT	GGAAAAGTCATTCCTaTCACTGCCTCCCCTCCTCGTAGCGAGAACCCTCTGCCCA	ENST00000644036.2:c.987-23C>A	-	INTRONIC	0	2.16172e-06		0	1.78507e-06		6	2.87568e-06		10	3.07244e-06	0	2	9.75747e-07		12
33	SMARCB1	chr22	23833549	23833549	SNV	C	A	24175735	-	AGG	CGAGGAGGGGAGGCAGTGAG	ACTGCCTCC	9	TCATTCCTATC	11	TCATTCCTATCACTGCCTCC	9	2	0.666667	-0.1392		TCTCCATCTATAGCTGGAAAAGTCATTCCTCTCACTGCCTCCCCTCCTCGTAGCG	55	AGGGTGATCACTCTTA	1	CTGTATGGCA	GCGAGAAAAGCCTTGTTTGCGAGGAGGGGAGGCAGTGAGGTTTGGAGACGTTGACTATCGTCTCGGTGCTCATTCCTATCACTGCCTCCCGCGGTTCTATCTAGTTACGCGTTAAACCAACTAGAATTTTTTTGAGTCAGATCTGAATGGATCTCTCCATCTATAGCTGGAAAAGTCATTCCTCTCACTGCCTCCCCTCCTCGTAGCGAGGGTGATCACTCTTACTGTATGGCAGGTAAGCTC	TTCCTCTCACT	TTCCTaTCACT	TCTCCATCTATAGCTGGAAAAGTCATTCCTaTCACTGCCTCCCCTCCTCGTAGCG	ENST00000644036.2:c.987-23C>A	-	INTRONIC	21	4.75578e-05	0	28	5.17671e-05	0	312	0.000128584	0.961538	408	0.000114239	1.47059	316	0.000103104	7.27848	324
33	SMARCB1	chr22	23833549	23833549	SNV	C	A	24175735	-	AGG	CGAGGAGGGGAGGCAGTGAG	ACTGCCTCCCCTCCT	15	AGTCATTCCTATC	13	AGTCATTCCTATCACTGCCTCCCCTCCT	11	2	0.666667	-0.1392		TCTCCATCTATAGCTGGAAAAGTCATTCCTCTCACTGCCTCCCCTCCTCGTAGCG	55	CAGTAACCATATACCG	1	CTGTATGGCA	GCGAGAAAAGCCTTGTTTGCGAGGAGGGGAGGCAGTGAGGTTTGGAGACGTTGACTATCGTCTCGGTGCAGTCATTCCTATCACTGCCTCCCCTCCTCGCGGTTCTATCTAGTTACGCGTTAAACCAACTAGAATTTTTTTGAGTCAGATCTGTCTCCATCTATAGCTGGAAAAGTCATTCCTCTCACTGCCTCCCCTCCTCGTAGCGCAGTAACCATATACCGCTGTATGGCAGGTAAGCTC	TTCCTCTCACT	TTCCTaTCACT	TCTCCATCTATAGCTGGAAAAGTCATTCCTaTCACTGCCTCCCCTCCTCGTAGCG	ENST00000644036.2:c.987-23C>A	-	INTRONIC	0	2.16172e-06		0	1.78507e-06		7	3.28649e-06		16	4.74832e-06	6.25	10	3.57774e-06	0	7
33	SMARCB1	chr22	23833549	23833549	SNV	C	A	24175735	-	AGG	CGAGGAGGGGAGGCAGTGAG	ACTGCCTCCCCTCCT	15	GTCATTCCTATC	12	GTCATTCCTATCACTGCCTCCCCTCCT	10	2	0.666667	-0.1392		TCTCCATCTATAGCTGGAAAAGTCATTCCTCTCACTGCCTCCCCTCCTCGTAGCG	55	ATTGGTGCAACGCACC	1	CTGTATGGCA	GCGAGAAAAGCCTTGTTTGCGAGGAGGGGAGGCAGTGAGGTTTGGAGACGTTGACTATCGTCTCGGTGCGTCATTCCTATCACTGCCTCCCCTCCTCGCGGTTCTATCTAGTTACGCGTTAAACCAACTAGAATTTTTTTGAGTCAGATCTGATCTCCATCTATAGCTGGAAAAGTCATTCCTCTCACTGCCTCCCCTCCTCGTAGCGATTGGTGCAACGCACCCTGTATGGCAGGTAAGCTC	TTCCTCTCACT	TTCCTaTCACT	TCTCCATCTATAGCTGGAAAAGTCATTCCTaTCACTGCCTCCCCTCCTCGTAGCG	ENST00000644036.2:c.987-23C>A	-	INTRONIC	0	2.16172e-06		0	1.78507e-06		9	4.10811e-06		19	5.58626e-06	0	12	4.22823e-06	0	36
33	SMARCB1	chr22	23833549	23833549	SNV	C	A	24175750	-	AGG	AGAGGGTTCTCGCTACGAGG	CGTAGCGAG	9	CATTCCTATCACTGCCTCCCCTCCT	25	CATTCCTATCACTGCCTCCCCTCCTCGTAGCGAG	8	17	0.666667	0.3347		GGAAAAGTCATTCCTCTCACTGCCTCCCCTCCTCGTAGCGAGAACCCTCTGCCCA	55	GCATGTAGTGTGGTTT	1	CTGTATGGCA	GCGAGAAAAGCCTTGTTTGAGAGGGTTCTCGCTACGAGGGTTTGGAGACGTTGACTATCGTCTCGGTGCCATTCCTATCACTGCCTCCCCTCCTCGTAGCGAGCGCGGTTCTATCTAGTTACGCGTTAAACCAACTAGAATTTTTTTGAGTCAGGAAAAGTCATTCCTCTCACTGCCTCCCCTCCTCGTAGCGAGAACCCTCTGCCCAGCATGTAGTGTGGTTTCTGTATGGCAGGTAAGCTC	TTCCTCTCACT	TTCCTaTCACT	GGAAAAGTCATTCCTaTCACTGCCTCCCCTCCTCGTAGCGAGAACCCTCTGCCCA	ENST00000644036.2:c.987-23C>A	-	INTRONIC	23	5.18812e-05	0	3	7.14029e-06		16	6.98379e-06	0	92	2.59761e-05	1.08696	43	1.43109e-05	2.32558	56
34	SMARCB1	chr22	23833549	23833549	SNV	C	G	24175749	-	GGG	GAGGGTTCTCGCTACGAGGA	TCGTAGCGAGAAC	13	TCATTCCTGTCACTGCCTCCCCTCC	25	TCATTCCTGTCACTGCCTCCCCTCCTCGTAGCGAGAAC	9	16	0.538462	0.07475	62.5185	TGGAAAAGTCATTCCTCTCACTGCCTCCCCTCCTCGTAGCGAGAACCCTCTGCCC	55	CGGACTGTCAGGCGAA	1	CTGTATGGCA	GCGAGAAAAGCCTTGTTTGGAGGGTTCTCGCTACGAGGAGTTTGGAGACGTTGACTATCGTCTCGGTGCTCATTCCTGTCACTGCCTCCCCTCCTCGTAGCGAGAACCGCGGTTCTATCTAGTTACGCGTTAAACCAACTAGAATTTTTTTGATGGAAAAGTCATTCCTCTCACTGCCTCCCCTCCTCGTAGCGAGAACCCTCTGCCCCGGACTGTCAGGCGAACTGTATGGCAGGTAAGCTC	TTCCTCTCACT	TTCCTgTCACT	TGGAAAAGTCATTCCTgTCACTGCCTCCCCTCCTCGTAGCGAGAACCCTCTGCCC	ENST00000644036.2:c.987-23C>G	-	INTRONIC	0	2.16172e-06		1	3.57015e-06		5	2.46487e-06		15	4.46901e-06	40	15	5.20398e-06	46.6667	24
34	SMARCB1	chr22	23833549	23833549	SNV	C	G	24175749	-	GGG	GAGGGTTCTCGCTACGAGGA	TCGTAGCGA	9	TCATTCCTGTCACTGCCTCCCCTCC	25	TCATTCCTGTCACTGCCTCCCCTCCTCGTAGCGA	9	16	0.555556	0.07475	59.825	TGGAAAAGTCATTCCTCTCACTGCCTCCCCTCCTCGTAGCGAGAACCCTCTGCCC	55	ACTGATGGTAGGACAC	1	CTGTATGGCA	GCGAGAAAAGCCTTGTTTGGAGGGTTCTCGCTACGAGGAGTTTGGAGACGTTGACTATCGTCTCGGTGCTCATTCCTGTCACTGCCTCCCCTCCTCGTAGCGACGCGGTTCTATCTAGTTACGCGTTAAACCAACTAGAATTTTTTTGAGTCATGGAAAAGTCATTCCTCTCACTGCCTCCCCTCCTCGTAGCGAGAACCCTCTGCCCACTGATGGTAGGACACCTGTATGGCAGGTAAGCTC	TTCCTCTCACT	TTCCTgTCACT	TGGAAAAGTCATTCCTgTCACTGCCTCCCCTCCTCGTAGCGAGAACCCTCTGCCC	ENST00000644036.2:c.987-23C>G	-	INTRONIC	1	4.32344e-06		0	1.78507e-06		0	4.10811e-07		5	1.67588e-06		3	1.301e-06		5
34	SMARCB1	chr22	23833549	23833549	SNV	C	G	24175749	-	GGG	GAGGGTTCTCGCTACGAGGA	TCGTAGCGAGAACCC	15	TCATTCCTGTCACTGCCTCCCCTCC	25	TCATTCCTGTCACTGCCTCCCCTCCTCGTAGCGAGAACCC	9	16	0.6	0.07475	65.0793	TGGAAAAGTCATTCCTCTCACTGCCTCCCCTCCTCGTAGCGAGAACCCTCTGCCC	55	TCAGGTAGTAGCCTAT	1	CTGTATGGCA	GCGAGAAAAGCCTTGTTTGGAGGGTTCTCGCTACGAGGAGTTTGGAGACGTTGACTATCGTCTCGGTGCTCATTCCTGTCACTGCCTCCCCTCCTCGTAGCGAGAACCCCGCGGTTCTATCTAGTTACGCGTTAAACCAACTAGAATTTTTTTTGGAAAAGTCATTCCTCTCACTGCCTCCCCTCCTCGTAGCGAGAACCCTCTGCCCTCAGGTAGTAGCCTATCTGTATGGCAGGTAAGCTC	TTCCTCTCACT	TTCCTgTCACT	TGGAAAAGTCATTCCTgTCACTGCCTCCCCTCCTCGTAGCGAGAACCCTCTGCCC	ENST00000644036.2:c.987-23C>G	-	INTRONIC	0	2.16172e-06		0	1.78507e-06		1	8.21622e-07		2	8.37939e-07		5	1.95149e-06		5
34	SMARCB1	chr22	23833549	23833549	SNV	C	G	24175750	-	AGG	AGAGGGTTCTCGCTACGAGG	CGTAGCGAGAACCCT	15	CATTCCTGTCACTGCCTCCCCTCCT	25	CATTCCTGTCACTGCCTCCCCTCCTCGTAGCGAGAACCCT	8	17	0.6	0.3347		GGAAAAGTCATTCCTCTCACTGCCTCCCCTCCTCGTAGCGAGAACCCTCTGCCCA	55	TACACGAAGCTGGAAC	1	CTGTATGGCA	GCGAGAAAAGCCTTGTTTGAGAGGGTTCTCGCTACGAGGGTTTGGAGACGTTGACTATCGTCTCGGTGCCATTCCTGTCACTGCCTCCCCTCCTCGTAGCGAGAACCCTCGCGGTTCTATCTAGTTACGCGTTAAACCAACTAGAATTTTTTTGGAAAAGTCATTCCTCTCACTGCCTCCCCTCCTCGTAGCGAGAACCCTCTGCCCATACACGAAGCTGGAACCTGTATGGCAGGTAAGCTC	TTCCTCTCACT	TTCCTgTCACT	GGAAAAGTCATTCCTgTCACTGCCTCCCCTCCTCGTAGCGAGAACCCTCTGCCCA	ENST00000644036.2:c.987-23C>G	-	INTRONIC	3	8.64687e-06		0	1.78507e-06		4	2.05406e-06		9	2.79313e-06		5	1.95149e-06		20
34	SMARCB1	chr22	23833549	23833549	SNV	C	G	24175750	-	AGG	AGAGGGTTCTCGCTACGAGG	CGTAGCGAGAACC	13	CATTCCTGTCACTGCCTCCCCTCCT	25	CATTCCTGTCACTGCCTCCCCTCCTCGTAGCGAGAACC	8	17	0.615385	0.3347		GGAAAAGTCATTCCTCTCACTGCCTCCCCTCCTCGTAGCGAGAACCCTCTGCCCA	55	AGGCCGTGTGCTGTAT	1	CTGTATGGCA	GCGAGAAAAGCCTTGTTTGAGAGGGTTCTCGCTACGAGGGTTTGGAGACGTTGACTATCGTCTCGGTGCCATTCCTGTCACTGCCTCCCCTCCTCGTAGCGAGAACCCGCGGTTCTATCTAGTTACGCGTTAAACCAACTAGAATTTTTTTGAGGAAAAGTCATTCCTCTCACTGCCTCCCCTCCTCGTAGCGAGAACCCTCTGCCCAAGGCCGTGTGCTGTATCTGTATGGCAGGTAAGCTC	TTCCTCTCACT	TTCCTgTCACT	GGAAAAGTCATTCCTgTCACTGCCTCCCCTCCTCGTAGCGAGAACCCTCTGCCCA	ENST00000644036.2:c.987-23C>G	-	INTRONIC	7	1.72937e-05		4	8.92537e-06		29	1.23243e-05	17.2414	38	1.08932e-05	13.1579	30	1.00827e-05	26.6667	63
34	SMARCB1	chr22	23833549	23833549	SNV	C	G	24175735	-	AGG	CGAGGAGGGGAGGCAGTGAG	ACTGCCTCC	9	TCATTCCTGTC	11	TCATTCCTGTCACTGCCTCC	9	2	0.666667	-0.1392		TCTCCATCTATAGCTGGAAAAGTCATTCCTCTCACTGCCTCCCCTCCTCGTAGCG	55	GCGCAACAGATTACCC	1	CTGTATGGCA	GCGAGAAAAGCCTTGTTTGCGAGGAGGGGAGGCAGTGAGGTTTGGAGACGTTGACTATCGTCTCGGTGCTCATTCCTGTCACTGCCTCCCGCGGTTCTATCTAGTTACGCGTTAAACCAACTAGAATTTTTTTGAGTCAGATCTGAATGGATCTCTCCATCTATAGCTGGAAAAGTCATTCCTCTCACTGCCTCCCCTCCTCGTAGCGGCGCAACAGATTACCCCTGTATGGCAGGTAAGCTC	TTCCTCTCACT	TTCCTgTCACT	TCTCCATCTATAGCTGGAAAAGTCATTCCTgTCACTGCCTCCCCTCCTCGTAGCG	ENST00000644036.2:c.987-23C>G	-	INTRONIC	108	0.000235627	9.25926	164	0.000294537	12.1951	491	0.000202119	36.0489	780	0.000218143	33.7179	690	0.000224747	63.1884	767
34	SMARCB1	chr22	23833549	23833549	SNV	C	G	24175735	-	AGG	CGAGGAGGGGAGGCAGTGAG	ACTGCCTCCCCTCCT	15	AGTCATTCCTGTC	13	AGTCATTCCTGTCACTGCCTCCCCTCCT	11	2	0.666667	-0.1392		TCTCCATCTATAGCTGGAAAAGTCATTCCTCTCACTGCCTCCCCTCCTCGTAGCG	55	TACCTTACACCGAAAG	1	CTGTATGGCA	GCGAGAAAAGCCTTGTTTGCGAGGAGGGGAGGCAGTGAGGTTTGGAGACGTTGACTATCGTCTCGGTGCAGTCATTCCTGTCACTGCCTCCCCTCCTCGCGGTTCTATCTAGTTACGCGTTAAACCAACTAGAATTTTTTTGAGTCAGATCTGTCTCCATCTATAGCTGGAAAAGTCATTCCTCTCACTGCCTCCCCTCCTCGTAGCGTACCTTACACCGAAAGCTGTATGGCAGGTAAGCTC	TTCCTCTCACT	TTCCTgTCACT	TCTCCATCTATAGCTGGAAAAGTCATTCCTgTCACTGCCTCCCCTCCTCGTAGCG	ENST00000644036.2:c.987-23C>G	-	INTRONIC	0	2.16172e-06		14	2.67761e-05	0	10	4.51892e-06	30	13	3.91038e-06	38.4615	14	4.87873e-06	42.8571	16
34	SMARCB1	chr22	23833549	23833549	SNV	C	G	24175735	-	AGG	CGAGGAGGGGAGGCAGTGAG	ACTGCCTCCCCTCCT	15	GTCATTCCTGTC	12	GTCATTCCTGTCACTGCCTCCCCTCCT	10	2	0.666667	-0.1392		TCTCCATCTATAGCTGGAAAAGTCATTCCTCTCACTGCCTCCCCTCCTCGTAGCG	55	GCTGGGTTCACTTCAT	1	CTGTATGGCA	GCGAGAAAAGCCTTGTTTGCGAGGAGGGGAGGCAGTGAGGTTTGGAGACGTTGACTATCGTCTCGGTGCGTCATTCCTGTCACTGCCTCCCCTCCTCGCGGTTCTATCTAGTTACGCGTTAAACCAACTAGAATTTTTTTGAGTCAGATCTGATCTCCATCTATAGCTGGAAAAGTCATTCCTCTCACTGCCTCCCCTCCTCGTAGCGGCTGGGTTCACTTCATCTGTATGGCAGGTAAGCTC	TTCCTCTCACT	TTCCTgTCACT	TCTCCATCTATAGCTGGAAAAGTCATTCCTgTCACTGCCTCCCCTCCTCGTAGCG	ENST00000644036.2:c.987-23C>G	-	INTRONIC	0	2.16172e-06		0	1.78507e-06		5	2.46487e-06		22	6.4242e-06	31.8182	1	6.50498e-07		20
34	SMARCB1	chr22	23833549	23833549	SNV	C	G	24175750	-	AGG	AGAGGGTTCTCGCTACGAGG	CGTAGCGAG	9	CATTCCTGTCACTGCCTCCCCTCCT	25	CATTCCTGTCACTGCCTCCCCTCCTCGTAGCGAG	8	17	0.666667	0.3347		GGAAAAGTCATTCCTCTCACTGCCTCCCCTCCTCGTAGCGAGAACCCTCTGCCCA	55	TGCACCTTCACATGCA	1	CTGTATGGCA	GCGAGAAAAGCCTTGTTTGAGAGGGTTCTCGCTACGAGGGTTTGGAGACGTTGACTATCGTCTCGGTGCCATTCCTGTCACTGCCTCCCCTCCTCGTAGCGAGCGCGGTTCTATCTAGTTACGCGTTAAACCAACTAGAATTTTTTTGAGTCAGGAAAAGTCATTCCTCTCACTGCCTCCCCTCCTCGTAGCGAGAACCCTCTGCCCATGCACCTTCACATGCACTGTATGGCAGGTAAGCTC	TTCCTCTCACT	TTCCTgTCACT	GGAAAAGTCATTCCTgTCACTGCCTCCCCTCCTCGTAGCGAGAACCCTCTGCCCA	ENST00000644036.2:c.987-23C>G	-	INTRONIC	0	2.16172e-06		5	1.07104e-05		13	5.75135e-06	7.69231	7	2.2345e-06		11	3.90299e-06	27.2727	12
35	SMARCB1	chr22	23833549	23833549	SNV	C	T	24175749	-	GGG	GAGGGTTCTCGCTACGAGGA	TCGTAGCGAGAAC	13	TCATTCCTTTCACTGCCTCCCCTCC	25	TCATTCCTTTCACTGCCTCCCCTCCTCGTAGCGAGAAC	9	16	0.538462	0.07475	46.3102	TGGAAAAGTCATTCCTCTCACTGCCTCCCCTCCTCGTAGCGAGAACCCTCTGCCC	55	CTCGTCAGTGAGGGTT	1	CTGTATGGCA	GCGAGAAAAGCCTTGTTTGGAGGGTTCTCGCTACGAGGAGTTTGGAGACGTTGACTATCGTCTCGGTGCTCATTCCTTTCACTGCCTCCCCTCCTCGTAGCGAGAACCGCGGTTCTATCTAGTTACGCGTTAAACCAACTAGAATTTTTTTGATGGAAAAGTCATTCCTCTCACTGCCTCCCCTCCTCGTAGCGAGAACCCTCTGCCCCTCGTCAGTGAGGGTTCTGTATGGCAGGTAAGCTC	TTCCTCTCACT	TTCCTtTCACT	TGGAAAAGTCATTCCTtTCACTGCCTCCCCTCCTCGTAGCGAGAACCCTCTGCCC	ENST00000644036.2:c.987-23C>T	-	INTRONIC	0	2.16172e-06		0	1.78507e-06		15	6.57298e-06	0	7	2.2345e-06		6	2.27674e-06		20
35	SMARCB1	chr22	23833549	23833549	SNV	C	T	24175749	-	GGG	GAGGGTTCTCGCTACGAGGA	TCGTAGCGA	9	TCATTCCTTTCACTGCCTCCCCTCC	25	TCATTCCTTTCACTGCCTCCCCTCCTCGTAGCGA	9	16	0.555556	0.07475	44.4122	TGGAAAAGTCATTCCTCTCACTGCCTCCCCTCCTCGTAGCGAGAACCCTCTGCCC	55	AAGTCTGCAATCTGCA	1	CTGTATGGCA	GCGAGAAAAGCCTTGTTTGGAGGGTTCTCGCTACGAGGAGTTTGGAGACGTTGACTATCGTCTCGGTGCTCATTCCTTTCACTGCCTCCCCTCCTCGTAGCGACGCGGTTCTATCTAGTTACGCGTTAAACCAACTAGAATTTTTTTGAGTCATGGAAAAGTCATTCCTCTCACTGCCTCCCCTCCTCGTAGCGAGAACCCTCTGCCCAAGTCTGCAATCTGCACTGTATGGCAGGTAAGCTC	TTCCTCTCACT	TTCCTtTCACT	TGGAAAAGTCATTCCTtTCACTGCCTCCCCTCCTCGTAGCGAGAACCCTCTGCCC	ENST00000644036.2:c.987-23C>T	-	INTRONIC	1	4.32344e-06		4	8.92537e-06		12	5.34054e-06	0	30	8.6587e-06	0	18	6.17973e-06	0	49
35	SMARCB1	chr22	23833549	23833549	SNV	C	T	24175749	-	GGG	GAGGGTTCTCGCTACGAGGA	TCGTAGCGAGAACCC	15	TCATTCCTTTCACTGCCTCCCCTCC	25	TCATTCCTTTCACTGCCTCCCCTCCTCGTAGCGAGAACCC	9	16	0.6	0.07475	50.7369	TGGAAAAGTCATTCCTCTCACTGCCTCCCCTCCTCGTAGCGAGAACCCTCTGCCC	55	TCAGCAAAGACTGGGT	1	CTGTATGGCA	GCGAGAAAAGCCTTGTTTGGAGGGTTCTCGCTACGAGGAGTTTGGAGACGTTGACTATCGTCTCGGTGCTCATTCCTTTCACTGCCTCCCCTCCTCGTAGCGAGAACCCCGCGGTTCTATCTAGTTACGCGTTAAACCAACTAGAATTTTTTTTGGAAAAGTCATTCCTCTCACTGCCTCCCCTCCTCGTAGCGAGAACCCTCTGCCCTCAGCAAAGACTGGGTCTGTATGGCAGGTAAGCTC	TTCCTCTCACT	TTCCTtTCACT	TGGAAAAGTCATTCCTtTCACTGCCTCCCCTCCTCGTAGCGAGAACCCTCTGCCC	ENST00000644036.2:c.987-23C>T	-	INTRONIC	5	1.29703e-05		2	5.35522e-06		4	2.05406e-06		3	1.11725e-06		21	7.15547e-06	0	2
35	SMARCB1	chr22	23833549	23833549	SNV	C	T	24175750	-	AGG	AGAGGGTTCTCGCTACGAGG	CGTAGCGAGAACCCT	15	CATTCCTTTCACTGCCTCCCCTCCT	25	CATTCCTTTCACTGCCTCCCCTCCTCGTAGCGAGAACCCT	8	17	0.6	0.3347		GGAAAAGTCATTCCTCTCACTGCCTCCCCTCCTCGTAGCGAGAACCCTCTGCCCA	55	GGCAATTTCTCAAGTG	1	CTGTATGGCA	GCGAGAAAAGCCTTGTTTGAGAGGGTTCTCGCTACGAGGGTTTGGAGACGTTGACTATCGTCTCGGTGCCATTCCTTTCACTGCCTCCCCTCCTCGTAGCGAGAACCCTCGCGGTTCTATCTAGTTACGCGTTAAACCAACTAGAATTTTTTTGGAAAAGTCATTCCTCTCACTGCCTCCCCTCCTCGTAGCGAGAACCCTCTGCCCAGGCAATTTCTCAAGTGCTGTATGGCAGGTAAGCTC	TTCCTCTCACT	TTCCTtTCACT	GGAAAAGTCATTCCTtTCACTGCCTCCCCTCCTCGTAGCGAGAACCCTCTGCCCA	ENST00000644036.2:c.987-23C>T	-	INTRONIC	1	4.32344e-06		3	7.14029e-06		15	6.57298e-06	0	36	1.03346e-05	11.1111	36	1.20342e-05	0	48
35	SMARCB1	chr22	23833549	23833549	SNV	C	T	24175750	-	AGG	AGAGGGTTCTCGCTACGAGG	CGTAGCGAGAACC	13	CATTCCTTTCACTGCCTCCCCTCCT	25	CATTCCTTTCACTGCCTCCCCTCCTCGTAGCGAGAACC	8	17	0.615385	0.3347		GGAAAAGTCATTCCTCTCACTGCCTCCCCTCCTCGTAGCGAGAACCCTCTGCCCA	55	CAGCTGGAGTGTCCCG	1	CTGTATGGCA	GCGAGAAAAGCCTTGTTTGAGAGGGTTCTCGCTACGAGGGTTTGGAGACGTTGACTATCGTCTCGGTGCCATTCCTTTCACTGCCTCCCCTCCTCGTAGCGAGAACCCGCGGTTCTATCTAGTTACGCGTTAAACCAACTAGAATTTTTTTGAGGAAAAGTCATTCCTCTCACTGCCTCCCCTCCTCGTAGCGAGAACCCTCTGCCCACAGCTGGAGTGTCCCGCTGTATGGCAGGTAAGCTC	TTCCTCTCACT	TTCCTtTCACT	GGAAAAGTCATTCCTtTCACTGCCTCCCCTCCTCGTAGCGAGAACCCTCTGCCCA	ENST00000644036.2:c.987-23C>T	-	INTRONIC	0	2.16172e-06		0	1.78507e-06		13	5.75135e-06	0	41	1.17311e-05	0	20	6.83023e-06	0	54
35	SMARCB1	chr22	23833549	23833549	SNV	C	T	24175735	-	AGG	CGAGGAGGGGAGGCAGTGAG	ACTGCCTCC	9	TCATTCCTTTC	11	TCATTCCTTTCACTGCCTCC	9	2	0.666667	-0.1392		TCTCCATCTATAGCTGGAAAAGTCATTCCTCTCACTGCCTCCCCTCCTCGTAGCG	55	ACCGTAAAGCCACGCT	1	CTGTATGGCA	GCGAGAAAAGCCTTGTTTGCGAGGAGGGGAGGCAGTGAGGTTTGGAGACGTTGACTATCGTCTCGGTGCTCATTCCTTTCACTGCCTCCCGCGGTTCTATCTAGTTACGCGTTAAACCAACTAGAATTTTTTTGAGTCAGATCTGAATGGATCTCTCCATCTATAGCTGGAAAAGTCATTCCTCTCACTGCCTCCCCTCCTCGTAGCGACCGTAAAGCCACGCTCTGTATGGCAGGTAAGCTC	TTCCTCTCACT	TTCCTtTCACT	TCTCCATCTATAGCTGGAAAAGTCATTCCTtTCACTGCCTCCCCTCCTCGTAGCG	ENST00000644036.2:c.987-23C>T	-	INTRONIC	211	0.000458284	0	122	0.000219564	0	815	0.000335222	0.490798	1346	0.000376234	0.445765	941	0.000306384	2.33794	1140
35	SMARCB1	chr22	23833549	23833549	SNV	C	T	24175735	-	AGG	CGAGGAGGGGAGGCAGTGAG	ACTGCCTCCCCTCCT	15	AGTCATTCCTTTC	13	AGTCATTCCTTTCACTGCCTCCCCTCCT	11	2	0.666667	-0.1392		TCTCCATCTATAGCTGGAAAAGTCATTCCTCTCACTGCCTCCCCTCCTCGTAGCG	55	AGAGTGGTCCTAGGGC	1	CTGTATGGCA	GCGAGAAAAGCCTTGTTTGCGAGGAGGGGAGGCAGTGAGGTTTGGAGACGTTGACTATCGTCTCGGTGCAGTCATTCCTTTCACTGCCTCCCCTCCTCGCGGTTCTATCTAGTTACGCGTTAAACCAACTAGAATTTTTTTGAGTCAGATCTGTCTCCATCTATAGCTGGAAAAGTCATTCCTCTCACTGCCTCCCCTCCTCGTAGCGAGAGTGGTCCTAGGGCCTGTATGGCAGGTAAGCTC	TTCCTCTCACT	TTCCTtTCACT	TCTCCATCTATAGCTGGAAAAGTCATTCCTtTCACTGCCTCCCCTCCTCGTAGCG	ENST00000644036.2:c.987-23C>T	-	INTRONIC	0	2.16172e-06		1	3.57015e-06		11	4.92973e-06	0	37	1.06139e-05	0	11	3.90299e-06	0	34
35	SMARCB1	chr22	23833549	23833549	SNV	C	T	24175735	-	AGG	CGAGGAGGGGAGGCAGTGAG	ACTGCCTCCCCTCCT	15	GTCATTCCTTTC	12	GTCATTCCTTTCACTGCCTCCCCTCCT	10	2	0.666667	-0.1392		TCTCCATCTATAGCTGGAAAAGTCATTCCTCTCACTGCCTCCCCTCCTCGTAGCG	55	ACGATGTTCATGCAAC	1	CTGTATGGCA	GCGAGAAAAGCCTTGTTTGCGAGGAGGGGAGGCAGTGAGGTTTGGAGACGTTGACTATCGTCTCGGTGCGTCATTCCTTTCACTGCCTCCCCTCCTCGCGGTTCTATCTAGTTACGCGTTAAACCAACTAGAATTTTTTTGAGTCAGATCTGATCTCCATCTATAGCTGGAAAAGTCATTCCTCTCACTGCCTCCCCTCCTCGTAGCGACGATGTTCATGCAACCTGTATGGCAGGTAAGCTC	TTCCTCTCACT	TTCCTtTCACT	TCTCCATCTATAGCTGGAAAAGTCATTCCTtTCACTGCCTCCCCTCCTCGTAGCG	ENST00000644036.2:c.987-23C>T	-	INTRONIC	0	2.16172e-06		7	1.42806e-05		11	4.92973e-06	0	8	2.51382e-06		9	3.25249e-06		15
35	SMARCB1	chr22	23833549	23833549	SNV	C	T	24175750	-	AGG	AGAGGGTTCTCGCTACGAGG	CGTAGCGAG	9	CATTCCTTTCACTGCCTCCCCTCCT	25	CATTCCTTTCACTGCCTCCCCTCCTCGTAGCGAG	8	17	0.666667	0.3347		GGAAAAGTCATTCCTCTCACTGCCTCCCCTCCTCGTAGCGAGAACCCTCTGCCCA	55	CATCCACTCGCGGATC	1	CTGTATGGCA	GCGAGAAAAGCCTTGTTTGAGAGGGTTCTCGCTACGAGGGTTTGGAGACGTTGACTATCGTCTCGGTGCCATTCCTTTCACTGCCTCCCCTCCTCGTAGCGAGCGCGGTTCTATCTAGTTACGCGTTAAACCAACTAGAATTTTTTTGAGTCAGGAAAAGTCATTCCTCTCACTGCCTCCCCTCCTCGTAGCGAGAACCCTCTGCCCACATCCACTCGCGGATCCTGTATGGCAGGTAAGCTC	TTCCTCTCACT	TTCCTtTCACT	GGAAAAGTCATTCCTtTCACTGCCTCCCCTCCTCGTAGCGAGAACCCTCTGCCCA	ENST00000644036.2:c.987-23C>T	-	INTRONIC	0	2.16172e-06		0	1.78507e-06		15	6.57298e-06	0	42	1.20105e-05	0	25	8.45647e-06	0	62
36	SMARCB1	chr22	23833550	23833550	SNV	T	A	24175750	-	AGG	AGAGGGTTCTCGCTACGAGG	CGTAGCGAGAACCCT	15	ATTCCTCACACTGCCTCCCCTCCT	24	ATTCCTCACACTGCCTCCCCTCCTCGTAGCGAGAACCCT	8	16	0.6	0.3347		GGAAAAGTCATTCCTCTCACTGCCTCCCCTCCTCGTAGCGAGAACCCTCTGCCCA	55	GACTGCGGTTGGACCC	1	CTGTATGGCA	GCGAGAAAAGCCTTGTTTGAGAGGGTTCTCGCTACGAGGGTTTGGAGACGTTGACTATCGTCTCGGTGCATTCCTCACACTGCCTCCCCTCCTCGTAGCGAGAACCCTCGCGGTTCTATCTAGTTACGCGTTAAACCAACTAGAATTTTTTTGGGAAAAGTCATTCCTCTCACTGCCTCCCCTCCTCGTAGCGAGAACCCTCTGCCCAGACTGCGGTTGGACCCCTGTATGGCAGGTAAGCTC	TCCTCTCACTG	TCCTCaCACTG	GGAAAAGTCATTCCTCaCACTGCCTCCCCTCCTCGTAGCGAGAACCCTCTGCCCA	ENST00000644036.2:c.987-22T>A	-	INTRONIC	1	4.32344e-06		0	1.78507e-06		16	6.98379e-06	0	39	1.11725e-05	2.5641	14	4.87873e-06	0	44
36	SMARCB1	chr22	23833550	23833550	SNV	T	A	24175750	-	AGG	AGAGGGTTCTCGCTACGAGG	CGTAGCGAGAACC	13	ATTCCTCACACTGCCTCCCCTCCT	24	ATTCCTCACACTGCCTCCCCTCCTCGTAGCGAGAACC	8	16	0.615385	0.3347		GGAAAAGTCATTCCTCTCACTGCCTCCCCTCCTCGTAGCGAGAACCCTCTGCCCA	55	GTCAAGTCACCAGGTC	1	CTGTATGGCA	GCGAGAAAAGCCTTGTTTGAGAGGGTTCTCGCTACGAGGGTTTGGAGACGTTGACTATCGTCTCGGTGCATTCCTCACACTGCCTCCCCTCCTCGTAGCGAGAACCCGCGGTTCTATCTAGTTACGCGTTAAACCAACTAGAATTTTTTTGAGGGAAAAGTCATTCCTCTCACTGCCTCCCCTCCTCGTAGCGAGAACCCTCTGCCCAGTCAAGTCACCAGGTCCTGTATGGCAGGTAAGCTC	TCCTCTCACTG	TCCTCaCACTG	GGAAAAGTCATTCCTCaCACTGCCTCCCCTCCTCGTAGCGAGAACCCTCTGCCCA	ENST00000644036.2:c.987-22T>A	-	INTRONIC	1	4.32344e-06		4	8.92537e-06		8	3.6973e-06		31	8.93801e-06	6.45161	22	7.48072e-06	0	49
36	SMARCB1	chr22	23833550	23833550	SNV	T	A	24175749	-	GGG	GAGGGTTCTCGCTACGAGGA	TCGTAGCGA	9	TCATTCCTCACACTGCCTCCCCTCC	25	TCATTCCTCACACTGCCTCCCCTCCTCGTAGCGA	10	15	0.555556	0.07475	63.0921	TGGAAAAGTCATTCCTCTCACTGCCTCCCCTCCTCGTAGCGAGAACCCTCTGCCC	55	GACGTTAGTCCATGAT	1	CTGTATGGCA	GCGAGAAAAGCCTTGTTTGGAGGGTTCTCGCTACGAGGAGTTTGGAGACGTTGACTATCGTCTCGGTGCTCATTCCTCACACTGCCTCCCCTCCTCGTAGCGACGCGGTTCTATCTAGTTACGCGTTAAACCAACTAGAATTTTTTTGAGTCATGGAAAAGTCATTCCTCTCACTGCCTCCCCTCCTCGTAGCGAGAACCCTCTGCCCGACGTTAGTCCATGATCTGTATGGCAGGTAAGCTC	TCCTCTCACTG	TCCTCaCACTG	TGGAAAAGTCATTCCTCaCACTGCCTCCCCTCCTCGTAGCGAGAACCCTCTGCCC	ENST00000644036.2:c.987-22T>A	-	INTRONIC	0	2.16172e-06		0	1.78507e-06		8	3.6973e-06		23	6.70351e-06	0	9	3.25249e-06		25
36	SMARCB1	chr22	23833550	23833550	SNV	T	A	24175749	-	GGG	GAGGGTTCTCGCTACGAGGA	TCGTAGCGAGAAC	13	TCATTCCTCACACTGCCTCCCCTCC	25	TCATTCCTCACACTGCCTCCCCTCCTCGTAGCGAGAAC	10	15	0.538462	0.07475	65.6259	TGGAAAAGTCATTCCTCTCACTGCCTCCCCTCCTCGTAGCGAGAACCCTCTGCCC	55	TCGGGACGTGCACTTA	1	CTGTATGGCA	GCGAGAAAAGCCTTGTTTGGAGGGTTCTCGCTACGAGGAGTTTGGAGACGTTGACTATCGTCTCGGTGCTCATTCCTCACACTGCCTCCCCTCCTCGTAGCGAGAACCGCGGTTCTATCTAGTTACGCGTTAAACCAACTAGAATTTTTTTGATGGAAAAGTCATTCCTCTCACTGCCTCCCCTCCTCGTAGCGAGAACCCTCTGCCCTCGGGACGTGCACTTACTGTATGGCAGGTAAGCTC	TCCTCTCACTG	TCCTCaCACTG	TGGAAAAGTCATTCCTCaCACTGCCTCCCCTCCTCGTAGCGAGAACCCTCTGCCC	ENST00000644036.2:c.987-22T>A	-	INTRONIC	1	4.32344e-06		0	1.78507e-06		3	1.64324e-06		5	1.67588e-06		5	1.95149e-06		8
36	SMARCB1	chr22	23833550	23833550	SNV	T	A	24175749	-	GGG	GAGGGTTCTCGCTACGAGGA	TCGTAGCGA	9	ATTCCTCACACTGCCTCCCCTCC	23	ATTCCTCACACTGCCTCCCCTCCTCGTAGCGA	8	15	0.555556	0.07475	66.5834	TGGAAAAGTCATTCCTCTCACTGCCTCCCCTCCTCGTAGCGAGAACCCTCTGCCC	55	TTGCCGTGTGAGTATA	1	CTGTATGGCA	GCGAGAAAAGCCTTGTTTGGAGGGTTCTCGCTACGAGGAGTTTGGAGACGTTGACTATCGTCTCGGTGCATTCCTCACACTGCCTCCCCTCCTCGTAGCGACGCGGTTCTATCTAGTTACGCGTTAAACCAACTAGAATTTTTTTGAGTCAGATGGAAAAGTCATTCCTCTCACTGCCTCCCCTCCTCGTAGCGAGAACCCTCTGCCCTTGCCGTGTGAGTATACTGTATGGCAGGTAAGCTC	TCCTCTCACTG	TCCTCaCACTG	TGGAAAAGTCATTCCTCaCACTGCCTCCCCTCCTCGTAGCGAGAACCCTCTGCCC	ENST00000644036.2:c.987-22T>A	-	INTRONIC	1	4.32344e-06		0	1.78507e-06		10	4.51892e-06	0	36	1.03346e-05	2.77778	29	9.75747e-06	0	40
36	SMARCB1	chr22	23833550	23833550	SNV	T	A	24175750	-	AGG	AGAGGGTTCTCGCTACGAGG	CGTAGCGAG	9	ATTCCTCACACTGCCTCCCCTCCT	24	ATTCCTCACACTGCCTCCCCTCCTCGTAGCGAG	8	16	0.666667	0.3347		GGAAAAGTCATTCCTCTCACTGCCTCCCCTCCTCGTAGCGAGAACCCTCTGCCCA	55	CTCACACAGACTTTCG	1	CTGTATGGCA	GCGAGAAAAGCCTTGTTTGAGAGGGTTCTCGCTACGAGGGTTTGGAGACGTTGACTATCGTCTCGGTGCATTCCTCACACTGCCTCCCCTCCTCGTAGCGAGCGCGGTTCTATCTAGTTACGCGTTAAACCAACTAGAATTTTTTTGAGTCAGGGAAAAGTCATTCCTCTCACTGCCTCCCCTCCTCGTAGCGAGAACCCTCTGCCCACTCACACAGACTTTCGCTGTATGGCAGGTAAGCTC	TCCTCTCACTG	TCCTCaCACTG	GGAAAAGTCATTCCTCaCACTGCCTCCCCTCCTCGTAGCGAGAACCCTCTGCCCA	ENST00000644036.2:c.987-22T>A	-	INTRONIC	7	1.72937e-05		3	7.14029e-06		16	6.98379e-06	6.25	45	1.28484e-05	0	28	9.43222e-06	0	68
36	SMARCB1	chr22	23833550	23833550	SNV	T	A	24175735	-	AGG	CGAGGAGGGGAGGCAGTGAG	ACTGCCTCCCCTCCT	15	GTCATTCCTCAC	12	GTCATTCCTCACACTGCCTCCCCTCCT	11	1	0.666667	-0.1392		TCTCCATCTATAGCTGGAAAAGTCATTCCTCTCACTGCCTCCCCTCCTCGTAGCG	55	CATGGCGAGGTGATTA	1	CTGTATGGCA	GCGAGAAAAGCCTTGTTTGCGAGGAGGGGAGGCAGTGAGGTTTGGAGACGTTGACTATCGTCTCGGTGCGTCATTCCTCACACTGCCTCCCCTCCTCGCGGTTCTATCTAGTTACGCGTTAAACCAACTAGAATTTTTTTGAGTCAGATCTGATCTCCATCTATAGCTGGAAAAGTCATTCCTCTCACTGCCTCCCCTCCTCGTAGCGCATGGCGAGGTGATTACTGTATGGCAGGTAAGCTC	TCCTCTCACTG	TCCTCaCACTG	TCTCCATCTATAGCTGGAAAAGTCATTCCTCaCACTGCCTCCCCTCCTCGTAGCG	ENST00000644036.2:c.987-22T>A	-	INTRONIC	4	1.08086e-05		39	7.14029e-05	0	28	1.19135e-05	0	44	1.25691e-05	0	24	8.13122e-06	0	61
36	SMARCB1	chr22	23833550	23833550	SNV	T	A	24175735	-	AGG	CGAGGAGGGGAGGCAGTGAG	ACTGCCTCC	9	AGTCATTCCTCAC	13	AGTCATTCCTCACACTGCCTCC	12	1	0.666667	-0.1392		TCTCCATCTATAGCTGGAAAAGTCATTCCTCTCACTGCCTCCCCTCCTCGTAGCG	55	CTCACACTCAACACGT	1	CTGTATGGCA	GCGAGAAAAGCCTTGTTTGCGAGGAGGGGAGGCAGTGAGGTTTGGAGACGTTGACTATCGTCTCGGTGCAGTCATTCCTCACACTGCCTCCCGCGGTTCTATCTAGTTACGCGTTAAACCAACTAGAATTTTTTTGAGTCAGATCTGAATGGATCTCCATCTATAGCTGGAAAAGTCATTCCTCTCACTGCCTCCCCTCCTCGTAGCGCTCACACTCAACACGTCTGTATGGCAGGTAAGCTC	TCCTCTCACTG	TCCTCaCACTG	TCTCCATCTATAGCTGGAAAAGTCATTCCTCaCACTGCCTCCCCTCCTCGTAGCG	ENST00000644036.2:c.987-22T>A	-	INTRONIC	57	0.00012538	0	46	8.38985e-05	8.69565	486	0.000200065	10.4938	819	0.000229037	9.89011	670	0.000218242	25.2239	759
36	SMARCB1	chr22	23833550	23833550	SNV	T	A	24175735	-	AGG	CGAGGAGGGGAGGCAGTGAG	ACTGCCTCCCCTCCT	15	AGTCATTCCTCAC	13	AGTCATTCCTCACACTGCCTCCCCTCCT	12	1	0.666667	-0.1392		TCTCCATCTATAGCTGGAAAAGTCATTCCTCTCACTGCCTCCCCTCCTCGTAGCG	55	TGGTTCCTCTCATTCA	1	CTGTATGGCA	GCGAGAAAAGCCTTGTTTGCGAGGAGGGGAGGCAGTGAGGTTTGGAGACGTTGACTATCGTCTCGGTGCAGTCATTCCTCACACTGCCTCCCCTCCTCGCGGTTCTATCTAGTTACGCGTTAAACCAACTAGAATTTTTTTGAGTCAGATCTGTCTCCATCTATAGCTGGAAAAGTCATTCCTCTCACTGCCTCCCCTCCTCGTAGCGTGGTTCCTCTCATTCACTGTATGGCAGGTAAGCTC	TCCTCTCACTG	TCCTCaCACTG	TCTCCATCTATAGCTGGAAAAGTCATTCCTCaCACTGCCTCCCCTCCTCGTAGCG	ENST00000644036.2:c.987-22T>A	-	INTRONIC	1	4.32344e-06		21	3.92716e-05	0	55	2.30054e-05	0	92	2.59761e-05	0	128	4.19571e-05	4.6875	110
37	SMARCB1	chr22	23833550	23833550	SNV	T	C	24175750	-	AGG	AGAGGGTTCTCGCTACGAGG	CGTAGCGAGAACCCT	15	ATTCCTCCCACTGCCTCCCCTCCT	24	ATTCCTCCCACTGCCTCCCCTCCTCGTAGCGAGAACCCT	8	16	0.6	0.3347		GGAAAAGTCATTCCTCTCACTGCCTCCCCTCCTCGTAGCGAGAACCCTCTGCCCA	55	GCTGCAGAGCATGGCA	1	CTGTATGGCA	GCGAGAAAAGCCTTGTTTGAGAGGGTTCTCGCTACGAGGGTTTGGAGACGTTGACTATCGTCTCGGTGCATTCCTCCCACTGCCTCCCCTCCTCGTAGCGAGAACCCTCGCGGTTCTATCTAGTTACGCGTTAAACCAACTAGAATTTTTTTGGGAAAAGTCATTCCTCTCACTGCCTCCCCTCCTCGTAGCGAGAACCCTCTGCCCAGCTGCAGAGCATGGCACTGTATGGCAGGTAAGCTC	TCCTCTCACTG	TCCTCcCACTG	GGAAAAGTCATTCCTCcCACTGCCTCCCCTCCTCGTAGCGAGAACCCTCTGCCCA	ENST00000644036.2:c.987-22T>C	-	INTRONIC	0	2.16172e-06		0	1.78507e-06		3	1.64324e-06		9	2.79313e-06		13	4.55348e-06	0	21
37	SMARCB1	chr22	23833550	23833550	SNV	T	C	24175750	-	AGG	AGAGGGTTCTCGCTACGAGG	CGTAGCGAGAACC	13	ATTCCTCCCACTGCCTCCCCTCCT	24	ATTCCTCCCACTGCCTCCCCTCCTCGTAGCGAGAACC	8	16	0.615385	0.3347		GGAAAAGTCATTCCTCTCACTGCCTCCCCTCCTCGTAGCGAGAACCCTCTGCCCA	55	GTGAAGGGTTACGCGC	1	CTGTATGGCA	GCGAGAAAAGCCTTGTTTGAGAGGGTTCTCGCTACGAGGGTTTGGAGACGTTGACTATCGTCTCGGTGCATTCCTCCCACTGCCTCCCCTCCTCGTAGCGAGAACCCGCGGTTCTATCTAGTTACGCGTTAAACCAACTAGAATTTTTTTGAGGGAAAAGTCATTCCTCTCACTGCCTCCCCTCCTCGTAGCGAGAACCCTCTGCCCAGTGAAGGGTTACGCGCCTGTATGGCAGGTAAGCTC	TCCTCTCACTG	TCCTCcCACTG	GGAAAAGTCATTCCTCcCACTGCCTCCCCTCCTCGTAGCGAGAACCCTCTGCCCA	ENST00000644036.2:c.987-22T>C	-	INTRONIC	0	2.16172e-06		0	1.78507e-06		8	3.6973e-06		19	5.58626e-06	0	10	3.57774e-06	10	30
37	SMARCB1	chr22	23833550	23833550	SNV	T	C	24175749	-	GGG	GAGGGTTCTCGCTACGAGGA	TCGTAGCGA	9	TCATTCCTCCCACTGCCTCCCCTCC	25	TCATTCCTCCCACTGCCTCCCCTCCTCGTAGCGA	10	15	0.555556	0.07475	59.9488	TGGAAAAGTCATTCCTCTCACTGCCTCCCCTCCTCGTAGCGAGAACCCTCTGCCC	55	GCGAGAAAGACCTTTG	1	CTGTATGGCA	GCGAGAAAAGCCTTGTTTGGAGGGTTCTCGCTACGAGGAGTTTGGAGACGTTGACTATCGTCTCGGTGCTCATTCCTCCCACTGCCTCCCCTCCTCGTAGCGACGCGGTTCTATCTAGTTACGCGTTAAACCAACTAGAATTTTTTTGAGTCATGGAAAAGTCATTCCTCTCACTGCCTCCCCTCCTCGTAGCGAGAACCCTCTGCCCGCGAGAAAGACCTTTGCTGTATGGCAGGTAAGCTC	TCCTCTCACTG	TCCTCcCACTG	TGGAAAAGTCATTCCTCcCACTGCCTCCCCTCCTCGTAGCGAGAACCCTCTGCCC	ENST00000644036.2:c.987-22T>C	-	INTRONIC	2	6.48515e-06		2	5.35522e-06		16	6.98379e-06	0	24	6.98282e-06	4.16667	18	6.17973e-06	11.1111	52
37	SMARCB1	chr22	23833550	23833550	SNV	T	C	24175749	-	GGG	GAGGGTTCTCGCTACGAGGA	TCGTAGCGAGAAC	13	TCATTCCTCCCACTGCCTCCCCTCC	25	TCATTCCTCCCACTGCCTCCCCTCCTCGTAGCGAGAAC	10	15	0.538462	0.07475	63.2088	TGGAAAAGTCATTCCTCTCACTGCCTCCCCTCCTCGTAGCGAGAACCCTCTGCCC	55	ACATGGTAGGCATTGG	1	CTGTATGGCA	GCGAGAAAAGCCTTGTTTGGAGGGTTCTCGCTACGAGGAGTTTGGAGACGTTGACTATCGTCTCGGTGCTCATTCCTCCCACTGCCTCCCCTCCTCGTAGCGAGAACCGCGGTTCTATCTAGTTACGCGTTAAACCAACTAGAATTTTTTTGATGGAAAAGTCATTCCTCTCACTGCCTCCCCTCCTCGTAGCGAGAACCCTCTGCCCACATGGTAGGCATTGGCTGTATGGCAGGTAAGCTC	TCCTCTCACTG	TCCTCcCACTG	TGGAAAAGTCATTCCTCcCACTGCCTCCCCTCCTCGTAGCGAGAACCCTCTGCCC	ENST00000644036.2:c.987-22T>C	-	INTRONIC	0	2.16172e-06		0	1.78507e-06		4	2.05406e-06		11	3.35175e-06	18.1818	7	2.60199e-06		15
37	SMARCB1	chr22	23833550	23833550	SNV	T	C	24175749	-	GGG	GAGGGTTCTCGCTACGAGGA	TCGTAGCGA	9	ATTCCTCCCACTGCCTCCCCTCC	23	ATTCCTCCCACTGCCTCCCCTCCTCGTAGCGA	8	15	0.555556	0.07475	63.3625	TGGAAAAGTCATTCCTCTCACTGCCTCCCCTCCTCGTAGCGAGAACCCTCTGCCC	55	ACTGATGTCAGTACGT	1	CTGTATGGCA	GCGAGAAAAGCCTTGTTTGGAGGGTTCTCGCTACGAGGAGTTTGGAGACGTTGACTATCGTCTCGGTGCATTCCTCCCACTGCCTCCCCTCCTCGTAGCGACGCGGTTCTATCTAGTTACGCGTTAAACCAACTAGAATTTTTTTGAGTCAGATGGAAAAGTCATTCCTCTCACTGCCTCCCCTCCTCGTAGCGAGAACCCTCTGCCCACTGATGTCAGTACGTCTGTATGGCAGGTAAGCTC	TCCTCTCACTG	TCCTCcCACTG	TGGAAAAGTCATTCCTCcCACTGCCTCCCCTCCTCGTAGCGAGAACCCTCTGCCC	ENST00000644036.2:c.987-22T>C	-	INTRONIC	1	4.32344e-06		2	5.35522e-06		16	6.98379e-06	6.25	23	6.70351e-06	4.34783	17	5.85448e-06	11.7647	51
37	SMARCB1	chr22	23833550	23833550	SNV	T	C	24175750	-	AGG	AGAGGGTTCTCGCTACGAGG	CGTAGCGAG	9	ATTCCTCCCACTGCCTCCCCTCCT	24	ATTCCTCCCACTGCCTCCCCTCCTCGTAGCGAG	8	16	0.666667	0.3347		GGAAAAGTCATTCCTCTCACTGCCTCCCCTCCTCGTAGCGAGAACCCTCTGCCCA	55	TAAGCGTCAATCCAAC	1	CTGTATGGCA	GCGAGAAAAGCCTTGTTTGAGAGGGTTCTCGCTACGAGGGTTTGGAGACGTTGACTATCGTCTCGGTGCATTCCTCCCACTGCCTCCCCTCCTCGTAGCGAGCGCGGTTCTATCTAGTTACGCGTTAAACCAACTAGAATTTTTTTGAGTCAGGGAAAAGTCATTCCTCTCACTGCCTCCCCTCCTCGTAGCGAGAACCCTCTGCCCATAAGCGTCAATCCAACCTGTATGGCAGGTAAGCTC	TCCTCTCACTG	TCCTCcCACTG	GGAAAAGTCATTCCTCcCACTGCCTCCCCTCCTCGTAGCGAGAACCCTCTGCCCA	ENST00000644036.2:c.987-22T>C	-	INTRONIC	0	2.16172e-06		0	1.78507e-06		8	3.6973e-06		15	4.46901e-06	6.66667	9	3.25249e-06		22
37	SMARCB1	chr22	23833550	23833550	SNV	T	C	24175735	-	AGG	CGAGGAGGGGAGGCAGTGAG	ACTGCCTCCCCTCCT	15	GTCATTCCTCCC	12	GTCATTCCTCCCACTGCCTCCCCTCCT	11	1	0.666667	-0.1392		TCTCCATCTATAGCTGGAAAAGTCATTCCTCTCACTGCCTCCCCTCCTCGTAGCG	55	CGATGGCTCTCCCTGA	1	CTGTATGGCA	GCGAGAAAAGCCTTGTTTGCGAGGAGGGGAGGCAGTGAGGTTTGGAGACGTTGACTATCGTCTCGGTGCGTCATTCCTCCCACTGCCTCCCCTCCTCGCGGTTCTATCTAGTTACGCGTTAAACCAACTAGAATTTTTTTGAGTCAGATCTGATCTCCATCTATAGCTGGAAAAGTCATTCCTCTCACTGCCTCCCCTCCTCGTAGCGCGATGGCTCTCCCTGACTGTATGGCAGGTAAGCTC	TCCTCTCACTG	TCCTCcCACTG	TCTCCATCTATAGCTGGAAAAGTCATTCCTCcCACTGCCTCCCCTCCTCGTAGCG	ENST00000644036.2:c.987-22T>C	-	INTRONIC	5	1.29703e-05		0	1.78507e-06		15	6.57298e-06	0	36	1.03346e-05	13.8889	28	9.43222e-06	39.2857	33
37	SMARCB1	chr22	23833550	23833550	SNV	T	C	24175735	-	AGG	CGAGGAGGGGAGGCAGTGAG	ACTGCCTCC	9	AGTCATTCCTCCC	13	AGTCATTCCTCCCACTGCCTCC	12	1	0.666667	-0.1392		TCTCCATCTATAGCTGGAAAAGTCATTCCTCTCACTGCCTCCCCTCCTCGTAGCG	55	CGTTAGAGTTCAGTAC	1	CTGTATGGCA	GCGAGAAAAGCCTTGTTTGCGAGGAGGGGAGGCAGTGAGGTTTGGAGACGTTGACTATCGTCTCGGTGCAGTCATTCCTCCCACTGCCTCCCGCGGTTCTATCTAGTTACGCGTTAAACCAACTAGAATTTTTTTGAGTCAGATCTGAATGGATCTCCATCTATAGCTGGAAAAGTCATTCCTCTCACTGCCTCCCCTCCTCGTAGCGCGTTAGAGTTCAGTACCTGTATGGCAGGTAAGCTC	TCCTCTCACTG	TCCTCcCACTG	TCTCCATCTATAGCTGGAAAAGTCATTCCTCcCACTGCCTCCCCTCCTCGTAGCG	ENST00000644036.2:c.987-22T>C	-	INTRONIC	0	2.16172e-06		0	1.78507e-06		27	1.15027e-05	14.8148	56	1.59208e-05	19.6429	30	1.00827e-05	26.6667	60
37	SMARCB1	chr22	23833550	23833550	SNV	T	C	24175735	-	AGG	CGAGGAGGGGAGGCAGTGAG	ACTGCCTCCCCTCCT	15	AGTCATTCCTCCC	13	AGTCATTCCTCCCACTGCCTCCCCTCCT	12	1	0.666667	-0.1392		TCTCCATCTATAGCTGGAAAAGTCATTCCTCTCACTGCCTCCCCTCCTCGTAGCG	55	CGGACTGGTACTTAGC	1	CTGTATGGCA	GCGAGAAAAGCCTTGTTTGCGAGGAGGGGAGGCAGTGAGGTTTGGAGACGTTGACTATCGTCTCGGTGCAGTCATTCCTCCCACTGCCTCCCCTCCTCGCGGTTCTATCTAGTTACGCGTTAAACCAACTAGAATTTTTTTGAGTCAGATCTGTCTCCATCTATAGCTGGAAAAGTCATTCCTCTCACTGCCTCCCCTCCTCGTAGCGCGGACTGGTACTTAGCCTGTATGGCAGGTAAGCTC	TCCTCTCACTG	TCCTCcCACTG	TCTCCATCTATAGCTGGAAAAGTCATTCCTCcCACTGCCTCCCCTCCTCGTAGCG	ENST00000644036.2:c.987-22T>C	-	INTRONIC	0	2.16172e-06		1	3.57015e-06		3	1.64324e-06		4	1.39656e-06		17	5.85448e-06	47.0588	8
38	SMARCB1	chr22	23833550	23833550	SNV	T	G	24175750	-	AGG	AGAGGGTTCTCGCTACGAGG	CGTAGCGAGAACCCT	15	ATTCCTCGCACTGCCTCCCCTCCT	24	ATTCCTCGCACTGCCTCCCCTCCTCGTAGCGAGAACCCT	8	16	0.6	0.3347		GGAAAAGTCATTCCTCTCACTGCCTCCCCTCCTCGTAGCGAGAACCCTCTGCCCA	55	CTCGTCACACAAGTAA	1	CTGTATGGCA	GCGAGAAAAGCCTTGTTTGAGAGGGTTCTCGCTACGAGGGTTTGGAGACGTTGACTATCGTCTCGGTGCATTCCTCGCACTGCCTCCCCTCCTCGTAGCGAGAACCCTCGCGGTTCTATCTAGTTACGCGTTAAACCAACTAGAATTTTTTTGGGAAAAGTCATTCCTCTCACTGCCTCCCCTCCTCGTAGCGAGAACCCTCTGCCCACTCGTCACACAAGTAACTGTATGGCAGGTAAGCTC	TCCTCTCACTG	TCCTCgCACTG	GGAAAAGTCATTCCTCgCACTGCCTCCCCTCCTCGTAGCGAGAACCCTCTGCCCA	ENST00000644036.2:c.987-22T>G	-	INTRONIC	1	4.32344e-06		1	3.57015e-06		2	1.23243e-06		23	6.70351e-06	0	5	1.95149e-06		12
38	SMARCB1	chr22	23833550	23833550	SNV	T	G	24175750	-	AGG	AGAGGGTTCTCGCTACGAGG	CGTAGCGAGAACC	13	ATTCCTCGCACTGCCTCCCCTCCT	24	ATTCCTCGCACTGCCTCCCCTCCTCGTAGCGAGAACC	8	16	0.615385	0.3347		GGAAAAGTCATTCCTCTCACTGCCTCCCCTCCTCGTAGCGAGAACCCTCTGCCCA	55	CTGCTGTCAGTGAGTG	1	CTGTATGGCA	GCGAGAAAAGCCTTGTTTGAGAGGGTTCTCGCTACGAGGGTTTGGAGACGTTGACTATCGTCTCGGTGCATTCCTCGCACTGCCTCCCCTCCTCGTAGCGAGAACCCGCGGTTCTATCTAGTTACGCGTTAAACCAACTAGAATTTTTTTGAGGGAAAAGTCATTCCTCTCACTGCCTCCCCTCCTCGTAGCGAGAACCCTCTGCCCACTGCTGTCAGTGAGTGCTGTATGGCAGGTAAGCTC	TCCTCTCACTG	TCCTCgCACTG	GGAAAAGTCATTCCTCgCACTGCCTCCCCTCCTCGTAGCGAGAACCCTCTGCCCA	ENST00000644036.2:c.987-22T>G	-	INTRONIC	13	3.02641e-05	0	4	8.92537e-06		21	9.03784e-06	4.7619	40	1.14518e-05	5	36	1.20342e-05	8.33333	71
38	SMARCB1	chr22	23833550	23833550	SNV	T	G	24175749	-	GGG	GAGGGTTCTCGCTACGAGGA	TCGTAGCGA	9	TCATTCCTCGCACTGCCTCCCCTCC	25	TCATTCCTCGCACTGCCTCCCCTCCTCGTAGCGA	10	15	0.555556	0.07475	62.041	TGGAAAAGTCATTCCTCTCACTGCCTCCCCTCCTCGTAGCGAGAACCCTCTGCCC	55	GCTCCTAAGGTACTCT	1	CTGTATGGCA	GCGAGAAAAGCCTTGTTTGGAGGGTTCTCGCTACGAGGAGTTTGGAGACGTTGACTATCGTCTCGGTGCTCATTCCTCGCACTGCCTCCCCTCCTCGTAGCGACGCGGTTCTATCTAGTTACGCGTTAAACCAACTAGAATTTTTTTGAGTCATGGAAAAGTCATTCCTCTCACTGCCTCCCCTCCTCGTAGCGAGAACCCTCTGCCCGCTCCTAAGGTACTCTCTGTATGGCAGGTAAGCTC	TCCTCTCACTG	TCCTCgCACTG	TGGAAAAGTCATTCCTCgCACTGCCTCCCCTCCTCGTAGCGAGAACCCTCTGCCC	ENST00000644036.2:c.987-22T>G	-	INTRONIC	0	2.16172e-06		0	1.78507e-06		10	4.51892e-06	0	28	8.10007e-06	0	12	4.22823e-06	0	45
38	SMARCB1	chr22	23833550	23833550	SNV	T	G	24175749	-	GGG	GAGGGTTCTCGCTACGAGGA	TCGTAGCGAGAAC	13	TCATTCCTCGCACTGCCTCCCCTCC	25	TCATTCCTCGCACTGCCTCCCCTCCTCGTAGCGAGAAC	10	15	0.538462	0.07475	63.6341	TGGAAAAGTCATTCCTCTCACTGCCTCCCCTCCTCGTAGCGAGAACCCTCTGCCC	55	ATGGGAGGTCTAGTGT	1	CTGTATGGCA	GCGAGAAAAGCCTTGTTTGGAGGGTTCTCGCTACGAGGAGTTTGGAGACGTTGACTATCGTCTCGGTGCTCATTCCTCGCACTGCCTCCCCTCCTCGTAGCGAGAACCGCGGTTCTATCTAGTTACGCGTTAAACCAACTAGAATTTTTTTGATGGAAAAGTCATTCCTCTCACTGCCTCCCCTCCTCGTAGCGAGAACCCTCTGCCCATGGGAGGTCTAGTGTCTGTATGGCAGGTAAGCTC	TCCTCTCACTG	TCCTCgCACTG	TGGAAAAGTCATTCCTCgCACTGCCTCCCCTCCTCGTAGCGAGAACCCTCTGCCC	ENST00000644036.2:c.987-22T>G	-	INTRONIC	0	2.16172e-06		2	5.35522e-06		3	1.64324e-06		19	5.58626e-06	5.26316	13	4.55348e-06	30.7692	20
38	SMARCB1	chr22	23833550	23833550	SNV	T	G	24175749	-	GGG	GAGGGTTCTCGCTACGAGGA	TCGTAGCGA	9	ATTCCTCGCACTGCCTCCCCTCC	23	ATTCCTCGCACTGCCTCCCCTCCTCGTAGCGA	8	15	0.555556	0.07475	66.1211	TGGAAAAGTCATTCCTCTCACTGCCTCCCCTCCTCGTAGCGAGAACCCTCTGCCC	55	GACTACAGTATGAATG	1	CTGTATGGCA	GCGAGAAAAGCCTTGTTTGGAGGGTTCTCGCTACGAGGAGTTTGGAGACGTTGACTATCGTCTCGGTGCATTCCTCGCACTGCCTCCCCTCCTCGTAGCGACGCGGTTCTATCTAGTTACGCGTTAAACCAACTAGAATTTTTTTGAGTCAGATGGAAAAGTCATTCCTCTCACTGCCTCCCCTCCTCGTAGCGAGAACCCTCTGCCCGACTACAGTATGAATGCTGTATGGCAGGTAAGCTC	TCCTCTCACTG	TCCTCgCACTG	TGGAAAAGTCATTCCTCgCACTGCCTCCCCTCCTCGTAGCGAGAACCCTCTGCCC	ENST00000644036.2:c.987-22T>G	-	INTRONIC	1	4.32344e-06		1	3.57015e-06		16	6.98379e-06	0	15	4.46901e-06	0	22	7.48072e-06	0	26
38	SMARCB1	chr22	23833550	23833550	SNV	T	G	24175750	-	AGG	AGAGGGTTCTCGCTACGAGG	CGTAGCGAG	9	ATTCCTCGCACTGCCTCCCCTCCT	24	ATTCCTCGCACTGCCTCCCCTCCTCGTAGCGAG	8	16	0.666667	0.3347		GGAAAAGTCATTCCTCTCACTGCCTCCCCTCCTCGTAGCGAGAACCCTCTGCCCA	55	GTCACAATCTTGAGGT	1	CTGTATGGCA	GCGAGAAAAGCCTTGTTTGAGAGGGTTCTCGCTACGAGGGTTTGGAGACGTTGACTATCGTCTCGGTGCATTCCTCGCACTGCCTCCCCTCCTCGTAGCGAGCGCGGTTCTATCTAGTTACGCGTTAAACCAACTAGAATTTTTTTGAGTCAGGGAAAAGTCATTCCTCTCACTGCCTCCCCTCCTCGTAGCGAGAACCCTCTGCCCAGTCACAATCTTGAGGTCTGTATGGCAGGTAAGCTC	TCCTCTCACTG	TCCTCgCACTG	GGAAAAGTCATTCCTCgCACTGCCTCCCCTCCTCGTAGCGAGAACCCTCTGCCCA	ENST00000644036.2:c.987-22T>G	-	INTRONIC	2	6.48515e-06		13	2.4991e-05	0	44	1.84865e-05	0	91	2.56968e-05	1.0989	85	2.79714e-05	0	132
38	SMARCB1	chr22	23833550	23833550	SNV	T	G	24175735	-	AGG	CGAGGAGGGGAGGCAGTGAG	ACTGCCTCCCCTCCT	15	GTCATTCCTCGC	12	GTCATTCCTCGCACTGCCTCCCCTCCT	11	1	0.666667	-0.1392		TCTCCATCTATAGCTGGAAAAGTCATTCCTCTCACTGCCTCCCCTCCTCGTAGCG	55	TGGCCAGCACGACGAA	1	CTGTATGGCA	GCGAGAAAAGCCTTGTTTGCGAGGAGGGGAGGCAGTGAGGTTTGGAGACGTTGACTATCGTCTCGGTGCGTCATTCCTCGCACTGCCTCCCCTCCTCGCGGTTCTATCTAGTTACGCGTTAAACCAACTAGAATTTTTTTGAGTCAGATCTGATCTCCATCTATAGCTGGAAAAGTCATTCCTCTCACTGCCTCCCCTCCTCGTAGCGTGGCCAGCACGACGAACTGTATGGCAGGTAAGCTC	TCCTCTCACTG	TCCTCgCACTG	TCTCCATCTATAGCTGGAAAAGTCATTCCTCgCACTGCCTCCCCTCCTCGTAGCG	ENST00000644036.2:c.987-22T>G	-	INTRONIC	0	2.16172e-06		9	1.78507e-05		23	9.85947e-06	0	46	1.31277e-05	0	48	1.59372e-05	20.8333	58
38	SMARCB1	chr22	23833550	23833550	SNV	T	G	24175735	-	AGG	CGAGGAGGGGAGGCAGTGAG	ACTGCCTCC	9	AGTCATTCCTCGC	13	AGTCATTCCTCGCACTGCCTCC	12	1	0.666667	-0.1392		TCTCCATCTATAGCTGGAAAAGTCATTCCTCTCACTGCCTCCCCTCCTCGTAGCG	55	CCTCAGTGTTGAGTTC	1	CTGTATGGCA	GCGAGAAAAGCCTTGTTTGCGAGGAGGGGAGGCAGTGAGGTTTGGAGACGTTGACTATCGTCTCGGTGCAGTCATTCCTCGCACTGCCTCCCGCGGTTCTATCTAGTTACGCGTTAAACCAACTAGAATTTTTTTGAGTCAGATCTGAATGGATCTCCATCTATAGCTGGAAAAGTCATTCCTCTCACTGCCTCCCCTCCTCGTAGCGCCTCAGTGTTGAGTTCCTGTATGGCAGGTAAGCTC	TCCTCTCACTG	TCCTCgCACTG	TCTCCATCTATAGCTGGAAAAGTCATTCCTCgCACTGCCTCCCCTCCTCGTAGCG	ENST00000644036.2:c.987-22T>G	-	INTRONIC	170	0.000369654	21.1765	169	0.000303463	39.0533	859	0.000353298	11.7579	1259	0.000351934	15.2502	1159	0.000377289	30.5436	1217
38	SMARCB1	chr22	23833550	23833550	SNV	T	G	24175735	-	AGG	CGAGGAGGGGAGGCAGTGAG	ACTGCCTCCCCTCCT	15	AGTCATTCCTCGC	13	AGTCATTCCTCGCACTGCCTCCCCTCCT	12	1	0.666667	-0.1392		TCTCCATCTATAGCTGGAAAAGTCATTCCTCTCACTGCCTCCCCTCCTCGTAGCG	55	GTAGTCAAGGACGAAA	1	CTGTATGGCA	GCGAGAAAAGCCTTGTTTGCGAGGAGGGGAGGCAGTGAGGTTTGGAGACGTTGACTATCGTCTCGGTGCAGTCATTCCTCGCACTGCCTCCCCTCCTCGCGGTTCTATCTAGTTACGCGTTAAACCAACTAGAATTTTTTTGAGTCAGATCTGTCTCCATCTATAGCTGGAAAAGTCATTCCTCTCACTGCCTCCCCTCCTCGTAGCGGTAGTCAAGGACGAAACTGTATGGCAGGTAAGCTC	TCCTCTCACTG	TCCTCgCACTG	TCTCCATCTATAGCTGGAAAAGTCATTCCTCgCACTGCCTCCCCTCCTCGTAGCG	ENST00000644036.2:c.987-22T>G	-	INTRONIC	11	2.59406e-05	0	0	1.78507e-06		35	1.47892e-05	2.85714	19	5.58626e-06	10.5263	41	1.36605e-05	2.43902	46
39	SMARCB1	chr22	23833551	23833551	SNV	C	A	24175750	-	AGG	AGAGGGTTCTCGCTACGAGG	CGTAGCGAGAACCCT	15	ATTCCTCTAACTGCCTCCCCTCCT	24	ATTCCTCTAACTGCCTCCCCTCCTCGTAGCGAGAACCCT	9	15	0.6	0.3347		GGAAAAGTCATTCCTCTCACTGCCTCCCCTCCTCGTAGCGAGAACCCTCTGCCCA	55	AAGGTTCAGATCCGAG	1	CTGTATGGCA	GCGAGAAAAGCCTTGTTTGAGAGGGTTCTCGCTACGAGGGTTTGGAGACGTTGACTATCGTCTCGGTGCATTCCTCTAACTGCCTCCCCTCCTCGTAGCGAGAACCCTCGCGGTTCTATCTAGTTACGCGTTAAACCAACTAGAATTTTTTTGGGAAAAGTCATTCCTCTCACTGCCTCCCCTCCTCGTAGCGAGAACCCTCTGCCCAAAGGTTCAGATCCGAGCTGTATGGCAGGTAAGCTC	CCTCTCACTGC	CCTCTaACTGC	GGAAAAGTCATTCCTCTaACTGCCTCCCCTCCTCGTAGCGAGAACCCTCTGCCCA	ENST00000644036.2:c.987-21C>A	-	INTRONIC	0	2.16172e-06		0	1.78507e-06		8	3.6973e-06		6	1.95519e-06		14	4.87873e-06	0	8
39	SMARCB1	chr22	23833551	23833551	SNV	C	A	24175750	-	AGG	AGAGGGTTCTCGCTACGAGG	CGTAGCGAGAACCCT	15	TTCCTCTAACTGCCTCCCCTCCT	23	TTCCTCTAACTGCCTCCCCTCCTCGTAGCGAGAACCCT	8	15	0.6	0.3347		GGAAAAGTCATTCCTCTCACTGCCTCCCCTCCTCGTAGCGAGAACCCTCTGCCCA	55	CGAGAAGTCTCGATGA	1	CTGTATGGCA	GCGAGAAAAGCCTTGTTTGAGAGGGTTCTCGCTACGAGGGTTTGGAGACGTTGACTATCGTCTCGGTGCTTCCTCTAACTGCCTCCCCTCCTCGTAGCGAGAACCCTCGCGGTTCTATCTAGTTACGCGTTAAACCAACTAGAATTTTTTTGAGGAAAAGTCATTCCTCTCACTGCCTCCCCTCCTCGTAGCGAGAACCCTCTGCCCACGAGAAGTCTCGATGACTGTATGGCAGGTAAGCTC	CCTCTCACTGC	CCTCTaACTGC	GGAAAAGTCATTCCTCTaACTGCCTCCCCTCCTCGTAGCGAGAACCCTCTGCCCA	ENST00000644036.2:c.987-21C>A	-	INTRONIC	0	2.16172e-06		1	3.57015e-06		3	1.64324e-06		11	3.35175e-06	0	11	3.90299e-06	0	16
39	SMARCB1	chr22	23833551	23833551	SNV	C	A	24175750	-	AGG	AGAGGGTTCTCGCTACGAGG	CGTAGCGAGAACC	13	TTCCTCTAACTGCCTCCCCTCCT	23	TTCCTCTAACTGCCTCCCCTCCTCGTAGCGAGAACC	8	15	0.615385	0.3347		GGAAAAGTCATTCCTCTCACTGCCTCCCCTCCTCGTAGCGAGAACCCTCTGCCCA	55	CCAATCCGTGTTTGTG	1	CTGTATGGCA	GCGAGAAAAGCCTTGTTTGAGAGGGTTCTCGCTACGAGGGTTTGGAGACGTTGACTATCGTCTCGGTGCTTCCTCTAACTGCCTCCCCTCCTCGTAGCGAGAACCCGCGGTTCTATCTAGTTACGCGTTAAACCAACTAGAATTTTTTTGAGTGGAAAAGTCATTCCTCTCACTGCCTCCCCTCCTCGTAGCGAGAACCCTCTGCCCACCAATCCGTGTTTGTGCTGTATGGCAGGTAAGCTC	CCTCTCACTGC	CCTCTaACTGC	GGAAAAGTCATTCCTCTaACTGCCTCCCCTCCTCGTAGCGAGAACCCTCTGCCCA	ENST00000644036.2:c.987-21C>A	-	INTRONIC	1	4.32344e-06		1	3.57015e-06		35	1.47892e-05	0	76	2.15071e-05	0	32	1.07332e-05	3.125	95
39	SMARCB1	chr22	23833551	23833551	SNV	C	A	24175749	-	GGG	GAGGGTTCTCGCTACGAGGA	TCGTAGCGAGAAC	13	TCATTCCTCTAACTGCCTCCCCTCC	25	TCATTCCTCTAACTGCCTCCCCTCCTCGTAGCGAGAAC	11	14	0.538462	0.07475	58.5645	TGGAAAAGTCATTCCTCTCACTGCCTCCCCTCCTCGTAGCGAGAACCCTCTGCCC	55	CACACAACAGATGGGT	1	CTGTATGGCA	GCGAGAAAAGCCTTGTTTGGAGGGTTCTCGCTACGAGGAGTTTGGAGACGTTGACTATCGTCTCGGTGCTCATTCCTCTAACTGCCTCCCCTCCTCGTAGCGAGAACCGCGGTTCTATCTAGTTACGCGTTAAACCAACTAGAATTTTTTTGATGGAAAAGTCATTCCTCTCACTGCCTCCCCTCCTCGTAGCGAGAACCCTCTGCCCCACACAACAGATGGGTCTGTATGGCAGGTAAGCTC	CCTCTCACTGC	CCTCTaACTGC	TGGAAAAGTCATTCCTCTaACTGCCTCCCCTCCTCGTAGCGAGAACCCTCTGCCC	ENST00000644036.2:c.987-21C>A	-	INTRONIC	0	2.16172e-06		0	1.78507e-06		2	1.23243e-06		10	3.07244e-06	10	8	2.92724e-06		8
39	SMARCB1	chr22	23833551	23833551	SNV	C	A	24175749	-	GGG	GAGGGTTCTCGCTACGAGGA	TCGTAGCGA	9	TCATTCCTCTAACTGCCTCCCCTCC	25	TCATTCCTCTAACTGCCTCCCCTCCTCGTAGCGA	11	14	0.555556	0.07475	54.9376	TGGAAAAGTCATTCCTCTCACTGCCTCCCCTCCTCGTAGCGAGAACCCTCTGCCC	55	TTTACTGCAACTGCGC	1	CTGTATGGCA	GCGAGAAAAGCCTTGTTTGGAGGGTTCTCGCTACGAGGAGTTTGGAGACGTTGACTATCGTCTCGGTGCTCATTCCTCTAACTGCCTCCCCTCCTCGTAGCGACGCGGTTCTATCTAGTTACGCGTTAAACCAACTAGAATTTTTTTGAGTCATGGAAAAGTCATTCCTCTCACTGCCTCCCCTCCTCGTAGCGAGAACCCTCTGCCCTTTACTGCAACTGCGCCTGTATGGCAGGTAAGCTC	CCTCTCACTGC	CCTCTaACTGC	TGGAAAAGTCATTCCTCTaACTGCCTCCCCTCCTCGTAGCGAGAACCCTCTGCCC	ENST00000644036.2:c.987-21C>A	-	INTRONIC	0	2.16172e-06		2	5.35522e-06		7	3.28649e-06		5	1.67588e-06		8	2.92724e-06		9
39	SMARCB1	chr22	23833551	23833551	SNV	C	A	24175749	-	GGG	GAGGGTTCTCGCTACGAGGA	TCGTAGCGAGAAC	13	ATTCCTCTAACTGCCTCCCCTCC	23	ATTCCTCTAACTGCCTCCCCTCCTCGTAGCGAGAAC	9	14	0.538462	0.07475	62.6284	TGGAAAAGTCATTCCTCTCACTGCCTCCCCTCCTCGTAGCGAGAACCCTCTGCCC	55	TGATTTCCAGGGTTAG	1	CTGTATGGCA	GCGAGAAAAGCCTTGTTTGGAGGGTTCTCGCTACGAGGAGTTTGGAGACGTTGACTATCGTCTCGGTGCATTCCTCTAACTGCCTCCCCTCCTCGTAGCGAGAACCGCGGTTCTATCTAGTTACGCGTTAAACCAACTAGAATTTTTTTGAGTTGGAAAAGTCATTCCTCTCACTGCCTCCCCTCCTCGTAGCGAGAACCCTCTGCCCTGATTTCCAGGGTTAGCTGTATGGCAGGTAAGCTC	CCTCTCACTGC	CCTCTaACTGC	TGGAAAAGTCATTCCTCTaACTGCCTCCCCTCCTCGTAGCGAGAACCCTCTGCCC	ENST00000644036.2:c.987-21C>A	-	INTRONIC	0	2.16172e-06		0	1.78507e-06		7	3.28649e-06		4	1.39656e-06		5	1.95149e-06		5
39	SMARCB1	chr22	23833551	23833551	SNV	C	A	24175735	-	AGG	CGAGGAGGGGAGGCAGTGAG	ACTGCCTCCCCTCCT	15	TCATTCCTCTA	11	TCATTCCTCTAACTGCCTCCCCTCCT	11	0	0.666667	-0.1392		TCTCCATCTATAGCTGGAAAAGTCATTCCTCTCACTGCCTCCCCTCCTCGTAGCG	55	CCTAGCTAGCTAAGAT	1	CTGTATGGCA	GCGAGAAAAGCCTTGTTTGCGAGGAGGGGAGGCAGTGAGGTTTGGAGACGTTGACTATCGTCTCGGTGCTCATTCCTCTAACTGCCTCCCCTCCTCGCGGTTCTATCTAGTTACGCGTTAAACCAACTAGAATTTTTTTGAGTCAGATCTGAATCTCCATCTATAGCTGGAAAAGTCATTCCTCTCACTGCCTCCCCTCCTCGTAGCGCCTAGCTAGCTAAGATCTGTATGGCAGGTAAGCTC	CCTCTCACTGC	CCTCTaACTGC	TCTCCATCTATAGCTGGAAAAGTCATTCCTCTaACTGCCTCCCCTCCTCGTAGCG	ENST00000644036.2:c.987-21C>A	-	INTRONIC	2	6.48515e-06		1	3.57015e-06		39	1.64324e-05	0	63	1.7876e-05	0	61	2.01654e-05	0	77
39	SMARCB1	chr22	23833551	23833551	SNV	C	A	24175735	-	AGG	CGAGGAGGGGAGGCAGTGAG	ACTGCCTCC	9	GTCATTCCTCTA	12	GTCATTCCTCTAACTGCCTCC	12	0	0.666667	-0.1392		TCTCCATCTATAGCTGGAAAAGTCATTCCTCTCACTGCCTCCCCTCCTCGTAGCG	55	AGGTCCGCACGACGAA	1	CTGTATGGCA	GCGAGAAAAGCCTTGTTTGCGAGGAGGGGAGGCAGTGAGGTTTGGAGACGTTGACTATCGTCTCGGTGCGTCATTCCTCTAACTGCCTCCCGCGGTTCTATCTAGTTACGCGTTAAACCAACTAGAATTTTTTTGAGTCAGATCTGAATGGATTCTCCATCTATAGCTGGAAAAGTCATTCCTCTCACTGCCTCCCCTCCTCGTAGCGAGGTCCGCACGACGAACTGTATGGCAGGTAAGCTC	CCTCTCACTGC	CCTCTaACTGC	TCTCCATCTATAGCTGGAAAAGTCATTCCTCTaACTGCCTCCCCTCCTCGTAGCG	ENST00000644036.2:c.987-21C>A	-	INTRONIC	59	0.000129703	1.69492	151	0.000271331	0	663	0.000272779	7.69231	1210	0.000338248	9.50413	837	0.000272559	16.6069	1029
39	SMARCB1	chr22	23833551	23833551	SNV	C	A	24175735	-	AGG	CGAGGAGGGGAGGCAGTGAG	ACTGCCTCC	9	TCATTCCTCTA	11	TCATTCCTCTAACTGCCTCC	11	0	0.666667	-0.1392		TCTCCATCTATAGCTGGAAAAGTCATTCCTCTCACTGCCTCCCCTCCTCGTAGCG	55	TGGTTAGTCTCAACTT	1	CTGTATGGCA	GCGAGAAAAGCCTTGTTTGCGAGGAGGGGAGGCAGTGAGGTTTGGAGACGTTGACTATCGTCTCGGTGCTCATTCCTCTAACTGCCTCCCGCGGTTCTATCTAGTTACGCGTTAAACCAACTAGAATTTTTTTGAGTCAGATCTGAATGGATCTCTCCATCTATAGCTGGAAAAGTCATTCCTCTCACTGCCTCCCCTCCTCGTAGCGTGGTTAGTCTCAACTTCTGTATGGCAGGTAAGCTC	CCTCTCACTGC	CCTCTaACTGC	TCTCCATCTATAGCTGGAAAAGTCATTCCTCTaACTGCCTCCCCTCCTCGTAGCG	ENST00000644036.2:c.987-21C>A	-	INTRONIC	263	0.000570694	0.380228	235	0.000421277	1.70213	865	0.000355762	4.62428	1429	0.000399417	6.15815	1218	0.000396478	12.2332	1346
40	SMARCB1	chr22	23833551	23833551	SNV	C	G	24175750	-	AGG	AGAGGGTTCTCGCTACGAGG	CGTAGCGAGAACCCT	15	ATTCCTCTGACTGCCTCCCCTCCT	24	ATTCCTCTGACTGCCTCCCCTCCTCGTAGCGAGAACCCT	9	15	0.6	0.3347		GGAAAAGTCATTCCTCTCACTGCCTCCCCTCCTCGTAGCGAGAACCCTCTGCCCA	55	TGACGGCTCGCGTAGC	1	CTGTATGGCA	GCGAGAAAAGCCTTGTTTGAGAGGGTTCTCGCTACGAGGGTTTGGAGACGTTGACTATCGTCTCGGTGCATTCCTCTGACTGCCTCCCCTCCTCGTAGCGAGAACCCTCGCGGTTCTATCTAGTTACGCGTTAAACCAACTAGAATTTTTTTGGGAAAAGTCATTCCTCTCACTGCCTCCCCTCCTCGTAGCGAGAACCCTCTGCCCATGACGGCTCGCGTAGCCTGTATGGCAGGTAAGCTC	CCTCTCACTGC	CCTCTgACTGC	GGAAAAGTCATTCCTCTgACTGCCTCCCCTCCTCGTAGCGAGAACCCTCTGCCCA	ENST00000644036.2:c.987-21C>G	-	INTRONIC	1	4.32344e-06		0	1.78507e-06		16	6.98379e-06	0	23	6.70351e-06	8.69565	19	6.50498e-06	5.26316	41
40	SMARCB1	chr22	23833551	23833551	SNV	C	G	24175750	-	AGG	AGAGGGTTCTCGCTACGAGG	CGTAGCGAGAACCCT	15	TTCCTCTGACTGCCTCCCCTCCT	23	TTCCTCTGACTGCCTCCCCTCCTCGTAGCGAGAACCCT	8	15	0.6	0.3347		GGAAAAGTCATTCCTCTCACTGCCTCCCCTCCTCGTAGCGAGAACCCTCTGCCCA	55	AGTGGGAAGCTTCGCG	1	CTGTATGGCA	GCGAGAAAAGCCTTGTTTGAGAGGGTTCTCGCTACGAGGGTTTGGAGACGTTGACTATCGTCTCGGTGCTTCCTCTGACTGCCTCCCCTCCTCGTAGCGAGAACCCTCGCGGTTCTATCTAGTTACGCGTTAAACCAACTAGAATTTTTTTGAGGAAAAGTCATTCCTCTCACTGCCTCCCCTCCTCGTAGCGAGAACCCTCTGCCCAAGTGGGAAGCTTCGCGCTGTATGGCAGGTAAGCTC	CCTCTCACTGC	CCTCTgACTGC	GGAAAAGTCATTCCTCTgACTGCCTCCCCTCCTCGTAGCGAGAACCCTCTGCCCA	ENST00000644036.2:c.987-21C>G	-	INTRONIC	2	6.48515e-06		9	1.78507e-05		17	7.3946e-06	23.5294	45	1.28484e-05	0	13	4.55348e-06	0	62
40	SMARCB1	chr22	23833551	23833551	SNV	C	G	24175750	-	AGG	AGAGGGTTCTCGCTACGAGG	CGTAGCGAGAACC	13	TTCCTCTGACTGCCTCCCCTCCT	23	TTCCTCTGACTGCCTCCCCTCCTCGTAGCGAGAACC	8	15	0.615385	0.3347		GGAAAAGTCATTCCTCTCACTGCCTCCCCTCCTCGTAGCGAGAACCCTCTGCCCA	55	GTTACAGAGCCAGTTT	1	CTGTATGGCA	GCGAGAAAAGCCTTGTTTGAGAGGGTTCTCGCTACGAGGGTTTGGAGACGTTGACTATCGTCTCGGTGCTTCCTCTGACTGCCTCCCCTCCTCGTAGCGAGAACCCGCGGTTCTATCTAGTTACGCGTTAAACCAACTAGAATTTTTTTGAGTGGAAAAGTCATTCCTCTCACTGCCTCCCCTCCTCGTAGCGAGAACCCTCTGCCCAGTTACAGAGCCAGTTTCTGTATGGCAGGTAAGCTC	CCTCTCACTGC	CCTCTgACTGC	GGAAAAGTCATTCCTCTgACTGCCTCCCCTCCTCGTAGCGAGAACCCTCTGCCCA	ENST00000644036.2:c.987-21C>G	-	INTRONIC	1	4.32344e-06		4	8.92537e-06		58	2.42379e-05	29.3103	87	2.45795e-05	31.0345	57	1.88644e-05	59.6491	123
40	SMARCB1	chr22	23833551	23833551	SNV	C	G	24175749	-	GGG	GAGGGTTCTCGCTACGAGGA	TCGTAGCGAGAAC	13	TCATTCCTCTGACTGCCTCCCCTCC	25	TCATTCCTCTGACTGCCTCCCCTCCTCGTAGCGAGAAC	11	14	0.538462	0.07475	59.4867	TGGAAAAGTCATTCCTCTCACTGCCTCCCCTCCTCGTAGCGAGAACCCTCTGCCC	55	ATGTGTGTCTGGCGAC	1	CTGTATGGCA	GCGAGAAAAGCCTTGTTTGGAGGGTTCTCGCTACGAGGAGTTTGGAGACGTTGACTATCGTCTCGGTGCTCATTCCTCTGACTGCCTCCCCTCCTCGTAGCGAGAACCGCGGTTCTATCTAGTTACGCGTTAAACCAACTAGAATTTTTTTGATGGAAAAGTCATTCCTCTCACTGCCTCCCCTCCTCGTAGCGAGAACCCTCTGCCCATGTGTGTCTGGCGACCTGTATGGCAGGTAAGCTC	CCTCTCACTGC	CCTCTgACTGC	TGGAAAAGTCATTCCTCTgACTGCCTCCCCTCCTCGTAGCGAGAACCCTCTGCCC	ENST00000644036.2:c.987-21C>G	-	INTRONIC	0	2.16172e-06		0	1.78507e-06		2	1.23243e-06		10	3.07244e-06	20	9	3.25249e-06		9
40	SMARCB1	chr22	23833551	23833551	SNV	C	G	24175749	-	GGG	GAGGGTTCTCGCTACGAGGA	TCGTAGCGA	9	TCATTCCTCTGACTGCCTCCCCTCC	25	TCATTCCTCTGACTGCCTCCCCTCCTCGTAGCGA	11	14	0.555556	0.07475	57.9149	TGGAAAAGTCATTCCTCTCACTGCCTCCCCTCCTCGTAGCGAGAACCCTCTGCCC	55	TTCTACAGTGACTACT	1	CTGTATGGCA	GCGAGAAAAGCCTTGTTTGGAGGGTTCTCGCTACGAGGAGTTTGGAGACGTTGACTATCGTCTCGGTGCTCATTCCTCTGACTGCCTCCCCTCCTCGTAGCGACGCGGTTCTATCTAGTTACGCGTTAAACCAACTAGAATTTTTTTGAGTCATGGAAAAGTCATTCCTCTCACTGCCTCCCCTCCTCGTAGCGAGAACCCTCTGCCCTTCTACAGTGACTACTCTGTATGGCAGGTAAGCTC	CCTCTCACTGC	CCTCTgACTGC	TGGAAAAGTCATTCCTCTgACTGCCTCCCCTCCTCGTAGCGAGAACCCTCTGCCC	ENST00000644036.2:c.987-21C>G	-	INTRONIC	0	2.16172e-06		1	3.57015e-06		5	2.46487e-06		12	3.63107e-06	8.33333	9	3.25249e-06		20
40	SMARCB1	chr22	23833551	23833551	SNV	C	G	24175749	-	GGG	GAGGGTTCTCGCTACGAGGA	TCGTAGCGAGAAC	13	ATTCCTCTGACTGCCTCCCCTCC	23	ATTCCTCTGACTGCCTCCCCTCCTCGTAGCGAGAAC	9	14	0.538462	0.07475	63.9618	TGGAAAAGTCATTCCTCTCACTGCCTCCCCTCCTCGTAGCGAGAACCCTCTGCCC	55	CAGCATACATATGAGA	1	CTGTATGGCA	GCGAGAAAAGCCTTGTTTGGAGGGTTCTCGCTACGAGGAGTTTGGAGACGTTGACTATCGTCTCGGTGCATTCCTCTGACTGCCTCCCCTCCTCGTAGCGAGAACCGCGGTTCTATCTAGTTACGCGTTAAACCAACTAGAATTTTTTTGAGTTGGAAAAGTCATTCCTCTCACTGCCTCCCCTCCTCGTAGCGAGAACCCTCTGCCCCAGCATACATATGAGACTGTATGGCAGGTAAGCTC	CCTCTCACTGC	CCTCTgACTGC	TGGAAAAGTCATTCCTCTgACTGCCTCCCCTCCTCGTAGCGAGAACCCTCTGCCC	ENST00000644036.2:c.987-21C>G	-	INTRONIC	1	4.32344e-06		2	5.35522e-06		9	4.10811e-06		10	3.07244e-06	70	9	3.25249e-06		29
40	SMARCB1	chr22	23833551	23833551	SNV	C	G	24175735	-	AGG	CGAGGAGGGGAGGCAGTGAG	ACTGCCTCCCCTCCT	15	TCATTCCTCTG	11	TCATTCCTCTGACTGCCTCCCCTCCT	11	0	0.666667	-0.1392		TCTCCATCTATAGCTGGAAAAGTCATTCCTCTCACTGCCTCCCCTCCTCGTAGCG	55	AGGGTGAAGAATTGTG	1	CTGTATGGCA	GCGAGAAAAGCCTTGTTTGCGAGGAGGGGAGGCAGTGAGGTTTGGAGACGTTGACTATCGTCTCGGTGCTCATTCCTCTGACTGCCTCCCCTCCTCGCGGTTCTATCTAGTTACGCGTTAAACCAACTAGAATTTTTTTGAGTCAGATCTGAATCTCCATCTATAGCTGGAAAAGTCATTCCTCTCACTGCCTCCCCTCCTCGTAGCGAGGGTGAAGAATTGTGCTGTATGGCAGGTAAGCTC	CCTCTCACTGC	CCTCTgACTGC	TCTCCATCTATAGCTGGAAAAGTCATTCCTCTgACTGCCTCCCCTCCTCGTAGCG	ENST00000644036.2:c.987-21C>G	-	INTRONIC	0	2.16172e-06		0	1.78507e-06		93	3.86162e-05	20.4301	115	3.24003e-05	14.7826	117	3.83794e-05	47.0085	136
40	SMARCB1	chr22	23833551	23833551	SNV	C	G	24175735	-	AGG	CGAGGAGGGGAGGCAGTGAG	ACTGCCTCC	9	GTCATTCCTCTG	12	GTCATTCCTCTGACTGCCTCC	12	0	0.666667	-0.1392		TCTCCATCTATAGCTGGAAAAGTCATTCCTCTCACTGCCTCCCCTCCTCGTAGCG	55	CTGTGCTTCTGGCGAC	1	CTGTATGGCA	GCGAGAAAAGCCTTGTTTGCGAGGAGGGGAGGCAGTGAGGTTTGGAGACGTTGACTATCGTCTCGGTGCGTCATTCCTCTGACTGCCTCCCGCGGTTCTATCTAGTTACGCGTTAAACCAACTAGAATTTTTTTGAGTCAGATCTGAATGGATTCTCCATCTATAGCTGGAAAAGTCATTCCTCTCACTGCCTCCCCTCCTCGTAGCGCTGTGCTTCTGGCGACCTGTATGGCAGGTAAGCTC	CCTCTCACTGC	CCTCTgACTGC	TCTCCATCTATAGCTGGAAAAGTCATTCCTCTgACTGCCTCCCCTCCTCGTAGCG	ENST00000644036.2:c.987-21C>G	-	INTRONIC	64	0.000140512	1.5625	162	0.000290967	2.46914	482	0.000198422	50	874	0.000244399	43.2494	699	0.000227674	74.8212	875
40	SMARCB1	chr22	23833551	23833551	SNV	C	G	24175735	-	AGG	CGAGGAGGGGAGGCAGTGAG	ACTGCCTCC	9	TCATTCCTCTG	11	TCATTCCTCTGACTGCCTCC	11	0	0.666667	-0.1392		TCTCCATCTATAGCTGGAAAAGTCATTCCTCTCACTGCCTCCCCTCCTCGTAGCG	55	GTCACAACACATCCAA	1	CTGTATGGCA	GCGAGAAAAGCCTTGTTTGCGAGGAGGGGAGGCAGTGAGGTTTGGAGACGTTGACTATCGTCTCGGTGCTCATTCCTCTGACTGCCTCCCGCGGTTCTATCTAGTTACGCGTTAAACCAACTAGAATTTTTTTGAGTCAGATCTGAATGGATCTCTCCATCTATAGCTGGAAAAGTCATTCCTCTCACTGCCTCCCCTCCTCGTAGCGGTCACAACACATCCAACTGTATGGCAGGTAAGCTC	CCTCTCACTGC	CCTCTgACTGC	TCTCCATCTATAGCTGGAAAAGTCATTCCTCTgACTGCCTCCCCTCCTCGTAGCG	ENST00000644036.2:c.987-21C>G	-	INTRONIC	124	0.000270215	0	82	0.000148161	3.65854	505	0.00020787	35.0495	870	0.000243281	38.8506	837	0.000272559	71.6846	821
41	SMARCB1	chr22	23833551	23833551	SNV	C	T	24175750	-	AGG	AGAGGGTTCTCGCTACGAGG	CGTAGCGAGAACCCT	15	ATTCCTCTTACTGCCTCCCCTCCT	24	ATTCCTCTTACTGCCTCCCCTCCTCGTAGCGAGAACCCT	9	15	0.6	0.3347		GGAAAAGTCATTCCTCTCACTGCCTCCCCTCCTCGTAGCGAGAACCCTCTGCCCA	55	CGATCGGGTTCACCTC	1	CTGTATGGCA	GCGAGAAAAGCCTTGTTTGAGAGGGTTCTCGCTACGAGGGTTTGGAGACGTTGACTATCGTCTCGGTGCATTCCTCTTACTGCCTCCCCTCCTCGTAGCGAGAACCCTCGCGGTTCTATCTAGTTACGCGTTAAACCAACTAGAATTTTTTTGGGAAAAGTCATTCCTCTCACTGCCTCCCCTCCTCGTAGCGAGAACCCTCTGCCCACGATCGGGTTCACCTCCTGTATGGCAGGTAAGCTC	CCTCTCACTGC	CCTCTtACTGC	GGAAAAGTCATTCCTCTtACTGCCTCCCCTCCTCGTAGCGAGAACCCTCTGCCCA	ENST00000644036.2:c.987-21C>T	-	INTRONIC	0	2.16172e-06		5	1.07104e-05		17	7.3946e-06	0	21	6.14488e-06	0	8	2.92724e-06		48
41	SMARCB1	chr22	23833551	23833551	SNV	C	T	24175750	-	AGG	AGAGGGTTCTCGCTACGAGG	CGTAGCGAGAACCCT	15	TTCCTCTTACTGCCTCCCCTCCT	23	TTCCTCTTACTGCCTCCCCTCCTCGTAGCGAGAACCCT	8	15	0.6	0.3347		GGAAAAGTCATTCCTCTCACTGCCTCCCCTCCTCGTAGCGAGAACCCTCTGCCCA	55	ATTACTCCAACACCTA	1	CTGTATGGCA	GCGAGAAAAGCCTTGTTTGAGAGGGTTCTCGCTACGAGGGTTTGGAGACGTTGACTATCGTCTCGGTGCTTCCTCTTACTGCCTCCCCTCCTCGTAGCGAGAACCCTCGCGGTTCTATCTAGTTACGCGTTAAACCAACTAGAATTTTTTTGAGGAAAAGTCATTCCTCTCACTGCCTCCCCTCCTCGTAGCGAGAACCCTCTGCCCAATTACTCCAACACCTACTGTATGGCAGGTAAGCTC	CCTCTCACTGC	CCTCTtACTGC	GGAAAAGTCATTCCTCTtACTGCCTCCCCTCCTCGTAGCGAGAACCCTCTGCCCA	ENST00000644036.2:c.987-21C>T	-	INTRONIC	0	2.16172e-06		0	1.78507e-06		2	1.23243e-06		11	3.35175e-06	0	2	9.75747e-07		3
41	SMARCB1	chr22	23833551	23833551	SNV	C	T	24175750	-	AGG	AGAGGGTTCTCGCTACGAGG	CGTAGCGAGAACC	13	TTCCTCTTACTGCCTCCCCTCCT	23	TTCCTCTTACTGCCTCCCCTCCTCGTAGCGAGAACC	8	15	0.615385	0.3347		GGAAAAGTCATTCCTCTCACTGCCTCCCCTCCTCGTAGCGAGAACCCTCTGCCCA	55	CCTATTACACCGGAAA	1	CTGTATGGCA	GCGAGAAAAGCCTTGTTTGAGAGGGTTCTCGCTACGAGGGTTTGGAGACGTTGACTATCGTCTCGGTGCTTCCTCTTACTGCCTCCCCTCCTCGTAGCGAGAACCCGCGGTTCTATCTAGTTACGCGTTAAACCAACTAGAATTTTTTTGAGTGGAAAAGTCATTCCTCTCACTGCCTCCCCTCCTCGTAGCGAGAACCCTCTGCCCACCTATTACACCGGAAACTGTATGGCAGGTAAGCTC	CCTCTCACTGC	CCTCTtACTGC	GGAAAAGTCATTCCTCTtACTGCCTCCCCTCCTCGTAGCGAGAACCCTCTGCCCA	ENST00000644036.2:c.987-21C>T	-	INTRONIC	1	4.32344e-06		0	1.78507e-06		4	2.05406e-06		14	4.18969e-06	0	22	7.48072e-06	0	35
41	SMARCB1	chr22	23833551	23833551	SNV	C	T	24175749	-	GGG	GAGGGTTCTCGCTACGAGGA	TCGTAGCGAGAAC	13	TCATTCCTCTTACTGCCTCCCCTCC	25	TCATTCCTCTTACTGCCTCCCCTCCTCGTAGCGAGAAC	11	14	0.538462	0.07475	38.7004	TGGAAAAGTCATTCCTCTCACTGCCTCCCCTCCTCGTAGCGAGAACCCTCTGCCC	55	CTGTGCTTCTATCCTA	1	CTGTATGGCA	GCGAGAAAAGCCTTGTTTGGAGGGTTCTCGCTACGAGGAGTTTGGAGACGTTGACTATCGTCTCGGTGCTCATTCCTCTTACTGCCTCCCCTCCTCGTAGCGAGAACCGCGGTTCTATCTAGTTACGCGTTAAACCAACTAGAATTTTTTTGATGGAAAAGTCATTCCTCTCACTGCCTCCCCTCCTCGTAGCGAGAACCCTCTGCCCCTGTGCTTCTATCCTACTGTATGGCAGGTAAGCTC	CCTCTCACTGC	CCTCTtACTGC	TGGAAAAGTCATTCCTCTtACTGCCTCCCCTCCTCGTAGCGAGAACCCTCTGCCC	ENST00000644036.2:c.987-21C>T	-	INTRONIC	0	2.16172e-06		0	1.78507e-06		0	4.10811e-07		8	2.51382e-06		6	2.27674e-06		5
41	SMARCB1	chr22	23833551	23833551	SNV	C	T	24175749	-	GGG	GAGGGTTCTCGCTACGAGGA	TCGTAGCGA	9	TCATTCCTCTTACTGCCTCCCCTCC	25	TCATTCCTCTTACTGCCTCCCCTCCTCGTAGCGA	11	14	0.555556	0.07475	37.6007	TGGAAAAGTCATTCCTCTCACTGCCTCCCCTCCTCGTAGCGAGAACCCTCTGCCC	55	CTGCCTATCCGTAGTA	1	CTGTATGGCA	GCGAGAAAAGCCTTGTTTGGAGGGTTCTCGCTACGAGGAGTTTGGAGACGTTGACTATCGTCTCGGTGCTCATTCCTCTTACTGCCTCCCCTCCTCGTAGCGACGCGGTTCTATCTAGTTACGCGTTAAACCAACTAGAATTTTTTTGAGTCATGGAAAAGTCATTCCTCTCACTGCCTCCCCTCCTCGTAGCGAGAACCCTCTGCCCCTGCCTATCCGTAGTACTGTATGGCAGGTAAGCTC	CCTCTCACTGC	CCTCTtACTGC	TGGAAAAGTCATTCCTCTtACTGCCTCCCCTCCTCGTAGCGAGAACCCTCTGCCC	ENST00000644036.2:c.987-21C>T	-	INTRONIC	0	2.16172e-06		0	1.78507e-06		11	4.92973e-06	0	18	5.30694e-06	0	16	5.52923e-06	0	22
41	SMARCB1	chr22	23833551	23833551	SNV	C	T	24175749	-	GGG	GAGGGTTCTCGCTACGAGGA	TCGTAGCGAGAAC	13	ATTCCTCTTACTGCCTCCCCTCC	23	ATTCCTCTTACTGCCTCCCCTCCTCGTAGCGAGAAC	9	14	0.538462	0.07475	47.5719	TGGAAAAGTCATTCCTCTCACTGCCTCCCCTCCTCGTAGCGAGAACCCTCTGCCC	55	TGAGGGACAGGACCCT	1	CTGTATGGCA	GCGAGAAAAGCCTTGTTTGGAGGGTTCTCGCTACGAGGAGTTTGGAGACGTTGACTATCGTCTCGGTGCATTCCTCTTACTGCCTCCCCTCCTCGTAGCGAGAACCGCGGTTCTATCTAGTTACGCGTTAAACCAACTAGAATTTTTTTGAGTTGGAAAAGTCATTCCTCTCACTGCCTCCCCTCCTCGTAGCGAGAACCCTCTGCCCTGAGGGACAGGACCCTCTGTATGGCAGGTAAGCTC	CCTCTCACTGC	CCTCTtACTGC	TGGAAAAGTCATTCCTCTtACTGCCTCCCCTCCTCGTAGCGAGAACCCTCTGCCC	ENST00000644036.2:c.987-21C>T	-	INTRONIC	1	4.32344e-06		1	3.57015e-06		7	3.28649e-06		11	3.35175e-06	0	8	2.92724e-06		27
41	SMARCB1	chr22	23833551	23833551	SNV	C	T	24175735	-	AGG	CGAGGAGGGGAGGCAGTGAG	ACTGCCTCCCCTCCT	15	TCATTCCTCTT	11	TCATTCCTCTTACTGCCTCCCCTCCT	11	0	0.666667	-0.1392		TCTCCATCTATAGCTGGAAAAGTCATTCCTCTCACTGCCTCCCCTCCTCGTAGCG	55	TGCGCAGCAATCCAAC	1	CTGTATGGCA	GCGAGAAAAGCCTTGTTTGCGAGGAGGGGAGGCAGTGAGGTTTGGAGACGTTGACTATCGTCTCGGTGCTCATTCCTCTTACTGCCTCCCCTCCTCGCGGTTCTATCTAGTTACGCGTTAAACCAACTAGAATTTTTTTGAGTCAGATCTGAATCTCCATCTATAGCTGGAAAAGTCATTCCTCTCACTGCCTCCCCTCCTCGTAGCGTGCGCAGCAATCCAACCTGTATGGCAGGTAAGCTC	CCTCTCACTGC	CCTCTtACTGC	TCTCCATCTATAGCTGGAAAAGTCATTCCTCTtACTGCCTCCCCTCCTCGTAGCG	ENST00000644036.2:c.987-21C>T	-	INTRONIC	0	2.16172e-06		14	2.67761e-05	0	65	2.71135e-05	0	61	1.73174e-05	0	54	1.78887e-05	0	49
41	SMARCB1	chr22	23833551	23833551	SNV	C	T	24175735	-	AGG	CGAGGAGGGGAGGCAGTGAG	ACTGCCTCC	9	GTCATTCCTCTT	12	GTCATTCCTCTTACTGCCTCC	12	0	0.666667	-0.1392		TCTCCATCTATAGCTGGAAAAGTCATTCCTCTCACTGCCTCCCCTCCTCGTAGCG	55	GGGTCTGGTTCGGGCT	1	CTGTATGGCA	GCGAGAAAAGCCTTGTTTGCGAGGAGGGGAGGCAGTGAGGTTTGGAGACGTTGACTATCGTCTCGGTGCGTCATTCCTCTTACTGCCTCCCGCGGTTCTATCTAGTTACGCGTTAAACCAACTAGAATTTTTTTGAGTCAGATCTGAATGGATTCTCCATCTATAGCTGGAAAAGTCATTCCTCTCACTGCCTCCCCTCCTCGTAGCGGGGTCTGGTTCGGGCTCTGTATGGCAGGTAAGCTC	CCTCTCACTGC	CCTCTtACTGC	TCTCCATCTATAGCTGGAAAAGTCATTCCTCTtACTGCCTCCCCTCCTCGTAGCG	ENST00000644036.2:c.987-21C>T	-	INTRONIC	295	0.000639869	0	446	0.000797928	0	1567	0.000644152	0.446713	2491	0.000696048	0.481734	1825	0.000593904	2.35616	2294
41	SMARCB1	chr22	23833551	23833551	SNV	C	T	24175735	-	AGG	CGAGGAGGGGAGGCAGTGAG	ACTGCCTCC	9	TCATTCCTCTT	11	TCATTCCTCTTACTGCCTCC	11	0	0.666667	-0.1392		TCTCCATCTATAGCTGGAAAAGTCATTCCTCTCACTGCCTCCCCTCCTCGTAGCG	55	CACCAGGAGTATCGAA	1	CTGTATGGCA	GCGAGAAAAGCCTTGTTTGCGAGGAGGGGAGGCAGTGAGGTTTGGAGACGTTGACTATCGTCTCGGTGCTCATTCCTCTTACTGCCTCCCGCGGTTCTATCTAGTTACGCGTTAAACCAACTAGAATTTTTTTGAGTCAGATCTGAATGGATCTCTCCATCTATAGCTGGAAAAGTCATTCCTCTCACTGCCTCCCCTCCTCGTAGCGCACCAGGAGTATCGAACTGTATGGCAGGTAAGCTC	CCTCTCACTGC	CCTCTtACTGC	TCTCCATCTATAGCTGGAAAAGTCATTCCTCTtACTGCCTCCCCTCCTCGTAGCG	ENST00000644036.2:c.987-21C>T	-	INTRONIC	43	9.51156e-05	2.32558	39	7.14029e-05	0	369	0.000152	0.271003	639	0.00017876	0	460	0.00014994	1.08696	620
42	SMARCB1	chr22	23833552	23833552	SNV	A	C	24175750	-	AGG	AGAGGGTTCTCGCTACGAGG	CGTAGCGAGAACCCT	15	TTCCTCTCCCTGCCTCCCCTCCT	23	TTCCTCTCCCTGCCTCCCCTCCTCGTAGCGAGAACCCT	9	14	0.6	0.3347		GGAAAAGTCATTCCTCTCACTGCCTCCCCTCCTCGTAGCGAGAACCCTCTGCCCA	55	ACGAGGACAAGTAATG	1	CTGTATGGCA	GCGAGAAAAGCCTTGTTTGAGAGGGTTCTCGCTACGAGGGTTTGGAGACGTTGACTATCGTCTCGGTGCTTCCTCTCCCTGCCTCCCCTCCTCGTAGCGAGAACCCTCGCGGTTCTATCTAGTTACGCGTTAAACCAACTAGAATTTTTTTGAGGAAAAGTCATTCCTCTCACTGCCTCCCCTCCTCGTAGCGAGAACCCTCTGCCCAACGAGGACAAGTAATGCTGTATGGCAGGTAAGCTC	CTCTCACTGCC	CTCTCcCTGCC	GGAAAAGTCATTCCTCTCcCTGCCTCCCCTCCTCGTAGCGAGAACCCTCTGCCCA	ENST00000644036.2:c.987-20A>C	-	INTRONIC	0	2.16172e-06		0	1.78507e-06		8	3.6973e-06		7	2.2345e-06		6	2.27674e-06		6
42	SMARCB1	chr22	23833552	23833552	SNV	A	C	24175750	-	AGG	AGAGGGTTCTCGCTACGAGG	CGTAGCGAGAACCCT	15	ATTCCTCTCCCTGCCTCCCCTCCT	24	ATTCCTCTCCCTGCCTCCCCTCCTCGTAGCGAGAACCCT	10	14	0.6	0.3347		GGAAAAGTCATTCCTCTCACTGCCTCCCCTCCTCGTAGCGAGAACCCTCTGCCCA	55	GACTGCGGTGAGCGAT	1	CTGTATGGCA	GCGAGAAAAGCCTTGTTTGAGAGGGTTCTCGCTACGAGGGTTTGGAGACGTTGACTATCGTCTCGGTGCATTCCTCTCCCTGCCTCCCCTCCTCGTAGCGAGAACCCTCGCGGTTCTATCTAGTTACGCGTTAAACCAACTAGAATTTTTTTGGGAAAAGTCATTCCTCTCACTGCCTCCCCTCCTCGTAGCGAGAACCCTCTGCCCAGACTGCGGTGAGCGATCTGTATGGCAGGTAAGCTC	CTCTCACTGCC	CTCTCcCTGCC	GGAAAAGTCATTCCTCTCcCTGCCTCCCCTCCTCGTAGCGAGAACCCTCTGCCCA	ENST00000644036.2:c.987-20A>C	-	INTRONIC	13	3.02641e-05	0	0	1.78507e-06		12	5.34054e-06	0	12	3.63107e-06	0	14	4.87873e-06	0	30
42	SMARCB1	chr22	23833552	23833552	SNV	A	C	24175750	-	AGG	AGAGGGTTCTCGCTACGAGG	CGTAGCGAGAACCCT	15	TCCTCTCCCTGCCTCCCCTCCT	22	TCCTCTCCCTGCCTCCCCTCCTCGTAGCGAGAACCCT	8	14	0.6	0.3347		GGAAAAGTCATTCCTCTCACTGCCTCCCCTCCTCGTAGCGAGAACCCTCTGCCCA	55	TCGGTAACACGGCTAC	1	CTGTATGGCA	GCGAGAAAAGCCTTGTTTGAGAGGGTTCTCGCTACGAGGGTTTGGAGACGTTGACTATCGTCTCGGTGCTCCTCTCCCTGCCTCCCCTCCTCGTAGCGAGAACCCTCGCGGTTCTATCTAGTTACGCGTTAAACCAACTAGAATTTTTTTGAGGGAAAAGTCATTCCTCTCACTGCCTCCCCTCCTCGTAGCGAGAACCCTCTGCCCATCGGTAACACGGCTACCTGTATGGCAGGTAAGCTC	CTCTCACTGCC	CTCTCcCTGCC	GGAAAAGTCATTCCTCTCcCTGCCTCCCCTCCTCGTAGCGAGAACCCTCTGCCCA	ENST00000644036.2:c.987-20A>C	-	INTRONIC	0	2.16172e-06		0	1.78507e-06		1	8.21622e-07		4	1.39656e-06		0	3.25249e-07		4
42	SMARCB1	chr22	23833552	23833552	SNV	A	C	24175745	-	AGG	GTTCTCGCTACGAGGAGGGG	CTCCTCGTA	9	ATTCCTCTCCCTGCCTCCC	19	ATTCCTCTCCCTGCCTCCCCTCCTCGTA	10	9	0.555556	-0.1785	56.8304	TAGCTGGAAAAGTCATTCCTCTCACTGCCTCCCCTCCTCGTAGCGAGAACCCTCT	55	CTCTACGTCCTGCTTG	1	CTGTATGGCA	GCGAGAAAAGCCTTGTTTGGTTCTCGCTACGAGGAGGGGGTTTGGAGACGTTGACTATCGTCTCGGTGCATTCCTCTCCCTGCCTCCCCTCCTCGTACGCGGTTCTATCTAGTTACGCGTTAAACCAACTAGAATTTTTTTGAGTCAGATCTGTAGCTGGAAAAGTCATTCCTCTCACTGCCTCCCCTCCTCGTAGCGAGAACCCTCTCTCTACGTCCTGCTTGCTGTATGGCAGGTAAGCTC	CTCTCACTGCC	CTCTCcCTGCC	TAGCTGGAAAAGTCATTCCTCTCcCTGCCTCCCCTCCTCGTAGCGAGAACCCTCT	ENST00000644036.2:c.987-20A>C	-	INTRONIC	3	8.64687e-06		11	2.14209e-05	0	41	1.72541e-05	14.6341	43	1.22898e-05	4.65116	41	1.36605e-05	21.9512	60
42	SMARCB1	chr22	23833552	23833552	SNV	A	C	24175749	-	GGG	GAGGGTTCTCGCTACGAGGA	TCGTAGCGAGAAC	13	TTCCTCTCCCTGCCTCCCCTCC	22	TTCCTCTCCCTGCCTCCCCTCCTCGTAGCGAGAAC	9	13	0.538462	0.07475	59.1675	TGGAAAAGTCATTCCTCTCACTGCCTCCCCTCCTCGTAGCGAGAACCCTCTGCCC	55	TCTTCGGTCTGGAGCC	1	CTGTATGGCA	GCGAGAAAAGCCTTGTTTGGAGGGTTCTCGCTACGAGGAGTTTGGAGACGTTGACTATCGTCTCGGTGCTTCCTCTCCCTGCCTCCCCTCCTCGTAGCGAGAACCGCGGTTCTATCTAGTTACGCGTTAAACCAACTAGAATTTTTTTGAGTCTGGAAAAGTCATTCCTCTCACTGCCTCCCCTCCTCGTAGCGAGAACCCTCTGCCCTCTTCGGTCTGGAGCCCTGTATGGCAGGTAAGCTC	CTCTCACTGCC	CTCTCcCTGCC	TGGAAAAGTCATTCCTCTCcCTGCCTCCCCTCCTCGTAGCGAGAACCCTCTGCCC	ENST00000644036.2:c.987-20A>C	-	INTRONIC	0	2.16172e-06		1	3.57015e-06		7	3.28649e-06		25	7.26213e-06	20	7	2.60199e-06		13
42	SMARCB1	chr22	23833552	23833552	SNV	A	C	24175749	-	GGG	GAGGGTTCTCGCTACGAGGA	TCGTAGCGAGAACCC	15	ATTCCTCTCCCTGCCTCCCCTCC	23	ATTCCTCTCCCTGCCTCCCCTCCTCGTAGCGAGAACCC	10	13	0.6	0.07475	63.6953	TGGAAAAGTCATTCCTCTCACTGCCTCCCCTCCTCGTAGCGAGAACCCTCTGCCC	55	TGAGCATCATCCGGGT	1	CTGTATGGCA	GCGAGAAAAGCCTTGTTTGGAGGGTTCTCGCTACGAGGAGTTTGGAGACGTTGACTATCGTCTCGGTGCATTCCTCTCCCTGCCTCCCCTCCTCGTAGCGAGAACCCCGCGGTTCTATCTAGTTACGCGTTAAACCAACTAGAATTTTTTTGATGGAAAAGTCATTCCTCTCACTGCCTCCCCTCCTCGTAGCGAGAACCCTCTGCCCTGAGCATCATCCGGGTCTGTATGGCAGGTAAGCTC	CTCTCACTGCC	CTCTCcCTGCC	TGGAAAAGTCATTCCTCTCcCTGCCTCCCCTCCTCGTAGCGAGAACCCTCTGCCC	ENST00000644036.2:c.987-20A>C	-	INTRONIC	0	2.16172e-06		24	4.46268e-05	0	2	1.23243e-06		2	8.37939e-07		3	1.301e-06		2
42	SMARCB1	chr22	23833552	23833552	SNV	A	C	24175749	-	GGG	GAGGGTTCTCGCTACGAGGA	TCGTAGCGA	9	TCCTCTCCCTGCCTCCCCTCC	21	TCCTCTCCCTGCCTCCCCTCCTCGTAGCGA	8	13	0.555556	0.07475	58.3321	TGGAAAAGTCATTCCTCTCACTGCCTCCCCTCCTCGTAGCGAGAACCCTCTGCCC	55	TCACGAACATCCAACA	1	CTGTATGGCA	GCGAGAAAAGCCTTGTTTGGAGGGTTCTCGCTACGAGGAGTTTGGAGACGTTGACTATCGTCTCGGTGCTCCTCTCCCTGCCTCCCCTCCTCGTAGCGACGCGGTTCTATCTAGTTACGCGTTAAACCAACTAGAATTTTTTTGAGTCAGATCTGGAAAAGTCATTCCTCTCACTGCCTCCCCTCCTCGTAGCGAGAACCCTCTGCCCTCACGAACATCCAACACTGTATGGCAGGTAAGCTC	CTCTCACTGCC	CTCTCcCTGCC	TGGAAAAGTCATTCCTCTCcCTGCCTCCCCTCCTCGTAGCGAGAACCCTCTGCCC	ENST00000644036.2:c.987-20A>C	-	INTRONIC	0	2.16172e-06		1	3.57015e-06		2	1.23243e-06		3	1.11725e-06		0	3.25249e-07		6
43	SMARCB1	chr22	23833552	23833552	SNV	A	G	24175750	-	AGG	AGAGGGTTCTCGCTACGAGG	CGTAGCGAGAACCCT	15	TTCCTCTCGCTGCCTCCCCTCCT	23	TTCCTCTCGCTGCCTCCCCTCCTCGTAGCGAGAACCCT	9	14	0.6	0.3347		GGAAAAGTCATTCCTCTCACTGCCTCCCCTCCTCGTAGCGAGAACCCTCTGCCCA	55	GAAATGACACGCTTTC	1	CTGTATGGCA	GCGAGAAAAGCCTTGTTTGAGAGGGTTCTCGCTACGAGGGTTTGGAGACGTTGACTATCGTCTCGGTGCTTCCTCTCGCTGCCTCCCCTCCTCGTAGCGAGAACCCTCGCGGTTCTATCTAGTTACGCGTTAAACCAACTAGAATTTTTTTGAGGAAAAGTCATTCCTCTCACTGCCTCCCCTCCTCGTAGCGAGAACCCTCTGCCCAGAAATGACACGCTTTCCTGTATGGCAGGTAAGCTC	CTCTCACTGCC	CTCTCgCTGCC	GGAAAAGTCATTCCTCTCgCTGCCTCCCCTCCTCGTAGCGAGAACCCTCTGCCCA	ENST00000644036.2:c.987-20A>G	-	INTRONIC	0	2.16172e-06		4	8.92537e-06		5	2.46487e-06		9	2.79313e-06		8	2.92724e-06		13
43	SMARCB1	chr22	23833552	23833552	SNV	A	G	24175750	-	AGG	AGAGGGTTCTCGCTACGAGG	CGTAGCGAGAACCCT	15	ATTCCTCTCGCTGCCTCCCCTCCT	24	ATTCCTCTCGCTGCCTCCCCTCCTCGTAGCGAGAACCCT	10	14	0.6	0.3347		GGAAAAGTCATTCCTCTCACTGCCTCCCCTCCTCGTAGCGAGAACCCTCTGCCCA	55	CAGCGACAGTCTTGCA	1	CTGTATGGCA	GCGAGAAAAGCCTTGTTTGAGAGGGTTCTCGCTACGAGGGTTTGGAGACGTTGACTATCGTCTCGGTGCATTCCTCTCGCTGCCTCCCCTCCTCGTAGCGAGAACCCTCGCGGTTCTATCTAGTTACGCGTTAAACCAACTAGAATTTTTTTGGGAAAAGTCATTCCTCTCACTGCCTCCCCTCCTCGTAGCGAGAACCCTCTGCCCACAGCGACAGTCTTGCACTGTATGGCAGGTAAGCTC	CTCTCACTGCC	CTCTCgCTGCC	GGAAAAGTCATTCCTCTCgCTGCCTCCCCTCCTCGTAGCGAGAACCCTCTGCCCA	ENST00000644036.2:c.987-20A>G	-	INTRONIC	0	2.16172e-06		0	1.78507e-06		7	3.28649e-06		16	4.74832e-06	0	12	4.22823e-06	0	16
43	SMARCB1	chr22	23833552	23833552	SNV	A	G	24175750	-	AGG	AGAGGGTTCTCGCTACGAGG	CGTAGCGAGAACCCT	15	TCCTCTCGCTGCCTCCCCTCCT	22	TCCTCTCGCTGCCTCCCCTCCTCGTAGCGAGAACCCT	8	14	0.6	0.3347		GGAAAAGTCATTCCTCTCACTGCCTCCCCTCCTCGTAGCGAGAACCCTCTGCCCA	55	AGAGCGAGTATCGCAT	1	CTGTATGGCA	GCGAGAAAAGCCTTGTTTGAGAGGGTTCTCGCTACGAGGGTTTGGAGACGTTGACTATCGTCTCGGTGCTCCTCTCGCTGCCTCCCCTCCTCGTAGCGAGAACCCTCGCGGTTCTATCTAGTTACGCGTTAAACCAACTAGAATTTTTTTGAGGGAAAAGTCATTCCTCTCACTGCCTCCCCTCCTCGTAGCGAGAACCCTCTGCCCAAGAGCGAGTATCGCATCTGTATGGCAGGTAAGCTC	CTCTCACTGCC	CTCTCgCTGCC	GGAAAAGTCATTCCTCTCgCTGCCTCCCCTCCTCGTAGCGAGAACCCTCTGCCCA	ENST00000644036.2:c.987-20A>G	-	INTRONIC	5	1.29703e-05		12	2.3206e-05	0	21	9.03784e-06	4.7619	48	1.36863e-05	0	49	1.62624e-05	0	88
43	SMARCB1	chr22	23833552	23833552	SNV	A	G	24175749	-	GGG	GAGGGTTCTCGCTACGAGGA	TCGTAGCGAGAAC	13	TTCCTCTCGCTGCCTCCCCTCC	22	TTCCTCTCGCTGCCTCCCCTCCTCGTAGCGAGAAC	9	13	0.538462	0.07475	53.8835	TGGAAAAGTCATTCCTCTCACTGCCTCCCCTCCTCGTAGCGAGAACCCTCTGCCC	55	TCGGTAACACAGATTC	1	CTGTATGGCA	GCGAGAAAAGCCTTGTTTGGAGGGTTCTCGCTACGAGGAGTTTGGAGACGTTGACTATCGTCTCGGTGCTTCCTCTCGCTGCCTCCCCTCCTCGTAGCGAGAACCGCGGTTCTATCTAGTTACGCGTTAAACCAACTAGAATTTTTTTGAGTCTGGAAAAGTCATTCCTCTCACTGCCTCCCCTCCTCGTAGCGAGAACCCTCTGCCCTCGGTAACACAGATTCCTGTATGGCAGGTAAGCTC	CTCTCACTGCC	CTCTCgCTGCC	TGGAAAAGTCATTCCTCTCgCTGCCTCCCCTCCTCGTAGCGAGAACCCTCTGCCC	ENST00000644036.2:c.987-20A>G	-	INTRONIC	0	2.16172e-06		4	8.92537e-06		8	3.6973e-06		15	4.46901e-06	6.66667	18	6.17973e-06	0	38
43	SMARCB1	chr22	23833552	23833552	SNV	A	G	24175749	-	GGG	GAGGGTTCTCGCTACGAGGA	TCGTAGCGAGAAC	13	ATTCCTCTCGCTGCCTCCCCTCC	23	ATTCCTCTCGCTGCCTCCCCTCCTCGTAGCGAGAAC	10	13	0.538462	0.07475	59.6892	TGGAAAAGTCATTCCTCTCACTGCCTCCCCTCCTCGTAGCGAGAACCCTCTGCCC	55	CACAAACAGAATAGGG	1	CTGTATGGCA	GCGAGAAAAGCCTTGTTTGGAGGGTTCTCGCTACGAGGAGTTTGGAGACGTTGACTATCGTCTCGGTGCATTCCTCTCGCTGCCTCCCCTCCTCGTAGCGAGAACCGCGGTTCTATCTAGTTACGCGTTAAACCAACTAGAATTTTTTTGAGTTGGAAAAGTCATTCCTCTCACTGCCTCCCCTCCTCGTAGCGAGAACCCTCTGCCCCACAAACAGAATAGGGCTGTATGGCAGGTAAGCTC	CTCTCACTGCC	CTCTCgCTGCC	TGGAAAAGTCATTCCTCTCgCTGCCTCCCCTCCTCGTAGCGAGAACCCTCTGCCC	ENST00000644036.2:c.987-20A>G	-	INTRONIC	0	2.16172e-06		3	7.14029e-06		8	3.6973e-06		28	8.10007e-06	0	27	9.10697e-06	3.7037	30
43	SMARCB1	chr22	23833552	23833552	SNV	A	G	24175749	-	GGG	GAGGGTTCTCGCTACGAGGA	TCGTAGCGA	9	TCCTCTCGCTGCCTCCCCTCC	21	TCCTCTCGCTGCCTCCCCTCCTCGTAGCGA	8	13	0.555556	0.07475	57.3188	TGGAAAAGTCATTCCTCTCACTGCCTCCCCTCCTCGTAGCGAGAACCCTCTGCCC	55	CACCTTGCAAGTACCT	1	CTGTATGGCA	GCGAGAAAAGCCTTGTTTGGAGGGTTCTCGCTACGAGGAGTTTGGAGACGTTGACTATCGTCTCGGTGCTCCTCTCGCTGCCTCCCCTCCTCGTAGCGACGCGGTTCTATCTAGTTACGCGTTAAACCAACTAGAATTTTTTTGAGTCAGATCTGGAAAAGTCATTCCTCTCACTGCCTCCCCTCCTCGTAGCGAGAACCCTCTGCCCCACCTTGCAAGTACCTCTGTATGGCAGGTAAGCTC	CTCTCACTGCC	CTCTCgCTGCC	TGGAAAAGTCATTCCTCTCgCTGCCTCCCCTCCTCGTAGCGAGAACCCTCTGCCC	ENST00000644036.2:c.987-20A>G	-	INTRONIC	0	2.16172e-06		0	1.78507e-06		3	1.64324e-06		5	1.67588e-06		9	3.25249e-06		18
44	SMARCB1	chr22	23833552	23833552	SNV	A	T	24175750	-	AGG	AGAGGGTTCTCGCTACGAGG	CGTAGCGAGAACCCT	15	TTCCTCTCTCTGCCTCCCCTCCT	23	TTCCTCTCTCTGCCTCCCCTCCTCGTAGCGAGAACCCT	9	14	0.6	0.3347		GGAAAAGTCATTCCTCTCACTGCCTCCCCTCCTCGTAGCGAGAACCCTCTGCCCA	55	CCTTCGATCTTGCATT	1	CTGTATGGCA	GCGAGAAAAGCCTTGTTTGAGAGGGTTCTCGCTACGAGGGTTTGGAGACGTTGACTATCGTCTCGGTGCTTCCTCTCTCTGCCTCCCCTCCTCGTAGCGAGAACCCTCGCGGTTCTATCTAGTTACGCGTTAAACCAACTAGAATTTTTTTGAGGAAAAGTCATTCCTCTCACTGCCTCCCCTCCTCGTAGCGAGAACCCTCTGCCCACCTTCGATCTTGCATTCTGTATGGCAGGTAAGCTC	CTCTCACTGCC	CTCTCtCTGCC	GGAAAAGTCATTCCTCTCtCTGCCTCCCCTCCTCGTAGCGAGAACCCTCTGCCCA	ENST00000644036.2:c.987-20A>T	-	INTRONIC	0	2.16172e-06		9	1.78507e-05		6	2.87568e-06		14	4.18969e-06	0	10	3.57774e-06	0	29
44	SMARCB1	chr22	23833552	23833552	SNV	A	T	24175750	-	AGG	AGAGGGTTCTCGCTACGAGG	CGTAGCGAGAACCCT	15	ATTCCTCTCTCTGCCTCCCCTCCT	24	ATTCCTCTCTCTGCCTCCCCTCCTCGTAGCGAGAACCCT	10	14	0.6	0.3347		GGAAAAGTCATTCCTCTCACTGCCTCCCCTCCTCGTAGCGAGAACCCTCTGCCCA	55	CGGGTCATCTGTGCAA	1	CTGTATGGCA	GCGAGAAAAGCCTTGTTTGAGAGGGTTCTCGCTACGAGGGTTTGGAGACGTTGACTATCGTCTCGGTGCATTCCTCTCTCTGCCTCCCCTCCTCGTAGCGAGAACCCTCGCGGTTCTATCTAGTTACGCGTTAAACCAACTAGAATTTTTTTGGGAAAAGTCATTCCTCTCACTGCCTCCCCTCCTCGTAGCGAGAACCCTCTGCCCACGGGTCATCTGTGCAACTGTATGGCAGGTAAGCTC	CTCTCACTGCC	CTCTCtCTGCC	GGAAAAGTCATTCCTCTCtCTGCCTCCCCTCCTCGTAGCGAGAACCCTCTGCCCA	ENST00000644036.2:c.987-20A>T	-	INTRONIC	0	2.16172e-06		0	1.78507e-06		0	4.10811e-07		7	2.2345e-06		2	9.75747e-07		3
44	SMARCB1	chr22	23833552	23833552	SNV	A	T	24175750	-	AGG	AGAGGGTTCTCGCTACGAGG	CGTAGCGAGAACCCT	15	TCCTCTCTCTGCCTCCCCTCCT	22	TCCTCTCTCTGCCTCCCCTCCTCGTAGCGAGAACCCT	8	14	0.6	0.3347		GGAAAAGTCATTCCTCTCACTGCCTCCCCTCCTCGTAGCGAGAACCCTCTGCCCA	55	GCACATATCCTGTACC	1	CTGTATGGCA	GCGAGAAAAGCCTTGTTTGAGAGGGTTCTCGCTACGAGGGTTTGGAGACGTTGACTATCGTCTCGGTGCTCCTCTCTCTGCCTCCCCTCCTCGTAGCGAGAACCCTCGCGGTTCTATCTAGTTACGCGTTAAACCAACTAGAATTTTTTTGAGGGAAAAGTCATTCCTCTCACTGCCTCCCCTCCTCGTAGCGAGAACCCTCTGCCCAGCACATATCCTGTACCCTGTATGGCAGGTAAGCTC	CTCTCACTGCC	CTCTCtCTGCC	GGAAAAGTCATTCCTCTCtCTGCCTCCCCTCCTCGTAGCGAGAACCCTCTGCCCA	ENST00000644036.2:c.987-20A>T	-	INTRONIC	0	2.16172e-06		1	3.57015e-06		3	1.64324e-06		4	1.39656e-06		3	1.301e-06		13
44	SMARCB1	chr22	23833552	23833552	SNV	A	T	24175749	-	GGG	GAGGGTTCTCGCTACGAGGA	TCGTAGCGAGAAC	13	TTCCTCTCTCTGCCTCCCCTCC	22	TTCCTCTCTCTGCCTCCCCTCCTCGTAGCGAGAAC	9	13	0.538462	0.07475	49.9752	TGGAAAAGTCATTCCTCTCACTGCCTCCCCTCCTCGTAGCGAGAACCCTCTGCCC	55	TATTACCCACATGACT	1	CTGTATGGCA	GCGAGAAAAGCCTTGTTTGGAGGGTTCTCGCTACGAGGAGTTTGGAGACGTTGACTATCGTCTCGGTGCTTCCTCTCTCTGCCTCCCCTCCTCGTAGCGAGAACCGCGGTTCTATCTAGTTACGCGTTAAACCAACTAGAATTTTTTTGAGTCTGGAAAAGTCATTCCTCTCACTGCCTCCCCTCCTCGTAGCGAGAACCCTCTGCCCTATTACCCACATGACTCTGTATGGCAGGTAAGCTC	CTCTCACTGCC	CTCTCtCTGCC	TGGAAAAGTCATTCCTCTCtCTGCCTCCCCTCCTCGTAGCGAGAACCCTCTGCCC	ENST00000644036.2:c.987-20A>T	-	INTRONIC	0	2.16172e-06		0	1.78507e-06		1	8.21622e-07		1	5.58626e-07		0	3.25249e-07		5
44	SMARCB1	chr22	23833552	23833552	SNV	A	T	24175749	-	GGG	GAGGGTTCTCGCTACGAGGA	TCGTAGCGAGAAC	13	ATTCCTCTCTCTGCCTCCCCTCC	23	ATTCCTCTCTCTGCCTCCCCTCCTCGTAGCGAGAAC	10	13	0.538462	0.07475	48.6645	TGGAAAAGTCATTCCTCTCACTGCCTCCCCTCCTCGTAGCGAGAACCCTCTGCCC	55	TGCGGGTTCTGCCAGG	1	CTGTATGGCA	GCGAGAAAAGCCTTGTTTGGAGGGTTCTCGCTACGAGGAGTTTGGAGACGTTGACTATCGTCTCGGTGCATTCCTCTCTCTGCCTCCCCTCCTCGTAGCGAGAACCGCGGTTCTATCTAGTTACGCGTTAAACCAACTAGAATTTTTTTGAGTTGGAAAAGTCATTCCTCTCACTGCCTCCCCTCCTCGTAGCGAGAACCCTCTGCCCTGCGGGTTCTGCCAGGCTGTATGGCAGGTAAGCTC	CTCTCACTGCC	CTCTCtCTGCC	TGGAAAAGTCATTCCTCTCtCTGCCTCCCCTCCTCGTAGCGAGAACCCTCTGCCC	ENST00000644036.2:c.987-20A>T	-	INTRONIC	0	2.16172e-06		2	5.35522e-06		3	1.64324e-06		9	2.79313e-06		3	1.301e-06		7
44	SMARCB1	chr22	23833552	23833552	SNV	A	T	24175749	-	GGG	GAGGGTTCTCGCTACGAGGA	TCGTAGCGA	9	TCCTCTCTCTGCCTCCCCTCC	21	TCCTCTCTCTGCCTCCCCTCCTCGTAGCGA	8	13	0.555556	0.07475	53.2043	TGGAAAAGTCATTCCTCTCACTGCCTCCCCTCCTCGTAGCGAGAACCCTCTGCCC	55	TGAGCCGCAGCTTAAC	1	CTGTATGGCA	GCGAGAAAAGCCTTGTTTGGAGGGTTCTCGCTACGAGGAGTTTGGAGACGTTGACTATCGTCTCGGTGCTCCTCTCTCTGCCTCCCCTCCTCGTAGCGACGCGGTTCTATCTAGTTACGCGTTAAACCAACTAGAATTTTTTTGAGTCAGATCTGGAAAAGTCATTCCTCTCACTGCCTCCCCTCCTCGTAGCGAGAACCCTCTGCCCTGAGCCGCAGCTTAACCTGTATGGCAGGTAAGCTC	CTCTCACTGCC	CTCTCtCTGCC	TGGAAAAGTCATTCCTCTCtCTGCCTCCCCTCCTCGTAGCGAGAACCCTCTGCCC	ENST00000644036.2:c.987-20A>T	-	INTRONIC	0	2.16172e-06		1	3.57015e-06		1	8.21622e-07		5	1.67588e-06		0	3.25249e-07		3
45	SMARCB1	chr22	23833553	23833553	SNV	C	A	24175750	-	AGG	AGAGGGTTCTCGCTACGAGG	CGTAGCGAGAACCCT	15	ATTCCTCTCAATGCCTCCCCTCCT	24	ATTCCTCTCAATGCCTCCCCTCCTCGTAGCGAGAACCCT	11	13	0.6	0.3347		GGAAAAGTCATTCCTCTCACTGCCTCCCCTCCTCGTAGCGAGAACCCTCTGCCCA	55	GAATGAATCAAACGGG	1	CTGTATGGCA	GCGAGAAAAGCCTTGTTTGAGAGGGTTCTCGCTACGAGGGTTTGGAGACGTTGACTATCGTCTCGGTGCATTCCTCTCAATGCCTCCCCTCCTCGTAGCGAGAACCCTCGCGGTTCTATCTAGTTACGCGTTAAACCAACTAGAATTTTTTTGGGAAAAGTCATTCCTCTCACTGCCTCCCCTCCTCGTAGCGAGAACCCTCTGCCCAGAATGAATCAAACGGGCTGTATGGCAGGTAAGCTC	TCTCACTGCCT	TCTCAaTGCCT	GGAAAAGTCATTCCTCTCAaTGCCTCCCCTCCTCGTAGCGAGAACCCTCTGCCCA	ENST00000644036.2:c.987-19C>A	-	INTRONIC	1	4.32344e-06		1	3.57015e-06		12	5.34054e-06	0	9	2.79313e-06		16	5.52923e-06	0	25
45	SMARCB1	chr22	23833553	23833553	SNV	C	A	24175750	-	AGG	AGAGGGTTCTCGCTACGAGG	CGTAGCGAGAACCCT	15	TTCCTCTCAATGCCTCCCCTCCT	23	TTCCTCTCAATGCCTCCCCTCCTCGTAGCGAGAACCCT	10	13	0.6	0.3347		GGAAAAGTCATTCCTCTCACTGCCTCCCCTCCTCGTAGCGAGAACCCTCTGCCCA	55	CGGACACAGACCTAGG	1	CTGTATGGCA	GCGAGAAAAGCCTTGTTTGAGAGGGTTCTCGCTACGAGGGTTTGGAGACGTTGACTATCGTCTCGGTGCTTCCTCTCAATGCCTCCCCTCCTCGTAGCGAGAACCCTCGCGGTTCTATCTAGTTACGCGTTAAACCAACTAGAATTTTTTTGAGGAAAAGTCATTCCTCTCACTGCCTCCCCTCCTCGTAGCGAGAACCCTCTGCCCACGGACACAGACCTAGGCTGTATGGCAGGTAAGCTC	TCTCACTGCCT	TCTCAaTGCCT	GGAAAAGTCATTCCTCTCAaTGCCTCCCCTCCTCGTAGCGAGAACCCTCTGCCCA	ENST00000644036.2:c.987-19C>A	-	INTRONIC	0	2.16172e-06		0	1.78507e-06		6	2.87568e-06		7	2.2345e-06		3	1.301e-06		7
45	SMARCB1	chr22	23833553	23833553	SNV	C	A	24175750	-	AGG	AGAGGGTTCTCGCTACGAGG	CGTAGCGAGAACCCT	15	TCCTCTCAATGCCTCCCCTCCT	22	TCCTCTCAATGCCTCCCCTCCTCGTAGCGAGAACCCT	9	13	0.6	0.3347		GGAAAAGTCATTCCTCTCACTGCCTCCCCTCCTCGTAGCGAGAACCCTCTGCCCA	55	ATCTACTAGATCGATA	1	CTGTATGGCA	GCGAGAAAAGCCTTGTTTGAGAGGGTTCTCGCTACGAGGGTTTGGAGACGTTGACTATCGTCTCGGTGCTCCTCTCAATGCCTCCCCTCCTCGTAGCGAGAACCCTCGCGGTTCTATCTAGTTACGCGTTAAACCAACTAGAATTTTTTTGAGGGAAAAGTCATTCCTCTCACTGCCTCCCCTCCTCGTAGCGAGAACCCTCTGCCCAATCTACTAGATCGATACTGTATGGCAGGTAAGCTC	TCTCACTGCCT	TCTCAaTGCCT	GGAAAAGTCATTCCTCTCAaTGCCTCCCCTCCTCGTAGCGAGAACCCTCTGCCCA	ENST00000644036.2:c.987-19C>A	-	INTRONIC	1	4.32344e-06		2	5.35522e-06		10	4.51892e-06	0	10	3.07244e-06	0	11	3.90299e-06	0	21
45	SMARCB1	chr22	23833553	23833553	SNV	C	A	24175745	-	AGG	GTTCTCGCTACGAGGAGGGG	CTCCTCGTA	9	ATTCCTCTCAATGCCTCCC	19	ATTCCTCTCAATGCCTCCCCTCCTCGTA	11	8	0.555556	-0.1785	61.3797	TAGCTGGAAAAGTCATTCCTCTCACTGCCTCCCCTCCTCGTAGCGAGAACCCTCT	55	TGCTACCCAGTCGATT	1	CTGTATGGCA	GCGAGAAAAGCCTTGTTTGGTTCTCGCTACGAGGAGGGGGTTTGGAGACGTTGACTATCGTCTCGGTGCATTCCTCTCAATGCCTCCCCTCCTCGTACGCGGTTCTATCTAGTTACGCGTTAAACCAACTAGAATTTTTTTGAGTCAGATCTGTAGCTGGAAAAGTCATTCCTCTCACTGCCTCCCCTCCTCGTAGCGAGAACCCTCTTGCTACCCAGTCGATTCTGTATGGCAGGTAAGCTC	TCTCACTGCCT	TCTCAaTGCCT	TAGCTGGAAAAGTCATTCCTCTCAaTGCCTCCCCTCCTCGTAGCGAGAACCCTCT	ENST00000644036.2:c.987-19C>A	-	INTRONIC	4	1.08086e-05		1	3.57015e-06		47	1.97189e-05	2.12766	129	3.63107e-05	0.775194	77	2.53694e-05	10.3896	132
45	SMARCB1	chr22	23833553	23833553	SNV	C	A	24175749	-	GGG	GAGGGTTCTCGCTACGAGGA	TCGTAGCGAGAAC	13	TCCTCTCAATGCCTCCCCTCC	21	TCCTCTCAATGCCTCCCCTCCTCGTAGCGAGAAC	9	12	0.538462	0.07475	61.065	TGGAAAAGTCATTCCTCTCACTGCCTCCCCTCCTCGTAGCGAGAACCCTCTGCCC	55	GTTAAGCGTAGCGTAG	1	CTGTATGGCA	GCGAGAAAAGCCTTGTTTGGAGGGTTCTCGCTACGAGGAGTTTGGAGACGTTGACTATCGTCTCGGTGCTCCTCTCAATGCCTCCCCTCCTCGTAGCGAGAACCGCGGTTCTATCTAGTTACGCGTTAAACCAACTAGAATTTTTTTGAGTCATGGAAAAGTCATTCCTCTCACTGCCTCCCCTCCTCGTAGCGAGAACCCTCTGCCCGTTAAGCGTAGCGTAGCTGTATGGCAGGTAAGCTC	TCTCACTGCCT	TCTCAaTGCCT	TGGAAAAGTCATTCCTCTCAaTGCCTCCCCTCCTCGTAGCGAGAACCCTCTGCCC	ENST00000644036.2:c.987-19C>A	-	INTRONIC	0	2.16172e-06		0	1.78507e-06		7	3.28649e-06		9	2.79313e-06		13	4.55348e-06	0	21
45	SMARCB1	chr22	23833553	23833553	SNV	C	A	24175749	-	GGG	GAGGGTTCTCGCTACGAGGA	TCGTAGCGAGAACCC	15	TTCCTCTCAATGCCTCCCCTCC	22	TTCCTCTCAATGCCTCCCCTCCTCGTAGCGAGAACCC	10	12	0.6	0.07475	64.8879	TGGAAAAGTCATTCCTCTCACTGCCTCCCCTCCTCGTAGCGAGAACCCTCTGCCC	55	ATTGGTGTCACGACTA	1	CTGTATGGCA	GCGAGAAAAGCCTTGTTTGGAGGGTTCTCGCTACGAGGAGTTTGGAGACGTTGACTATCGTCTCGGTGCTTCCTCTCAATGCCTCCCCTCCTCGTAGCGAGAACCCCGCGGTTCTATCTAGTTACGCGTTAAACCAACTAGAATTTTTTTGAGTGGAAAAGTCATTCCTCTCACTGCCTCCCCTCCTCGTAGCGAGAACCCTCTGCCCATTGGTGTCACGACTACTGTATGGCAGGTAAGCTC	TCTCACTGCCT	TCTCAaTGCCT	TGGAAAAGTCATTCCTCTCAaTGCCTCCCCTCCTCGTAGCGAGAACCCTCTGCCC	ENST00000644036.2:c.987-19C>A	-	INTRONIC	0	2.16172e-06		0	1.78507e-06		1	8.21622e-07		5	1.67588e-06		0	3.25249e-07		10
45	SMARCB1	chr22	23833553	23833553	SNV	C	A	24175749	-	GGG	GAGGGTTCTCGCTACGAGGA	TCGTAGCGAGAACCC	15	ATTCCTCTCAATGCCTCCCCTCC	23	ATTCCTCTCAATGCCTCCCCTCCTCGTAGCGAGAACCC	11	12	0.6	0.07475	65.8655	TGGAAAAGTCATTCCTCTCACTGCCTCCCCTCCTCGTAGCGAGAACCCTCTGCCC	55	AGGTCATAGGCCATAG	1	CTGTATGGCA	GCGAGAAAAGCCTTGTTTGGAGGGTTCTCGCTACGAGGAGTTTGGAGACGTTGACTATCGTCTCGGTGCATTCCTCTCAATGCCTCCCCTCCTCGTAGCGAGAACCCCGCGGTTCTATCTAGTTACGCGTTAAACCAACTAGAATTTTTTTGATGGAAAAGTCATTCCTCTCACTGCCTCCCCTCCTCGTAGCGAGAACCCTCTGCCCAGGTCATAGGCCATAGCTGTATGGCAGGTAAGCTC	TCTCACTGCCT	TCTCAaTGCCT	TGGAAAAGTCATTCCTCTCAaTGCCTCCCCTCCTCGTAGCGAGAACCCTCTGCCC	ENST00000644036.2:c.987-19C>A	-	INTRONIC	0	2.16172e-06		1	3.57015e-06		0	4.10811e-07		0	2.79313e-07		1	6.50498e-07		2
46	SMARCB1	chr22	23833553	23833553	SNV	C	G	24175750	-	AGG	AGAGGGTTCTCGCTACGAGG	CGTAGCGAGAACCCT	15	ATTCCTCTCAGTGCCTCCCCTCCT	24	ATTCCTCTCAGTGCCTCCCCTCCTCGTAGCGAGAACCCT	11	13	0.6	0.3347		GGAAAAGTCATTCCTCTCACTGCCTCCCCTCCTCGTAGCGAGAACCCTCTGCCCA	55	CTTACCGAGGGAACGG	1	CTGTATGGCA	GCGAGAAAAGCCTTGTTTGAGAGGGTTCTCGCTACGAGGGTTTGGAGACGTTGACTATCGTCTCGGTGCATTCCTCTCAGTGCCTCCCCTCCTCGTAGCGAGAACCCTCGCGGTTCTATCTAGTTACGCGTTAAACCAACTAGAATTTTTTTGGGAAAAGTCATTCCTCTCACTGCCTCCCCTCCTCGTAGCGAGAACCCTCTGCCCACTTACCGAGGGAACGGCTGTATGGCAGGTAAGCTC	TCTCACTGCCT	TCTCAgTGCCT	GGAAAAGTCATTCCTCTCAgTGCCTCCCCTCCTCGTAGCGAGAACCCTCTGCCCA	ENST00000644036.2:c.987-19C>G	-	INTRONIC	0	2.16172e-06		1	3.57015e-06		1	8.21622e-07		3	1.11725e-06		6	2.27674e-06		13
46	SMARCB1	chr22	23833553	23833553	SNV	C	G	24175750	-	AGG	AGAGGGTTCTCGCTACGAGG	CGTAGCGAGAACCCT	15	TTCCTCTCAGTGCCTCCCCTCCT	23	TTCCTCTCAGTGCCTCCCCTCCTCGTAGCGAGAACCCT	10	13	0.6	0.3347		GGAAAAGTCATTCCTCTCACTGCCTCCCCTCCTCGTAGCGAGAACCCTCTGCCCA	55	CCTTCGAGTAGCGCTC	1	CTGTATGGCA	GCGAGAAAAGCCTTGTTTGAGAGGGTTCTCGCTACGAGGGTTTGGAGACGTTGACTATCGTCTCGGTGCTTCCTCTCAGTGCCTCCCCTCCTCGTAGCGAGAACCCTCGCGGTTCTATCTAGTTACGCGTTAAACCAACTAGAATTTTTTTGAGGAAAAGTCATTCCTCTCACTGCCTCCCCTCCTCGTAGCGAGAACCCTCTGCCCACCTTCGAGTAGCGCTCCTGTATGGCAGGTAAGCTC	TCTCACTGCCT	TCTCAgTGCCT	GGAAAAGTCATTCCTCTCAgTGCCTCCCCTCCTCGTAGCGAGAACCCTCTGCCCA	ENST00000644036.2:c.987-19C>G	-	INTRONIC	0	2.16172e-06		0	1.78507e-06		8	3.6973e-06		22	6.4242e-06	0	14	4.87873e-06	0	23
46	SMARCB1	chr22	23833553	23833553	SNV	C	G	24175750	-	AGG	AGAGGGTTCTCGCTACGAGG	CGTAGCGAGAACCCT	15	TCCTCTCAGTGCCTCCCCTCCT	22	TCCTCTCAGTGCCTCCCCTCCTCGTAGCGAGAACCCT	9	13	0.6	0.3347		GGAAAAGTCATTCCTCTCACTGCCTCCCCTCCTCGTAGCGAGAACCCTCTGCCCA	55	TAAACCGAGCTGATAA	1	CTGTATGGCA	GCGAGAAAAGCCTTGTTTGAGAGGGTTCTCGCTACGAGGGTTTGGAGACGTTGACTATCGTCTCGGTGCTCCTCTCAGTGCCTCCCCTCCTCGTAGCGAGAACCCTCGCGGTTCTATCTAGTTACGCGTTAAACCAACTAGAATTTTTTTGAGGGAAAAGTCATTCCTCTCACTGCCTCCCCTCCTCGTAGCGAGAACCCTCTGCCCATAAACCGAGCTGATAACTGTATGGCAGGTAAGCTC	TCTCACTGCCT	TCTCAgTGCCT	GGAAAAGTCATTCCTCTCAgTGCCTCCCCTCCTCGTAGCGAGAACCCTCTGCCCA	ENST00000644036.2:c.987-19C>G	-	INTRONIC	3	8.64687e-06		2	5.35522e-06		16	6.98379e-06	18.75	12	3.63107e-06	8.33333	20	6.83023e-06	10	40
46	SMARCB1	chr22	23833553	23833553	SNV	C	G	24175745	-	AGG	GTTCTCGCTACGAGGAGGGG	CTCCTCGTA	9	ATTCCTCTCAGTGCCTCCC	19	ATTCCTCTCAGTGCCTCCCCTCCTCGTA	11	8	0.555556	-0.1785	63.3193	TAGCTGGAAAAGTCATTCCTCTCACTGCCTCCCCTCCTCGTAGCGAGAACCCTCT	55	GCATGCGGTATTCTCT	1	CTGTATGGCA	GCGAGAAAAGCCTTGTTTGGTTCTCGCTACGAGGAGGGGGTTTGGAGACGTTGACTATCGTCTCGGTGCATTCCTCTCAGTGCCTCCCCTCCTCGTACGCGGTTCTATCTAGTTACGCGTTAAACCAACTAGAATTTTTTTGAGTCAGATCTGTAGCTGGAAAAGTCATTCCTCTCACTGCCTCCCCTCCTCGTAGCGAGAACCCTCTGCATGCGGTATTCTCTCTGTATGGCAGGTAAGCTC	TCTCACTGCCT	TCTCAgTGCCT	TAGCTGGAAAAGTCATTCCTCTCAgTGCCTCCCCTCCTCGTAGCGAGAACCCTCT	ENST00000644036.2:c.987-19C>G	-	INTRONIC	14	3.24258e-05	0	23	4.28418e-05	0	226	9.32541e-05	30.9735	420	0.000117591	27.381	327	0.000106682	44.9541	519
46	SMARCB1	chr22	23833553	23833553	SNV	C	G	24175749	-	GGG	GAGGGTTCTCGCTACGAGGA	TCGTAGCGAGAAC	13	TCCTCTCAGTGCCTCCCCTCC	21	TCCTCTCAGTGCCTCCCCTCCTCGTAGCGAGAAC	9	12	0.538462	0.07475	61.6641	TGGAAAAGTCATTCCTCTCACTGCCTCCCCTCCTCGTAGCGAGAACCCTCTGCCC	55	AAGTCTGCAAAGAATC	1	CTGTATGGCA	GCGAGAAAAGCCTTGTTTGGAGGGTTCTCGCTACGAGGAGTTTGGAGACGTTGACTATCGTCTCGGTGCTCCTCTCAGTGCCTCCCCTCCTCGTAGCGAGAACCGCGGTTCTATCTAGTTACGCGTTAAACCAACTAGAATTTTTTTGAGTCATGGAAAAGTCATTCCTCTCACTGCCTCCCCTCCTCGTAGCGAGAACCCTCTGCCCAAGTCTGCAAAGAATCCTGTATGGCAGGTAAGCTC	TCTCACTGCCT	TCTCAgTGCCT	TGGAAAAGTCATTCCTCTCAgTGCCTCCCCTCCTCGTAGCGAGAACCCTCTGCCC	ENST00000644036.2:c.987-19C>G	-	INTRONIC	0	2.16172e-06		0	1.78507e-06		6	2.87568e-06		11	3.35175e-06	36.3636	9	3.25249e-06		8
46	SMARCB1	chr22	23833553	23833553	SNV	C	G	24175749	-	GGG	GAGGGTTCTCGCTACGAGGA	TCGTAGCGAGAACCC	15	TTCCTCTCAGTGCCTCCCCTCC	22	TTCCTCTCAGTGCCTCCCCTCCTCGTAGCGAGAACCC	10	12	0.6	0.07475	65.2964	TGGAAAAGTCATTCCTCTCACTGCCTCCCCTCCTCGTAGCGAGAACCCTCTGCCC	55	CCCAGTTGTGAGGGTT	1	CTGTATGGCA	GCGAGAAAAGCCTTGTTTGGAGGGTTCTCGCTACGAGGAGTTTGGAGACGTTGACTATCGTCTCGGTGCTTCCTCTCAGTGCCTCCCCTCCTCGTAGCGAGAACCCCGCGGTTCTATCTAGTTACGCGTTAAACCAACTAGAATTTTTTTGAGTGGAAAAGTCATTCCTCTCACTGCCTCCCCTCCTCGTAGCGAGAACCCTCTGCCCCCCAGTTGTGAGGGTTCTGTATGGCAGGTAAGCTC	TCTCACTGCCT	TCTCAgTGCCT	TGGAAAAGTCATTCCTCTCAgTGCCTCCCCTCCTCGTAGCGAGAACCCTCTGCCC	ENST00000644036.2:c.987-19C>G	-	INTRONIC	0	2.16172e-06		1	3.57015e-06		2	1.23243e-06		3	1.11725e-06		1	6.50498e-07		6
46	SMARCB1	chr22	23833553	23833553	SNV	C	G	24175749	-	GGG	GAGGGTTCTCGCTACGAGGA	TCGTAGCGAGAACCC	15	ATTCCTCTCAGTGCCTCCCCTCC	23	ATTCCTCTCAGTGCCTCCCCTCCTCGTAGCGAGAACCC	11	12	0.6	0.07475	65.9459	TGGAAAAGTCATTCCTCTCACTGCCTCCCCTCCTCGTAGCGAGAACCCTCTGCCC	55	GACAGAGCACATTAGC	1	CTGTATGGCA	GCGAGAAAAGCCTTGTTTGGAGGGTTCTCGCTACGAGGAGTTTGGAGACGTTGACTATCGTCTCGGTGCATTCCTCTCAGTGCCTCCCCTCCTCGTAGCGAGAACCCCGCGGTTCTATCTAGTTACGCGTTAAACCAACTAGAATTTTTTTGATGGAAAAGTCATTCCTCTCACTGCCTCCCCTCCTCGTAGCGAGAACCCTCTGCCCGACAGAGCACATTAGCCTGTATGGCAGGTAAGCTC	TCTCACTGCCT	TCTCAgTGCCT	TGGAAAAGTCATTCCTCTCAgTGCCTCCCCTCCTCGTAGCGAGAACCCTCTGCCC	ENST00000644036.2:c.987-19C>G	-	INTRONIC	0	2.16172e-06		0	1.78507e-06		0	4.10811e-07		3	1.11725e-06		2	9.75747e-07		7
47	SMARCB1	chr22	23833553	23833553	SNV	C	T	24175750	-	AGG	AGAGGGTTCTCGCTACGAGG	CGTAGCGAGAACCCT	15	ATTCCTCTCATTGCCTCCCCTCCT	24	ATTCCTCTCATTGCCTCCCCTCCTCGTAGCGAGAACCCT	11	13	0.6	0.3347		GGAAAAGTCATTCCTCTCACTGCCTCCCCTCCTCGTAGCGAGAACCCTCTGCCCA	55	GCGGGTTTCTGTCTCG	1	CTGTATGGCA	GCGAGAAAAGCCTTGTTTGAGAGGGTTCTCGCTACGAGGGTTTGGAGACGTTGACTATCGTCTCGGTGCATTCCTCTCATTGCCTCCCCTCCTCGTAGCGAGAACCCTCGCGGTTCTATCTAGTTACGCGTTAAACCAACTAGAATTTTTTTGGGAAAAGTCATTCCTCTCACTGCCTCCCCTCCTCGTAGCGAGAACCCTCTGCCCAGCGGGTTTCTGTCTCGCTGTATGGCAGGTAAGCTC	TCTCACTGCCT	TCTCAtTGCCT	GGAAAAGTCATTCCTCTCAtTGCCTCCCCTCCTCGTAGCGAGAACCCTCTGCCCA	ENST00000644036.2:c.987-19C>T	-	INTRONIC	16	3.67492e-05	0	1	3.57015e-06		11	4.92973e-06	0	20	5.86557e-06	0	27	9.10697e-06	0	44
47	SMARCB1	chr22	23833553	23833553	SNV	C	T	24175750	-	AGG	AGAGGGTTCTCGCTACGAGG	CGTAGCGAGAACCCT	15	TTCCTCTCATTGCCTCCCCTCCT	23	TTCCTCTCATTGCCTCCCCTCCTCGTAGCGAGAACCCT	10	13	0.6	0.3347		GGAAAAGTCATTCCTCTCACTGCCTCCCCTCCTCGTAGCGAGAACCCTCTGCCCA	55	TGGCCAGCACGGCCAT	1	CTGTATGGCA	GCGAGAAAAGCCTTGTTTGAGAGGGTTCTCGCTACGAGGGTTTGGAGACGTTGACTATCGTCTCGGTGCTTCCTCTCATTGCCTCCCCTCCTCGTAGCGAGAACCCTCGCGGTTCTATCTAGTTACGCGTTAAACCAACTAGAATTTTTTTGAGGAAAAGTCATTCCTCTCACTGCCTCCCCTCCTCGTAGCGAGAACCCTCTGCCCATGGCCAGCACGGCCATCTGTATGGCAGGTAAGCTC	TCTCACTGCCT	TCTCAtTGCCT	GGAAAAGTCATTCCTCTCAtTGCCTCCCCTCCTCGTAGCGAGAACCCTCTGCCCA	ENST00000644036.2:c.987-19C>T	-	INTRONIC	0	2.16172e-06		2	5.35522e-06		5	2.46487e-06		9	2.79313e-06		8	2.92724e-06		24
47	SMARCB1	chr22	23833553	23833553	SNV	C	T	24175750	-	AGG	AGAGGGTTCTCGCTACGAGG	CGTAGCGAGAACCCT	15	TCCTCTCATTGCCTCCCCTCCT	22	TCCTCTCATTGCCTCCCCTCCTCGTAGCGAGAACCCT	9	13	0.6	0.3347		GGAAAAGTCATTCCTCTCACTGCCTCCCCTCCTCGTAGCGAGAACCCTCTGCCCA	55	CCACGGAAGTACGCGA	1	CTGTATGGCA	GCGAGAAAAGCCTTGTTTGAGAGGGTTCTCGCTACGAGGGTTTGGAGACGTTGACTATCGTCTCGGTGCTCCTCTCATTGCCTCCCCTCCTCGTAGCGAGAACCCTCGCGGTTCTATCTAGTTACGCGTTAAACCAACTAGAATTTTTTTGAGGGAAAAGTCATTCCTCTCACTGCCTCCCCTCCTCGTAGCGAGAACCCTCTGCCCACCACGGAAGTACGCGACTGTATGGCAGGTAAGCTC	TCTCACTGCCT	TCTCAtTGCCT	GGAAAAGTCATTCCTCTCAtTGCCTCCCCTCCTCGTAGCGAGAACCCTCTGCCCA	ENST00000644036.2:c.987-19C>T	-	INTRONIC	15	3.45875e-05	0	0	1.78507e-06		20	8.62703e-06	0	41	1.17311e-05	0	27	9.10697e-06	0	53
47	SMARCB1	chr22	23833553	23833553	SNV	C	T	24175745	-	AGG	GTTCTCGCTACGAGGAGGGG	CTCCTCGTA	9	ATTCCTCTCATTGCCTCCC	19	ATTCCTCTCATTGCCTCCCCTCCTCGTA	11	8	0.555556	-0.1785	41.5187	TAGCTGGAAAAGTCATTCCTCTCACTGCCTCCCCTCCTCGTAGCGAGAACCCTCT	55	TACGGTATCTTCCTTC	1	CTGTATGGCA	GCGAGAAAAGCCTTGTTTGGTTCTCGCTACGAGGAGGGGGTTTGGAGACGTTGACTATCGTCTCGGTGCATTCCTCTCATTGCCTCCCCTCCTCGTACGCGGTTCTATCTAGTTACGCGTTAAACCAACTAGAATTTTTTTGAGTCAGATCTGTAGCTGGAAAAGTCATTCCTCTCACTGCCTCCCCTCCTCGTAGCGAGAACCCTCTTACGGTATCTTCCTTCCTGTATGGCAGGTAAGCTC	TCTCACTGCCT	TCTCAtTGCCT	TAGCTGGAAAAGTCATTCCTCTCAtTGCCTCCCCTCCTCGTAGCGAGAACCCTCT	ENST00000644036.2:c.987-19C>T	-	INTRONIC	0	2.16172e-06		7	1.42806e-05		27	1.15027e-05	0	61	1.73174e-05	1.63934	39	1.301e-05	7.69231	67
47	SMARCB1	chr22	23833553	23833553	SNV	C	T	24175749	-	GGG	GAGGGTTCTCGCTACGAGGA	TCGTAGCGAGAAC	13	TCCTCTCATTGCCTCCCCTCC	21	TCCTCTCATTGCCTCCCCTCCTCGTAGCGAGAAC	9	12	0.538462	0.07475	54.7596	TGGAAAAGTCATTCCTCTCACTGCCTCCCCTCCTCGTAGCGAGAACCCTCTGCCC	55	TTCGAAGGTGATGCCC	1	CTGTATGGCA	GCGAGAAAAGCCTTGTTTGGAGGGTTCTCGCTACGAGGAGTTTGGAGACGTTGACTATCGTCTCGGTGCTCCTCTCATTGCCTCCCCTCCTCGTAGCGAGAACCGCGGTTCTATCTAGTTACGCGTTAAACCAACTAGAATTTTTTTGAGTCATGGAAAAGTCATTCCTCTCACTGCCTCCCCTCCTCGTAGCGAGAACCCTCTGCCCTTCGAAGGTGATGCCCCTGTATGGCAGGTAAGCTC	TCTCACTGCCT	TCTCAtTGCCT	TGGAAAAGTCATTCCTCTCAtTGCCTCCCCTCCTCGTAGCGAGAACCCTCTGCCC	ENST00000644036.2:c.987-19C>T	-	INTRONIC	0	2.16172e-06		3	7.14029e-06		12	5.34054e-06	0	8	2.51382e-06		5	1.95149e-06		17
47	SMARCB1	chr22	23833553	23833553	SNV	C	T	24175749	-	GGG	GAGGGTTCTCGCTACGAGGA	TCGTAGCGAGAACCC	15	TTCCTCTCATTGCCTCCCCTCC	22	TTCCTCTCATTGCCTCCCCTCCTCGTAGCGAGAACCC	10	12	0.6	0.07475	58.1363	TGGAAAAGTCATTCCTCTCACTGCCTCCCCTCCTCGTAGCGAGAACCCTCTGCCC	55	AAGGAGCCACTATCTT	1	CTGTATGGCA	GCGAGAAAAGCCTTGTTTGGAGGGTTCTCGCTACGAGGAGTTTGGAGACGTTGACTATCGTCTCGGTGCTTCCTCTCATTGCCTCCCCTCCTCGTAGCGAGAACCCCGCGGTTCTATCTAGTTACGCGTTAAACCAACTAGAATTTTTTTGAGTGGAAAAGTCATTCCTCTCACTGCCTCCCCTCCTCGTAGCGAGAACCCTCTGCCCAAGGAGCCACTATCTTCTGTATGGCAGGTAAGCTC	TCTCACTGCCT	TCTCAtTGCCT	TGGAAAAGTCATTCCTCTCAtTGCCTCCCCTCCTCGTAGCGAGAACCCTCTGCCC	ENST00000644036.2:c.987-19C>T	-	INTRONIC	0	2.16172e-06		1	3.57015e-06		3	1.64324e-06		10	3.07244e-06	0	5	1.95149e-06		8
47	SMARCB1	chr22	23833553	23833553	SNV	C	T	24175749	-	GGG	GAGGGTTCTCGCTACGAGGA	TCGTAGCGAGAACCC	15	ATTCCTCTCATTGCCTCCCCTCC	23	ATTCCTCTCATTGCCTCCCCTCCTCGTAGCGAGAACCC	11	12	0.6	0.07475	59.4077	TGGAAAAGTCATTCCTCTCACTGCCTCCCCTCCTCGTAGCGAGAACCCTCTGCCC	55	ACCAGTAAGAGTGACC	1	CTGTATGGCA	GCGAGAAAAGCCTTGTTTGGAGGGTTCTCGCTACGAGGAGTTTGGAGACGTTGACTATCGTCTCGGTGCATTCCTCTCATTGCCTCCCCTCCTCGTAGCGAGAACCCCGCGGTTCTATCTAGTTACGCGTTAAACCAACTAGAATTTTTTTGATGGAAAAGTCATTCCTCTCACTGCCTCCCCTCCTCGTAGCGAGAACCCTCTGCCCACCAGTAAGAGTGACCCTGTATGGCAGGTAAGCTC	TCTCACTGCCT	TCTCAtTGCCT	TGGAAAAGTCATTCCTCTCAtTGCCTCCCCTCCTCGTAGCGAGAACCCTCTGCCC	ENST00000644036.2:c.987-19C>T	-	INTRONIC	0	2.16172e-06		2	5.35522e-06		6	2.87568e-06		11	3.35175e-06	0	1	6.50498e-07		2
48	SMARCB1	chr22	23833554	23833554	SNV	T	A	24175750	-	AGG	AGAGGGTTCTCGCTACGAGG	CGTAGCGAGAACCCT	15	TTCCTCTCACAGCCTCCCCTCCT	23	TTCCTCTCACAGCCTCCCCTCCTCGTAGCGAGAACCCT	11	12	0.6	0.3347		GGAAAAGTCATTCCTCTCACTGCCTCCCCTCCTCGTAGCGAGAACCCTCTGCCCA	55	TCAGGTAAGACCGGAT	1	CTGTATGGCA	GCGAGAAAAGCCTTGTTTGAGAGGGTTCTCGCTACGAGGGTTTGGAGACGTTGACTATCGTCTCGGTGCTTCCTCTCACAGCCTCCCCTCCTCGTAGCGAGAACCCTCGCGGTTCTATCTAGTTACGCGTTAAACCAACTAGAATTTTTTTGAGGAAAAGTCATTCCTCTCACTGCCTCCCCTCCTCGTAGCGAGAACCCTCTGCCCATCAGGTAAGACCGGATCTGTATGGCAGGTAAGCTC	CTCACTGCCTC	CTCACaGCCTC	GGAAAAGTCATTCCTCTCACaGCCTCCCCTCCTCGTAGCGAGAACCCTCTGCCCA	ENST00000644036.2:c.987-18T>A	-	INTRONIC	1	4.32344e-06		1	3.57015e-06		23	9.85947e-06	0	50	1.4245e-05	0	26	8.78172e-06	0	79
48	SMARCB1	chr22	23833554	23833554	SNV	T	A	24175750	-	AGG	AGAGGGTTCTCGCTACGAGG	CGTAGCGAGAACCCT	15	TCCTCTCACAGCCTCCCCTCCT	22	TCCTCTCACAGCCTCCCCTCCTCGTAGCGAGAACCCT	10	12	0.6	0.3347		GGAAAAGTCATTCCTCTCACTGCCTCCCCTCCTCGTAGCGAGAACCCTCTGCCCA	55	TGTGTTTCAAGTTAAG	1	CTGTATGGCA	GCGAGAAAAGCCTTGTTTGAGAGGGTTCTCGCTACGAGGGTTTGGAGACGTTGACTATCGTCTCGGTGCTCCTCTCACAGCCTCCCCTCCTCGTAGCGAGAACCCTCGCGGTTCTATCTAGTTACGCGTTAAACCAACTAGAATTTTTTTGAGGGAAAAGTCATTCCTCTCACTGCCTCCCCTCCTCGTAGCGAGAACCCTCTGCCCATGTGTTTCAAGTTAAGCTGTATGGCAGGTAAGCTC	CTCACTGCCTC	CTCACaGCCTC	GGAAAAGTCATTCCTCTCACaGCCTCCCCTCCTCGTAGCGAGAACCCTCTGCCCA	ENST00000644036.2:c.987-18T>A	-	INTRONIC	0	2.16172e-06		0	1.78507e-06		8	3.6973e-06		18	5.30694e-06	0	9	3.25249e-06		23
48	SMARCB1	chr22	23833554	23833554	SNV	T	A	24175750	-	AGG	AGAGGGTTCTCGCTACGAGG	CGTAGCGAGAACCCT	15	ATTCCTCTCACAGCCTCCCCTCCT	24	ATTCCTCTCACAGCCTCCCCTCCTCGTAGCGAGAACCCT	12	12	0.6	0.3347		GGAAAAGTCATTCCTCTCACTGCCTCCCCTCCTCGTAGCGAGAACCCTCTGCCCA	55	GTTCATTCAATGCCAT	1	CTGTATGGCA	GCGAGAAAAGCCTTGTTTGAGAGGGTTCTCGCTACGAGGGTTTGGAGACGTTGACTATCGTCTCGGTGCATTCCTCTCACAGCCTCCCCTCCTCGTAGCGAGAACCCTCGCGGTTCTATCTAGTTACGCGTTAAACCAACTAGAATTTTTTTGGGAAAAGTCATTCCTCTCACTGCCTCCCCTCCTCGTAGCGAGAACCCTCTGCCCAGTTCATTCAATGCCATCTGTATGGCAGGTAAGCTC	CTCACTGCCTC	CTCACaGCCTC	GGAAAAGTCATTCCTCTCACaGCCTCCCCTCCTCGTAGCGAGAACCCTCTGCCCA	ENST00000644036.2:c.987-18T>A	-	INTRONIC	0	2.16172e-06		0	1.78507e-06		0	4.10811e-07		2	8.37939e-07		1	6.50498e-07		10
48	SMARCB1	chr22	23833554	23833554	SNV	T	A	24175745	-	AGG	GTTCTCGCTACGAGGAGGGG	CTCCTCGTA	9	TCCTCTCACAGCCTCCC	17	TCCTCTCACAGCCTCCCCTCCTCGTA	10	7	0.555556	-0.1785	67.1445	TAGCTGGAAAAGTCATTCCTCTCACTGCCTCCCCTCCTCGTAGCGAGAACCCTCT	55	GAAATGACAGCCACCA	1	CTGTATGGCA	GCGAGAAAAGCCTTGTTTGGTTCTCGCTACGAGGAGGGGGTTTGGAGACGTTGACTATCGTCTCGGTGCTCCTCTCACAGCCTCCCCTCCTCGTACGCGGTTCTATCTAGTTACGCGTTAAACCAACTAGAATTTTTTTGAGTCAGATCTGAATAGCTGGAAAAGTCATTCCTCTCACTGCCTCCCCTCCTCGTAGCGAGAACCCTCTGAAATGACAGCCACCACTGTATGGCAGGTAAGCTC	CTCACTGCCTC	CTCACaGCCTC	TAGCTGGAAAAGTCATTCCTCTCACaGCCTCCCCTCCTCGTAGCGAGAACCCTCT	ENST00000644036.2:c.987-18T>A	-	INTRONIC	1	4.32344e-06		1	3.57015e-06		66	2.75243e-05	1.51515	88	2.48588e-05	6.81818	93	3.05734e-05	13.9785	86
48	SMARCB1	chr22	23833554	23833554	SNV	T	A	24175745	-	AGG	GTTCTCGCTACGAGGAGGGG	CTCCTCGTA	9	TTCCTCTCACAGCCTCCC	18	TTCCTCTCACAGCCTCCCCTCCTCGTA	11	7	0.555556	-0.1785	68.143	TAGCTGGAAAAGTCATTCCTCTCACTGCCTCCCCTCCTCGTAGCGAGAACCCTCT	55	CGCGGTATCTGTCTCG	1	CTGTATGGCA	GCGAGAAAAGCCTTGTTTGGTTCTCGCTACGAGGAGGGGGTTTGGAGACGTTGACTATCGTCTCGGTGCTTCCTCTCACAGCCTCCCCTCCTCGTACGCGGTTCTATCTAGTTACGCGTTAAACCAACTAGAATTTTTTTGAGTCAGATCTGATAGCTGGAAAAGTCATTCCTCTCACTGCCTCCCCTCCTCGTAGCGAGAACCCTCTCGCGGTATCTGTCTCGCTGTATGGCAGGTAAGCTC	CTCACTGCCTC	CTCACaGCCTC	TAGCTGGAAAAGTCATTCCTCTCACaGCCTCCCCTCCTCGTAGCGAGAACCCTCT	ENST00000644036.2:c.987-18T>A	-	INTRONIC	13	3.02641e-05	23.0769	74	0.000133881	2.7027	248	0.000102292	2.82258	393	0.000110049	4.58015	347	0.000113187	12.9683	410
48	SMARCB1	chr22	23833554	23833554	SNV	T	A	24175749	-	GGG	GAGGGTTCTCGCTACGAGGA	TCGTAGCGAGAAC	13	TTCCTCTCACAGCCTCCCCTCC	22	TTCCTCTCACAGCCTCCCCTCCTCGTAGCGAGAAC	11	11	0.538462	0.07475	66.6818	TGGAAAAGTCATTCCTCTCACTGCCTCCCCTCCTCGTAGCGAGAACCCTCTGCCC	55	ACCGTAACACATAACC	1	CTGTATGGCA	GCGAGAAAAGCCTTGTTTGGAGGGTTCTCGCTACGAGGAGTTTGGAGACGTTGACTATCGTCTCGGTGCTTCCTCTCACAGCCTCCCCTCCTCGTAGCGAGAACCGCGGTTCTATCTAGTTACGCGTTAAACCAACTAGAATTTTTTTGAGTCTGGAAAAGTCATTCCTCTCACTGCCTCCCCTCCTCGTAGCGAGAACCCTCTGCCCACCGTAACACATAACCCTGTATGGCAGGTAAGCTC	CTCACTGCCTC	CTCACaGCCTC	TGGAAAAGTCATTCCTCTCACaGCCTCCCCTCCTCGTAGCGAGAACCCTCTGCCC	ENST00000644036.2:c.987-18T>A	-	INTRONIC	0	2.16172e-06		0	1.78507e-06		2	1.23243e-06		2	8.37939e-07		0	3.25249e-07		3
48	SMARCB1	chr22	23833554	23833554	SNV	T	A	24175749	-	GGG	GAGGGTTCTCGCTACGAGGA	TCGTAGCGAGAACCC	15	ATTCCTCTCACAGCCTCCCCTCC	23	ATTCCTCTCACAGCCTCCCCTCCTCGTAGCGAGAACCC	12	11	0.6	0.07475	69.1608	TGGAAAAGTCATTCCTCTCACTGCCTCCCCTCCTCGTAGCGAGAACCCTCTGCCC	55	GAATAAGCATCACCCT	1	CTGTATGGCA	GCGAGAAAAGCCTTGTTTGGAGGGTTCTCGCTACGAGGAGTTTGGAGACGTTGACTATCGTCTCGGTGCATTCCTCTCACAGCCTCCCCTCCTCGTAGCGAGAACCCCGCGGTTCTATCTAGTTACGCGTTAAACCAACTAGAATTTTTTTGATGGAAAAGTCATTCCTCTCACTGCCTCCCCTCCTCGTAGCGAGAACCCTCTGCCCGAATAAGCATCACCCTCTGTATGGCAGGTAAGCTC	CTCACTGCCTC	CTCACaGCCTC	TGGAAAAGTCATTCCTCTCACaGCCTCCCCTCCTCGTAGCGAGAACCCTCTGCCC	ENST00000644036.2:c.987-18T>A	-	INTRONIC	0	2.16172e-06		0	1.78507e-06		3	1.64324e-06		0	2.79313e-07		1	6.50498e-07		2
48	SMARCB1	chr22	23833554	23833554	SNV	T	A	24175749	-	GGG	GAGGGTTCTCGCTACGAGGA	TCGTAGCGA	9	TCCTCTCACAGCCTCCCCTCC	21	TCCTCTCACAGCCTCCCCTCCTCGTAGCGA	10	11	0.555556	0.07475	63.5467	TGGAAAAGTCATTCCTCTCACTGCCTCCCCTCCTCGTAGCGAGAACCCTCTGCCC	55	GGGCACTTCGCCTGAG	1	CTGTATGGCA	GCGAGAAAAGCCTTGTTTGGAGGGTTCTCGCTACGAGGAGTTTGGAGACGTTGACTATCGTCTCGGTGCTCCTCTCACAGCCTCCCCTCCTCGTAGCGACGCGGTTCTATCTAGTTACGCGTTAAACCAACTAGAATTTTTTTGAGTCAGATCTGGAAAAGTCATTCCTCTCACTGCCTCCCCTCCTCGTAGCGAGAACCCTCTGCCCGGGCACTTCGCCTGAGCTGTATGGCAGGTAAGCTC	CTCACTGCCTC	CTCACaGCCTC	TGGAAAAGTCATTCCTCTCACaGCCTCCCCTCCTCGTAGCGAGAACCCTCTGCCC	ENST00000644036.2:c.987-18T>A	-	INTRONIC	3	8.64687e-06		0	1.78507e-06		8	3.6973e-06		20	5.86557e-06	5	12	4.22823e-06	16.6667	29
49	SMARCB1	chr22	23833554	23833554	SNV	T	C	24175750	-	AGG	AGAGGGTTCTCGCTACGAGG	CGTAGCGAGAACCCT	15	TTCCTCTCACCGCCTCCCCTCCT	23	TTCCTCTCACCGCCTCCCCTCCTCGTAGCGAGAACCCT	11	12	0.6	0.3347		GGAAAAGTCATTCCTCTCACTGCCTCCCCTCCTCGTAGCGAGAACCCTCTGCCCA	55	GAATGAATCACATGCA	1	CTGTATGGCA	GCGAGAAAAGCCTTGTTTGAGAGGGTTCTCGCTACGAGGGTTTGGAGACGTTGACTATCGTCTCGGTGCTTCCTCTCACCGCCTCCCCTCCTCGTAGCGAGAACCCTCGCGGTTCTATCTAGTTACGCGTTAAACCAACTAGAATTTTTTTGAGGAAAAGTCATTCCTCTCACTGCCTCCCCTCCTCGTAGCGAGAACCCTCTGCCCAGAATGAATCACATGCACTGTATGGCAGGTAAGCTC	CTCACTGCCTC	CTCACcGCCTC	GGAAAAGTCATTCCTCTCACcGCCTCCCCTCCTCGTAGCGAGAACCCTCTGCCCA	ENST00000644036.2:c.987-18T>C	-	INTRONIC	0	2.16172e-06		0	1.78507e-06		3	1.64324e-06		15	4.46901e-06	0	5	1.95149e-06		9
49	SMARCB1	chr22	23833554	23833554	SNV	T	C	24175750	-	AGG	AGAGGGTTCTCGCTACGAGG	CGTAGCGAGAACCCT	15	TCCTCTCACCGCCTCCCCTCCT	22	TCCTCTCACCGCCTCCCCTCCTCGTAGCGAGAACCCT	10	12	0.6	0.3347		GGAAAAGTCATTCCTCTCACTGCCTCCCCTCCTCGTAGCGAGAACCCTCTGCCCA	55	GGCCGATGTCTTGCGG	1	CTGTATGGCA	GCGAGAAAAGCCTTGTTTGAGAGGGTTCTCGCTACGAGGGTTTGGAGACGTTGACTATCGTCTCGGTGCTCCTCTCACCGCCTCCCCTCCTCGTAGCGAGAACCCTCGCGGTTCTATCTAGTTACGCGTTAAACCAACTAGAATTTTTTTGAGGGAAAAGTCATTCCTCTCACTGCCTCCCCTCCTCGTAGCGAGAACCCTCTGCCCAGGCCGATGTCTTGCGGCTGTATGGCAGGTAAGCTC	CTCACTGCCTC	CTCACcGCCTC	GGAAAAGTCATTCCTCTCACcGCCTCCCCTCCTCGTAGCGAGAACCCTCTGCCCA	ENST00000644036.2:c.987-18T>C	-	INTRONIC	0	2.16172e-06		0	1.78507e-06		19	8.21622e-06	0	45	1.28484e-05	2.22222	19	6.50498e-06	10.5263	47
49	SMARCB1	chr22	23833554	23833554	SNV	T	C	24175750	-	AGG	AGAGGGTTCTCGCTACGAGG	CGTAGCGAGAACCCT	15	ATTCCTCTCACCGCCTCCCCTCCT	24	ATTCCTCTCACCGCCTCCCCTCCTCGTAGCGAGAACCCT	12	12	0.6	0.3347		GGAAAAGTCATTCCTCTCACTGCCTCCCCTCCTCGTAGCGAGAACCCTCTGCCCA	55	ACACCGGAGACACGAC	1	CTGTATGGCA	GCGAGAAAAGCCTTGTTTGAGAGGGTTCTCGCTACGAGGGTTTGGAGACGTTGACTATCGTCTCGGTGCATTCCTCTCACCGCCTCCCCTCCTCGTAGCGAGAACCCTCGCGGTTCTATCTAGTTACGCGTTAAACCAACTAGAATTTTTTTGGGAAAAGTCATTCCTCTCACTGCCTCCCCTCCTCGTAGCGAGAACCCTCTGCCCAACACCGGAGACACGACCTGTATGGCAGGTAAGCTC	CTCACTGCCTC	CTCACcGCCTC	GGAAAAGTCATTCCTCTCACcGCCTCCCCTCCTCGTAGCGAGAACCCTCTGCCCA	ENST00000644036.2:c.987-18T>C	-	INTRONIC	0	2.16172e-06		0	1.78507e-06		5	2.46487e-06		7	2.2345e-06		9	3.25249e-06		7
49	SMARCB1	chr22	23833554	23833554	SNV	T	C	24175745	-	AGG	GTTCTCGCTACGAGGAGGGG	CTCCTCGTA	9	TCCTCTCACCGCCTCCC	17	TCCTCTCACCGCCTCCCCTCCTCGTA	10	7	0.555556	-0.1785	63.8439	TAGCTGGAAAAGTCATTCCTCTCACTGCCTCCCCTCCTCGTAGCGAGAACCCTCT	55	TCAACGAAGATGTCGG	1	CTGTATGGCA	GCGAGAAAAGCCTTGTTTGGTTCTCGCTACGAGGAGGGGGTTTGGAGACGTTGACTATCGTCTCGGTGCTCCTCTCACCGCCTCCCCTCCTCGTACGCGGTTCTATCTAGTTACGCGTTAAACCAACTAGAATTTTTTTGAGTCAGATCTGAATAGCTGGAAAAGTCATTCCTCTCACTGCCTCCCCTCCTCGTAGCGAGAACCCTCTTCAACGAAGATGTCGGCTGTATGGCAGGTAAGCTC	CTCACTGCCTC	CTCACcGCCTC	TAGCTGGAAAAGTCATTCCTCTCACcGCCTCCCCTCCTCGTAGCGAGAACCCTCT	ENST00000644036.2:c.987-18T>C	-	INTRONIC	15	3.45875e-05	0	107	0.000192788	0.934579	369	0.000152	17.0732	657	0.000183788	21.4612	563	0.00018344	45.8259	674
49	SMARCB1	chr22	23833554	23833554	SNV	T	C	24175745	-	AGG	GTTCTCGCTACGAGGAGGGG	CTCCTCGTA	9	TTCCTCTCACCGCCTCCC	18	TTCCTCTCACCGCCTCCCCTCCTCGTA	11	7	0.555556	-0.1785	64.2447	TAGCTGGAAAAGTCATTCCTCTCACTGCCTCCCCTCCTCGTAGCGAGAACCCTCT	55	AAGGCAGCAACTTGAC	1	CTGTATGGCA	GCGAGAAAAGCCTTGTTTGGTTCTCGCTACGAGGAGGGGGTTTGGAGACGTTGACTATCGTCTCGGTGCTTCCTCTCACCGCCTCCCCTCCTCGTACGCGGTTCTATCTAGTTACGCGTTAAACCAACTAGAATTTTTTTGAGTCAGATCTGATAGCTGGAAAAGTCATTCCTCTCACTGCCTCCCCTCCTCGTAGCGAGAACCCTCTAAGGCAGCAACTTGACCTGTATGGCAGGTAAGCTC	CTCACTGCCTC	CTCACcGCCTC	TAGCTGGAAAAGTCATTCCTCTCACcGCCTCCCCTCCTCGTAGCGAGAACCCTCT	ENST00000644036.2:c.987-18T>C	-	INTRONIC	0	2.16172e-06		0	1.78507e-06		17	7.3946e-06	35.2941	3	1.11725e-06		7	2.60199e-06		22
49	SMARCB1	chr22	23833554	23833554	SNV	T	C	24175749	-	GGG	GAGGGTTCTCGCTACGAGGA	TCGTAGCGAGAAC	13	TTCCTCTCACCGCCTCCCCTCC	22	TTCCTCTCACCGCCTCCCCTCCTCGTAGCGAGAAC	11	11	0.538462	0.07475	66.1931	TGGAAAAGTCATTCCTCTCACTGCCTCCCCTCCTCGTAGCGAGAACCCTCTGCCC	55	ACACCCTCATCGGAAG	1	CTGTATGGCA	GCGAGAAAAGCCTTGTTTGGAGGGTTCTCGCTACGAGGAGTTTGGAGACGTTGACTATCGTCTCGGTGCTTCCTCTCACCGCCTCCCCTCCTCGTAGCGAGAACCGCGGTTCTATCTAGTTACGCGTTAAACCAACTAGAATTTTTTTGAGTCTGGAAAAGTCATTCCTCTCACTGCCTCCCCTCCTCGTAGCGAGAACCCTCTGCCCACACCCTCATCGGAAGCTGTATGGCAGGTAAGCTC	CTCACTGCCTC	CTCACcGCCTC	TGGAAAAGTCATTCCTCTCACcGCCTCCCCTCCTCGTAGCGAGAACCCTCTGCCC	ENST00000644036.2:c.987-18T>C	-	INTRONIC	3	8.64687e-06		1	3.57015e-06		7	3.28649e-06		16	4.74832e-06	25	11	3.90299e-06	81.8182	26
49	SMARCB1	chr22	23833554	23833554	SNV	T	C	24175749	-	GGG	GAGGGTTCTCGCTACGAGGA	TCGTAGCGAGAACCC	15	ATTCCTCTCACCGCCTCCCCTCC	23	ATTCCTCTCACCGCCTCCCCTCCTCGTAGCGAGAACCC	12	11	0.6	0.07475	68.3841	TGGAAAAGTCATTCCTCTCACTGCCTCCCCTCCTCGTAGCGAGAACCCTCTGCCC	55	TTAGGCACACAGACTT	1	CTGTATGGCA	GCGAGAAAAGCCTTGTTTGGAGGGTTCTCGCTACGAGGAGTTTGGAGACGTTGACTATCGTCTCGGTGCATTCCTCTCACCGCCTCCCCTCCTCGTAGCGAGAACCCCGCGGTTCTATCTAGTTACGCGTTAAACCAACTAGAATTTTTTTGATGGAAAAGTCATTCCTCTCACTGCCTCCCCTCCTCGTAGCGAGAACCCTCTGCCCTTAGGCACACAGACTTCTGTATGGCAGGTAAGCTC	CTCACTGCCTC	CTCACcGCCTC	TGGAAAAGTCATTCCTCTCACcGCCTCCCCTCCTCGTAGCGAGAACCCTCTGCCC	ENST00000644036.2:c.987-18T>C	-	INTRONIC	0	2.16172e-06		0	1.78507e-06		5	2.46487e-06		1	5.58626e-07		1	6.50498e-07		7
49	SMARCB1	chr22	23833554	23833554	SNV	T	C	24175749	-	GGG	GAGGGTTCTCGCTACGAGGA	TCGTAGCGA	9	TCCTCTCACCGCCTCCCCTCC	21	TCCTCTCACCGCCTCCCCTCCTCGTAGCGA	10	11	0.555556	0.07475	61.9625	TGGAAAAGTCATTCCTCTCACTGCCTCCCCTCCTCGTAGCGAGAACCCTCTGCCC	55	CTCGTCATCGACAGCC	1	CTGTATGGCA	GCGAGAAAAGCCTTGTTTGGAGGGTTCTCGCTACGAGGAGTTTGGAGACGTTGACTATCGTCTCGGTGCTCCTCTCACCGCCTCCCCTCCTCGTAGCGACGCGGTTCTATCTAGTTACGCGTTAAACCAACTAGAATTTTTTTGAGTCAGATCTGGAAAAGTCATTCCTCTCACTGCCTCCCCTCCTCGTAGCGAGAACCCTCTGCCCCTCGTCATCGACAGCCCTGTATGGCAGGTAAGCTC	CTCACTGCCTC	CTCACcGCCTC	TGGAAAAGTCATTCCTCTCACcGCCTCCCCTCCTCGTAGCGAGAACCCTCTGCCC	ENST00000644036.2:c.987-18T>C	-	INTRONIC	5	1.29703e-05		3	7.14029e-06		32	1.35568e-05	6.25	18	5.30694e-06	22.2222	28	9.43222e-06	42.8571	27
50	SMARCB1	chr22	23833554	23833554	SNV	T	G	24175750	-	AGG	AGAGGGTTCTCGCTACGAGG	CGTAGCGAGAACCCT	15	TTCCTCTCACGGCCTCCCCTCCT	23	TTCCTCTCACGGCCTCCCCTCCTCGTAGCGAGAACCCT	11	12	0.6	0.3347		GGAAAAGTCATTCCTCTCACTGCCTCCCCTCCTCGTAGCGAGAACCCTCTGCCCA	55	CTGTTTATCTTCATGT	1	CTGTATGGCA	GCGAGAAAAGCCTTGTTTGAGAGGGTTCTCGCTACGAGGGTTTGGAGACGTTGACTATCGTCTCGGTGCTTCCTCTCACGGCCTCCCCTCCTCGTAGCGAGAACCCTCGCGGTTCTATCTAGTTACGCGTTAAACCAACTAGAATTTTTTTGAGGAAAAGTCATTCCTCTCACTGCCTCCCCTCCTCGTAGCGAGAACCCTCTGCCCACTGTTTATCTTCATGTCTGTATGGCAGGTAAGCTC	CTCACTGCCTC	CTCACgGCCTC	GGAAAAGTCATTCCTCTCACgGCCTCCCCTCCTCGTAGCGAGAACCCTCTGCCCA	ENST00000644036.2:c.987-18T>G	-	INTRONIC	2	6.48515e-06		0	1.78507e-06		5	2.46487e-06		8	2.51382e-06		11	3.90299e-06	18.1818	23
50	SMARCB1	chr22	23833554	23833554	SNV	T	G	24175750	-	AGG	AGAGGGTTCTCGCTACGAGG	CGTAGCGAGAACCCT	15	TCCTCTCACGGCCTCCCCTCCT	22	TCCTCTCACGGCCTCCCCTCCTCGTAGCGAGAACCCT	10	12	0.6	0.3347		GGAAAAGTCATTCCTCTCACTGCCTCCCCTCCTCGTAGCGAGAACCCTCTGCCCA	55	TCACGAACAGCCTTGG	1	CTGTATGGCA	GCGAGAAAAGCCTTGTTTGAGAGGGTTCTCGCTACGAGGGTTTGGAGACGTTGACTATCGTCTCGGTGCTCCTCTCACGGCCTCCCCTCCTCGTAGCGAGAACCCTCGCGGTTCTATCTAGTTACGCGTTAAACCAACTAGAATTTTTTTGAGGGAAAAGTCATTCCTCTCACTGCCTCCCCTCCTCGTAGCGAGAACCCTCTGCCCATCACGAACAGCCTTGGCTGTATGGCAGGTAAGCTC	CTCACTGCCTC	CTCACgGCCTC	GGAAAAGTCATTCCTCTCACgGCCTCCCCTCCTCGTAGCGAGAACCCTCTGCCCA	ENST00000644036.2:c.987-18T>G	-	INTRONIC	5	1.29703e-05		0	1.78507e-06		19	8.21622e-06	0	41	1.17311e-05	0	20	6.83023e-06	0	56
50	SMARCB1	chr22	23833554	23833554	SNV	T	G	24175750	-	AGG	AGAGGGTTCTCGCTACGAGG	CGTAGCGAGAACCCT	15	ATTCCTCTCACGGCCTCCCCTCCT	24	ATTCCTCTCACGGCCTCCCCTCCTCGTAGCGAGAACCCT	12	12	0.6	0.3347		GGAAAAGTCATTCCTCTCACTGCCTCCCCTCCTCGTAGCGAGAACCCTCTGCCCA	55	CTAAGACAGACTTGAA	1	CTGTATGGCA	GCGAGAAAAGCCTTGTTTGAGAGGGTTCTCGCTACGAGGGTTTGGAGACGTTGACTATCGTCTCGGTGCATTCCTCTCACGGCCTCCCCTCCTCGTAGCGAGAACCCTCGCGGTTCTATCTAGTTACGCGTTAAACCAACTAGAATTTTTTTGGGAAAAGTCATTCCTCTCACTGCCTCCCCTCCTCGTAGCGAGAACCCTCTGCCCACTAAGACAGACTTGAACTGTATGGCAGGTAAGCTC	CTCACTGCCTC	CTCACgGCCTC	GGAAAAGTCATTCCTCTCACgGCCTCCCCTCCTCGTAGCGAGAACCCTCTGCCCA	ENST00000644036.2:c.987-18T>G	-	INTRONIC	0	2.16172e-06		1	3.57015e-06		9	4.10811e-06		16	4.74832e-06	0	4	1.62624e-06		12
50	SMARCB1	chr22	23833554	23833554	SNV	T	G	24175745	-	AGG	GTTCTCGCTACGAGGAGGGG	CTCCTCGTA	9	TCCTCTCACGGCCTCCC	17	TCCTCTCACGGCCTCCCCTCCTCGTA	10	7	0.555556	-0.1785	66.3846	TAGCTGGAAAAGTCATTCCTCTCACTGCCTCCCCTCCTCGTAGCGAGAACCCTCT	55	ACACCAAGTAAACGCG	1	CTGTATGGCA	GCGAGAAAAGCCTTGTTTGGTTCTCGCTACGAGGAGGGGGTTTGGAGACGTTGACTATCGTCTCGGTGCTCCTCTCACGGCCTCCCCTCCTCGTACGCGGTTCTATCTAGTTACGCGTTAAACCAACTAGAATTTTTTTGAGTCAGATCTGAATAGCTGGAAAAGTCATTCCTCTCACTGCCTCCCCTCCTCGTAGCGAGAACCCTCTACACCAAGTAAACGCGCTGTATGGCAGGTAAGCTC	CTCACTGCCTC	CTCACgGCCTC	TAGCTGGAAAAGTCATTCCTCTCACgGCCTCCCCTCCTCGTAGCGAGAACCCTCT	ENST00000644036.2:c.987-18T>G	-	INTRONIC	7	1.72937e-05		8	1.60657e-05		161	6.65514e-05	24.2236	249	6.98282e-05	17.6707	214	6.99285e-05	32.7103	292
50	SMARCB1	chr22	23833554	23833554	SNV	T	G	24175745	-	AGG	GTTCTCGCTACGAGGAGGGG	CTCCTCGTA	9	TTCCTCTCACGGCCTCCC	18	TTCCTCTCACGGCCTCCCCTCCTCGTA	11	7	0.555556	-0.1785	67.4211	TAGCTGGAAAAGTCATTCCTCTCACTGCCTCCCCTCCTCGTAGCGAGAACCCTCT	55	CTTTGCGGTCATGCAT	1	CTGTATGGCA	GCGAGAAAAGCCTTGTTTGGTTCTCGCTACGAGGAGGGGGTTTGGAGACGTTGACTATCGTCTCGGTGCTTCCTCTCACGGCCTCCCCTCCTCGTACGCGGTTCTATCTAGTTACGCGTTAAACCAACTAGAATTTTTTTGAGTCAGATCTGATAGCTGGAAAAGTCATTCCTCTCACTGCCTCCCCTCCTCGTAGCGAGAACCCTCTCTTTGCGGTCATGCATCTGTATGGCAGGTAAGCTC	CTCACTGCCTC	CTCACgGCCTC	TAGCTGGAAAAGTCATTCCTCTCACgGCCTCCCCTCCTCGTAGCGAGAACCCTCT	ENST00000644036.2:c.987-18T>G	-	INTRONIC	0	2.16172e-06		47	8.56835e-05	0	68	2.8346e-05	7.35294	100	2.82106e-05	14	85	2.79714e-05	32.9412	93
50	SMARCB1	chr22	23833554	23833554	SNV	T	G	24175749	-	GGG	GAGGGTTCTCGCTACGAGGA	TCGTAGCGAGAAC	13	TTCCTCTCACGGCCTCCCCTCC	22	TTCCTCTCACGGCCTCCCCTCCTCGTAGCGAGAAC	11	11	0.538462	0.07475	67.4866	TGGAAAAGTCATTCCTCTCACTGCCTCCCCTCCTCGTAGCGAGAACCCTCTGCCC	55	AACACGTTCGGCGCAT	1	CTGTATGGCA	GCGAGAAAAGCCTTGTTTGGAGGGTTCTCGCTACGAGGAGTTTGGAGACGTTGACTATCGTCTCGGTGCTTCCTCTCACGGCCTCCCCTCCTCGTAGCGAGAACCGCGGTTCTATCTAGTTACGCGTTAAACCAACTAGAATTTTTTTGAGTCTGGAAAAGTCATTCCTCTCACTGCCTCCCCTCCTCGTAGCGAGAACCCTCTGCCCAACACGTTCGGCGCATCTGTATGGCAGGTAAGCTC	CTCACTGCCTC	CTCACgGCCTC	TGGAAAAGTCATTCCTCTCACgGCCTCCCCTCCTCGTAGCGAGAACCCTCTGCCC	ENST00000644036.2:c.987-18T>G	-	INTRONIC	2	6.48515e-06		3	7.14029e-06		24	1.02703e-05	16.6667	34	9.77595e-06	14.7059	28	9.43222e-06	14.2857	50
50	SMARCB1	chr22	23833554	23833554	SNV	T	G	24175749	-	GGG	GAGGGTTCTCGCTACGAGGA	TCGTAGCGAGAACCC	15	ATTCCTCTCACGGCCTCCCCTCC	23	ATTCCTCTCACGGCCTCCCCTCCTCGTAGCGAGAACCC	12	11	0.6	0.07475	69.1405	TGGAAAAGTCATTCCTCTCACTGCCTCCCCTCCTCGTAGCGAGAACCCTCTGCCC	55	CCAGCGACACATAACC	1	CTGTATGGCA	GCGAGAAAAGCCTTGTTTGGAGGGTTCTCGCTACGAGGAGTTTGGAGACGTTGACTATCGTCTCGGTGCATTCCTCTCACGGCCTCCCCTCCTCGTAGCGAGAACCCCGCGGTTCTATCTAGTTACGCGTTAAACCAACTAGAATTTTTTTGATGGAAAAGTCATTCCTCTCACTGCCTCCCCTCCTCGTAGCGAGAACCCTCTGCCCCCAGCGACACATAACCCTGTATGGCAGGTAAGCTC	CTCACTGCCTC	CTCACgGCCTC	TGGAAAAGTCATTCCTCTCACgGCCTCCCCTCCTCGTAGCGAGAACCCTCTGCCC	ENST00000644036.2:c.987-18T>G	-	INTRONIC	0	2.16172e-06		0	1.78507e-06		0	4.10811e-07		2	8.37939e-07		0	3.25249e-07		3
50	SMARCB1	chr22	23833554	23833554	SNV	T	G	24175749	-	GGG	GAGGGTTCTCGCTACGAGGA	TCGTAGCGA	9	TCCTCTCACGGCCTCCCCTCC	21	TCCTCTCACGGCCTCCCCTCCTCGTAGCGA	10	11	0.555556	0.07475	63.4315	TGGAAAAGTCATTCCTCTCACTGCCTCCCCTCCTCGTAGCGAGAACCCTCTGCCC	55	CGATCGGTCCGGCACA	1	CTGTATGGCA	GCGAGAAAAGCCTTGTTTGGAGGGTTCTCGCTACGAGGAGTTTGGAGACGTTGACTATCGTCTCGGTGCTCCTCTCACGGCCTCCCCTCCTCGTAGCGACGCGGTTCTATCTAGTTACGCGTTAAACCAACTAGAATTTTTTTGAGTCAGATCTGGAAAAGTCATTCCTCTCACTGCCTCCCCTCCTCGTAGCGAGAACCCTCTGCCCCGATCGGTCCGGCACACTGTATGGCAGGTAAGCTC	CTCACTGCCTC	CTCACgGCCTC	TGGAAAAGTCATTCCTCTCACgGCCTCCCCTCCTCGTAGCGAGAACCCTCTGCCC	ENST00000644036.2:c.987-18T>G	-	INTRONIC	0	2.16172e-06		5	1.07104e-05		15	6.57298e-06	6.66667	25	7.26213e-06	12	25	8.45647e-06	28	48
51	SMARCB1	chr22	23833555	23833555	SNV	G	A	24175750	-	AGG	AGAGGGTTCTCGCTACGAGG	CGTAGCGAGAACCCT	15	TCTCACTACCTCCCCTCCT	19	TCTCACTACCTCCCCTCCTCGTAGCGAGAACCCT	8	11	0.6	0.3347		GGAAAAGTCATTCCTCTCACTGCCTCCCCTCCTCGTAGCGAGAACCCTCTGCCCA	55	ACCAGTATCTGGAGCC	1	CTGTATGGCA	GCGAGAAAAGCCTTGTTTGAGAGGGTTCTCGCTACGAGGGTTTGGAGACGTTGACTATCGTCTCGGTGCTCTCACTACCTCCCCTCCTCGTAGCGAGAACCCTCGCGGTTCTATCTAGTTACGCGTTAAACCAACTAGAATTTTTTTGAGTCAGGAAAAGTCATTCCTCTCACTGCCTCCCCTCCTCGTAGCGAGAACCCTCTGCCCAACCAGTATCTGGAGCCCTGTATGGCAGGTAAGCTC	TCACTGCCTCC	TCACTaCCTCC	GGAAAAGTCATTCCTCTCACTaCCTCCCCTCCTCGTAGCGAGAACCCTCTGCCCA	ENST00000644036.2:c.987-17G>A	-	INTRONIC	12	2.81023e-05	0	5	1.07104e-05		24	1.02703e-05	0	37	1.06139e-05	0	23	7.80597e-06	0	46
51	SMARCB1	chr22	23833555	23833555	SNV	G	A	24175750	-	AGG	AGAGGGTTCTCGCTACGAGG	CGTAGCGAGAACCCT	15	TTCCTCTCACTACCTCCCCTCCT	23	TTCCTCTCACTACCTCCCCTCCTCGTAGCGAGAACCCT	12	11	0.6	0.3347		GGAAAAGTCATTCCTCTCACTGCCTCCCCTCCTCGTAGCGAGAACCCTCTGCCCA	55	CATGACACATGGATGG	1	CTGTATGGCA	GCGAGAAAAGCCTTGTTTGAGAGGGTTCTCGCTACGAGGGTTTGGAGACGTTGACTATCGTCTCGGTGCTTCCTCTCACTACCTCCCCTCCTCGTAGCGAGAACCCTCGCGGTTCTATCTAGTTACGCGTTAAACCAACTAGAATTTTTTTGAGGAAAAGTCATTCCTCTCACTGCCTCCCCTCCTCGTAGCGAGAACCCTCTGCCCACATGACACATGGATGGCTGTATGGCAGGTAAGCTC	TCACTGCCTCC	TCACTaCCTCC	GGAAAAGTCATTCCTCTCACTaCCTCCCCTCCTCGTAGCGAGAACCCTCTGCCCA	ENST00000644036.2:c.987-17G>A	-	INTRONIC	0	2.16172e-06		1	3.57015e-06		20	8.62703e-06	0	20	5.86557e-06	0	15	5.20398e-06	0	28
51	SMARCB1	chr22	23833555	23833555	SNV	G	A	24175750	-	AGG	AGAGGGTTCTCGCTACGAGG	CGTAGCGAGAACCCT	15	TCCTCTCACTACCTCCCCTCCT	22	TCCTCTCACTACCTCCCCTCCTCGTAGCGAGAACCCT	11	11	0.6	0.3347		GGAAAAGTCATTCCTCTCACTGCCTCCCCTCCTCGTAGCGAGAACCCTCTGCCCA	55	TCGAGGCCACGCTTTC	1	CTGTATGGCA	GCGAGAAAAGCCTTGTTTGAGAGGGTTCTCGCTACGAGGGTTTGGAGACGTTGACTATCGTCTCGGTGCTCCTCTCACTACCTCCCCTCCTCGTAGCGAGAACCCTCGCGGTTCTATCTAGTTACGCGTTAAACCAACTAGAATTTTTTTGAGGGAAAAGTCATTCCTCTCACTGCCTCCCCTCCTCGTAGCGAGAACCCTCTGCCCATCGAGGCCACGCTTTCCTGTATGGCAGGTAAGCTC	TCACTGCCTCC	TCACTaCCTCC	GGAAAAGTCATTCCTCTCACTaCCTCCCCTCCTCGTAGCGAGAACCCTCTGCCCA	ENST00000644036.2:c.987-17G>A	-	INTRONIC	4	1.08086e-05		0	1.78507e-06		4	2.05406e-06		14	4.18969e-06	0	5	1.95149e-06		9
51	SMARCB1	chr22	23833555	23833555	SNV	G	A	24175745	-	AGG	GTTCTCGCTACGAGGAGGGG	CTCCTCGTA	9	TTCCTCTCACTACCTCCC	18	TTCCTCTCACTACCTCCCCTCCTCGTA	12	6	0.555556	-0.1785	65.481	TAGCTGGAAAAGTCATTCCTCTCACTGCCTCCCCTCCTCGTAGCGAGAACCCTCT	55	TCACAAGGTAGGCTGA	1	CTGTATGGCA	GCGAGAAAAGCCTTGTTTGGTTCTCGCTACGAGGAGGGGGTTTGGAGACGTTGACTATCGTCTCGGTGCTTCCTCTCACTACCTCCCCTCCTCGTACGCGGTTCTATCTAGTTACGCGTTAAACCAACTAGAATTTTTTTGAGTCAGATCTGATAGCTGGAAAAGTCATTCCTCTCACTGCCTCCCCTCCTCGTAGCGAGAACCCTCTTCACAAGGTAGGCTGACTGTATGGCAGGTAAGCTC	TCACTGCCTCC	TCACTaCCTCC	TAGCTGGAAAAGTCATTCCTCTCACTaCCTCCCCTCCTCGTAGCGAGAACCCTCT	ENST00000644036.2:c.987-17G>A	-	INTRONIC	36	7.99836e-05	0	12	2.3206e-05	0	209	8.62703e-05	0.478469	348	9.74802e-05	1.14943	287	9.36717e-05	3.83275	384
51	SMARCB1	chr22	23833555	23833555	SNV	G	A	24175745	-	AGG	GTTCTCGCTACGAGGAGGGG	CTCCTCGTA	9	TCTCACTACCTCCC	14	TCTCACTACCTCCCCTCCTCGTA	8	6	0.555556	-0.1785	70.9155	TAGCTGGAAAAGTCATTCCTCTCACTGCCTCCCCTCCTCGTAGCGAGAACCCTCT	55	CTGCGGACAAACGCGA	1	CTGTATGGCA	GCGAGAAAAGCCTTGTTTGGTTCTCGCTACGAGGAGGGGGTTTGGAGACGTTGACTATCGTCTCGGTGCTCTCACTACCTCCCCTCCTCGTACGCGGTTCTATCTAGTTACGCGTTAAACCAACTAGAATTTTTTTGAGTCAGATCTGAATGGTAGCTGGAAAAGTCATTCCTCTCACTGCCTCCCCTCCTCGTAGCGAGAACCCTCTCTGCGGACAAACGCGACTGTATGGCAGGTAAGCTC	TCACTGCCTCC	TCACTaCCTCC	TAGCTGGAAAAGTCATTCCTCTCACTaCCTCCCCTCCTCGTAGCGAGAACCCTCT	ENST00000644036.2:c.987-17G>A	-	INTRONIC	13	3.02641e-05	0	34	6.24776e-05	0	126	5.2173e-05	5.55556	230	6.45213e-05	2.17391	206	6.73265e-05	7.28155	221
51	SMARCB1	chr22	23833555	23833555	SNV	G	A	24175749	-	GGG	GAGGGTTCTCGCTACGAGGA	TCGTAGCGA	9	TTCCTCTCACTACCTCCCCTCC	22	TTCCTCTCACTACCTCCCCTCCTCGTAGCGA	12	10	0.555556	0.07475	62.7595	TGGAAAAGTCATTCCTCTCACTGCCTCCCCTCCTCGTAGCGAGAACCCTCTGCCC	55	AAGGCAGGTTTGTGTG	1	CTGTATGGCA	GCGAGAAAAGCCTTGTTTGGAGGGTTCTCGCTACGAGGAGTTTGGAGACGTTGACTATCGTCTCGGTGCTTCCTCTCACTACCTCCCCTCCTCGTAGCGACGCGGTTCTATCTAGTTACGCGTTAAACCAACTAGAATTTTTTTGAGTCAGATTGGAAAAGTCATTCCTCTCACTGCCTCCCCTCCTCGTAGCGAGAACCCTCTGCCCAAGGCAGGTTTGTGTGCTGTATGGCAGGTAAGCTC	TCACTGCCTCC	TCACTaCCTCC	TGGAAAAGTCATTCCTCTCACTaCCTCCCCTCCTCGTAGCGAGAACCCTCTGCCC	ENST00000644036.2:c.987-17G>A	-	INTRONIC	8	1.94555e-05		13	2.4991e-05	0	52	2.1773e-05	0	83	2.34623e-05	1.20482	88	2.89471e-05	0	84
51	SMARCB1	chr22	23833555	23833555	SNV	G	A	24175749	-	GGG	GAGGGTTCTCGCTACGAGGA	TCGTAGCGA	9	TCTCACTACCTCCCCTCC	18	TCTCACTACCTCCCCTCCTCGTAGCGA	8	10	0.555556	0.07475	67.163	TGGAAAAGTCATTCCTCTCACTGCCTCCCCTCCTCGTAGCGAGAACCCTCTGCCC	55	GGCGACTAGACAGACC	1	CTGTATGGCA	GCGAGAAAAGCCTTGTTTGGAGGGTTCTCGCTACGAGGAGTTTGGAGACGTTGACTATCGTCTCGGTGCTCTCACTACCTCCCCTCCTCGTAGCGACGCGGTTCTATCTAGTTACGCGTTAAACCAACTAGAATTTTTTTGAGTCAGATCTGATGGAAAAGTCATTCCTCTCACTGCCTCCCCTCCTCGTAGCGAGAACCCTCTGCCCGGCGACTAGACAGACCCTGTATGGCAGGTAAGCTC	TCACTGCCTCC	TCACTaCCTCC	TGGAAAAGTCATTCCTCTCACTaCCTCCCCTCCTCGTAGCGAGAACCCTCTGCCC	ENST00000644036.2:c.987-17G>A	-	INTRONIC	3	8.64687e-06		3	7.14029e-06		25	1.06811e-05	4	37	1.06139e-05	2.7027	19	6.50498e-06	0	65
51	SMARCB1	chr22	23833555	23833555	SNV	G	A	24175749	-	GGG	GAGGGTTCTCGCTACGAGGA	TCGTAGCGAGAACCC	15	TCTCACTACCTCCCCTCC	18	TCTCACTACCTCCCCTCCTCGTAGCGAGAACCC	8	10	0.6	0.07475	68.213	TGGAAAAGTCATTCCTCTCACTGCCTCCCCTCCTCGTAGCGAGAACCCTCTGCCC	55	CGGACACTCCATGAAC	1	CTGTATGGCA	GCGAGAAAAGCCTTGTTTGGAGGGTTCTCGCTACGAGGAGTTTGGAGACGTTGACTATCGTCTCGGTGCTCTCACTACCTCCCCTCCTCGTAGCGAGAACCCCGCGGTTCTATCTAGTTACGCGTTAAACCAACTAGAATTTTTTTGAGTCAGTGGAAAAGTCATTCCTCTCACTGCCTCCCCTCCTCGTAGCGAGAACCCTCTGCCCCGGACACTCCATGAACCTGTATGGCAGGTAAGCTC	TCACTGCCTCC	TCACTaCCTCC	TGGAAAAGTCATTCCTCTCACTaCCTCCCCTCCTCGTAGCGAGAACCCTCTGCCC	ENST00000644036.2:c.987-17G>A	-	INTRONIC	0	2.16172e-06		0	1.78507e-06		3	1.64324e-06		2	8.37939e-07		1	6.50498e-07		0
52	SMARCB1	chr22	23833555	23833555	SNV	G	C	24175750	-	AGG	AGAGGGTTCTCGCTACGAGG	CGTAGCGAGAACCCT	15	TCTCACTCCCTCCCCTCCT	19	TCTCACTCCCTCCCCTCCTCGTAGCGAGAACCCT	8	11	0.6	0.3347		GGAAAAGTCATTCCTCTCACTGCCTCCCCTCCTCGTAGCGAGAACCCTCTGCCCA	55	CGCGTTTCATCACAAC	1	CTGTATGGCA	GCGAGAAAAGCCTTGTTTGAGAGGGTTCTCGCTACGAGGGTTTGGAGACGTTGACTATCGTCTCGGTGCTCTCACTCCCTCCCCTCCTCGTAGCGAGAACCCTCGCGGTTCTATCTAGTTACGCGTTAAACCAACTAGAATTTTTTTGAGTCAGGAAAAGTCATTCCTCTCACTGCCTCCCCTCCTCGTAGCGAGAACCCTCTGCCCACGCGTTTCATCACAACCTGTATGGCAGGTAAGCTC	TCACTGCCTCC	TCACTcCCTCC	GGAAAAGTCATTCCTCTCACTcCCTCCCCTCCTCGTAGCGAGAACCCTCTGCCCA	ENST00000644036.2:c.987-17G>C	-	INTRONIC	1	4.32344e-06		0	1.78507e-06		5	2.46487e-06		11	3.35175e-06	0	3	1.301e-06		5
52	SMARCB1	chr22	23833555	23833555	SNV	G	C	24175750	-	AGG	AGAGGGTTCTCGCTACGAGG	CGTAGCGAGAACCCT	15	TTCCTCTCACTCCCTCCCCTCCT	23	TTCCTCTCACTCCCTCCCCTCCTCGTAGCGAGAACCCT	12	11	0.6	0.3347		GGAAAAGTCATTCCTCTCACTGCCTCCCCTCCTCGTAGCGAGAACCCTCTGCCCA	55	GATTCAGGTATAGTAG	1	CTGTATGGCA	GCGAGAAAAGCCTTGTTTGAGAGGGTTCTCGCTACGAGGGTTTGGAGACGTTGACTATCGTCTCGGTGCTTCCTCTCACTCCCTCCCCTCCTCGTAGCGAGAACCCTCGCGGTTCTATCTAGTTACGCGTTAAACCAACTAGAATTTTTTTGAGGAAAAGTCATTCCTCTCACTGCCTCCCCTCCTCGTAGCGAGAACCCTCTGCCCAGATTCAGGTATAGTAGCTGTATGGCAGGTAAGCTC	TCACTGCCTCC	TCACTcCCTCC	GGAAAAGTCATTCCTCTCACTcCCTCCCCTCCTCGTAGCGAGAACCCTCTGCCCA	ENST00000644036.2:c.987-17G>C	-	INTRONIC	0	2.16172e-06		3	7.14029e-06		2	1.23243e-06		7	2.2345e-06		7	2.60199e-06		20
52	SMARCB1	chr22	23833555	23833555	SNV	G	C	24175750	-	AGG	AGAGGGTTCTCGCTACGAGG	CGTAGCGAGAACCCT	15	TCCTCTCACTCCCTCCCCTCCT	22	TCCTCTCACTCCCTCCCCTCCTCGTAGCGAGAACCCT	11	11	0.6	0.3347		GGAAAAGTCATTCCTCTCACTGCCTCCCCTCCTCGTAGCGAGAACCCTCTGCCCA	55	CTTTGCGTCGGAATCT	1	CTGTATGGCA	GCGAGAAAAGCCTTGTTTGAGAGGGTTCTCGCTACGAGGGTTTGGAGACGTTGACTATCGTCTCGGTGCTCCTCTCACTCCCTCCCCTCCTCGTAGCGAGAACCCTCGCGGTTCTATCTAGTTACGCGTTAAACCAACTAGAATTTTTTTGAGGGAAAAGTCATTCCTCTCACTGCCTCCCCTCCTCGTAGCGAGAACCCTCTGCCCACTTTGCGTCGGAATCTCTGTATGGCAGGTAAGCTC	TCACTGCCTCC	TCACTcCCTCC	GGAAAAGTCATTCCTCTCACTcCCTCCCCTCCTCGTAGCGAGAACCCTCTGCCCA	ENST00000644036.2:c.987-17G>C	-	INTRONIC	2	6.48515e-06		2	5.35522e-06		5	2.46487e-06		16	4.74832e-06	0	11	3.90299e-06	0	28
52	SMARCB1	chr22	23833555	23833555	SNV	G	C	24175745	-	AGG	GTTCTCGCTACGAGGAGGGG	CTCCTCGTA	9	TTCCTCTCACTCCCTCCC	18	TTCCTCTCACTCCCTCCCCTCCTCGTA	12	6	0.555556	-0.1785	59.2847	TAGCTGGAAAAGTCATTCCTCTCACTGCCTCCCCTCCTCGTAGCGAGAACCCTCT	55	CCTAGCTAGACTAGGC	1	CTGTATGGCA	GCGAGAAAAGCCTTGTTTGGTTCTCGCTACGAGGAGGGGGTTTGGAGACGTTGACTATCGTCTCGGTGCTTCCTCTCACTCCCTCCCCTCCTCGTACGCGGTTCTATCTAGTTACGCGTTAAACCAACTAGAATTTTTTTGAGTCAGATCTGATAGCTGGAAAAGTCATTCCTCTCACTGCCTCCCCTCCTCGTAGCGAGAACCCTCTCCTAGCTAGACTAGGCCTGTATGGCAGGTAAGCTC	TCACTGCCTCC	TCACTcCCTCC	TAGCTGGAAAAGTCATTCCTCTCACTcCCTCCCCTCCTCGTAGCGAGAACCCTCT	ENST00000644036.2:c.987-17G>C	-	INTRONIC	18	4.10726e-05	0	7	1.42806e-05		66	2.75243e-05	1.51515	79	2.2345e-05	3.79747	36	1.20342e-05	5.55556	65
52	SMARCB1	chr22	23833555	23833555	SNV	G	C	24175745	-	AGG	GTTCTCGCTACGAGGAGGGG	CTCCTCGTA	9	TCTCACTCCCTCCC	14	TCTCACTCCCTCCCCTCCTCGTA	8	6	0.555556	-0.1785	65.5845	TAGCTGGAAAAGTCATTCCTCTCACTGCCTCCCCTCCTCGTAGCGAGAACCCTCT	55	CGAATGTGTCACACGC	1	CTGTATGGCA	GCGAGAAAAGCCTTGTTTGGTTCTCGCTACGAGGAGGGGGTTTGGAGACGTTGACTATCGTCTCGGTGCTCTCACTCCCTCCCCTCCTCGTACGCGGTTCTATCTAGTTACGCGTTAAACCAACTAGAATTTTTTTGAGTCAGATCTGAATGGTAGCTGGAAAAGTCATTCCTCTCACTGCCTCCCCTCCTCGTAGCGAGAACCCTCTCGAATGTGTCACACGCCTGTATGGCAGGTAAGCTC	TCACTGCCTCC	TCACTcCCTCC	TAGCTGGAAAAGTCATTCCTCTCACTcCCTCCCCTCCTCGTAGCGAGAACCCTCT	ENST00000644036.2:c.987-17G>C	-	INTRONIC	39	8.64687e-05	0	6	1.24955e-05		22	9.44865e-06	22.7273	55	1.56415e-05	3.63636	21	7.15547e-06	19.0476	59
52	SMARCB1	chr22	23833555	23833555	SNV	G	C	24175749	-	GGG	GAGGGTTCTCGCTACGAGGA	TCGTAGCGA	9	TTCCTCTCACTCCCTCCCCTCC	22	TTCCTCTCACTCCCTCCCCTCCTCGTAGCGA	12	10	0.555556	0.07475	61.7756	TGGAAAAGTCATTCCTCTCACTGCCTCCCCTCCTCGTAGCGAGAACCCTCTGCCC	55	GTAACGTCATGACATC	1	CTGTATGGCA	GCGAGAAAAGCCTTGTTTGGAGGGTTCTCGCTACGAGGAGTTTGGAGACGTTGACTATCGTCTCGGTGCTTCCTCTCACTCCCTCCCCTCCTCGTAGCGACGCGGTTCTATCTAGTTACGCGTTAAACCAACTAGAATTTTTTTGAGTCAGATTGGAAAAGTCATTCCTCTCACTGCCTCCCCTCCTCGTAGCGAGAACCCTCTGCCCGTAACGTCATGACATCCTGTATGGCAGGTAAGCTC	TCACTGCCTCC	TCACTcCCTCC	TGGAAAAGTCATTCCTCTCACTcCCTCCCCTCCTCGTAGCGAGAACCCTCTGCCC	ENST00000644036.2:c.987-17G>C	-	INTRONIC	1	4.32344e-06		1	3.57015e-06		0	4.10811e-07		2	8.37939e-07		1	6.50498e-07		1
52	SMARCB1	chr22	23833555	23833555	SNV	G	C	24175749	-	GGG	GAGGGTTCTCGCTACGAGGA	TCGTAGCGA	9	TCTCACTCCCTCCCCTCC	18	TCTCACTCCCTCCCCTCCTCGTAGCGA	8	10	0.555556	0.07475	65.8736	TGGAAAAGTCATTCCTCTCACTGCCTCCCCTCCTCGTAGCGAGAACCCTCTGCCC	55	ACAGCCGGTCCGAACC	1	CTGTATGGCA	GCGAGAAAAGCCTTGTTTGGAGGGTTCTCGCTACGAGGAGTTTGGAGACGTTGACTATCGTCTCGGTGCTCTCACTCCCTCCCCTCCTCGTAGCGACGCGGTTCTATCTAGTTACGCGTTAAACCAACTAGAATTTTTTTGAGTCAGATCTGATGGAAAAGTCATTCCTCTCACTGCCTCCCCTCCTCGTAGCGAGAACCCTCTGCCCACAGCCGGTCCGAACCCTGTATGGCAGGTAAGCTC	TCACTGCCTCC	TCACTcCCTCC	TGGAAAAGTCATTCCTCTCACTcCCTCCCCTCCTCGTAGCGAGAACCCTCTGCCC	ENST00000644036.2:c.987-17G>C	-	INTRONIC	0	2.16172e-06		2	5.35522e-06		6	2.87568e-06		5	1.67588e-06		5	1.95149e-06		10
52	SMARCB1	chr22	23833555	23833555	SNV	G	C	24175749	-	GGG	GAGGGTTCTCGCTACGAGGA	TCGTAGCGAGAACCC	15	TCTCACTCCCTCCCCTCC	18	TCTCACTCCCTCCCCTCCTCGTAGCGAGAACCC	8	10	0.6	0.07475	69.2301	TGGAAAAGTCATTCCTCTCACTGCCTCCCCTCCTCGTAGCGAGAACCCTCTGCCC	55	GCATGCGGTTTAGGAA	1	CTGTATGGCA	GCGAGAAAAGCCTTGTTTGGAGGGTTCTCGCTACGAGGAGTTTGGAGACGTTGACTATCGTCTCGGTGCTCTCACTCCCTCCCCTCCTCGTAGCGAGAACCCCGCGGTTCTATCTAGTTACGCGTTAAACCAACTAGAATTTTTTTGAGTCAGTGGAAAAGTCATTCCTCTCACTGCCTCCCCTCCTCGTAGCGAGAACCCTCTGCCCGCATGCGGTTTAGGAACTGTATGGCAGGTAAGCTC	TCACTGCCTCC	TCACTcCCTCC	TGGAAAAGTCATTCCTCTCACTcCCTCCCCTCCTCGTAGCGAGAACCCTCTGCCC	ENST00000644036.2:c.987-17G>C	-	INTRONIC	26	5.83664e-05	0	0	1.78507e-06		5	2.46487e-06		5	1.67588e-06		14	4.87873e-06	42.8571	5
53	SMARCB1	chr22	23833555	23833555	SNV	G	T	24175750	-	AGG	AGAGGGTTCTCGCTACGAGG	CGTAGCGAGAACCCT	15	TCTCACTTCCTCCCCTCCT	19	TCTCACTTCCTCCCCTCCTCGTAGCGAGAACCCT	8	11	0.6	0.3347		GGAAAAGTCATTCCTCTCACTGCCTCCCCTCCTCGTAGCGAGAACCCTCTGCCCA	55	GCTGGGTAGACGCACA	1	CTGTATGGCA	GCGAGAAAAGCCTTGTTTGAGAGGGTTCTCGCTACGAGGGTTTGGAGACGTTGACTATCGTCTCGGTGCTCTCACTTCCTCCCCTCCTCGTAGCGAGAACCCTCGCGGTTCTATCTAGTTACGCGTTAAACCAACTAGAATTTTTTTGAGTCAGGAAAAGTCATTCCTCTCACTGCCTCCCCTCCTCGTAGCGAGAACCCTCTGCCCAGCTGGGTAGACGCACACTGTATGGCAGGTAAGCTC	TCACTGCCTCC	TCACTtCCTCC	GGAAAAGTCATTCCTCTCACTtCCTCCCCTCCTCGTAGCGAGAACCCTCTGCCCA	ENST00000644036.2:c.987-17G>T	-	INTRONIC	1	4.32344e-06		0	1.78507e-06		8	3.6973e-06		20	5.86557e-06	5	9	3.25249e-06		35
53	SMARCB1	chr22	23833555	23833555	SNV	G	T	24175750	-	AGG	AGAGGGTTCTCGCTACGAGG	CGTAGCGAGAACCCT	15	TTCCTCTCACTTCCTCCCCTCCT	23	TTCCTCTCACTTCCTCCCCTCCTCGTAGCGAGAACCCT	12	11	0.6	0.3347		GGAAAAGTCATTCCTCTCACTGCCTCCCCTCCTCGTAGCGAGAACCCTCTGCCCA	55	CCCAGTTTCGCTGATA	1	CTGTATGGCA	GCGAGAAAAGCCTTGTTTGAGAGGGTTCTCGCTACGAGGGTTTGGAGACGTTGACTATCGTCTCGGTGCTTCCTCTCACTTCCTCCCCTCCTCGTAGCGAGAACCCTCGCGGTTCTATCTAGTTACGCGTTAAACCAACTAGAATTTTTTTGAGGAAAAGTCATTCCTCTCACTGCCTCCCCTCCTCGTAGCGAGAACCCTCTGCCCACCCAGTTTCGCTGATACTGTATGGCAGGTAAGCTC	TCACTGCCTCC	TCACTtCCTCC	GGAAAAGTCATTCCTCTCACTtCCTCCCCTCCTCGTAGCGAGAACCCTCTGCCCA	ENST00000644036.2:c.987-17G>T	-	INTRONIC	0	2.16172e-06		4	8.92537e-06		14	6.16217e-06	0	29	8.37939e-06	0	27	9.10697e-06	0	47
53	SMARCB1	chr22	23833555	23833555	SNV	G	T	24175750	-	AGG	AGAGGGTTCTCGCTACGAGG	CGTAGCGAGAACCCT	15	TCCTCTCACTTCCTCCCCTCCT	22	TCCTCTCACTTCCTCCCCTCCTCGTAGCGAGAACCCT	11	11	0.6	0.3347		GGAAAAGTCATTCCTCTCACTGCCTCCCCTCCTCGTAGCGAGAACCCTCTGCCCA	55	AAACCTGGTCGCATCG	1	CTGTATGGCA	GCGAGAAAAGCCTTGTTTGAGAGGGTTCTCGCTACGAGGGTTTGGAGACGTTGACTATCGTCTCGGTGCTCCTCTCACTTCCTCCCCTCCTCGTAGCGAGAACCCTCGCGGTTCTATCTAGTTACGCGTTAAACCAACTAGAATTTTTTTGAGGGAAAAGTCATTCCTCTCACTGCCTCCCCTCCTCGTAGCGAGAACCCTCTGCCCAAAACCTGGTCGCATCGCTGTATGGCAGGTAAGCTC	TCACTGCCTCC	TCACTtCCTCC	GGAAAAGTCATTCCTCTCACTtCCTCCCCTCCTCGTAGCGAGAACCCTCTGCCCA	ENST00000644036.2:c.987-17G>T	-	INTRONIC	0	2.16172e-06		0	1.78507e-06		9	4.10811e-06		26	7.54145e-06	0	10	3.57774e-06	0	41
53	SMARCB1	chr22	23833555	23833555	SNV	G	T	24175745	-	AGG	GTTCTCGCTACGAGGAGGGG	CTCCTCGTA	9	TTCCTCTCACTTCCTCCC	18	TTCCTCTCACTTCCTCCCCTCCTCGTA	12	6	0.555556	-0.1785	53.7022	TAGCTGGAAAAGTCATTCCTCTCACTGCCTCCCCTCCTCGTAGCGAGAACCCTCT	55	GACGCGTCATTGGTAC	1	CTGTATGGCA	GCGAGAAAAGCCTTGTTTGGTTCTCGCTACGAGGAGGGGGTTTGGAGACGTTGACTATCGTCTCGGTGCTTCCTCTCACTTCCTCCCCTCCTCGTACGCGGTTCTATCTAGTTACGCGTTAAACCAACTAGAATTTTTTTGAGTCAGATCTGATAGCTGGAAAAGTCATTCCTCTCACTGCCTCCCCTCCTCGTAGCGAGAACCCTCTGACGCGTCATTGGTACCTGTATGGCAGGTAAGCTC	TCACTGCCTCC	TCACTtCCTCC	TAGCTGGAAAAGTCATTCCTCTCACTtCCTCCCCTCCTCGTAGCGAGAACCCTCT	ENST00000644036.2:c.987-17G>T	-	INTRONIC	8	1.94555e-05		4	8.92537e-06		17	7.3946e-06	0	38	1.08932e-05	2.63158	63	2.08159e-05	4.7619	36
53	SMARCB1	chr22	23833555	23833555	SNV	G	T	24175745	-	AGG	GTTCTCGCTACGAGGAGGGG	CTCCTCGTA	9	TCTCACTTCCTCCC	14	TCTCACTTCCTCCCCTCCTCGTA	8	6	0.555556	-0.1785	64.2211	TAGCTGGAAAAGTCATTCCTCTCACTGCCTCCCCTCCTCGTAGCGAGAACCCTCT	55	TCAACGAGTCTACCTC	1	CTGTATGGCA	GCGAGAAAAGCCTTGTTTGGTTCTCGCTACGAGGAGGGGGTTTGGAGACGTTGACTATCGTCTCGGTGCTCTCACTTCCTCCCCTCCTCGTACGCGGTTCTATCTAGTTACGCGTTAAACCAACTAGAATTTTTTTGAGTCAGATCTGAATGGTAGCTGGAAAAGTCATTCCTCTCACTGCCTCCCCTCCTCGTAGCGAGAACCCTCTTCAACGAGTCTACCTCCTGTATGGCAGGTAAGCTC	TCACTGCCTCC	TCACTtCCTCC	TAGCTGGAAAAGTCATTCCTCTCACTtCCTCCCCTCCTCGTAGCGAGAACCCTCT	ENST00000644036.2:c.987-17G>T	-	INTRONIC	3	8.64687e-06		10	1.96358e-05	0	40	1.68433e-05	0	90	2.54175e-05	11.1111	55	1.82139e-05	12.7273	77
53	SMARCB1	chr22	23833555	23833555	SNV	G	T	24175749	-	GGG	GAGGGTTCTCGCTACGAGGA	TCGTAGCGA	9	TTCCTCTCACTTCCTCCCCTCC	22	TTCCTCTCACTTCCTCCCCTCCTCGTAGCGA	12	10	0.555556	0.07475	59.1948	TGGAAAAGTCATTCCTCTCACTGCCTCCCCTCCTCGTAGCGAGAACCCTCTGCCC	55	GTACGTAGTAGCGCTC	1	CTGTATGGCA	GCGAGAAAAGCCTTGTTTGGAGGGTTCTCGCTACGAGGAGTTTGGAGACGTTGACTATCGTCTCGGTGCTTCCTCTCACTTCCTCCCCTCCTCGTAGCGACGCGGTTCTATCTAGTTACGCGTTAAACCAACTAGAATTTTTTTGAGTCAGATTGGAAAAGTCATTCCTCTCACTGCCTCCCCTCCTCGTAGCGAGAACCCTCTGCCCGTACGTAGTAGCGCTCCTGTATGGCAGGTAAGCTC	TCACTGCCTCC	TCACTtCCTCC	TGGAAAAGTCATTCCTCTCACTtCCTCCCCTCCTCGTAGCGAGAACCCTCTGCCC	ENST00000644036.2:c.987-17G>T	-	INTRONIC	1	4.32344e-06		0	1.78507e-06		4	2.05406e-06		11	3.35175e-06	18.1818	4	1.62624e-06		18
53	SMARCB1	chr22	23833555	23833555	SNV	G	T	24175749	-	GGG	GAGGGTTCTCGCTACGAGGA	TCGTAGCGA	9	TCTCACTTCCTCCCCTCC	18	TCTCACTTCCTCCCCTCCTCGTAGCGA	8	10	0.555556	0.07475	64.3991	TGGAAAAGTCATTCCTCTCACTGCCTCCCCTCCTCGTAGCGAGAACCCTCTGCCC	55	CCTACACCAAGCCATT	1	CTGTATGGCA	GCGAGAAAAGCCTTGTTTGGAGGGTTCTCGCTACGAGGAGTTTGGAGACGTTGACTATCGTCTCGGTGCTCTCACTTCCTCCCCTCCTCGTAGCGACGCGGTTCTATCTAGTTACGCGTTAAACCAACTAGAATTTTTTTGAGTCAGATCTGATGGAAAAGTCATTCCTCTCACTGCCTCCCCTCCTCGTAGCGAGAACCCTCTGCCCCCTACACCAAGCCATTCTGTATGGCAGGTAAGCTC	TCACTGCCTCC	TCACTtCCTCC	TGGAAAAGTCATTCCTCTCACTtCCTCCCCTCCTCGTAGCGAGAACCCTCTGCCC	ENST00000644036.2:c.987-17G>T	-	INTRONIC	0	2.16172e-06		0	1.78507e-06		2	1.23243e-06		6	1.95519e-06		7	2.60199e-06		6
53	SMARCB1	chr22	23833555	23833555	SNV	G	T	24175749	-	GGG	GAGGGTTCTCGCTACGAGGA	TCGTAGCGAGAACCC	15	TCTCACTTCCTCCCCTCC	18	TCTCACTTCCTCCCCTCCTCGTAGCGAGAACCC	8	10	0.6	0.07475	65.8417	TGGAAAAGTCATTCCTCTCACTGCCTCCCCTCCTCGTAGCGAGAACCCTCTGCCC	55	CTCTACGGTCGCTTTC	1	CTGTATGGCA	GCGAGAAAAGCCTTGTTTGGAGGGTTCTCGCTACGAGGAGTTTGGAGACGTTGACTATCGTCTCGGTGCTCTCACTTCCTCCCCTCCTCGTAGCGAGAACCCCGCGGTTCTATCTAGTTACGCGTTAAACCAACTAGAATTTTTTTGAGTCAGTGGAAAAGTCATTCCTCTCACTGCCTCCCCTCCTCGTAGCGAGAACCCTCTGCCCCTCTACGGTCGCTTTCCTGTATGGCAGGTAAGCTC	TCACTGCCTCC	TCACTtCCTCC	TGGAAAAGTCATTCCTCTCACTtCCTCCCCTCCTCGTAGCGAGAACCCTCTGCCC	ENST00000644036.2:c.987-17G>T	-	INTRONIC	0	2.16172e-06		0	1.78507e-06		5	2.46487e-06		4	1.39656e-06		0	3.25249e-07		4
54	SMARCB1	chr22	23833556	23833556	SNV	C	A	24175750	-	AGG	AGAGGGTTCTCGCTACGAGG	CGTAGCGAGAACCCT	15	TCTCACTGACTCCCCTCCT	19	TCTCACTGACTCCCCTCCTCGTAGCGAGAACCCT	9	10	0.6	0.3347		GGAAAAGTCATTCCTCTCACTGCCTCCCCTCCTCGTAGCGAGAACCCTCTGCCCA	55	GCACATATCATCGGAT	1	CTGTATGGCA	GCGAGAAAAGCCTTGTTTGAGAGGGTTCTCGCTACGAGGGTTTGGAGACGTTGACTATCGTCTCGGTGCTCTCACTGACTCCCCTCCTCGTAGCGAGAACCCTCGCGGTTCTATCTAGTTACGCGTTAAACCAACTAGAATTTTTTTGAGTCAGGAAAAGTCATTCCTCTCACTGCCTCCCCTCCTCGTAGCGAGAACCCTCTGCCCAGCACATATCATCGGATCTGTATGGCAGGTAAGCTC	CACTGCCTCCC	CACTGaCTCCC	GGAAAAGTCATTCCTCTCACTGaCTCCCCTCCTCGTAGCGAGAACCCTCTGCCCA	ENST00000644036.2:c.987-16C>A	-	INTRONIC	0	2.16172e-06		10	1.96358e-05	0	43	1.80757e-05	0	61	1.73174e-05	0	61	2.01654e-05	1.63934	121
54	SMARCB1	chr22	23833556	23833556	SNV	C	A	24175750	-	AGG	AGAGGGTTCTCGCTACGAGG	CGTAGCGAGAACCCT	15	TCCTCTCACTGACTCCCCTCCT	22	TCCTCTCACTGACTCCCCTCCTCGTAGCGAGAACCCT	12	10	0.6	0.3347		GGAAAAGTCATTCCTCTCACTGCCTCCCCTCCTCGTAGCGAGAACCCTCTGCCCA	55	ACGCCAGGTTTACTCT	1	CTGTATGGCA	GCGAGAAAAGCCTTGTTTGAGAGGGTTCTCGCTACGAGGGTTTGGAGACGTTGACTATCGTCTCGGTGCTCCTCTCACTGACTCCCCTCCTCGTAGCGAGAACCCTCGCGGTTCTATCTAGTTACGCGTTAAACCAACTAGAATTTTTTTGAGGGAAAAGTCATTCCTCTCACTGCCTCCCCTCCTCGTAGCGAGAACCCTCTGCCCAACGCCAGGTTTACTCTCTGTATGGCAGGTAAGCTC	CACTGCCTCCC	CACTGaCTCCC	GGAAAAGTCATTCCTCTCACTGaCTCCCCTCCTCGTAGCGAGAACCCTCTGCCCA	ENST00000644036.2:c.987-16C>A	-	INTRONIC	2	6.48515e-06		0	1.78507e-06		15	6.57298e-06	0	42	1.20105e-05	2.38095	25	8.45647e-06	0	43
54	SMARCB1	chr22	23833556	23833556	SNV	C	A	24175750	-	AGG	AGAGGGTTCTCGCTACGAGG	CGTAGCGAGAACC	13	TCCTCTCACTGACTCCCCTCCT	22	TCCTCTCACTGACTCCCCTCCTCGTAGCGAGAACC	12	10	0.615385	0.3347		GGAAAAGTCATTCCTCTCACTGCCTCCCCTCCTCGTAGCGAGAACCCTCTGCCCA	55	TAAGAGATCCAAAGTC	1	CTGTATGGCA	GCGAGAAAAGCCTTGTTTGAGAGGGTTCTCGCTACGAGGGTTTGGAGACGTTGACTATCGTCTCGGTGCTCCTCTCACTGACTCCCCTCCTCGTAGCGAGAACCCGCGGTTCTATCTAGTTACGCGTTAAACCAACTAGAATTTTTTTGAGTCGGAAAAGTCATTCCTCTCACTGCCTCCCCTCCTCGTAGCGAGAACCCTCTGCCCATAAGAGATCCAAAGTCCTGTATGGCAGGTAAGCTC	CACTGCCTCCC	CACTGaCTCCC	GGAAAAGTCATTCCTCTCACTGaCTCCCCTCCTCGTAGCGAGAACCCTCTGCCCA	ENST00000644036.2:c.987-16C>A	-	INTRONIC	1	4.32344e-06		4	8.92537e-06		26	1.10919e-05	0	34	9.77595e-06	0	24	8.13122e-06	4.16667	62
54	SMARCB1	chr22	23833556	23833556	SNV	C	A	24175745	-	AGG	GTTCTCGCTACGAGGAGGGG	CTCCTCGTA	9	TCCTCTCACTGACTCCC	17	TCCTCTCACTGACTCCCCTCCTCGTA	12	5	0.555556	-0.1785	76.905	TAGCTGGAAAAGTCATTCCTCTCACTGCCTCCCCTCCTCGTAGCGAGAACCCTCT	55	GGAATAAAGCTACCTA	1	CTGTATGGCA	GCGAGAAAAGCCTTGTTTGGTTCTCGCTACGAGGAGGGGGTTTGGAGACGTTGACTATCGTCTCGGTGCTCCTCTCACTGACTCCCCTCCTCGTACGCGGTTCTATCTAGTTACGCGTTAAACCAACTAGAATTTTTTTGAGTCAGATCTGAATAGCTGGAAAAGTCATTCCTCTCACTGCCTCCCCTCCTCGTAGCGAGAACCCTCTGGAATAAAGCTACCTACTGTATGGCAGGTAAGCTC	CACTGCCTCCC	CACTGaCTCCC	TAGCTGGAAAAGTCATTCCTCTCACTGaCTCCCCTCCTCGTAGCGAGAACCCTCT	ENST00000644036.2:c.987-16C>A	-	INTRONIC	45	9.9439e-05	6.66667	15	2.85612e-05	20	177	7.31244e-05	12.4294	262	7.34593e-05	16.4122	224	7.3181e-05	22.3214	285
54	SMARCB1	chr22	23833556	23833556	SNV	C	A	24175745	-	AGG	GTTCTCGCTACGAGGAGGGG	CTCCTCGTA	9	TCTCACTGACTCCC	14	TCTCACTGACTCCCCTCCTCGTA	9	5	0.555556	-0.1785	81.1862	TAGCTGGAAAAGTCATTCCTCTCACTGCCTCCCCTCCTCGTAGCGAGAACCCTCT	55	ATCATGGGTTTGGGCC	1	CTGTATGGCA	GCGAGAAAAGCCTTGTTTGGTTCTCGCTACGAGGAGGGGGTTTGGAGACGTTGACTATCGTCTCGGTGCTCTCACTGACTCCCCTCCTCGTACGCGGTTCTATCTAGTTACGCGTTAAACCAACTAGAATTTTTTTGAGTCAGATCTGAATGGTAGCTGGAAAAGTCATTCCTCTCACTGCCTCCCCTCCTCGTAGCGAGAACCCTCTATCATGGGTTTGGGCCCTGTATGGCAGGTAAGCTC	CACTGCCTCCC	CACTGaCTCCC	TAGCTGGAAAAGTCATTCCTCTCACTGaCTCCCCTCCTCGTAGCGAGAACCCTCT	ENST00000644036.2:c.987-16C>A	-	INTRONIC	11	2.59406e-05	0	54	9.8179e-05	1.85185	171	7.06595e-05	14.6199	164	4.60866e-05	17.0732	254	8.29385e-05	34.252	219
54	SMARCB1	chr22	23833556	23833556	SNV	C	A	24175749	-	GGG	GAGGGTTCTCGCTACGAGGA	TCGTAGCGAGAACCC	15	TCTCACTGACTCCCCTCC	18	TCTCACTGACTCCCCTCCTCGTAGCGAGAACCC	9	9	0.6	0.07475	71.2562	TGGAAAAGTCATTCCTCTCACTGCCTCCCCTCCTCGTAGCGAGAACCCTCTGCCC	55	CCTAAAGAGCCGGTAA	1	CTGTATGGCA	GCGAGAAAAGCCTTGTTTGGAGGGTTCTCGCTACGAGGAGTTTGGAGACGTTGACTATCGTCTCGGTGCTCTCACTGACTCCCCTCCTCGTAGCGAGAACCCCGCGGTTCTATCTAGTTACGCGTTAAACCAACTAGAATTTTTTTGAGTCAGTGGAAAAGTCATTCCTCTCACTGCCTCCCCTCCTCGTAGCGAGAACCCTCTGCCCCCTAAAGAGCCGGTAACTGTATGGCAGGTAAGCTC	CACTGCCTCCC	CACTGaCTCCC	TGGAAAAGTCATTCCTCTCACTGaCTCCCCTCCTCGTAGCGAGAACCCTCTGCCC	ENST00000644036.2:c.987-16C>A	-	INTRONIC	2	6.48515e-06		1	3.57015e-06		22	9.44865e-06	0	19	5.58626e-06	0	19	6.50498e-06	0	27
54	SMARCB1	chr22	23833556	23833556	SNV	C	A	24175749	-	GGG	GAGGGTTCTCGCTACGAGGA	TCGTAGCGA	9	TCTCACTGACTCCCCTCC	18	TCTCACTGACTCCCCTCCTCGTAGCGA	9	9	0.555556	0.07475	70.3644	TGGAAAAGTCATTCCTCTCACTGCCTCCCCTCCTCGTAGCGAGAACCCTCTGCCC	55	GTGGGTCCATCGGTTA	1	CTGTATGGCA	GCGAGAAAAGCCTTGTTTGGAGGGTTCTCGCTACGAGGAGTTTGGAGACGTTGACTATCGTCTCGGTGCTCTCACTGACTCCCCTCCTCGTAGCGACGCGGTTCTATCTAGTTACGCGTTAAACCAACTAGAATTTTTTTGAGTCAGATCTGATGGAAAAGTCATTCCTCTCACTGCCTCCCCTCCTCGTAGCGAGAACCCTCTGCCCGTGGGTCCATCGGTTACTGTATGGCAGGTAAGCTC	CACTGCCTCCC	CACTGaCTCCC	TGGAAAAGTCATTCCTCTCACTGaCTCCCCTCCTCGTAGCGAGAACCCTCTGCCC	ENST00000644036.2:c.987-16C>A	-	INTRONIC	4	1.08086e-05		22	4.10567e-05	0	58	2.42379e-05	10.3448	92	2.59761e-05	3.26087	105	3.44764e-05	14.2857	144
54	SMARCB1	chr22	23833556	23833556	SNV	C	A	24175749	-	GGG	GAGGGTTCTCGCTACGAGGA	TCGTAGCGAGAAC	13	TCTCACTGACTCCCCTCC	18	TCTCACTGACTCCCCTCCTCGTAGCGAGAAC	9	9	0.538462	0.07475	69.0497	TGGAAAAGTCATTCCTCTCACTGCCTCCCCTCCTCGTAGCGAGAACCCTCTGCCC	55	GCAGTTAGTGTTCTTT	1	CTGTATGGCA	GCGAGAAAAGCCTTGTTTGGAGGGTTCTCGCTACGAGGAGTTTGGAGACGTTGACTATCGTCTCGGTGCTCTCACTGACTCCCCTCCTCGTAGCGAGAACCGCGGTTCTATCTAGTTACGCGTTAAACCAACTAGAATTTTTTTGAGTCAGATTGGAAAAGTCATTCCTCTCACTGCCTCCCCTCCTCGTAGCGAGAACCCTCTGCCCGCAGTTAGTGTTCTTTCTGTATGGCAGGTAAGCTC	CACTGCCTCCC	CACTGaCTCCC	TGGAAAAGTCATTCCTCTCACTGaCTCCCCTCCTCGTAGCGAGAACCCTCTGCCC	ENST00000644036.2:c.987-16C>A	-	INTRONIC	0	2.16172e-06		2	5.35522e-06		9	4.10811e-06		25	7.26213e-06	0	11	3.90299e-06	18.1818	30
55	SMARCB1	chr22	23833556	23833556	SNV	C	G	24175750	-	AGG	AGAGGGTTCTCGCTACGAGG	CGTAGCGAGAACCCT	15	TCTCACTGGCTCCCCTCCT	19	TCTCACTGGCTCCCCTCCTCGTAGCGAGAACCCT	9	10	0.6	0.3347		GGAAAAGTCATTCCTCTCACTGCCTCCCCTCCTCGTAGCGAGAACCCTCTGCCCA	55	CGGAGTCGTCGGCACT	1	CTGTATGGCA	GCGAGAAAAGCCTTGTTTGAGAGGGTTCTCGCTACGAGGGTTTGGAGACGTTGACTATCGTCTCGGTGCTCTCACTGGCTCCCCTCCTCGTAGCGAGAACCCTCGCGGTTCTATCTAGTTACGCGTTAAACCAACTAGAATTTTTTTGAGTCAGGAAAAGTCATTCCTCTCACTGCCTCCCCTCCTCGTAGCGAGAACCCTCTGCCCACGGAGTCGTCGGCACTCTGTATGGCAGGTAAGCTC	CACTGCCTCCC	CACTGgCTCCC	GGAAAAGTCATTCCTCTCACTGgCTCCCCTCCTCGTAGCGAGAACCCTCTGCCCA	ENST00000644036.2:c.987-16C>G	-	INTRONIC	2	6.48515e-06		6	1.24955e-05		47	1.97189e-05	6.38298	102	2.87692e-05	4.90196	64	2.11412e-05	15.625	144
55	SMARCB1	chr22	23833556	23833556	SNV	C	G	24175750	-	AGG	AGAGGGTTCTCGCTACGAGG	CGTAGCGAGAACCCT	15	TCCTCTCACTGGCTCCCCTCCT	22	TCCTCTCACTGGCTCCCCTCCTCGTAGCGAGAACCCT	12	10	0.6	0.3347		GGAAAAGTCATTCCTCTCACTGCCTCCCCTCCTCGTAGCGAGAACCCTCTGCCCA	55	CAAGATCAGTACACCT	1	CTGTATGGCA	GCGAGAAAAGCCTTGTTTGAGAGGGTTCTCGCTACGAGGGTTTGGAGACGTTGACTATCGTCTCGGTGCTCCTCTCACTGGCTCCCCTCCTCGTAGCGAGAACCCTCGCGGTTCTATCTAGTTACGCGTTAAACCAACTAGAATTTTTTTGAGGGAAAAGTCATTCCTCTCACTGCCTCCCCTCCTCGTAGCGAGAACCCTCTGCCCACAAGATCAGTACACCTCTGTATGGCAGGTAAGCTC	CACTGCCTCCC	CACTGgCTCCC	GGAAAAGTCATTCCTCTCACTGgCTCCCCTCCTCGTAGCGAGAACCCTCTGCCCA	ENST00000644036.2:c.987-16C>G	-	INTRONIC	0	2.16172e-06		0	1.78507e-06		0	4.10811e-07		17	5.02763e-06	0	3	1.301e-06		21
55	SMARCB1	chr22	23833556	23833556	SNV	C	G	24175750	-	AGG	AGAGGGTTCTCGCTACGAGG	CGTAGCGAGAACC	13	TCCTCTCACTGGCTCCCCTCCT	22	TCCTCTCACTGGCTCCCCTCCTCGTAGCGAGAACC	12	10	0.615385	0.3347		GGAAAAGTCATTCCTCTCACTGCCTCCCCTCCTCGTAGCGAGAACCCTCTGCCCA	55	ACGAGCCAGTGCCATT	1	CTGTATGGCA	GCGAGAAAAGCCTTGTTTGAGAGGGTTCTCGCTACGAGGGTTTGGAGACGTTGACTATCGTCTCGGTGCTCCTCTCACTGGCTCCCCTCCTCGTAGCGAGAACCCGCGGTTCTATCTAGTTACGCGTTAAACCAACTAGAATTTTTTTGAGTCGGAAAAGTCATTCCTCTCACTGCCTCCCCTCCTCGTAGCGAGAACCCTCTGCCCAACGAGCCAGTGCCATTCTGTATGGCAGGTAAGCTC	CACTGCCTCCC	CACTGgCTCCC	GGAAAAGTCATTCCTCTCACTGgCTCCCCTCCTCGTAGCGAGAACCCTCTGCCCA	ENST00000644036.2:c.987-16C>G	-	INTRONIC	3	8.64687e-06		1	3.57015e-06		19	8.21622e-06	31.5789	43	1.22898e-05	27.907	16	5.52923e-06	56.25	56
55	SMARCB1	chr22	23833556	23833556	SNV	C	G	24175745	-	AGG	GTTCTCGCTACGAGGAGGGG	CTCCTCGTA	9	TCCTCTCACTGGCTCCC	17	TCCTCTCACTGGCTCCCCTCCTCGTA	12	5	0.555556	-0.1785	72.2106	TAGCTGGAAAAGTCATTCCTCTCACTGCCTCCCCTCCTCGTAGCGAGAACCCTCT	55	GGGACCTCAGATCCAT	1	CTGTATGGCA	GCGAGAAAAGCCTTGTTTGGTTCTCGCTACGAGGAGGGGGTTTGGAGACGTTGACTATCGTCTCGGTGCTCCTCTCACTGGCTCCCCTCCTCGTACGCGGTTCTATCTAGTTACGCGTTAAACCAACTAGAATTTTTTTGAGTCAGATCTGAATAGCTGGAAAAGTCATTCCTCTCACTGCCTCCCCTCCTCGTAGCGAGAACCCTCTGGGACCTCAGATCCATCTGTATGGCAGGTAAGCTC	CACTGCCTCCC	CACTGgCTCCC	TAGCTGGAAAAGTCATTCCTCTCACTGgCTCCCCTCCTCGTAGCGAGAACCCTCT	ENST00000644036.2:c.987-16C>G	-	INTRONIC	27	6.05281e-05	0	32	5.89074e-05	0	203	8.38055e-05	59.6059	322	9.0218e-05	53.7267	268	8.74919e-05	59.3284	376
55	SMARCB1	chr22	23833556	23833556	SNV	C	G	24175745	-	AGG	GTTCTCGCTACGAGGAGGGG	CTCCTCGTA	9	TCTCACTGGCTCCC	14	TCTCACTGGCTCCCCTCCTCGTA	9	5	0.555556	-0.1785	76.5248	TAGCTGGAAAAGTCATTCCTCTCACTGCCTCCCCTCCTCGTAGCGAGAACCCTCT	55	GTAGGCCAGGAATCGC	1	CTGTATGGCA	GCGAGAAAAGCCTTGTTTGGTTCTCGCTACGAGGAGGGGGTTTGGAGACGTTGACTATCGTCTCGGTGCTCTCACTGGCTCCCCTCCTCGTACGCGGTTCTATCTAGTTACGCGTTAAACCAACTAGAATTTTTTTGAGTCAGATCTGAATGGTAGCTGGAAAAGTCATTCCTCTCACTGCCTCCCCTCCTCGTAGCGAGAACCCTCTGTAGGCCAGGAATCGCCTGTATGGCAGGTAAGCTC	CACTGCCTCCC	CACTGgCTCCC	TAGCTGGAAAAGTCATTCCTCTCACTGgCTCCCCTCCTCGTAGCGAGAACCCTCT	ENST00000644036.2:c.987-16C>G	-	INTRONIC	9	2.16172e-05		38	6.96179e-05	0	148	6.12108e-05	35.8108	245	6.8711e-05	50.6122	162	5.30156e-05	53.0864	224
55	SMARCB1	chr22	23833556	23833556	SNV	C	G	24175749	-	GGG	GAGGGTTCTCGCTACGAGGA	TCGTAGCGAGAACCC	15	TCTCACTGGCTCCCCTCC	18	TCTCACTGGCTCCCCTCCTCGTAGCGAGAACCC	9	9	0.6	0.07475	71.0143	TGGAAAAGTCATTCCTCTCACTGCCTCCCCTCCTCGTAGCGAGAACCCTCTGCCC	55	TGTGGTAAGTGAATTG	1	CTGTATGGCA	GCGAGAAAAGCCTTGTTTGGAGGGTTCTCGCTACGAGGAGTTTGGAGACGTTGACTATCGTCTCGGTGCTCTCACTGGCTCCCCTCCTCGTAGCGAGAACCCCGCGGTTCTATCTAGTTACGCGTTAAACCAACTAGAATTTTTTTGAGTCAGTGGAAAAGTCATTCCTCTCACTGCCTCCCCTCCTCGTAGCGAGAACCCTCTGCCCTGTGGTAAGTGAATTGCTGTATGGCAGGTAAGCTC	CACTGCCTCCC	CACTGgCTCCC	TGGAAAAGTCATTCCTCTCACTGgCTCCCCTCCTCGTAGCGAGAACCCTCTGCCC	ENST00000644036.2:c.987-16C>G	-	INTRONIC	3	8.64687e-06		0	1.78507e-06		13	5.75135e-06	46.1538	16	4.74832e-06	37.5	18	6.17973e-06	77.7778	20
55	SMARCB1	chr22	23833556	23833556	SNV	C	G	24175749	-	GGG	GAGGGTTCTCGCTACGAGGA	TCGTAGCGA	9	TCTCACTGGCTCCCCTCC	18	TCTCACTGGCTCCCCTCCTCGTAGCGA	9	9	0.555556	0.07475	68.1909	TGGAAAAGTCATTCCTCTCACTGCCTCCCCTCCTCGTAGCGAGAACCCTCTGCCC	55	ACCTTTATCTCTGAGA	1	CTGTATGGCA	GCGAGAAAAGCCTTGTTTGGAGGGTTCTCGCTACGAGGAGTTTGGAGACGTTGACTATCGTCTCGGTGCTCTCACTGGCTCCCCTCCTCGTAGCGACGCGGTTCTATCTAGTTACGCGTTAAACCAACTAGAATTTTTTTGAGTCAGATCTGATGGAAAAGTCATTCCTCTCACTGCCTCCCCTCCTCGTAGCGAGAACCCTCTGCCCACCTTTATCTCTGAGACTGTATGGCAGGTAAGCTC	CACTGCCTCCC	CACTGgCTCCC	TGGAAAAGTCATTCCTCTCACTGgCTCCCCTCCTCGTAGCGAGAACCCTCTGCCC	ENST00000644036.2:c.987-16C>G	-	INTRONIC	4	1.08086e-05		6	1.24955e-05		30	1.27351e-05	26.6667	72	2.03898e-05	30.5556	56	1.85392e-05	69.6429	114
55	SMARCB1	chr22	23833556	23833556	SNV	C	G	24175749	-	GGG	GAGGGTTCTCGCTACGAGGA	TCGTAGCGAGAAC	13	TCTCACTGGCTCCCCTCC	18	TCTCACTGGCTCCCCTCCTCGTAGCGAGAAC	9	9	0.538462	0.07475	69.5013	TGGAAAAGTCATTCCTCTCACTGCCTCCCCTCCTCGTAGCGAGAACCCTCTGCCC	55	GGGACCTCAGGACGTA	1	CTGTATGGCA	GCGAGAAAAGCCTTGTTTGGAGGGTTCTCGCTACGAGGAGTTTGGAGACGTTGACTATCGTCTCGGTGCTCTCACTGGCTCCCCTCCTCGTAGCGAGAACCGCGGTTCTATCTAGTTACGCGTTAAACCAACTAGAATTTTTTTGAGTCAGATTGGAAAAGTCATTCCTCTCACTGCCTCCCCTCCTCGTAGCGAGAACCCTCTGCCCGGGACCTCAGGACGTACTGTATGGCAGGTAAGCTC	CACTGCCTCCC	CACTGgCTCCC	TGGAAAAGTCATTCCTCTCACTGgCTCCCCTCCTCGTAGCGAGAACCCTCTGCCC	ENST00000644036.2:c.987-16C>G	-	INTRONIC	3	8.64687e-06		4	8.92537e-06		13	5.75135e-06	61.5385	39	1.11725e-05	43.5897	16	5.52923e-06	87.5	35
56	SMARCB1	chr22	23833556	23833556	SNV	C	T	24175750	-	AGG	AGAGGGTTCTCGCTACGAGG	CGTAGCGAGAACCCT	15	TCTCACTGTCTCCCCTCCT	19	TCTCACTGTCTCCCCTCCTCGTAGCGAGAACCCT	9	10	0.6	0.3347		GGAAAAGTCATTCCTCTCACTGCCTCCCCTCCTCGTAGCGAGAACCCTCTGCCCA	55	GGTGTTACATGTAAGA	1	CTGTATGGCA	GCGAGAAAAGCCTTGTTTGAGAGGGTTCTCGCTACGAGGGTTTGGAGACGTTGACTATCGTCTCGGTGCTCTCACTGTCTCCCCTCCTCGTAGCGAGAACCCTCGCGGTTCTATCTAGTTACGCGTTAAACCAACTAGAATTTTTTTGAGTCAGGAAAAGTCATTCCTCTCACTGCCTCCCCTCCTCGTAGCGAGAACCCTCTGCCCAGGTGTTACATGTAAGACTGTATGGCAGGTAAGCTC	CACTGCCTCCC	CACTGtCTCCC	GGAAAAGTCATTCCTCTCACTGtCTCCCCTCCTCGTAGCGAGAACCCTCTGCCCA	ENST00000644036.2:c.987-16C>T	-	INTRONIC	0	2.16172e-06		11	2.14209e-05	0	13	5.75135e-06	7.69231	29	8.37939e-06	0	13	4.55348e-06	0	34
56	SMARCB1	chr22	23833556	23833556	SNV	C	T	24175750	-	AGG	AGAGGGTTCTCGCTACGAGG	CGTAGCGAGAACCCT	15	TCCTCTCACTGTCTCCCCTCCT	22	TCCTCTCACTGTCTCCCCTCCTCGTAGCGAGAACCCT	12	10	0.6	0.3347		GGAAAAGTCATTCCTCTCACTGCCTCCCCTCCTCGTAGCGAGAACCCTCTGCCCA	55	GGTGAAGCACCGATAT	1	CTGTATGGCA	GCGAGAAAAGCCTTGTTTGAGAGGGTTCTCGCTACGAGGGTTTGGAGACGTTGACTATCGTCTCGGTGCTCCTCTCACTGTCTCCCCTCCTCGTAGCGAGAACCCTCGCGGTTCTATCTAGTTACGCGTTAAACCAACTAGAATTTTTTTGAGGGAAAAGTCATTCCTCTCACTGCCTCCCCTCCTCGTAGCGAGAACCCTCTGCCCAGGTGAAGCACCGATATCTGTATGGCAGGTAAGCTC	CACTGCCTCCC	CACTGtCTCCC	GGAAAAGTCATTCCTCTCACTGtCTCCCCTCCTCGTAGCGAGAACCCTCTGCCCA	ENST00000644036.2:c.987-16C>T	-	INTRONIC	0	2.16172e-06		2	5.35522e-06		15	6.57298e-06	0	28	8.10007e-06	0	27	9.10697e-06	3.7037	62
56	SMARCB1	chr22	23833556	23833556	SNV	C	T	24175750	-	AGG	AGAGGGTTCTCGCTACGAGG	CGTAGCGAGAACC	13	TCCTCTCACTGTCTCCCCTCCT	22	TCCTCTCACTGTCTCCCCTCCTCGTAGCGAGAACC	12	10	0.615385	0.3347		GGAAAAGTCATTCCTCTCACTGCCTCCCCTCCTCGTAGCGAGAACCCTCTGCCCA	55	GGAATAAGTCACTGGC	1	CTGTATGGCA	GCGAGAAAAGCCTTGTTTGAGAGGGTTCTCGCTACGAGGGTTTGGAGACGTTGACTATCGTCTCGGTGCTCCTCTCACTGTCTCCCCTCCTCGTAGCGAGAACCCGCGGTTCTATCTAGTTACGCGTTAAACCAACTAGAATTTTTTTGAGTCGGAAAAGTCATTCCTCTCACTGCCTCCCCTCCTCGTAGCGAGAACCCTCTGCCCAGGAATAAGTCACTGGCCTGTATGGCAGGTAAGCTC	CACTGCCTCCC	CACTGtCTCCC	GGAAAAGTCATTCCTCTCACTGtCTCCCCTCCTCGTAGCGAGAACCCTCTGCCCA	ENST00000644036.2:c.987-16C>T	-	INTRONIC	0	2.16172e-06		4	8.92537e-06		2	1.23243e-06		6	1.95519e-06		6	2.27674e-06		5
56	SMARCB1	chr22	23833556	23833556	SNV	C	T	24175745	-	AGG	GTTCTCGCTACGAGGAGGGG	CTCCTCGTA	9	TCCTCTCACTGTCTCCC	17	TCCTCTCACTGTCTCCCCTCCTCGTA	12	5	0.555556	-0.1785	72.0723	TAGCTGGAAAAGTCATTCCTCTCACTGCCTCCCCTCCTCGTAGCGAGAACCCTCT	55	CAGATCAGTCACTGGC	1	CTGTATGGCA	GCGAGAAAAGCCTTGTTTGGTTCTCGCTACGAGGAGGGGGTTTGGAGACGTTGACTATCGTCTCGGTGCTCCTCTCACTGTCTCCCCTCCTCGTACGCGGTTCTATCTAGTTACGCGTTAAACCAACTAGAATTTTTTTGAGTCAGATCTGAATAGCTGGAAAAGTCATTCCTCTCACTGCCTCCCCTCCTCGTAGCGAGAACCCTCTCAGATCAGTCACTGGCCTGTATGGCAGGTAAGCTC	CACTGCCTCCC	CACTGtCTCCC	TAGCTGGAAAAGTCATTCCTCTCACTGtCTCCCCTCCTCGTAGCGAGAACCCTCT	ENST00000644036.2:c.987-16C>T	-	INTRONIC	0	2.16172e-06		0	1.78507e-06		19	8.21622e-06	10.5263	36	1.03346e-05	8.33333	28	9.43222e-06	53.5714	32
56	SMARCB1	chr22	23833556	23833556	SNV	C	T	24175745	-	AGG	GTTCTCGCTACGAGGAGGGG	CTCCTCGTA	9	TCTCACTGTCTCCC	14	TCTCACTGTCTCCCCTCCTCGTA	9	5	0.555556	-0.1785	77.4964	TAGCTGGAAAAGTCATTCCTCTCACTGCCTCCCCTCCTCGTAGCGAGAACCCTCT	55	CTGGTCTCAAGCGTAG	1	CTGTATGGCA	GCGAGAAAAGCCTTGTTTGGTTCTCGCTACGAGGAGGGGGTTTGGAGACGTTGACTATCGTCTCGGTGCTCTCACTGTCTCCCCTCCTCGTACGCGGTTCTATCTAGTTACGCGTTAAACCAACTAGAATTTTTTTGAGTCAGATCTGAATGGTAGCTGGAAAAGTCATTCCTCTCACTGCCTCCCCTCCTCGTAGCGAGAACCCTCTCTGGTCTCAAGCGTAGCTGTATGGCAGGTAAGCTC	CACTGCCTCCC	CACTGtCTCCC	TAGCTGGAAAAGTCATTCCTCTCACTGtCTCCCCTCCTCGTAGCGAGAACCCTCT	ENST00000644036.2:c.987-16C>T	-	INTRONIC	5	1.29703e-05		44	8.03283e-05	0	183	7.55892e-05	12.5683	300	8.40732e-05	22	349	0.000113837	44.1261	404
56	SMARCB1	chr22	23833556	23833556	SNV	C	T	24175749	-	GGG	GAGGGTTCTCGCTACGAGGA	TCGTAGCGAGAACCC	15	TCTCACTGTCTCCCCTCC	18	TCTCACTGTCTCCCCTCCTCGTAGCGAGAACCC	9	9	0.6	0.07475	67.3619	TGGAAAAGTCATTCCTCTCACTGCCTCCCCTCCTCGTAGCGAGAACCCTCTGCCC	55	GTGTTAGAGATGGCGT	1	CTGTATGGCA	GCGAGAAAAGCCTTGTTTGGAGGGTTCTCGCTACGAGGAGTTTGGAGACGTTGACTATCGTCTCGGTGCTCTCACTGTCTCCCCTCCTCGTAGCGAGAACCCCGCGGTTCTATCTAGTTACGCGTTAAACCAACTAGAATTTTTTTGAGTCAGTGGAAAAGTCATTCCTCTCACTGCCTCCCCTCCTCGTAGCGAGAACCCTCTGCCCGTGTTAGAGATGGCGTCTGTATGGCAGGTAAGCTC	CACTGCCTCCC	CACTGtCTCCC	TGGAAAAGTCATTCCTCTCACTGtCTCCCCTCCTCGTAGCGAGAACCCTCTGCCC	ENST00000644036.2:c.987-16C>T	-	INTRONIC	1	4.32344e-06		1	3.57015e-06		8	3.6973e-06		14	4.18969e-06	7.14286	10	3.57774e-06	10	11
56	SMARCB1	chr22	23833556	23833556	SNV	C	T	24175749	-	GGG	GAGGGTTCTCGCTACGAGGA	TCGTAGCGA	9	TCTCACTGTCTCCCCTCC	18	TCTCACTGTCTCCCCTCCTCGTAGCGA	9	9	0.555556	0.07475	66.4581	TGGAAAAGTCATTCCTCTCACTGCCTCCCCTCCTCGTAGCGAGAACCCTCTGCCC	55	GTCATTTCAGCCAATT	1	CTGTATGGCA	GCGAGAAAAGCCTTGTTTGGAGGGTTCTCGCTACGAGGAGTTTGGAGACGTTGACTATCGTCTCGGTGCTCTCACTGTCTCCCCTCCTCGTAGCGACGCGGTTCTATCTAGTTACGCGTTAAACCAACTAGAATTTTTTTGAGTCAGATCTGATGGAAAAGTCATTCCTCTCACTGCCTCCCCTCCTCGTAGCGAGAACCCTCTGCCCGTCATTTCAGCCAATTCTGTATGGCAGGTAAGCTC	CACTGCCTCCC	CACTGtCTCCC	TGGAAAAGTCATTCCTCTCACTGtCTCCCCTCCTCGTAGCGAGAACCCTCTGCCC	ENST00000644036.2:c.987-16C>T	-	INTRONIC	1	4.32344e-06		3	7.14029e-06		30	1.27351e-05	0	41	1.17311e-05	2.43902	31	1.0408e-05	3.22581	92
56	SMARCB1	chr22	23833556	23833556	SNV	C	T	24175749	-	GGG	GAGGGTTCTCGCTACGAGGA	TCGTAGCGAGAAC	13	TCTCACTGTCTCCCCTCC	18	TCTCACTGTCTCCCCTCCTCGTAGCGAGAAC	9	9	0.538462	0.07475	65.0402	TGGAAAAGTCATTCCTCTCACTGCCTCCCCTCCTCGTAGCGAGAACCCTCTGCCC	55	AGCGTCGGTCTAGTGT	1	CTGTATGGCA	GCGAGAAAAGCCTTGTTTGGAGGGTTCTCGCTACGAGGAGTTTGGAGACGTTGACTATCGTCTCGGTGCTCTCACTGTCTCCCCTCCTCGTAGCGAGAACCGCGGTTCTATCTAGTTACGCGTTAAACCAACTAGAATTTTTTTGAGTCAGATTGGAAAAGTCATTCCTCTCACTGCCTCCCCTCCTCGTAGCGAGAACCCTCTGCCCAGCGTCGGTCTAGTGTCTGTATGGCAGGTAAGCTC	CACTGCCTCCC	CACTGtCTCCC	TGGAAAAGTCATTCCTCTCACTGtCTCCCCTCCTCGTAGCGAGAACCCTCTGCCC	ENST00000644036.2:c.987-16C>T	-	INTRONIC	0	2.16172e-06		3	7.14029e-06		21	9.03784e-06	19.0476	48	1.36863e-05	4.16667	33	1.10585e-05	18.1818	87
57	SMARCB1	chr22	23833557	23833557	SNV	C	A	24175750	-	AGG	AGAGGGTTCTCGCTACGAGG	CGTAGCGAGAACCCT	15	TCTCACTGCATCCCCTCCT	19	TCTCACTGCATCCCCTCCTCGTAGCGAGAACCCT	10	9	0.6	0.3347		GGAAAAGTCATTCCTCTCACTGCCTCCCCTCCTCGTAGCGAGAACCCTCTGCCCA	55	GTCTTCGCACAAGTAA	1	CTGTATGGCA	GCGAGAAAAGCCTTGTTTGAGAGGGTTCTCGCTACGAGGGTTTGGAGACGTTGACTATCGTCTCGGTGCTCTCACTGCATCCCCTCCTCGTAGCGAGAACCCTCGCGGTTCTATCTAGTTACGCGTTAAACCAACTAGAATTTTTTTGAGTCAGGAAAAGTCATTCCTCTCACTGCCTCCCCTCCTCGTAGCGAGAACCCTCTGCCCAGTCTTCGCACAAGTAACTGTATGGCAGGTAAGCTC	ACTGCCTCCCC	ACTGCaTCCCC	GGAAAAGTCATTCCTCTCACTGCaTCCCCTCCTCGTAGCGAGAACCCTCTGCCCA	ENST00000644036.2:c.987-15C>A	-	INTRONIC	0	2.16172e-06		2	5.35522e-06		24	1.02703e-05	0	30	8.6587e-06	0	22	7.48072e-06	0	51
57	SMARCB1	chr22	23833557	23833557	SNV	C	A	24175750	-	AGG	AGAGGGTTCTCGCTACGAGG	CGTAGCGAGAACCCT	15	TCACTGCATCCCCTCCT	17	TCACTGCATCCCCTCCTCGTAGCGAGAACCCT	8	9	0.6	0.3347		GGAAAAGTCATTCCTCTCACTGCCTCCCCTCCTCGTAGCGAGAACCCTCTGCCCA	55	CCCAATCGTCTGCCAG	1	CTGTATGGCA	GCGAGAAAAGCCTTGTTTGAGAGGGTTCTCGCTACGAGGGTTTGGAGACGTTGACTATCGTCTCGGTGCTCACTGCATCCCCTCCTCGTAGCGAGAACCCTCGCGGTTCTATCTAGTTACGCGTTAAACCAACTAGAATTTTTTTGAGTCAGAGGAAAAGTCATTCCTCTCACTGCCTCCCCTCCTCGTAGCGAGAACCCTCTGCCCACCCAATCGTCTGCCAGCTGTATGGCAGGTAAGCTC	ACTGCCTCCCC	ACTGCaTCCCC	GGAAAAGTCATTCCTCTCACTGCaTCCCCTCCTCGTAGCGAGAACCCTCTGCCCA	ENST00000644036.2:c.987-15C>A	-	INTRONIC	0	2.16172e-06		0	1.78507e-06		7	3.28649e-06		8	2.51382e-06		9	3.25249e-06		13
57	SMARCB1	chr22	23833557	23833557	SNV	C	A	24175750	-	AGG	AGAGGGTTCTCGCTACGAGG	CGTAGCGAGAACC	13	TCACTGCATCCCCTCCT	17	TCACTGCATCCCCTCCTCGTAGCGAGAACC	8	9	0.615385	0.3347		GGAAAAGTCATTCCTCTCACTGCCTCCCCTCCTCGTAGCGAGAACCCTCTGCCCA	55	CCACGGATCCTTTACA	1	CTGTATGGCA	GCGAGAAAAGCCTTGTTTGAGAGGGTTCTCGCTACGAGGGTTTGGAGACGTTGACTATCGTCTCGGTGCTCACTGCATCCCCTCCTCGTAGCGAGAACCCGCGGTTCTATCTAGTTACGCGTTAAACCAACTAGAATTTTTTTGAGTCAGATCGGAAAAGTCATTCCTCTCACTGCCTCCCCTCCTCGTAGCGAGAACCCTCTGCCCACCACGGATCCTTTACACTGTATGGCAGGTAAGCTC	ACTGCCTCCCC	ACTGCaTCCCC	GGAAAAGTCATTCCTCTCACTGCaTCCCCTCCTCGTAGCGAGAACCCTCTGCCCA	ENST00000644036.2:c.987-15C>A	-	INTRONIC	0	2.16172e-06		1	3.57015e-06		16	6.98379e-06	0	50	1.4245e-05	8	37	1.23595e-05	10.8108	41
57	SMARCB1	chr22	23833557	23833557	SNV	C	A	24175745	-	AGG	GTTCTCGCTACGAGGAGGGG	CTCCTCGTA	9	TCTCACTGCATCCC	14	TCTCACTGCATCCCCTCCTCGTA	10	4	0.555556	-0.1785	80.4894	TAGCTGGAAAAGTCATTCCTCTCACTGCCTCCCCTCCTCGTAGCGAGAACCCTCT	55	GGTGCGTCATCACCCT	1	CTGTATGGCA	GCGAGAAAAGCCTTGTTTGGTTCTCGCTACGAGGAGGGGGTTTGGAGACGTTGACTATCGTCTCGGTGCTCTCACTGCATCCCCTCCTCGTACGCGGTTCTATCTAGTTACGCGTTAAACCAACTAGAATTTTTTTGAGTCAGATCTGAATGGTAGCTGGAAAAGTCATTCCTCTCACTGCCTCCCCTCCTCGTAGCGAGAACCCTCTGGTGCGTCATCACCCTCTGTATGGCAGGTAAGCTC	ACTGCCTCCCC	ACTGCaTCCCC	TAGCTGGAAAAGTCATTCCTCTCACTGCaTCCCCTCCTCGTAGCGAGAACCCTCT	ENST00000644036.2:c.987-15C>A	-	INTRONIC	23	5.18812e-05	0	70	0.00012674	1.42857	339	0.000139676	5.01475	489	0.000136863	5.31697	498	0.000162299	12.6506	507
57	SMARCB1	chr22	23833557	23833557	SNV	C	A	24175745	-	AGG	GTTCTCGCTACGAGGAGGGG	CTCCTCGTA	9	TCACTGCATCCC	12	TCACTGCATCCCCTCCTCGTA	8	4	0.555556	-0.1785	82.0034	TAGCTGGAAAAGTCATTCCTCTCACTGCCTCCCCTCCTCGTAGCGAGAACCCTCT	55	TGGACGCCAGGAATCG	1	CTGTATGGCA	GCGAGAAAAGCCTTGTTTGGTTCTCGCTACGAGGAGGGGGTTTGGAGACGTTGACTATCGTCTCGGTGCTCACTGCATCCCCTCCTCGTACGCGGTTCTATCTAGTTACGCGTTAAACCAACTAGAATTTTTTTGAGTCAGATCTGAATGGATTAGCTGGAAAAGTCATTCCTCTCACTGCCTCCCCTCCTCGTAGCGAGAACCCTCTTGGACGCCAGGAATCGCTGTATGGCAGGTAAGCTC	ACTGCCTCCCC	ACTGCaTCCCC	TAGCTGGAAAAGTCATTCCTCTCACTGCaTCCCCTCCTCGTAGCGAGAACCCTCT	ENST00000644036.2:c.987-15C>A	-	INTRONIC	35	7.78219e-05	0	116	0.000208854	0.862069	323	0.000133103	11.4551	576	0.000161164	9.54861	426	0.000138881	20.892	623
57	SMARCB1	chr22	23833557	23833557	SNV	C	A	24175749	-	GGG	GAGGGTTCTCGCTACGAGGA	TCGTAGCGA	9	TCACTGCATCCCCTCC	16	TCACTGCATCCCCTCCTCGTAGCGA	8	8	0.555556	0.07475	71.5555	TGGAAAAGTCATTCCTCTCACTGCCTCCCCTCCTCGTAGCGAGAACCCTCTGCCC	55	CTCTACGGTTCTCATT	1	CTGTATGGCA	GCGAGAAAAGCCTTGTTTGGAGGGTTCTCGCTACGAGGAGTTTGGAGACGTTGACTATCGTCTCGGTGCTCACTGCATCCCCTCCTCGTAGCGACGCGGTTCTATCTAGTTACGCGTTAAACCAACTAGAATTTTTTTGAGTCAGATCTGAATTGGAAAAGTCATTCCTCTCACTGCCTCCCCTCCTCGTAGCGAGAACCCTCTGCCCCTCTACGGTTCTCATTCTGTATGGCAGGTAAGCTC	ACTGCCTCCCC	ACTGCaTCCCC	TGGAAAAGTCATTCCTCTCACTGCaTCCCCTCCTCGTAGCGAGAACCCTCTGCCC	ENST00000644036.2:c.987-15C>A	-	INTRONIC	3	8.64687e-06		0	1.78507e-06		19	8.21622e-06	5.26316	62	1.75967e-05	4.83871	40	1.33352e-05	2.5	75
57	SMARCB1	chr22	23833557	23833557	SNV	C	A	24175749	-	GGG	GAGGGTTCTCGCTACGAGGA	TCGTAGCGA	9	TCTCACTGCATCCCCTCC	18	TCTCACTGCATCCCCTCCTCGTAGCGA	10	8	0.555556	0.07475	68.5964	TGGAAAAGTCATTCCTCTCACTGCCTCCCCTCCTCGTAGCGAGAACCCTCTGCCC	55	AGCTCCTTCAAACAAG	1	CTGTATGGCA	GCGAGAAAAGCCTTGTTTGGAGGGTTCTCGCTACGAGGAGTTTGGAGACGTTGACTATCGTCTCGGTGCTCTCACTGCATCCCCTCCTCGTAGCGACGCGGTTCTATCTAGTTACGCGTTAAACCAACTAGAATTTTTTTGAGTCAGATCTGATGGAAAAGTCATTCCTCTCACTGCCTCCCCTCCTCGTAGCGAGAACCCTCTGCCCAGCTCCTTCAAACAAGCTGTATGGCAGGTAAGCTC	ACTGCCTCCCC	ACTGCaTCCCC	TGGAAAAGTCATTCCTCTCACTGCaTCCCCTCCTCGTAGCGAGAACCCTCTGCCC	ENST00000644036.2:c.987-15C>A	-	INTRONIC	3	8.64687e-06		15	2.85612e-05	0	61	2.54703e-05	3.27869	126	3.54727e-05	2.38095	99	3.25249e-05	4.0404	210
57	SMARCB1	chr22	23833557	23833557	SNV	C	A	24175749	-	GGG	GAGGGTTCTCGCTACGAGGA	TCGTAGCGAGAACCC	15	TCACTGCATCCCCTCC	16	TCACTGCATCCCCTCCTCGTAGCGAGAACCC	8	8	0.6	0.07475	74.0901	TGGAAAAGTCATTCCTCTCACTGCCTCCCCTCCTCGTAGCGAGAACCCTCTGCCC	55	AACTCCCTCTTAACCT	1	CTGTATGGCA	GCGAGAAAAGCCTTGTTTGGAGGGTTCTCGCTACGAGGAGTTTGGAGACGTTGACTATCGTCTCGGTGCTCACTGCATCCCCTCCTCGTAGCGAGAACCCCGCGGTTCTATCTAGTTACGCGTTAAACCAACTAGAATTTTTTTGAGTCAGATTGGAAAAGTCATTCCTCTCACTGCCTCCCCTCCTCGTAGCGAGAACCCTCTGCCCAACTCCCTCTTAACCTCTGTATGGCAGGTAAGCTC	ACTGCCTCCCC	ACTGCaTCCCC	TGGAAAAGTCATTCCTCTCACTGCaTCCCCTCCTCGTAGCGAGAACCCTCTGCCC	ENST00000644036.2:c.987-15C>A	-	INTRONIC	0	2.16172e-06		0	1.78507e-06		0	4.10811e-07		1	5.58626e-07		0	3.25249e-07		3
58	SMARCB1	chr22	23833557	23833557	SNV	C	G	24175750	-	AGG	AGAGGGTTCTCGCTACGAGG	CGTAGCGAGAACCCT	15	TCTCACTGCGTCCCCTCCT	19	TCTCACTGCGTCCCCTCCTCGTAGCGAGAACCCT	10	9	0.6	0.3347		GGAAAAGTCATTCCTCTCACTGCCTCCCCTCCTCGTAGCGAGAACCCTCTGCCCA	55	GGGTTGCGTAATCACC	1	CTGTATGGCA	GCGAGAAAAGCCTTGTTTGAGAGGGTTCTCGCTACGAGGGTTTGGAGACGTTGACTATCGTCTCGGTGCTCTCACTGCGTCCCCTCCTCGTAGCGAGAACCCTCGCGGTTCTATCTAGTTACGCGTTAAACCAACTAGAATTTTTTTGAGTCAGGAAAAGTCATTCCTCTCACTGCCTCCCCTCCTCGTAGCGAGAACCCTCTGCCCAGGGTTGCGTAATCACCCTGTATGGCAGGTAAGCTC	ACTGCCTCCCC	ACTGCgTCCCC	GGAAAAGTCATTCCTCTCACTGCgTCCCCTCCTCGTAGCGAGAACCCTCTGCCCA	ENST00000644036.2:c.987-15C>G	-	INTRONIC	0	2.16172e-06		0	1.78507e-06		29	1.23243e-05	6.89655	47	1.3407e-05	4.25532	33	1.10585e-05	0	56
58	SMARCB1	chr22	23833557	23833557	SNV	C	G	24175750	-	AGG	AGAGGGTTCTCGCTACGAGG	CGTAGCGAGAACCCT	15	TCACTGCGTCCCCTCCT	17	TCACTGCGTCCCCTCCTCGTAGCGAGAACCCT	8	9	0.6	0.3347		GGAAAAGTCATTCCTCTCACTGCCTCCCCTCCTCGTAGCGAGAACCCTCTGCCCA	55	GGTGTTATCCATGAGT	1	CTGTATGGCA	GCGAGAAAAGCCTTGTTTGAGAGGGTTCTCGCTACGAGGGTTTGGAGACGTTGACTATCGTCTCGGTGCTCACTGCGTCCCCTCCTCGTAGCGAGAACCCTCGCGGTTCTATCTAGTTACGCGTTAAACCAACTAGAATTTTTTTGAGTCAGAGGAAAAGTCATTCCTCTCACTGCCTCCCCTCCTCGTAGCGAGAACCCTCTGCCCAGGTGTTATCCATGAGTCTGTATGGCAGGTAAGCTC	ACTGCCTCCCC	ACTGCgTCCCC	GGAAAAGTCATTCCTCTCACTGCgTCCCCTCCTCGTAGCGAGAACCCTCTGCCCA	ENST00000644036.2:c.987-15C>G	-	INTRONIC	14	3.24258e-05	0	9	1.78507e-05		54	2.25946e-05	1.85185	90	2.54175e-05	4.44444	76	2.50442e-05	6.57895	132
58	SMARCB1	chr22	23833557	23833557	SNV	C	G	24175750	-	AGG	AGAGGGTTCTCGCTACGAGG	CGTAGCGAGAACC	13	TCACTGCGTCCCCTCCT	17	TCACTGCGTCCCCTCCTCGTAGCGAGAACC	8	9	0.615385	0.3347		GGAAAAGTCATTCCTCTCACTGCCTCCCCTCCTCGTAGCGAGAACCCTCTGCCCA	55	CCTAGCTTCAACGGCC	1	CTGTATGGCA	GCGAGAAAAGCCTTGTTTGAGAGGGTTCTCGCTACGAGGGTTTGGAGACGTTGACTATCGTCTCGGTGCTCACTGCGTCCCCTCCTCGTAGCGAGAACCCGCGGTTCTATCTAGTTACGCGTTAAACCAACTAGAATTTTTTTGAGTCAGATCGGAAAAGTCATTCCTCTCACTGCCTCCCCTCCTCGTAGCGAGAACCCTCTGCCCACCTAGCTTCAACGGCCCTGTATGGCAGGTAAGCTC	ACTGCCTCCCC	ACTGCgTCCCC	GGAAAAGTCATTCCTCTCACTGCgTCCCCTCCTCGTAGCGAGAACCCTCTGCCCA	ENST00000644036.2:c.987-15C>G	-	INTRONIC	2	6.48515e-06		0	1.78507e-06		41	1.72541e-05	26.8293	68	1.92726e-05	17.6471	53	1.75634e-05	75.4717	74
58	SMARCB1	chr22	23833557	23833557	SNV	C	G	24175745	-	AGG	GTTCTCGCTACGAGGAGGGG	CTCCTCGTA	9	TCTCACTGCGTCCC	14	TCTCACTGCGTCCCCTCCTCGTA	10	4	0.555556	-0.1785	77.212	TAGCTGGAAAAGTCATTCCTCTCACTGCCTCCCCTCCTCGTAGCGAGAACCCTCT	55	GCTCTGTAGTAGGCCA	1	CTGTATGGCA	GCGAGAAAAGCCTTGTTTGGTTCTCGCTACGAGGAGGGGGTTTGGAGACGTTGACTATCGTCTCGGTGCTCTCACTGCGTCCCCTCCTCGTACGCGGTTCTATCTAGTTACGCGTTAAACCAACTAGAATTTTTTTGAGTCAGATCTGAATGGTAGCTGGAAAAGTCATTCCTCTCACTGCCTCCCCTCCTCGTAGCGAGAACCCTCTGCTCTGTAGTAGGCCACTGTATGGCAGGTAAGCTC	ACTGCCTCCCC	ACTGCgTCCCC	TAGCTGGAAAAGTCATTCCTCTCACTGCgTCCCCTCCTCGTAGCGAGAACCCTCT	ENST00000644036.2:c.987-15C>G	-	INTRONIC	44	9.72773e-05	2.27273	14	2.67761e-05	0	85	3.53298e-05	60	118	3.32382e-05	57.6271	117	3.83794e-05	70.0855	139
58	SMARCB1	chr22	23833557	23833557	SNV	C	G	24175745	-	AGG	GTTCTCGCTACGAGGAGGGG	CTCCTCGTA	9	TCACTGCGTCCC	12	TCACTGCGTCCCCTCCTCGTA	8	4	0.555556	-0.1785	78.9865	TAGCTGGAAAAGTCATTCCTCTCACTGCCTCCCCTCCTCGTAGCGAGAACCCTCT	55	GAGCAGATCAGCATGT	1	CTGTATGGCA	GCGAGAAAAGCCTTGTTTGGTTCTCGCTACGAGGAGGGGGTTTGGAGACGTTGACTATCGTCTCGGTGCTCACTGCGTCCCCTCCTCGTACGCGGTTCTATCTAGTTACGCGTTAAACCAACTAGAATTTTTTTGAGTCAGATCTGAATGGATTAGCTGGAAAAGTCATTCCTCTCACTGCCTCCCCTCCTCGTAGCGAGAACCCTCTGAGCAGATCAGCATGTCTGTATGGCAGGTAAGCTC	ACTGCCTCCCC	ACTGCgTCCCC	TAGCTGGAAAAGTCATTCCTCTCACTGCgTCCCCTCCTCGTAGCGAGAACCCTCT	ENST00000644036.2:c.987-15C>G	-	INTRONIC	86	0.000188069	2.32558	135	0.00024277	1.48148	365	0.000150357	67.3973	501	0.000140215	63.6727	428	0.000139532	85.514	568
58	SMARCB1	chr22	23833557	23833557	SNV	C	G	24175749	-	GGG	GAGGGTTCTCGCTACGAGGA	TCGTAGCGA	9	TCACTGCGTCCCCTCC	16	TCACTGCGTCCCCTCCTCGTAGCGA	8	8	0.555556	0.07475	69.7544	TGGAAAAGTCATTCCTCTCACTGCCTCCCCTCCTCGTAGCGAGAACCCTCTGCCC	55	CGATGTACAGTCGTGC	1	CTGTATGGCA	GCGAGAAAAGCCTTGTTTGGAGGGTTCTCGCTACGAGGAGTTTGGAGACGTTGACTATCGTCTCGGTGCTCACTGCGTCCCCTCCTCGTAGCGACGCGGTTCTATCTAGTTACGCGTTAAACCAACTAGAATTTTTTTGAGTCAGATCTGAATTGGAAAAGTCATTCCTCTCACTGCCTCCCCTCCTCGTAGCGAGAACCCTCTGCCCCGATGTACAGTCGTGCCTGTATGGCAGGTAAGCTC	ACTGCCTCCCC	ACTGCgTCCCC	TGGAAAAGTCATTCCTCTCACTGCgTCCCCTCCTCGTAGCGAGAACCCTCTGCCC	ENST00000644036.2:c.987-15C>G	-	INTRONIC	0	2.16172e-06		2	5.35522e-06		7	3.28649e-06		17	5.02763e-06	11.7647	6	2.27674e-06		11
58	SMARCB1	chr22	23833557	23833557	SNV	C	G	24175749	-	GGG	GAGGGTTCTCGCTACGAGGA	TCGTAGCGA	9	TCTCACTGCGTCCCCTCC	18	TCTCACTGCGTCCCCTCCTCGTAGCGA	10	8	0.555556	0.07475	67.1032	TGGAAAAGTCATTCCTCTCACTGCCTCCCCTCCTCGTAGCGAGAACCCTCTGCCC	55	CAACCAAAGGGCTTCC	1	CTGTATGGCA	GCGAGAAAAGCCTTGTTTGGAGGGTTCTCGCTACGAGGAGTTTGGAGACGTTGACTATCGTCTCGGTGCTCTCACTGCGTCCCCTCCTCGTAGCGACGCGGTTCTATCTAGTTACGCGTTAAACCAACTAGAATTTTTTTGAGTCAGATCTGATGGAAAAGTCATTCCTCTCACTGCCTCCCCTCCTCGTAGCGAGAACCCTCTGCCCCAACCAAAGGGCTTCCCTGTATGGCAGGTAAGCTC	ACTGCCTCCCC	ACTGCgTCCCC	TGGAAAAGTCATTCCTCTCACTGCgTCCCCTCCTCGTAGCGAGAACCCTCTGCCC	ENST00000644036.2:c.987-15C>G	-	INTRONIC	1	4.32344e-06		0	1.78507e-06		14	6.16217e-06	28.5714	31	8.93801e-06	6.45161	31	1.0408e-05	25.8065	44
58	SMARCB1	chr22	23833557	23833557	SNV	C	G	24175749	-	GGG	GAGGGTTCTCGCTACGAGGA	TCGTAGCGAGAACCC	15	TCACTGCGTCCCCTCC	16	TCACTGCGTCCCCTCCTCGTAGCGAGAACCC	8	8	0.6	0.07475	72.9111	TGGAAAAGTCATTCCTCTCACTGCCTCCCCTCCTCGTAGCGAGAACCCTCTGCCC	55	TGAGAGGTCGTAGATC	1	CTGTATGGCA	GCGAGAAAAGCCTTGTTTGGAGGGTTCTCGCTACGAGGAGTTTGGAGACGTTGACTATCGTCTCGGTGCTCACTGCGTCCCCTCCTCGTAGCGAGAACCCCGCGGTTCTATCTAGTTACGCGTTAAACCAACTAGAATTTTTTTGAGTCAGATTGGAAAAGTCATTCCTCTCACTGCCTCCCCTCCTCGTAGCGAGAACCCTCTGCCCTGAGAGGTCGTAGATCCTGTATGGCAGGTAAGCTC	ACTGCCTCCCC	ACTGCgTCCCC	TGGAAAAGTCATTCCTCTCACTGCgTCCCCTCCTCGTAGCGAGAACCCTCTGCCC	ENST00000644036.2:c.987-15C>G	-	INTRONIC	3	8.64687e-06		1	3.57015e-06		1	8.21622e-07		4	1.39656e-06		1	6.50498e-07		19
59	SMARCB1	chr22	23833557	23833557	SNV	C	T	24175750	-	AGG	AGAGGGTTCTCGCTACGAGG	CGTAGCGAGAACCCT	15	TCTCACTGCTTCCCCTCCT	19	TCTCACTGCTTCCCCTCCTCGTAGCGAGAACCCT	10	9	0.6	0.3347		GGAAAAGTCATTCCTCTCACTGCCTCCCCTCCTCGTAGCGAGAACCCTCTGCCCA	55	CTGATAGGTCCGAGTC	1	CTGTATGGCA	GCGAGAAAAGCCTTGTTTGAGAGGGTTCTCGCTACGAGGGTTTGGAGACGTTGACTATCGTCTCGGTGCTCTCACTGCTTCCCCTCCTCGTAGCGAGAACCCTCGCGGTTCTATCTAGTTACGCGTTAAACCAACTAGAATTTTTTTGAGTCAGGAAAAGTCATTCCTCTCACTGCCTCCCCTCCTCGTAGCGAGAACCCTCTGCCCACTGATAGGTCCGAGTCCTGTATGGCAGGTAAGCTC	ACTGCCTCCCC	ACTGCtTCCCC	GGAAAAGTCATTCCTCTCACTGCtTCCCCTCCTCGTAGCGAGAACCCTCTGCCCA	ENST00000644036.2:c.987-15C>T	-	INTRONIC	0	2.16172e-06		4	8.92537e-06		5	2.46487e-06		7	2.2345e-06		6	2.27674e-06		16
59	SMARCB1	chr22	23833557	23833557	SNV	C	T	24175750	-	AGG	AGAGGGTTCTCGCTACGAGG	CGTAGCGAGAACCCT	15	TCACTGCTTCCCCTCCT	17	TCACTGCTTCCCCTCCTCGTAGCGAGAACCCT	8	9	0.6	0.3347		GGAAAAGTCATTCCTCTCACTGCCTCCCCTCCTCGTAGCGAGAACCCTCTGCCCA	55	GTAACTGAGAACTCGG	1	CTGTATGGCA	GCGAGAAAAGCCTTGTTTGAGAGGGTTCTCGCTACGAGGGTTTGGAGACGTTGACTATCGTCTCGGTGCTCACTGCTTCCCCTCCTCGTAGCGAGAACCCTCGCGGTTCTATCTAGTTACGCGTTAAACCAACTAGAATTTTTTTGAGTCAGAGGAAAAGTCATTCCTCTCACTGCCTCCCCTCCTCGTAGCGAGAACCCTCTGCCCAGTAACTGAGAACTCGGCTGTATGGCAGGTAAGCTC	ACTGCCTCCCC	ACTGCtTCCCC	GGAAAAGTCATTCCTCTCACTGCtTCCCCTCCTCGTAGCGAGAACCCTCTGCCCA	ENST00000644036.2:c.987-15C>T	-	INTRONIC	3	8.64687e-06		6	1.24955e-05		62	2.58811e-05	0	123	3.46348e-05	0.813008	86	2.82966e-05	0	157
59	SMARCB1	chr22	23833557	23833557	SNV	C	T	24175750	-	AGG	AGAGGGTTCTCGCTACGAGG	CGTAGCGAGAACC	13	TCACTGCTTCCCCTCCT	17	TCACTGCTTCCCCTCCTCGTAGCGAGAACC	8	9	0.615385	0.3347		GGAAAAGTCATTCCTCTCACTGCCTCCCCTCCTCGTAGCGAGAACCCTCTGCCCA	55	GTGCTTCAGCCACCTG	1	CTGTATGGCA	GCGAGAAAAGCCTTGTTTGAGAGGGTTCTCGCTACGAGGGTTTGGAGACGTTGACTATCGTCTCGGTGCTCACTGCTTCCCCTCCTCGTAGCGAGAACCCGCGGTTCTATCTAGTTACGCGTTAAACCAACTAGAATTTTTTTGAGTCAGATCGGAAAAGTCATTCCTCTCACTGCCTCCCCTCCTCGTAGCGAGAACCCTCTGCCCAGTGCTTCAGCCACCTGCTGTATGGCAGGTAAGCTC	ACTGCCTCCCC	ACTGCtTCCCC	GGAAAAGTCATTCCTCTCACTGCtTCCCCTCCTCGTAGCGAGAACCCTCTGCCCA	ENST00000644036.2:c.987-15C>T	-	INTRONIC	0	2.16172e-06		3	7.14029e-06		3	1.64324e-06		22	6.4242e-06	0	7	2.60199e-06		33
59	SMARCB1	chr22	23833557	23833557	SNV	C	T	24175745	-	AGG	GTTCTCGCTACGAGGAGGGG	CTCCTCGTA	9	TCTCACTGCTTCCC	14	TCTCACTGCTTCCCCTCCTCGTA	10	4	0.555556	-0.1785	75.7427	TAGCTGGAAAAGTCATTCCTCTCACTGCCTCCCCTCCTCGTAGCGAGAACCCTCT	55	TCACAAGAGACAGACC	1	CTGTATGGCA	GCGAGAAAAGCCTTGTTTGGTTCTCGCTACGAGGAGGGGGTTTGGAGACGTTGACTATCGTCTCGGTGCTCTCACTGCTTCCCCTCCTCGTACGCGGTTCTATCTAGTTACGCGTTAAACCAACTAGAATTTTTTTGAGTCAGATCTGAATGGTAGCTGGAAAAGTCATTCCTCTCACTGCCTCCCCTCCTCGTAGCGAGAACCCTCTTCACAAGAGACAGACCCTGTATGGCAGGTAAGCTC	ACTGCCTCCCC	ACTGCtTCCCC	TAGCTGGAAAAGTCATTCCTCTCACTGCtTCCCCTCCTCGTAGCGAGAACCCTCT	ENST00000644036.2:c.987-15C>T	-	INTRONIC	35	7.78219e-05	8.57143	63	0.000114245	7.93651	145	5.99784e-05	28.2759	236	6.61971e-05	25.4237	183	5.98458e-05	40.9836	286
59	SMARCB1	chr22	23833557	23833557	SNV	C	T	24175745	-	AGG	GTTCTCGCTACGAGGAGGGG	CTCCTCGTA	9	TCACTGCTTCCC	12	TCACTGCTTCCCCTCCTCGTA	8	4	0.555556	-0.1785	78.7884	TAGCTGGAAAAGTCATTCCTCTCACTGCCTCCCCTCCTCGTAGCGAGAACCCTCT	55	TGACTTTCACTGTGTA	1	CTGTATGGCA	GCGAGAAAAGCCTTGTTTGGTTCTCGCTACGAGGAGGGGGTTTGGAGACGTTGACTATCGTCTCGGTGCTCACTGCTTCCCCTCCTCGTACGCGGTTCTATCTAGTTACGCGTTAAACCAACTAGAATTTTTTTGAGTCAGATCTGAATGGATTAGCTGGAAAAGTCATTCCTCTCACTGCCTCCCCTCCTCGTAGCGAGAACCCTCTTGACTTTCACTGTGTACTGTATGGCAGGTAAGCTC	ACTGCCTCCCC	ACTGCtTCCCC	TAGCTGGAAAAGTCATTCCTCTCACTGCtTCCCCTCCTCGTAGCGAGAACCCTCT	ENST00000644036.2:c.987-15C>T	-	INTRONIC	42	9.29539e-05	0	16	3.03463e-05	0	79	3.28649e-05	17.7215	137	3.85452e-05	21.1679	131	4.29328e-05	53.4351	198
59	SMARCB1	chr22	23833557	23833557	SNV	C	T	24175749	-	GGG	GAGGGTTCTCGCTACGAGGA	TCGTAGCGA	9	TCACTGCTTCCCCTCC	16	TCACTGCTTCCCCTCCTCGTAGCGA	8	8	0.555556	0.07475	67.222	TGGAAAAGTCATTCCTCTCACTGCCTCCCCTCCTCGTAGCGAGAACCCTCTGCCC	55	AGCGTCGCAAGAGGCT	1	CTGTATGGCA	GCGAGAAAAGCCTTGTTTGGAGGGTTCTCGCTACGAGGAGTTTGGAGACGTTGACTATCGTCTCGGTGCTCACTGCTTCCCCTCCTCGTAGCGACGCGGTTCTATCTAGTTACGCGTTAAACCAACTAGAATTTTTTTGAGTCAGATCTGAATTGGAAAAGTCATTCCTCTCACTGCCTCCCCTCCTCGTAGCGAGAACCCTCTGCCCAGCGTCGCAAGAGGCTCTGTATGGCAGGTAAGCTC	ACTGCCTCCCC	ACTGCtTCCCC	TGGAAAAGTCATTCCTCTCACTGCtTCCCCTCCTCGTAGCGAGAACCCTCTGCCC	ENST00000644036.2:c.987-15C>T	-	INTRONIC	9	2.16172e-05		5	1.07104e-05		83	3.45081e-05	3.61446	205	5.75384e-05	5.85366	145	4.74863e-05	11.0345	249
59	SMARCB1	chr22	23833557	23833557	SNV	C	T	24175749	-	GGG	GAGGGTTCTCGCTACGAGGA	TCGTAGCGA	9	TCTCACTGCTTCCCCTCC	18	TCTCACTGCTTCCCCTCCTCGTAGCGA	10	8	0.555556	0.07475	63.6381	TGGAAAAGTCATTCCTCTCACTGCCTCCCCTCCTCGTAGCGAGAACCCTCTGCCC	55	TACTCATGTGTGCGTC	1	CTGTATGGCA	GCGAGAAAAGCCTTGTTTGGAGGGTTCTCGCTACGAGGAGTTTGGAGACGTTGACTATCGTCTCGGTGCTCTCACTGCTTCCCCTCCTCGTAGCGACGCGGTTCTATCTAGTTACGCGTTAAACCAACTAGAATTTTTTTGAGTCAGATCTGATGGAAAAGTCATTCCTCTCACTGCCTCCCCTCCTCGTAGCGAGAACCCTCTGCCCTACTCATGTGTGCGTCCTGTATGGCAGGTAAGCTC	ACTGCCTCCCC	ACTGCtTCCCC	TGGAAAAGTCATTCCTCTCACTGCtTCCCCTCCTCGTAGCGAGAACCCTCTGCCC	ENST00000644036.2:c.987-15C>T	-	INTRONIC	2	6.48515e-06		2	5.35522e-06		9	4.10811e-06		8	2.51382e-06		11	3.90299e-06	0	18
59	SMARCB1	chr22	23833557	23833557	SNV	C	T	24175749	-	GGG	GAGGGTTCTCGCTACGAGGA	TCGTAGCGAGAACCC	15	TCACTGCTTCCCCTCC	16	TCACTGCTTCCCCTCCTCGTAGCGAGAACCC	8	8	0.6	0.07475	69.8477	TGGAAAAGTCATTCCTCTCACTGCCTCCCCTCCTCGTAGCGAGAACCCTCTGCCC	55	ACTTTCAAGAATGTTG	1	CTGTATGGCA	GCGAGAAAAGCCTTGTTTGGAGGGTTCTCGCTACGAGGAGTTTGGAGACGTTGACTATCGTCTCGGTGCTCACTGCTTCCCCTCCTCGTAGCGAGAACCCCGCGGTTCTATCTAGTTACGCGTTAAACCAACTAGAATTTTTTTGAGTCAGATTGGAAAAGTCATTCCTCTCACTGCCTCCCCTCCTCGTAGCGAGAACCCTCTGCCCACTTTCAAGAATGTTGCTGTATGGCAGGTAAGCTC	ACTGCCTCCCC	ACTGCtTCCCC	TGGAAAAGTCATTCCTCTCACTGCtTCCCCTCCTCGTAGCGAGAACCCTCTGCCC	ENST00000644036.2:c.987-15C>T	-	INTRONIC	0	2.16172e-06		0	1.78507e-06		5	2.46487e-06		25	7.26213e-06	0	8	2.92724e-06		31
60	SMARCB1	chr22	23833558	23833558	SNV	T	A	24175750	-	AGG	AGAGGGTTCTCGCTACGAGG	CGTAGCGAGAACCCT	15	TCACTGCCACCCCTCCT	17	TCACTGCCACCCCTCCTCGTAGCGAGAACCCT	9	8	0.6	0.3347		GGAAAAGTCATTCCTCTCACTGCCTCCCCTCCTCGTAGCGAGAACCCTCTGCCCA	55	CAGTAACAGACACGAC	1	CTGTATGGCA	GCGAGAAAAGCCTTGTTTGAGAGGGTTCTCGCTACGAGGGTTTGGAGACGTTGACTATCGTCTCGGTGCTCACTGCCACCCCTCCTCGTAGCGAGAACCCTCGCGGTTCTATCTAGTTACGCGTTAAACCAACTAGAATTTTTTTGAGTCAGAGGAAAAGTCATTCCTCTCACTGCCTCCCCTCCTCGTAGCGAGAACCCTCTGCCCACAGTAACAGACACGACCTGTATGGCAGGTAAGCTC	CTGCCTCCCCT	CTGCCaCCCCT	GGAAAAGTCATTCCTCTCACTGCCaCCCCTCCTCGTAGCGAGAACCCTCTGCCCA	ENST00000644036.2:c.987-14T>A	-	INTRONIC	0	2.16172e-06		0	1.78507e-06		3	1.64324e-06		7	2.2345e-06		4	1.62624e-06		9
60	SMARCB1	chr22	23833558	23833558	SNV	T	A	24175750	-	AGG	AGAGGGTTCTCGCTACGAGG	CGTAGCGAGAACCCT	15	TCTCACTGCCACCCCTCCT	19	TCTCACTGCCACCCCTCCTCGTAGCGAGAACCCT	11	8	0.6	0.3347		GGAAAAGTCATTCCTCTCACTGCCTCCCCTCCTCGTAGCGAGAACCCTCTGCCCA	55	CGGGTCAGTTCGGCAC	1	CTGTATGGCA	GCGAGAAAAGCCTTGTTTGAGAGGGTTCTCGCTACGAGGGTTTGGAGACGTTGACTATCGTCTCGGTGCTCTCACTGCCACCCCTCCTCGTAGCGAGAACCCTCGCGGTTCTATCTAGTTACGCGTTAAACCAACTAGAATTTTTTTGAGTCAGGAAAAGTCATTCCTCTCACTGCCTCCCCTCCTCGTAGCGAGAACCCTCTGCCCACGGGTCAGTTCGGCACCTGTATGGCAGGTAAGCTC	CTGCCTCCCCT	CTGCCaCCCCT	GGAAAAGTCATTCCTCTCACTGCCaCCCCTCCTCGTAGCGAGAACCCTCTGCCCA	ENST00000644036.2:c.987-14T>A	-	INTRONIC	0	2.16172e-06		3	7.14029e-06		7	3.28649e-06		25	7.26213e-06	0	15	5.20398e-06	0	30
60	SMARCB1	chr22	23833558	23833558	SNV	T	A	24175750	-	AGG	AGAGGGTTCTCGCTACGAGG	CGTAGCGAGAACC	13	TCTCACTGCCACCCCTCCT	19	TCTCACTGCCACCCCTCCTCGTAGCGAGAACC	11	8	0.615385	0.3347		GGAAAAGTCATTCCTCTCACTGCCTCCCCTCCTCGTAGCGAGAACCCTCTGCCCA	55	CGTTGGGCATAGACTC	1	CTGTATGGCA	GCGAGAAAAGCCTTGTTTGAGAGGGTTCTCGCTACGAGGGTTTGGAGACGTTGACTATCGTCTCGGTGCTCTCACTGCCACCCCTCCTCGTAGCGAGAACCCGCGGTTCTATCTAGTTACGCGTTAAACCAACTAGAATTTTTTTGAGTCAGAGGAAAAGTCATTCCTCTCACTGCCTCCCCTCCTCGTAGCGAGAACCCTCTGCCCACGTTGGGCATAGACTCCTGTATGGCAGGTAAGCTC	CTGCCTCCCCT	CTGCCaCCCCT	GGAAAAGTCATTCCTCTCACTGCCaCCCCTCCTCGTAGCGAGAACCCTCTGCCCA	ENST00000644036.2:c.987-14T>A	-	INTRONIC	6	1.5132e-05		9	1.78507e-05		77	3.20433e-05	3.8961	142	3.99417e-05	7.04225	93	3.05734e-05	16.129	199
60	SMARCB1	chr22	23833558	23833558	SNV	T	A	24175745	-	AGG	GTTCTCGCTACGAGGAGGGG	CTCCTCGTA	9	TCACTGCCACCC	12	TCACTGCCACCCCTCCTCGTA	9	3	0.555556	-0.1785	72.2164	TAGCTGGAAAAGTCATTCCTCTCACTGCCTCCCCTCCTCGTAGCGAGAACCCTCT	55	TACTTGTTCGTCTGCT	1	CTGTATGGCA	GCGAGAAAAGCCTTGTTTGGTTCTCGCTACGAGGAGGGGGTTTGGAGACGTTGACTATCGTCTCGGTGCTCACTGCCACCCCTCCTCGTACGCGGTTCTATCTAGTTACGCGTTAAACCAACTAGAATTTTTTTGAGTCAGATCTGAATGGATTAGCTGGAAAAGTCATTCCTCTCACTGCCTCCCCTCCTCGTAGCGAGAACCCTCTTACTTGTTCGTCTGCTCTGTATGGCAGGTAAGCTC	CTGCCTCCCCT	CTGCCaCCCCT	TAGCTGGAAAAGTCATTCCTCTCACTGCCaCCCCTCCTCGTAGCGAGAACCCTCT	ENST00000644036.2:c.987-14T>A	-	INTRONIC	0	2.16172e-06		0	1.78507e-06		51	2.13622e-05	3.92157	53	1.50829e-05	9.43396	78	2.56947e-05	10.2564	71
60	SMARCB1	chr22	23833558	23833558	SNV	T	A	24175749	-	GGG	GAGGGTTCTCGCTACGAGGA	TCGTAGCGA	9	TCTCACTGCCACCCCTCC	18	TCTCACTGCCACCCCTCCTCGTAGCGA	11	7	0.555556	0.07475	66.2353	TGGAAAAGTCATTCCTCTCACTGCCTCCCCTCCTCGTAGCGAGAACCCTCTGCCC	55	CACCTTGGTGGTACAG	1	CTGTATGGCA	GCGAGAAAAGCCTTGTTTGGAGGGTTCTCGCTACGAGGAGTTTGGAGACGTTGACTATCGTCTCGGTGCTCTCACTGCCACCCCTCCTCGTAGCGACGCGGTTCTATCTAGTTACGCGTTAAACCAACTAGAATTTTTTTGAGTCAGATCTGATGGAAAAGTCATTCCTCTCACTGCCTCCCCTCCTCGTAGCGAGAACCCTCTGCCCCACCTTGGTGGTACAGCTGTATGGCAGGTAAGCTC	CTGCCTCCCCT	CTGCCaCCCCT	TGGAAAAGTCATTCCTCTCACTGCCaCCCCTCCTCGTAGCGAGAACCCTCTGCCC	ENST00000644036.2:c.987-14T>A	-	INTRONIC	1	4.32344e-06		1	3.57015e-06		19	8.21622e-06	5.26316	41	1.17311e-05	7.31707	40	1.33352e-05	7.5	55
60	SMARCB1	chr22	23833558	23833558	SNV	T	A	24175749	-	GGG	GAGGGTTCTCGCTACGAGGA	TCGTAGCGAGAACCC	15	TCACTGCCACCCCTCC	16	TCACTGCCACCCCTCCTCGTAGCGAGAACCC	9	7	0.6	0.07475	72.2239	TGGAAAAGTCATTCCTCTCACTGCCTCCCCTCCTCGTAGCGAGAACCCTCTGCCC	55	TGACTTTCACATGACT	1	CTGTATGGCA	GCGAGAAAAGCCTTGTTTGGAGGGTTCTCGCTACGAGGAGTTTGGAGACGTTGACTATCGTCTCGGTGCTCACTGCCACCCCTCCTCGTAGCGAGAACCCCGCGGTTCTATCTAGTTACGCGTTAAACCAACTAGAATTTTTTTGAGTCAGATTGGAAAAGTCATTCCTCTCACTGCCTCCCCTCCTCGTAGCGAGAACCCTCTGCCCTGACTTTCACATGACTCTGTATGGCAGGTAAGCTC	CTGCCTCCCCT	CTGCCaCCCCT	TGGAAAAGTCATTCCTCTCACTGCCaCCCCTCCTCGTAGCGAGAACCCTCTGCCC	ENST00000644036.2:c.987-14T>A	-	INTRONIC	0	2.16172e-06		0	1.78507e-06		2	1.23243e-06		1	5.58626e-07		2	9.75747e-07		7
60	SMARCB1	chr22	23833558	23833558	SNV	T	A	24175749	-	GGG	GAGGGTTCTCGCTACGAGGA	TCGTAGCGA	9	TCACTGCCACCCCTCC	16	TCACTGCCACCCCTCCTCGTAGCGA	9	7	0.555556	0.07475	68.6796	TGGAAAAGTCATTCCTCTCACTGCCTCCCCTCCTCGTAGCGAGAACCCTCTGCCC	55	TTGCGTCGTCTAAAGA	1	CTGTATGGCA	GCGAGAAAAGCCTTGTTTGGAGGGTTCTCGCTACGAGGAGTTTGGAGACGTTGACTATCGTCTCGGTGCTCACTGCCACCCCTCCTCGTAGCGACGCGGTTCTATCTAGTTACGCGTTAAACCAACTAGAATTTTTTTGAGTCAGATCTGAATTGGAAAAGTCATTCCTCTCACTGCCTCCCCTCCTCGTAGCGAGAACCCTCTGCCCTTGCGTCGTCTAAAGACTGTATGGCAGGTAAGCTC	CTGCCTCCCCT	CTGCCaCCCCT	TGGAAAAGTCATTCCTCTCACTGCCaCCCCTCCTCGTAGCGAGAACCCTCTGCCC	ENST00000644036.2:c.987-14T>A	-	INTRONIC	22	4.97195e-05	0	6	1.24955e-05		57	2.3827e-05	5.26316	70	1.98312e-05	4.28571	56	1.85392e-05	12.5	106
61	SMARCB1	chr22	23833558	23833558	SNV	T	C	24175750	-	AGG	AGAGGGTTCTCGCTACGAGG	CGTAGCGAGAACCCT	15	TCACTGCCCCCCCTCCT	17	TCACTGCCCCCCCTCCTCGTAGCGAGAACCCT	9	8	0.6	0.3347		GGAAAAGTCATTCCTCTCACTGCCTCCCCTCCTCGTAGCGAGAACCCTCTGCCCA	55	GTTCATTCAGATCGGA	1	CTGTATGGCA	GCGAGAAAAGCCTTGTTTGAGAGGGTTCTCGCTACGAGGGTTTGGAGACGTTGACTATCGTCTCGGTGCTCACTGCCCCCCCTCCTCGTAGCGAGAACCCTCGCGGTTCTATCTAGTTACGCGTTAAACCAACTAGAATTTTTTTGAGTCAGAGGAAAAGTCATTCCTCTCACTGCCTCCCCTCCTCGTAGCGAGAACCCTCTGCCCAGTTCATTCAGATCGGACTGTATGGCAGGTAAGCTC	CTGCCTCCCCT	CTGCCcCCCCT	GGAAAAGTCATTCCTCTCACTGCCcCCCCTCCTCGTAGCGAGAACCCTCTGCCCA	ENST00000644036.2:c.987-14T>C	-	INTRONIC	0	2.16172e-06		4	8.92537e-06		11	4.92973e-06	0	40	1.14518e-05	2.5	31	1.0408e-05	0	43
61	SMARCB1	chr22	23833558	23833558	SNV	T	C	24175750	-	AGG	AGAGGGTTCTCGCTACGAGG	CGTAGCGAGAACCCT	15	TCTCACTGCCCCCCCTCCT	19	TCTCACTGCCCCCCCTCCTCGTAGCGAGAACCCT	11	8	0.6	0.3347		GGAAAAGTCATTCCTCTCACTGCCTCCCCTCCTCGTAGCGAGAACCCTCTGCCCA	55	AGGGATGCATACTCTT	1	CTGTATGGCA	GCGAGAAAAGCCTTGTTTGAGAGGGTTCTCGCTACGAGGGTTTGGAGACGTTGACTATCGTCTCGGTGCTCTCACTGCCCCCCCTCCTCGTAGCGAGAACCCTCGCGGTTCTATCTAGTTACGCGTTAAACCAACTAGAATTTTTTTGAGTCAGGAAAAGTCATTCCTCTCACTGCCTCCCCTCCTCGTAGCGAGAACCCTCTGCCCAAGGGATGCATACTCTTCTGTATGGCAGGTAAGCTC	CTGCCTCCCCT	CTGCCcCCCCT	GGAAAAGTCATTCCTCTCACTGCCcCCCCTCCTCGTAGCGAGAACCCTCTGCCCA	ENST00000644036.2:c.987-14T>C	-	INTRONIC	0	2.16172e-06		0	1.78507e-06		2	1.23243e-06		15	4.46901e-06	0	4	1.62624e-06		27
61	SMARCB1	chr22	23833558	23833558	SNV	T	C	24175750	-	AGG	AGAGGGTTCTCGCTACGAGG	CGTAGCGAGAACC	13	TCTCACTGCCCCCCCTCCT	19	TCTCACTGCCCCCCCTCCTCGTAGCGAGAACC	11	8	0.615385	0.3347		GGAAAAGTCATTCCTCTCACTGCCTCCCCTCCTCGTAGCGAGAACCCTCTGCCCA	55	GACCTGGCATGGGACA	1	CTGTATGGCA	GCGAGAAAAGCCTTGTTTGAGAGGGTTCTCGCTACGAGGGTTTGGAGACGTTGACTATCGTCTCGGTGCTCTCACTGCCCCCCCTCCTCGTAGCGAGAACCCGCGGTTCTATCTAGTTACGCGTTAAACCAACTAGAATTTTTTTGAGTCAGAGGAAAAGTCATTCCTCTCACTGCCTCCCCTCCTCGTAGCGAGAACCCTCTGCCCAGACCTGGCATGGGACACTGTATGGCAGGTAAGCTC	CTGCCTCCCCT	CTGCCcCCCCT	GGAAAAGTCATTCCTCTCACTGCCcCCCCTCCTCGTAGCGAGAACCCTCTGCCCA	ENST00000644036.2:c.987-14T>C	-	INTRONIC	0	2.16172e-06		1	3.57015e-06		2	1.23243e-06		9	2.79313e-06		5	1.95149e-06		8
61	SMARCB1	chr22	23833558	23833558	SNV	T	C	24175745	-	AGG	GTTCTCGCTACGAGGAGGGG	CTCCTCGTA	9	TCACTGCCCCCC	12	TCACTGCCCCCCCTCCTCGTA	9	3	0.555556	-0.1785	64.413	TAGCTGGAAAAGTCATTCCTCTCACTGCCTCCCCTCCTCGTAGCGAGAACCCTCT	55	CACAGGCTCATAACCG	1	CTGTATGGCA	GCGAGAAAAGCCTTGTTTGGTTCTCGCTACGAGGAGGGGGTTTGGAGACGTTGACTATCGTCTCGGTGCTCACTGCCCCCCCTCCTCGTACGCGGTTCTATCTAGTTACGCGTTAAACCAACTAGAATTTTTTTGAGTCAGATCTGAATGGATTAGCTGGAAAAGTCATTCCTCTCACTGCCTCCCCTCCTCGTAGCGAGAACCCTCTCACAGGCTCATAACCGCTGTATGGCAGGTAAGCTC	CTGCCTCCCCT	CTGCCcCCCCT	TAGCTGGAAAAGTCATTCCTCTCACTGCCcCCCCTCCTCGTAGCGAGAACCCTCT	ENST00000644036.2:c.987-14T>C	-	INTRONIC	17	3.89109e-05	0	23	4.28418e-05	0	101	4.19027e-05	1.9802	238	6.67558e-05	6.30252	88	2.89471e-05	6.81818	166
61	SMARCB1	chr22	23833558	23833558	SNV	T	C	24175749	-	GGG	GAGGGTTCTCGCTACGAGGA	TCGTAGCGA	9	TCTCACTGCCCCCCCTCC	18	TCTCACTGCCCCCCCTCCTCGTAGCGA	11	7	0.555556	0.07475	62.0527	TGGAAAAGTCATTCCTCTCACTGCCTCCCCTCCTCGTAGCGAGAACCCTCTGCCC	55	TTGCCGTTCTGTACGA	1	CTGTATGGCA	GCGAGAAAAGCCTTGTTTGGAGGGTTCTCGCTACGAGGAGTTTGGAGACGTTGACTATCGTCTCGGTGCTCTCACTGCCCCCCCTCCTCGTAGCGACGCGGTTCTATCTAGTTACGCGTTAAACCAACTAGAATTTTTTTGAGTCAGATCTGATGGAAAAGTCATTCCTCTCACTGCCTCCCCTCCTCGTAGCGAGAACCCTCTGCCCTTGCCGTTCTGTACGACTGTATGGCAGGTAAGCTC	CTGCCTCCCCT	CTGCCcCCCCT	TGGAAAAGTCATTCCTCTCACTGCCcCCCCTCCTCGTAGCGAGAACCCTCTGCCC	ENST00000644036.2:c.987-14T>C	-	INTRONIC	1	4.32344e-06		0	1.78507e-06		18	7.80541e-06	0	34	9.77595e-06	2.94118	24	8.13122e-06	16.6667	32
61	SMARCB1	chr22	23833558	23833558	SNV	T	C	24175749	-	GGG	GAGGGTTCTCGCTACGAGGA	TCGTAGCGAGAACCC	15	TCACTGCCCCCCCTCC	16	TCACTGCCCCCCCTCCTCGTAGCGAGAACCC	9	7	0.6	0.07475	68.3031	TGGAAAAGTCATTCCTCTCACTGCCTCCCCTCCTCGTAGCGAGAACCCTCTGCCC	55	ACACCGGCATTGAGCT	1	CTGTATGGCA	GCGAGAAAAGCCTTGTTTGGAGGGTTCTCGCTACGAGGAGTTTGGAGACGTTGACTATCGTCTCGGTGCTCACTGCCCCCCCTCCTCGTAGCGAGAACCCCGCGGTTCTATCTAGTTACGCGTTAAACCAACTAGAATTTTTTTGAGTCAGATTGGAAAAGTCATTCCTCTCACTGCCTCCCCTCCTCGTAGCGAGAACCCTCTGCCCACACCGGCATTGAGCTCTGTATGGCAGGTAAGCTC	CTGCCTCCCCT	CTGCCcCCCCT	TGGAAAAGTCATTCCTCTCACTGCCcCCCCTCCTCGTAGCGAGAACCCTCTGCCC	ENST00000644036.2:c.987-14T>C	-	INTRONIC	0	2.16172e-06		0	1.78507e-06		0	4.10811e-07		2	8.37939e-07		4	1.62624e-06		6
61	SMARCB1	chr22	23833558	23833558	SNV	T	C	24175749	-	GGG	GAGGGTTCTCGCTACGAGGA	TCGTAGCGA	9	TCACTGCCCCCCCTCC	16	TCACTGCCCCCCCTCCTCGTAGCGA	9	7	0.555556	0.07475	63.9933	TGGAAAAGTCATTCCTCTCACTGCCTCCCCTCCTCGTAGCGAGAACCCTCTGCCC	55	GCACATATCTTGTTTG	1	CTGTATGGCA	GCGAGAAAAGCCTTGTTTGGAGGGTTCTCGCTACGAGGAGTTTGGAGACGTTGACTATCGTCTCGGTGCTCACTGCCCCCCCTCCTCGTAGCGACGCGGTTCTATCTAGTTACGCGTTAAACCAACTAGAATTTTTTTGAGTCAGATCTGAATTGGAAAAGTCATTCCTCTCACTGCCTCCCCTCCTCGTAGCGAGAACCCTCTGCCCGCACATATCTTGTTTGCTGTATGGCAGGTAAGCTC	CTGCCTCCCCT	CTGCCcCCCCT	TGGAAAAGTCATTCCTCTCACTGCCcCCCCTCCTCGTAGCGAGAACCCTCTGCCC	ENST00000644036.2:c.987-14T>C	-	INTRONIC	0	2.16172e-06		3	7.14029e-06		12	5.34054e-06	16.6667	28	8.10007e-06	3.57143	13	4.55348e-06	15.3846	37
62	SMARCB1	chr22	23833558	23833558	SNV	T	G	24175750	-	AGG	AGAGGGTTCTCGCTACGAGG	CGTAGCGAGAACCCT	15	TCACTGCCGCCCCTCCT	17	TCACTGCCGCCCCTCCTCGTAGCGAGAACCCT	9	8	0.6	0.3347		GGAAAAGTCATTCCTCTCACTGCCTCCCCTCCTCGTAGCGAGAACCCTCTGCCCA	55	AGAGCGAGTTGTCTTT	1	CTGTATGGCA	GCGAGAAAAGCCTTGTTTGAGAGGGTTCTCGCTACGAGGGTTTGGAGACGTTGACTATCGTCTCGGTGCTCACTGCCGCCCCTCCTCGTAGCGAGAACCCTCGCGGTTCTATCTAGTTACGCGTTAAACCAACTAGAATTTTTTTGAGTCAGAGGAAAAGTCATTCCTCTCACTGCCTCCCCTCCTCGTAGCGAGAACCCTCTGCCCAAGAGCGAGTTGTCTTTCTGTATGGCAGGTAAGCTC	CTGCCTCCCCT	CTGCCgCCCCT	GGAAAAGTCATTCCTCTCACTGCCgCCCCTCCTCGTAGCGAGAACCCTCTGCCCA	ENST00000644036.2:c.987-14T>G	-	INTRONIC	2	6.48515e-06		3	7.14029e-06		53	2.21838e-05	0	81	2.29037e-05	3.7037	67	2.21169e-05	2.98507	118
62	SMARCB1	chr22	23833558	23833558	SNV	T	G	24175750	-	AGG	AGAGGGTTCTCGCTACGAGG	CGTAGCGAGAACCCT	15	TCTCACTGCCGCCCCTCCT	19	TCTCACTGCCGCCCCTCCTCGTAGCGAGAACCCT	11	8	0.6	0.3347		GGAAAAGTCATTCCTCTCACTGCCTCCCCTCCTCGTAGCGAGAACCCTCTGCCCA	55	GCATGCGAGTGTACCT	1	CTGTATGGCA	GCGAGAAAAGCCTTGTTTGAGAGGGTTCTCGCTACGAGGGTTTGGAGACGTTGACTATCGTCTCGGTGCTCTCACTGCCGCCCCTCCTCGTAGCGAGAACCCTCGCGGTTCTATCTAGTTACGCGTTAAACCAACTAGAATTTTTTTGAGTCAGGAAAAGTCATTCCTCTCACTGCCTCCCCTCCTCGTAGCGAGAACCCTCTGCCCAGCATGCGAGTGTACCTCTGTATGGCAGGTAAGCTC	CTGCCTCCCCT	CTGCCgCCCCT	GGAAAAGTCATTCCTCTCACTGCCgCCCCTCCTCGTAGCGAGAACCCTCTGCCCA	ENST00000644036.2:c.987-14T>G	-	INTRONIC	0	2.16172e-06		0	1.78507e-06		2	1.23243e-06		4	1.39656e-06		3	1.301e-06		11
62	SMARCB1	chr22	23833558	23833558	SNV	T	G	24175750	-	AGG	AGAGGGTTCTCGCTACGAGG	CGTAGCGAGAACC	13	TCTCACTGCCGCCCCTCCT	19	TCTCACTGCCGCCCCTCCTCGTAGCGAGAACC	11	8	0.615385	0.3347		GGAAAAGTCATTCCTCTCACTGCCTCCCCTCCTCGTAGCGAGAACCCTCTGCCCA	55	GCATGTAGTCAAAGAT	1	CTGTATGGCA	GCGAGAAAAGCCTTGTTTGAGAGGGTTCTCGCTACGAGGGTTTGGAGACGTTGACTATCGTCTCGGTGCTCTCACTGCCGCCCCTCCTCGTAGCGAGAACCCGCGGTTCTATCTAGTTACGCGTTAAACCAACTAGAATTTTTTTGAGTCAGAGGAAAAGTCATTCCTCTCACTGCCTCCCCTCCTCGTAGCGAGAACCCTCTGCCCAGCATGTAGTCAAAGATCTGTATGGCAGGTAAGCTC	CTGCCTCCCCT	CTGCCgCCCCT	GGAAAAGTCATTCCTCTCACTGCCgCCCCTCCTCGTAGCGAGAACCCTCTGCCCA	ENST00000644036.2:c.987-14T>G	-	INTRONIC	5	1.29703e-05		3	7.14029e-06		28	1.19135e-05	32.1429	59	1.67588e-05	5.08475	48	1.59372e-05	29.1667	79
62	SMARCB1	chr22	23833558	23833558	SNV	T	G	24175745	-	AGG	GTTCTCGCTACGAGGAGGGG	CTCCTCGTA	9	TCACTGCCGCCC	12	TCACTGCCGCCCCTCCTCGTA	9	3	0.555556	-0.1785	70.2802	TAGCTGGAAAAGTCATTCCTCTCACTGCCTCCCCTCCTCGTAGCGAGAACCCTCT	55	GGGACCTTCGACAGCC	1	CTGTATGGCA	GCGAGAAAAGCCTTGTTTGGTTCTCGCTACGAGGAGGGGGTTTGGAGACGTTGACTATCGTCTCGGTGCTCACTGCCGCCCCTCCTCGTACGCGGTTCTATCTAGTTACGCGTTAAACCAACTAGAATTTTTTTGAGTCAGATCTGAATGGATTAGCTGGAAAAGTCATTCCTCTCACTGCCTCCCCTCCTCGTAGCGAGAACCCTCTGGGACCTTCGACAGCCCTGTATGGCAGGTAAGCTC	CTGCCTCCCCT	CTGCCgCCCCT	TAGCTGGAAAAGTCATTCCTCTCACTGCCgCCCCTCCTCGTAGCGAGAACCCTCT	ENST00000644036.2:c.987-14T>G	-	INTRONIC	19	4.32344e-05	0	8	1.60657e-05		76	3.16325e-05	28.9474	100	2.82106e-05	24	91	2.99229e-05	24.1758	109
62	SMARCB1	chr22	23833558	23833558	SNV	T	G	24175749	-	GGG	GAGGGTTCTCGCTACGAGGA	TCGTAGCGA	9	TCTCACTGCCGCCCCTCC	18	TCTCACTGCCGCCCCTCCTCGTAGCGA	11	7	0.555556	0.07475	66.1088	TGGAAAAGTCATTCCTCTCACTGCCTCCCCTCCTCGTAGCGAGAACCCTCTGCCC	55	CGTCTACTCCTGTACC	1	CTGTATGGCA	GCGAGAAAAGCCTTGTTTGGAGGGTTCTCGCTACGAGGAGTTTGGAGACGTTGACTATCGTCTCGGTGCTCTCACTGCCGCCCCTCCTCGTAGCGACGCGGTTCTATCTAGTTACGCGTTAAACCAACTAGAATTTTTTTGAGTCAGATCTGATGGAAAAGTCATTCCTCTCACTGCCTCCCCTCCTCGTAGCGAGAACCCTCTGCCCCGTCTACTCCTGTACCCTGTATGGCAGGTAAGCTC	CTGCCTCCCCT	CTGCCgCCCCT	TGGAAAAGTCATTCCTCTCACTGCCgCCCCTCCTCGTAGCGAGAACCCTCTGCCC	ENST00000644036.2:c.987-14T>G	-	INTRONIC	0	2.16172e-06		0	1.78507e-06		1	8.21622e-07		4	1.39656e-06		3	1.301e-06		10
62	SMARCB1	chr22	23833558	23833558	SNV	T	G	24175749	-	GGG	GAGGGTTCTCGCTACGAGGA	TCGTAGCGAGAACCC	15	TCACTGCCGCCCCTCC	16	TCACTGCCGCCCCTCCTCGTAGCGAGAACCC	9	7	0.6	0.07475	72.0614	TGGAAAAGTCATTCCTCTCACTGCCTCCCCTCCTCGTAGCGAGAACCCTCTGCCC	55	TTCCCAGCACACGCTG	1	CTGTATGGCA	GCGAGAAAAGCCTTGTTTGGAGGGTTCTCGCTACGAGGAGTTTGGAGACGTTGACTATCGTCTCGGTGCTCACTGCCGCCCCTCCTCGTAGCGAGAACCCCGCGGTTCTATCTAGTTACGCGTTAAACCAACTAGAATTTTTTTGAGTCAGATTGGAAAAGTCATTCCTCTCACTGCCTCCCCTCCTCGTAGCGAGAACCCTCTGCCCTTCCCAGCACACGCTGCTGTATGGCAGGTAAGCTC	CTGCCTCCCCT	CTGCCgCCCCT	TGGAAAAGTCATTCCTCTCACTGCCgCCCCTCCTCGTAGCGAGAACCCTCTGCCC	ENST00000644036.2:c.987-14T>G	-	INTRONIC	0	2.16172e-06		1	3.57015e-06		19	8.21622e-06	0	20	5.86557e-06	20	9	3.25249e-06		19
62	SMARCB1	chr22	23833558	23833558	SNV	T	G	24175749	-	GGG	GAGGGTTCTCGCTACGAGGA	TCGTAGCGA	9	TCACTGCCGCCCCTCC	16	TCACTGCCGCCCCTCCTCGTAGCGA	9	7	0.555556	0.07475	68.3129	TGGAAAAGTCATTCCTCTCACTGCCTCCCCTCCTCGTAGCGAGAACCCTCTGCCC	55	TACAGTGAGCGATGAC	1	CTGTATGGCA	GCGAGAAAAGCCTTGTTTGGAGGGTTCTCGCTACGAGGAGTTTGGAGACGTTGACTATCGTCTCGGTGCTCACTGCCGCCCCTCCTCGTAGCGACGCGGTTCTATCTAGTTACGCGTTAAACCAACTAGAATTTTTTTGAGTCAGATCTGAATTGGAAAAGTCATTCCTCTCACTGCCTCCCCTCCTCGTAGCGAGAACCCTCTGCCCTACAGTGAGCGATGACCTGTATGGCAGGTAAGCTC	CTGCCTCCCCT	CTGCCgCCCCT	TGGAAAAGTCATTCCTCTCACTGCCgCCCCTCCTCGTAGCGAGAACCCTCTGCCC	ENST00000644036.2:c.987-14T>G	-	INTRONIC	7	1.72937e-05		0	1.78507e-06		11	4.92973e-06	9.09091	14	4.18969e-06	7.14286	23	7.80597e-06	8.69565	26
63	SMARCB1	chr22	23833559	23833559	SNV	C	A	24175750	-	AGG	AGAGGGTTCTCGCTACGAGG	CGTAGCGAGAACCCT	15	TCTCACTGCCTACCCTCCT	19	TCTCACTGCCTACCCTCCTCGTAGCGAGAACCCT	12	7	0.6	0.3347		GGAAAAGTCATTCCTCTCACTGCCTCCCCTCCTCGTAGCGAGAACCCTCTGCCCA	55	CCCAATCCACGTGAGA	1	CTGTATGGCA	GCGAGAAAAGCCTTGTTTGAGAGGGTTCTCGCTACGAGGGTTTGGAGACGTTGACTATCGTCTCGGTGCTCTCACTGCCTACCCTCCTCGTAGCGAGAACCCTCGCGGTTCTATCTAGTTACGCGTTAAACCAACTAGAATTTTTTTGAGTCAGGAAAAGTCATTCCTCTCACTGCCTCCCCTCCTCGTAGCGAGAACCCTCTGCCCACCCAATCCACGTGAGACTGTATGGCAGGTAAGCTC	TGCCTCCCCTC	TGCCTaCCCTC	GGAAAAGTCATTCCTCTCACTGCCTaCCCTCCTCGTAGCGAGAACCCTCTGCCCA	ENST00000644036.2:c.987-13C>A	-	INTRONIC	2	6.48515e-06		6	1.24955e-05		9	4.10811e-06		33	9.49664e-06	0	19	6.50498e-06	0	52
63	SMARCB1	chr22	23833559	23833559	SNV	C	A	24175750	-	AGG	AGAGGGTTCTCGCTACGAGG	CGTAGCGAGAACCCT	15	TCACTGCCTACCCTCCT	17	TCACTGCCTACCCTCCTCGTAGCGAGAACCCT	10	7	0.6	0.3347		GGAAAAGTCATTCCTCTCACTGCCTCCCCTCCTCGTAGCGAGAACCCTCTGCCCA	55	CGATTGAGTCTCGTTC	1	CTGTATGGCA	GCGAGAAAAGCCTTGTTTGAGAGGGTTCTCGCTACGAGGGTTTGGAGACGTTGACTATCGTCTCGGTGCTCACTGCCTACCCTCCTCGTAGCGAGAACCCTCGCGGTTCTATCTAGTTACGCGTTAAACCAACTAGAATTTTTTTGAGTCAGAGGAAAAGTCATTCCTCTCACTGCCTCCCCTCCTCGTAGCGAGAACCCTCTGCCCACGATTGAGTCTCGTTCCTGTATGGCAGGTAAGCTC	TGCCTCCCCTC	TGCCTaCCCTC	GGAAAAGTCATTCCTCTCACTGCCTaCCCTCCTCGTAGCGAGAACCCTCTGCCCA	ENST00000644036.2:c.987-13C>A	-	INTRONIC	1	4.32344e-06		7	1.42806e-05		23	9.85947e-06	0	36	1.03346e-05	0	24	8.13122e-06	0	32
63	SMARCB1	chr22	23833559	23833559	SNV	C	A	24175750	-	AGG	AGAGGGTTCTCGCTACGAGG	CGTAGCGAGAACCCT	15	ACTGCCTACCCTCCT	15	ACTGCCTACCCTCCTCGTAGCGAGAACCCT	8	7	0.6	0.3347		GGAAAAGTCATTCCTCTCACTGCCTCCCCTCCTCGTAGCGAGAACCCTCTGCCCA	55	TGAAAGAGTGTAACGG	1	CTGTATGGCA	GCGAGAAAAGCCTTGTTTGAGAGGGTTCTCGCTACGAGGGTTTGGAGACGTTGACTATCGTCTCGGTGCACTGCCTACCCTCCTCGTAGCGAGAACCCTCGCGGTTCTATCTAGTTACGCGTTAAACCAACTAGAATTTTTTTGAGTCAGATCGGAAAAGTCATTCCTCTCACTGCCTCCCCTCCTCGTAGCGAGAACCCTCTGCCCATGAAAGAGTGTAACGGCTGTATGGCAGGTAAGCTC	TGCCTCCCCTC	TGCCTaCCCTC	GGAAAAGTCATTCCTCTCACTGCCTaCCCTCCTCGTAGCGAGAACCCTCTGCCCA	ENST00000644036.2:c.987-13C>A	-	INTRONIC	6	1.5132e-05		1	3.57015e-06		31	1.3146e-05	0	66	1.8714e-05	1.51515	56	1.85392e-05	1.78571	100
63	SMARCB1	chr22	23833559	23833559	SNV	C	A	24175745	-	AGG	GTTCTCGCTACGAGGAGGGG	CTCCTCGTA	9	TCTCACTGCCTACC	14	TCTCACTGCCTACCCTCCTCGTA	12	2	0.555556	-0.1785	69.9324	TAGCTGGAAAAGTCATTCCTCTCACTGCCTCCCCTCCTCGTAGCGAGAACCCTCT	55	TCGTAGAAGCTCCCAG	1	CTGTATGGCA	GCGAGAAAAGCCTTGTTTGGTTCTCGCTACGAGGAGGGGGTTTGGAGACGTTGACTATCGTCTCGGTGCTCTCACTGCCTACCCTCCTCGTACGCGGTTCTATCTAGTTACGCGTTAAACCAACTAGAATTTTTTTGAGTCAGATCTGAATGGTAGCTGGAAAAGTCATTCCTCTCACTGCCTCCCCTCCTCGTAGCGAGAACCCTCTTCGTAGAAGCTCCCAGCTGTATGGCAGGTAAGCTC	TGCCTCCCCTC	TGCCTaCCCTC	TAGCTGGAAAAGTCATTCCTCTCACTGCCTaCCCTCCTCGTAGCGAGAACCCTCT	ENST00000644036.2:c.987-13C>A	-	INTRONIC	28	6.26898e-05	0	23	4.28418e-05	13.0435	260	0.000107222	20	357	9.9994e-05	15.9664	363	0.000118391	27.5482	400
63	SMARCB1	chr22	23833559	23833559	SNV	C	A	24175745	-	AGG	GTTCTCGCTACGAGGAGGGG	CTCCTCGTA	9	TCACTGCCTACC	12	TCACTGCCTACCCTCCTCGTA	10	2	0.555556	-0.1785	72.9928	TAGCTGGAAAAGTCATTCCTCTCACTGCCTCCCCTCCTCGTAGCGAGAACCCTCT	55	AAACCTGTCCGCGTTT	1	CTGTATGGCA	GCGAGAAAAGCCTTGTTTGGTTCTCGCTACGAGGAGGGGGTTTGGAGACGTTGACTATCGTCTCGGTGCTCACTGCCTACCCTCCTCGTACGCGGTTCTATCTAGTTACGCGTTAAACCAACTAGAATTTTTTTGAGTCAGATCTGAATGGATTAGCTGGAAAAGTCATTCCTCTCACTGCCTCCCCTCCTCGTAGCGAGAACCCTCTAAACCTGTCCGCGTTTCTGTATGGCAGGTAAGCTC	TGCCTCCCCTC	TGCCTaCCCTC	TAGCTGGAAAAGTCATTCCTCTCACTGCCTaCCCTCCTCGTAGCGAGAACCCTCT	ENST00000644036.2:c.987-13C>A	-	INTRONIC	23	5.18812e-05	0	37	6.78328e-05	2.7027	121	5.0119e-05	19.0083	144	4.05004e-05	18.75	174	5.69185e-05	33.908	218
63	SMARCB1	chr22	23833559	23833559	SNV	C	A	24175749	-	GGG	GAGGGTTCTCGCTACGAGGA	TCGTAGCGAGAAC	13	TCTCACTGCCTACCCTCC	18	TCTCACTGCCTACCCTCCTCGTAGCGAGAAC	12	6	0.538462	0.07475	65.8152	TGGAAAAGTCATTCCTCTCACTGCCTCCCCTCCTCGTAGCGAGAACCCTCTGCCC	55	TTCTCAAAGGAATCGC	1	CTGTATGGCA	GCGAGAAAAGCCTTGTTTGGAGGGTTCTCGCTACGAGGAGTTTGGAGACGTTGACTATCGTCTCGGTGCTCTCACTGCCTACCCTCCTCGTAGCGAGAACCGCGGTTCTATCTAGTTACGCGTTAAACCAACTAGAATTTTTTTGAGTCAGATTGGAAAAGTCATTCCTCTCACTGCCTCCCCTCCTCGTAGCGAGAACCCTCTGCCCTTCTCAAAGGAATCGCCTGTATGGCAGGTAAGCTC	TGCCTCCCCTC	TGCCTaCCCTC	TGGAAAAGTCATTCCTCTCACTGCCTaCCCTCCTCGTAGCGAGAACCCTCTGCCC	ENST00000644036.2:c.987-13C>A	-	INTRONIC	2	6.48515e-06		0	1.78507e-06		1	8.21622e-07		3	1.11725e-06		2	9.75747e-07		4
63	SMARCB1	chr22	23833559	23833559	SNV	C	A	24175749	-	GGG	GAGGGTTCTCGCTACGAGGA	TCGTAGCGAGAACCC	15	ACTGCCTACCCTCC	14	ACTGCCTACCCTCCTCGTAGCGAGAACCC	8	6	0.6	0.07475	71.7189	TGGAAAAGTCATTCCTCTCACTGCCTCCCCTCCTCGTAGCGAGAACCCTCTGCCC	55	ATCCGAAGTGCAGACA	1	CTGTATGGCA	GCGAGAAAAGCCTTGTTTGGAGGGTTCTCGCTACGAGGAGTTTGGAGACGTTGACTATCGTCTCGGTGCACTGCCTACCCTCCTCGTAGCGAGAACCCCGCGGTTCTATCTAGTTACGCGTTAAACCAACTAGAATTTTTTTGAGTCAGATCTTGGAAAAGTCATTCCTCTCACTGCCTCCCCTCCTCGTAGCGAGAACCCTCTGCCCATCCGAAGTGCAGACACTGTATGGCAGGTAAGCTC	TGCCTCCCCTC	TGCCTaCCCTC	TGGAAAAGTCATTCCTCTCACTGCCTaCCCTCCTCGTAGCGAGAACCCTCTGCCC	ENST00000644036.2:c.987-13C>A	-	INTRONIC	1	4.32344e-06		0	1.78507e-06		7	3.28649e-06		27	7.82076e-06	14.8148	6	2.27674e-06		31
63	SMARCB1	chr22	23833559	23833559	SNV	C	A	24175749	-	GGG	GAGGGTTCTCGCTACGAGGA	TCGTAGCGA	9	TCACTGCCTACCCTCC	16	TCACTGCCTACCCTCCTCGTAGCGA	10	6	0.555556	0.07475	70.3101	TGGAAAAGTCATTCCTCTCACTGCCTCCCCTCCTCGTAGCGAGAACCCTCTGCCC	55	TGACAACCAGGGTATG	1	CTGTATGGCA	GCGAGAAAAGCCTTGTTTGGAGGGTTCTCGCTACGAGGAGTTTGGAGACGTTGACTATCGTCTCGGTGCTCACTGCCTACCCTCCTCGTAGCGACGCGGTTCTATCTAGTTACGCGTTAAACCAACTAGAATTTTTTTGAGTCAGATCTGAATTGGAAAAGTCATTCCTCTCACTGCCTCCCCTCCTCGTAGCGAGAACCCTCTGCCCTGACAACCAGGGTATGCTGTATGGCAGGTAAGCTC	TGCCTCCCCTC	TGCCTaCCCTC	TGGAAAAGTCATTCCTCTCACTGCCTaCCCTCCTCGTAGCGAGAACCCTCTGCCC	ENST00000644036.2:c.987-13C>A	-	INTRONIC	0	2.16172e-06		11	2.14209e-05	0	17	7.3946e-06	0	36	1.03346e-05	2.77778	30	1.00827e-05	10	68
64	SMARCB1	chr22	23833559	23833559	SNV	C	G	24175750	-	AGG	AGAGGGTTCTCGCTACGAGG	CGTAGCGAGAACCCT	15	TCTCACTGCCTGCCCTCCT	19	TCTCACTGCCTGCCCTCCTCGTAGCGAGAACCCT	12	7	0.6	0.3347		GGAAAAGTCATTCCTCTCACTGCCTCCCCTCCTCGTAGCGAGAACCCTCTGCCCA	55	GTAACTGCAGTTAACC	1	CTGTATGGCA	GCGAGAAAAGCCTTGTTTGAGAGGGTTCTCGCTACGAGGGTTTGGAGACGTTGACTATCGTCTCGGTGCTCTCACTGCCTGCCCTCCTCGTAGCGAGAACCCTCGCGGTTCTATCTAGTTACGCGTTAAACCAACTAGAATTTTTTTGAGTCAGGAAAAGTCATTCCTCTCACTGCCTCCCCTCCTCGTAGCGAGAACCCTCTGCCCAGTAACTGCAGTTAACCCTGTATGGCAGGTAAGCTC	TGCCTCCCCTC	TGCCTgCCCTC	GGAAAAGTCATTCCTCTCACTGCCTgCCCTCCTCGTAGCGAGAACCCTCTGCCCA	ENST00000644036.2:c.987-13C>G	-	INTRONIC	0	2.16172e-06		0	1.78507e-06		4	2.05406e-06		14	4.18969e-06	0	13	4.55348e-06	0	10
64	SMARCB1	chr22	23833559	23833559	SNV	C	G	24175750	-	AGG	AGAGGGTTCTCGCTACGAGG	CGTAGCGAGAACCCT	15	TCACTGCCTGCCCTCCT	17	TCACTGCCTGCCCTCCTCGTAGCGAGAACCCT	10	7	0.6	0.3347		GGAAAAGTCATTCCTCTCACTGCCTCCCCTCCTCGTAGCGAGAACCCTCTGCCCA	55	AACACGTAGAGTACCG	1	CTGTATGGCA	GCGAGAAAAGCCTTGTTTGAGAGGGTTCTCGCTACGAGGGTTTGGAGACGTTGACTATCGTCTCGGTGCTCACTGCCTGCCCTCCTCGTAGCGAGAACCCTCGCGGTTCTATCTAGTTACGCGTTAAACCAACTAGAATTTTTTTGAGTCAGAGGAAAAGTCATTCCTCTCACTGCCTCCCCTCCTCGTAGCGAGAACCCTCTGCCCAAACACGTAGAGTACCGCTGTATGGCAGGTAAGCTC	TGCCTCCCCTC	TGCCTgCCCTC	GGAAAAGTCATTCCTCTCACTGCCTgCCCTCCTCGTAGCGAGAACCCTCTGCCCA	ENST00000644036.2:c.987-13C>G	-	INTRONIC	0	2.16172e-06		0	1.78507e-06		23	9.85947e-06	4.34783	47	1.3407e-05	2.12766	42	1.39857e-05	2.38095	54
64	SMARCB1	chr22	23833559	23833559	SNV	C	G	24175750	-	AGG	AGAGGGTTCTCGCTACGAGG	CGTAGCGAGAACCCT	15	ACTGCCTGCCCTCCT	15	ACTGCCTGCCCTCCTCGTAGCGAGAACCCT	8	7	0.6	0.3347		GGAAAAGTCATTCCTCTCACTGCCTCCCCTCCTCGTAGCGAGAACCCTCTGCCCA	55	CCCAATCAGCCATCGC	1	CTGTATGGCA	GCGAGAAAAGCCTTGTTTGAGAGGGTTCTCGCTACGAGGGTTTGGAGACGTTGACTATCGTCTCGGTGCACTGCCTGCCCTCCTCGTAGCGAGAACCCTCGCGGTTCTATCTAGTTACGCGTTAAACCAACTAGAATTTTTTTGAGTCAGATCGGAAAAGTCATTCCTCTCACTGCCTCCCCTCCTCGTAGCGAGAACCCTCTGCCCACCCAATCAGCCATCGCCTGTATGGCAGGTAAGCTC	TGCCTCCCCTC	TGCCTgCCCTC	GGAAAAGTCATTCCTCTCACTGCCTgCCCTCCTCGTAGCGAGAACCCTCTGCCCA	ENST00000644036.2:c.987-13C>G	-	INTRONIC	0	2.16172e-06		2	5.35522e-06		7	3.28649e-06		18	5.30694e-06	11.1111	3	1.301e-06		22
64	SMARCB1	chr22	23833559	23833559	SNV	C	G	24175745	-	AGG	GTTCTCGCTACGAGGAGGGG	CTCCTCGTA	9	TCTCACTGCCTGCC	14	TCTCACTGCCTGCCCTCCTCGTA	12	2	0.555556	-0.1785	68.1101	TAGCTGGAAAAGTCATTCCTCTCACTGCCTCCCCTCCTCGTAGCGAGAACCCTCT	55	TCAGCTCAGAGATGAG	1	CTGTATGGCA	GCGAGAAAAGCCTTGTTTGGTTCTCGCTACGAGGAGGGGGTTTGGAGACGTTGACTATCGTCTCGGTGCTCTCACTGCCTGCCCTCCTCGTACGCGGTTCTATCTAGTTACGCGTTAAACCAACTAGAATTTTTTTGAGTCAGATCTGAATGGTAGCTGGAAAAGTCATTCCTCTCACTGCCTCCCCTCCTCGTAGCGAGAACCCTCTTCAGCTCAGAGATGAGCTGTATGGCAGGTAAGCTC	TGCCTCCCCTC	TGCCTgCCCTC	TAGCTGGAAAAGTCATTCCTCTCACTGCCTgCCCTCCTCGTAGCGAGAACCCTCT	ENST00000644036.2:c.987-13C>G	-	INTRONIC	47	0.000103762	0	29	5.35522e-05	3.44828	269	0.000110919	35.316	369	0.000103346	34.1463	479	0.000156119	58.0376	491
64	SMARCB1	chr22	23833559	23833559	SNV	C	G	24175745	-	AGG	GTTCTCGCTACGAGGAGGGG	CTCCTCGTA	9	TCACTGCCTGCC	12	TCACTGCCTGCCCTCCTCGTA	10	2	0.555556	-0.1785	70.7636	TAGCTGGAAAAGTCATTCCTCTCACTGCCTCCCCTCCTCGTAGCGAGAACCCTCT	55	TGCGGGTGTAGGGTAC	1	CTGTATGGCA	GCGAGAAAAGCCTTGTTTGGTTCTCGCTACGAGGAGGGGGTTTGGAGACGTTGACTATCGTCTCGGTGCTCACTGCCTGCCCTCCTCGTACGCGGTTCTATCTAGTTACGCGTTAAACCAACTAGAATTTTTTTGAGTCAGATCTGAATGGATTAGCTGGAAAAGTCATTCCTCTCACTGCCTCCCCTCCTCGTAGCGAGAACCCTCTTGCGGGTGTAGGGTACCTGTATGGCAGGTAAGCTC	TGCCTCCCCTC	TGCCTgCCCTC	TAGCTGGAAAAGTCATTCCTCTCACTGCCTgCCCTCCTCGTAGCGAGAACCCTCT	ENST00000644036.2:c.987-13C>G	-	INTRONIC	0	2.16172e-06		0	1.78507e-06		30	1.27351e-05	50	51	1.45243e-05	58.8235	30	1.00827e-05	70	62
64	SMARCB1	chr22	23833559	23833559	SNV	C	G	24175749	-	GGG	GAGGGTTCTCGCTACGAGGA	TCGTAGCGAGAAC	13	TCTCACTGCCTGCCCTCC	18	TCTCACTGCCTGCCCTCCTCGTAGCGAGAAC	12	6	0.538462	0.07475	64.4432	TGGAAAAGTCATTCCTCTCACTGCCTCCCCTCCTCGTAGCGAGAACCCTCTGCCC	55	AACTCTTAGACCCACC	1	CTGTATGGCA	GCGAGAAAAGCCTTGTTTGGAGGGTTCTCGCTACGAGGAGTTTGGAGACGTTGACTATCGTCTCGGTGCTCTCACTGCCTGCCCTCCTCGTAGCGAGAACCGCGGTTCTATCTAGTTACGCGTTAAACCAACTAGAATTTTTTTGAGTCAGATTGGAAAAGTCATTCCTCTCACTGCCTCCCCTCCTCGTAGCGAGAACCCTCTGCCCAACTCTTAGACCCACCCTGTATGGCAGGTAAGCTC	TGCCTCCCCTC	TGCCTgCCCTC	TGGAAAAGTCATTCCTCTCACTGCCTgCCCTCCTCGTAGCGAGAACCCTCTGCCC	ENST00000644036.2:c.987-13C>G	-	INTRONIC	0	2.16172e-06		0	1.78507e-06		6	2.87568e-06		3	1.11725e-06		7	2.60199e-06		9
64	SMARCB1	chr22	23833559	23833559	SNV	C	G	24175749	-	GGG	GAGGGTTCTCGCTACGAGGA	TCGTAGCGAGAACCC	15	ACTGCCTGCCCTCC	14	ACTGCCTGCCCTCCTCGTAGCGAGAACCC	8	6	0.6	0.07475	70.217	TGGAAAAGTCATTCCTCTCACTGCCTCCCCTCCTCGTAGCGAGAACCCTCTGCCC	55	CGTTCTGCATAAAGGT	1	CTGTATGGCA	GCGAGAAAAGCCTTGTTTGGAGGGTTCTCGCTACGAGGAGTTTGGAGACGTTGACTATCGTCTCGGTGCACTGCCTGCCCTCCTCGTAGCGAGAACCCCGCGGTTCTATCTAGTTACGCGTTAAACCAACTAGAATTTTTTTGAGTCAGATCTTGGAAAAGTCATTCCTCTCACTGCCTCCCCTCCTCGTAGCGAGAACCCTCTGCCCCGTTCTGCATAAAGGTCTGTATGGCAGGTAAGCTC	TGCCTCCCCTC	TGCCTgCCCTC	TGGAAAAGTCATTCCTCTCACTGCCTgCCCTCCTCGTAGCGAGAACCCTCTGCCC	ENST00000644036.2:c.987-13C>G	-	INTRONIC	0	2.16172e-06		0	1.78507e-06		3	1.64324e-06		11	3.35175e-06	27.2727	6	2.27674e-06		11
64	SMARCB1	chr22	23833559	23833559	SNV	C	G	24175749	-	GGG	GAGGGTTCTCGCTACGAGGA	TCGTAGCGA	9	TCACTGCCTGCCCTCC	16	TCACTGCCTGCCCTCCTCGTAGCGA	10	6	0.555556	0.07475	68.5729	TGGAAAAGTCATTCCTCTCACTGCCTCCCCTCCTCGTAGCGAGAACCCTCTGCCC	55	TATGCCCGTAAGTGGC	1	CTGTATGGCA	GCGAGAAAAGCCTTGTTTGGAGGGTTCTCGCTACGAGGAGTTTGGAGACGTTGACTATCGTCTCGGTGCTCACTGCCTGCCCTCCTCGTAGCGACGCGGTTCTATCTAGTTACGCGTTAAACCAACTAGAATTTTTTTGAGTCAGATCTGAATTGGAAAAGTCATTCCTCTCACTGCCTCCCCTCCTCGTAGCGAGAACCCTCTGCCCTATGCCCGTAAGTGGCCTGTATGGCAGGTAAGCTC	TGCCTCCCCTC	TGCCTgCCCTC	TGGAAAAGTCATTCCTCTCACTGCCTgCCCTCCTCGTAGCGAGAACCCTCTGCCC	ENST00000644036.2:c.987-13C>G	-	INTRONIC	0	2.16172e-06		0	1.78507e-06		34	1.43784e-05	26.4706	50	1.4245e-05	6	25	8.45647e-06	20	43
65	SMARCB1	chr22	23833559	23833559	SNV	C	T	24175750	-	AGG	AGAGGGTTCTCGCTACGAGG	CGTAGCGAGAACCCT	15	TCTCACTGCCTTCCCTCCT	19	TCTCACTGCCTTCCCTCCTCGTAGCGAGAACCCT	12	7	0.6	0.3347		GGAAAAGTCATTCCTCTCACTGCCTCCCCTCCTCGTAGCGAGAACCCTCTGCCCA	55	CTGATAGCACTCAGGC	1	CTGTATGGCA	GCGAGAAAAGCCTTGTTTGAGAGGGTTCTCGCTACGAGGGTTTGGAGACGTTGACTATCGTCTCGGTGCTCTCACTGCCTTCCCTCCTCGTAGCGAGAACCCTCGCGGTTCTATCTAGTTACGCGTTAAACCAACTAGAATTTTTTTGAGTCAGGAAAAGTCATTCCTCTCACTGCCTCCCCTCCTCGTAGCGAGAACCCTCTGCCCACTGATAGCACTCAGGCCTGTATGGCAGGTAAGCTC	TGCCTCCCCTC	TGCCTtCCCTC	GGAAAAGTCATTCCTCTCACTGCCTtCCCTCCTCGTAGCGAGAACCCTCTGCCCA	ENST00000644036.2:c.987-13C>T	-	INTRONIC	0	2.16172e-06		2	5.35522e-06		23	9.85947e-06	4.34783	20	5.86557e-06	0	18	6.17973e-06	0	31
65	SMARCB1	chr22	23833559	23833559	SNV	C	T	24175750	-	AGG	AGAGGGTTCTCGCTACGAGG	CGTAGCGAGAACCCT	15	TCACTGCCTTCCCTCCT	17	TCACTGCCTTCCCTCCTCGTAGCGAGAACCCT	10	7	0.6	0.3347		GGAAAAGTCATTCCTCTCACTGCCTCCCCTCCTCGTAGCGAGAACCCTCTGCCCA	55	TGGGCGTCATATGAGA	1	CTGTATGGCA	GCGAGAAAAGCCTTGTTTGAGAGGGTTCTCGCTACGAGGGTTTGGAGACGTTGACTATCGTCTCGGTGCTCACTGCCTTCCCTCCTCGTAGCGAGAACCCTCGCGGTTCTATCTAGTTACGCGTTAAACCAACTAGAATTTTTTTGAGTCAGAGGAAAAGTCATTCCTCTCACTGCCTCCCCTCCTCGTAGCGAGAACCCTCTGCCCATGGGCGTCATATGAGACTGTATGGCAGGTAAGCTC	TGCCTCCCCTC	TGCCTtCCCTC	GGAAAAGTCATTCCTCTCACTGCCTtCCCTCCTCGTAGCGAGAACCCTCTGCCCA	ENST00000644036.2:c.987-13C>T	-	INTRONIC	5	1.29703e-05		22	4.10567e-05	0	73	3.04e-05	1.36986	164	4.60866e-05	2.43902	109	3.57774e-05	0	195
65	SMARCB1	chr22	23833559	23833559	SNV	C	T	24175750	-	AGG	AGAGGGTTCTCGCTACGAGG	CGTAGCGAGAACCCT	15	ACTGCCTTCCCTCCT	15	ACTGCCTTCCCTCCTCGTAGCGAGAACCCT	8	7	0.6	0.3347		GGAAAAGTCATTCCTCTCACTGCCTCCCCTCCTCGTAGCGAGAACCCTCTGCCCA	55	GAATGAAGTTACGGAG	1	CTGTATGGCA	GCGAGAAAAGCCTTGTTTGAGAGGGTTCTCGCTACGAGGGTTTGGAGACGTTGACTATCGTCTCGGTGCACTGCCTTCCCTCCTCGTAGCGAGAACCCTCGCGGTTCTATCTAGTTACGCGTTAAACCAACTAGAATTTTTTTGAGTCAGATCGGAAAAGTCATTCCTCTCACTGCCTCCCCTCCTCGTAGCGAGAACCCTCTGCCCAGAATGAAGTTACGGAGCTGTATGGCAGGTAAGCTC	TGCCTCCCCTC	TGCCTtCCCTC	GGAAAAGTCATTCCTCTCACTGCCTtCCCTCCTCGTAGCGAGAACCCTCTGCCCA	ENST00000644036.2:c.987-13C>T	-	INTRONIC	3	8.64687e-06		12	2.3206e-05	0	33	1.39676e-05	0	74	2.09485e-05	0	50	1.65877e-05	10	111
65	SMARCB1	chr22	23833559	23833559	SNV	C	T	24175745	-	AGG	GTTCTCGCTACGAGGAGGGG	CTCCTCGTA	9	TCTCACTGCCTTCC	14	TCTCACTGCCTTCCCTCCTCGTA	12	2	0.555556	-0.1785	66.5212	TAGCTGGAAAAGTCATTCCTCTCACTGCCTCCCCTCCTCGTAGCGAGAACCCTCT	55	CATTCGCGTGTTCGAT	1	CTGTATGGCA	GCGAGAAAAGCCTTGTTTGGTTCTCGCTACGAGGAGGGGGTTTGGAGACGTTGACTATCGTCTCGGTGCTCTCACTGCCTTCCCTCCTCGTACGCGGTTCTATCTAGTTACGCGTTAAACCAACTAGAATTTTTTTGAGTCAGATCTGAATGGTAGCTGGAAAAGTCATTCCTCTCACTGCCTCCCCTCCTCGTAGCGAGAACCCTCTCATTCGCGTGTTCGATCTGTATGGCAGGTAAGCTC	TGCCTCCCCTC	TGCCTtCCCTC	TAGCTGGAAAAGTCATTCCTCTCACTGCCTtCCCTCCTCGTAGCGAGAACCCTCT	ENST00000644036.2:c.987-13C>T	-	INTRONIC	15	3.45875e-05	0	6	1.24955e-05		85	3.53298e-05	28.2353	184	5.16729e-05	27.1739	159	5.20398e-05	50.9434	224
65	SMARCB1	chr22	23833559	23833559	SNV	C	T	24175745	-	AGG	GTTCTCGCTACGAGGAGGGG	CTCCTCGTA	9	TCACTGCCTTCC	12	TCACTGCCTTCCCTCCTCGTA	10	2	0.555556	-0.1785	69.3892	TAGCTGGAAAAGTCATTCCTCTCACTGCCTCCCCTCCTCGTAGCGAGAACCCTCT	55	TCTTCGGTCATTTGGG	1	CTGTATGGCA	GCGAGAAAAGCCTTGTTTGGTTCTCGCTACGAGGAGGGGGTTTGGAGACGTTGACTATCGTCTCGGTGCTCACTGCCTTCCCTCCTCGTACGCGGTTCTATCTAGTTACGCGTTAAACCAACTAGAATTTTTTTGAGTCAGATCTGAATGGATTAGCTGGAAAAGTCATTCCTCTCACTGCCTCCCCTCCTCGTAGCGAGAACCCTCTTCTTCGGTCATTTGGGCTGTATGGCAGGTAAGCTC	TGCCTCCCCTC	TGCCTtCCCTC	TAGCTGGAAAAGTCATTCCTCTCACTGCCTtCCCTCCTCGTAGCGAGAACCCTCT	ENST00000644036.2:c.987-13C>T	-	INTRONIC	15	3.45875e-05	6.66667	12	2.3206e-05	25	247	0.000101881	23.4818	382	0.000106977	28.7958	370	0.000120667	48.9189	439
65	SMARCB1	chr22	23833559	23833559	SNV	C	T	24175749	-	GGG	GAGGGTTCTCGCTACGAGGA	TCGTAGCGAGAAC	13	TCTCACTGCCTTCCCTCC	18	TCTCACTGCCTTCCCTCCTCGTAGCGAGAAC	12	6	0.538462	0.07475	62.9925	TGGAAAAGTCATTCCTCTCACTGCCTCCCCTCCTCGTAGCGAGAACCCTCTGCCC	55	TTCGAAGAGGCATGTG	1	CTGTATGGCA	GCGAGAAAAGCCTTGTTTGGAGGGTTCTCGCTACGAGGAGTTTGGAGACGTTGACTATCGTCTCGGTGCTCTCACTGCCTTCCCTCCTCGTAGCGAGAACCGCGGTTCTATCTAGTTACGCGTTAAACCAACTAGAATTTTTTTGAGTCAGATTGGAAAAGTCATTCCTCTCACTGCCTCCCCTCCTCGTAGCGAGAACCCTCTGCCCTTCGAAGAGGCATGTGCTGTATGGCAGGTAAGCTC	TGCCTCCCCTC	TGCCTtCCCTC	TGGAAAAGTCATTCCTCTCACTGCCTtCCCTCCTCGTAGCGAGAACCCTCTGCCC	ENST00000644036.2:c.987-13C>T	-	INTRONIC	2	6.48515e-06		1	3.57015e-06		14	6.16217e-06	7.14286	40	1.14518e-05	7.5	38	1.26847e-05	23.6842	77
65	SMARCB1	chr22	23833559	23833559	SNV	C	T	24175749	-	GGG	GAGGGTTCTCGCTACGAGGA	TCGTAGCGAGAACCC	15	ACTGCCTTCCCTCC	14	ACTGCCTTCCCTCCTCGTAGCGAGAACCC	8	6	0.6	0.07475	69.0952	TGGAAAAGTCATTCCTCTCACTGCCTCCCCTCCTCGTAGCGAGAACCCTCTGCCC	55	AACTCAGAGTAGTGCG	1	CTGTATGGCA	GCGAGAAAAGCCTTGTTTGGAGGGTTCTCGCTACGAGGAGTTTGGAGACGTTGACTATCGTCTCGGTGCACTGCCTTCCCTCCTCGTAGCGAGAACCCCGCGGTTCTATCTAGTTACGCGTTAAACCAACTAGAATTTTTTTGAGTCAGATCTTGGAAAAGTCATTCCTCTCACTGCCTCCCCTCCTCGTAGCGAGAACCCTCTGCCCAACTCAGAGTAGTGCGCTGTATGGCAGGTAAGCTC	TGCCTCCCCTC	TGCCTtCCCTC	TGGAAAAGTCATTCCTCTCACTGCCTtCCCTCCTCGTAGCGAGAACCCTCTGCCC	ENST00000644036.2:c.987-13C>T	-	INTRONIC	19	4.32344e-05	0	0	1.78507e-06		2	1.23243e-06		15	4.46901e-06	0	5	1.95149e-06		4
65	SMARCB1	chr22	23833559	23833559	SNV	C	T	24175749	-	GGG	GAGGGTTCTCGCTACGAGGA	TCGTAGCGA	9	TCACTGCCTTCCCTCC	16	TCACTGCCTTCCCTCCTCGTAGCGA	10	6	0.555556	0.07475	67.3694	TGGAAAAGTCATTCCTCTCACTGCCTCCCCTCCTCGTAGCGAGAACCCTCTGCCC	55	CTCTAATTCCTTAATC	1	CTGTATGGCA	GCGAGAAAAGCCTTGTTTGGAGGGTTCTCGCTACGAGGAGTTTGGAGACGTTGACTATCGTCTCGGTGCTCACTGCCTTCCCTCCTCGTAGCGACGCGGTTCTATCTAGTTACGCGTTAAACCAACTAGAATTTTTTTGAGTCAGATCTGAATTGGAAAAGTCATTCCTCTCACTGCCTCCCCTCCTCGTAGCGAGAACCCTCTGCCCCTCTAATTCCTTAATCCTGTATGGCAGGTAAGCTC	TGCCTCCCCTC	TGCCTtCCCTC	TGGAAAAGTCATTCCTCTCACTGCCTtCCCTCCTCGTAGCGAGAACCCTCTGCCC	ENST00000644036.2:c.987-13C>T	-	INTRONIC	0	2.16172e-06		0	1.78507e-06		1	8.21622e-07		7	2.2345e-06		3	1.301e-06		15
66	SMARCB1	chr22	23833560	23833560	SNV	C	A	24175750	-	AGG	AGAGGGTTCTCGCTACGAGG	CGTAGCGAGAACCCT	15	ACTGCCTCACCTCCT	15	ACTGCCTCACCTCCTCGTAGCGAGAACCCT	9	6	0.6	0.3347		GGAAAAGTCATTCCTCTCACTGCCTCCCCTCCTCGTAGCGAGAACCCTCTGCCCA	55	GTCGGGTAGAAACGCC	1	CTGTATGGCA	GCGAGAAAAGCCTTGTTTGAGAGGGTTCTCGCTACGAGGGTTTGGAGACGTTGACTATCGTCTCGGTGCACTGCCTCACCTCCTCGTAGCGAGAACCCTCGCGGTTCTATCTAGTTACGCGTTAAACCAACTAGAATTTTTTTGAGTCAGATCGGAAAAGTCATTCCTCTCACTGCCTCCCCTCCTCGTAGCGAGAACCCTCTGCCCAGTCGGGTAGAAACGCCCTGTATGGCAGGTAAGCTC	GCCTCCCCTCC	GCCTCaCCTCC	GGAAAAGTCATTCCTCTCACTGCCTCaCCTCCTCGTAGCGAGAACCCTCTGCCCA	ENST00000644036.2:c.987-12C>A	-	INTRONIC	1	4.32344e-06		0	1.78507e-06		21	9.03784e-06	0	37	1.06139e-05	0	19	6.50498e-06	10.5263	34
66	SMARCB1	chr22	23833560	23833560	SNV	C	A	24175750	-	AGG	AGAGGGTTCTCGCTACGAGG	CGTAGCGAGAACCCT	15	TCACTGCCTCACCTCCT	17	TCACTGCCTCACCTCCTCGTAGCGAGAACCCT	11	6	0.6	0.3347		GGAAAAGTCATTCCTCTCACTGCCTCCCCTCCTCGTAGCGAGAACCCTCTGCCCA	55	TACTTACTCTATCGCC	1	CTGTATGGCA	GCGAGAAAAGCCTTGTTTGAGAGGGTTCTCGCTACGAGGGTTTGGAGACGTTGACTATCGTCTCGGTGCTCACTGCCTCACCTCCTCGTAGCGAGAACCCTCGCGGTTCTATCTAGTTACGCGTTAAACCAACTAGAATTTTTTTGAGTCAGAGGAAAAGTCATTCCTCTCACTGCCTCCCCTCCTCGTAGCGAGAACCCTCTGCCCATACTTACTCTATCGCCCTGTATGGCAGGTAAGCTC	GCCTCCCCTCC	GCCTCaCCTCC	GGAAAAGTCATTCCTCTCACTGCCTCaCCTCCTCGTAGCGAGAACCCTCTGCCCA	ENST00000644036.2:c.987-12C>A	-	INTRONIC	0	2.16172e-06		1	3.57015e-06		7	3.28649e-06		6	1.95519e-06		9	3.25249e-06		13
66	SMARCB1	chr22	23833560	23833560	SNV	C	A	24175750	-	AGG	AGAGGGTTCTCGCTACGAGG	CGTAGCGAGAACC	13	TCACTGCCTCACCTCCT	17	TCACTGCCTCACCTCCTCGTAGCGAGAACC	11	6	0.615385	0.3347		GGAAAAGTCATTCCTCTCACTGCCTCCCCTCCTCGTAGCGAGAACCCTCTGCCCA	55	GATGCTAAGCACCGTC	1	CTGTATGGCA	GCGAGAAAAGCCTTGTTTGAGAGGGTTCTCGCTACGAGGGTTTGGAGACGTTGACTATCGTCTCGGTGCTCACTGCCTCACCTCCTCGTAGCGAGAACCCGCGGTTCTATCTAGTTACGCGTTAAACCAACTAGAATTTTTTTGAGTCAGATCGGAAAAGTCATTCCTCTCACTGCCTCCCCTCCTCGTAGCGAGAACCCTCTGCCCAGATGCTAAGCACCGTCCTGTATGGCAGGTAAGCTC	GCCTCCCCTCC	GCCTCaCCTCC	GGAAAAGTCATTCCTCTCACTGCCTCaCCTCCTCGTAGCGAGAACCCTCTGCCCA	ENST00000644036.2:c.987-12C>A	-	INTRONIC	0	2.16172e-06		10	1.96358e-05	0	14	6.16217e-06	0	32	9.21732e-06	9.375	27	9.10697e-06	25.9259	39
66	SMARCB1	chr22	23833560	23833560	SNV	C	A	24175745	-	AGG	GTTCTCGCTACGAGGAGGGG	CTCCTCGTA	9	TCACTGCCTCAC	12	TCACTGCCTCACCTCCTCGTA	11	1	0.555556	-0.1785	74.069	TAGCTGGAAAAGTCATTCCTCTCACTGCCTCCCCTCCTCGTAGCGAGAACCCTCT	55	TCATTTGGTCAATACC	1	CTGTATGGCA	GCGAGAAAAGCCTTGTTTGGTTCTCGCTACGAGGAGGGGGTTTGGAGACGTTGACTATCGTCTCGGTGCTCACTGCCTCACCTCCTCGTACGCGGTTCTATCTAGTTACGCGTTAAACCAACTAGAATTTTTTTGAGTCAGATCTGAATGGATTAGCTGGAAAAGTCATTCCTCTCACTGCCTCCCCTCCTCGTAGCGAGAACCCTCTTCATTTGGTCAATACCCTGTATGGCAGGTAAGCTC	GCCTCCCCTCC	GCCTCaCCTCC	TAGCTGGAAAAGTCATTCCTCTCACTGCCTCaCCTCCTCGTAGCGAGAACCCTCT	ENST00000644036.2:c.987-12C>A	-	INTRONIC	0	2.16172e-06		17	3.21313e-05	0	8	3.6973e-06		20	5.86557e-06	35	24	8.13122e-06	66.6667	24
66	SMARCB1	chr22	23833560	23833560	SNV	C	A	24175745	-	AGG	GTTCTCGCTACGAGGAGGGG	CTCCTCGTAGCGA	13	TCACTGCCTCAC	12	TCACTGCCTCACCTCCTCGTAGCGA	11	1	0.615385	-0.1785	76.6994	TAGCTGGAAAAGTCATTCCTCTCACTGCCTCCCCTCCTCGTAGCGAGAACCCTCT	55	CTAAGACCAGGCTCAC	1	CTGTATGGCA	GCGAGAAAAGCCTTGTTTGGTTCTCGCTACGAGGAGGGGGTTTGGAGACGTTGACTATCGTCTCGGTGCTCACTGCCTCACCTCCTCGTAGCGACGCGGTTCTATCTAGTTACGCGTTAAACCAACTAGAATTTTTTTGAGTCAGATCTGAATTAGCTGGAAAAGTCATTCCTCTCACTGCCTCCCCTCCTCGTAGCGAGAACCCTCTCTAAGACCAGGCTCACCTGTATGGCAGGTAAGCTC	GCCTCCCCTCC	GCCTCaCCTCC	TAGCTGGAAAAGTCATTCCTCTCACTGCCTCaCCTCCTCGTAGCGAGAACCCTCT	ENST00000644036.2:c.987-12C>A	-	INTRONIC	2	6.48515e-06		18	3.39164e-05	0	18	7.80541e-06	5.55556	28	8.10007e-06	46.4286	29	9.75747e-06	41.3793	31
66	SMARCB1	chr22	23833560	23833560	SNV	C	A	24175749	-	GGG	GAGGGTTCTCGCTACGAGGA	TCGTAGCGAGAAC	13	ACTGCCTCACCTCC	14	ACTGCCTCACCTCCTCGTAGCGAGAAC	9	5	0.538462	0.07475	74.854	TGGAAAAGTCATTCCTCTCACTGCCTCCCCTCCTCGTAGCGAGAACCCTCTGCCC	55	AAACCTGAGAGCCCAA	1	CTGTATGGCA	GCGAGAAAAGCCTTGTTTGGAGGGTTCTCGCTACGAGGAGTTTGGAGACGTTGACTATCGTCTCGGTGCACTGCCTCACCTCCTCGTAGCGAGAACCGCGGTTCTATCTAGTTACGCGTTAAACCAACTAGAATTTTTTTGAGTCAGATCTGATGGAAAAGTCATTCCTCTCACTGCCTCCCCTCCTCGTAGCGAGAACCCTCTGCCCAAACCTGAGAGCCCAACTGTATGGCAGGTAAGCTC	GCCTCCCCTCC	GCCTCaCCTCC	TGGAAAAGTCATTCCTCTCACTGCCTCaCCTCCTCGTAGCGAGAACCCTCTGCCC	ENST00000644036.2:c.987-12C>A	-	INTRONIC	3	8.64687e-06		30	5.53373e-05	0	61	2.54703e-05	22.9508	100	2.82106e-05	16	90	2.95976e-05	35.5556	131
66	SMARCB1	chr22	23833560	23833560	SNV	C	A	24175749	-	GGG	GAGGGTTCTCGCTACGAGGA	TCGTAGCGAGAACCC	15	TCACTGCCTCACCTCC	16	TCACTGCCTCACCTCCTCGTAGCGAGAACCC	11	5	0.6	0.07475	76.0233	TGGAAAAGTCATTCCTCTCACTGCCTCCCCTCCTCGTAGCGAGAACCCTCTGCCC	55	GTACGTAGTTACGCGC	1	CTGTATGGCA	GCGAGAAAAGCCTTGTTTGGAGGGTTCTCGCTACGAGGAGTTTGGAGACGTTGACTATCGTCTCGGTGCTCACTGCCTCACCTCCTCGTAGCGAGAACCCCGCGGTTCTATCTAGTTACGCGTTAAACCAACTAGAATTTTTTTGAGTCAGATTGGAAAAGTCATTCCTCTCACTGCCTCCCCTCCTCGTAGCGAGAACCCTCTGCCCGTACGTAGTTACGCGCCTGTATGGCAGGTAAGCTC	GCCTCCCCTCC	GCCTCaCCTCC	TGGAAAAGTCATTCCTCTCACTGCCTCaCCTCCTCGTAGCGAGAACCCTCTGCCC	ENST00000644036.2:c.987-12C>A	-	INTRONIC	0	2.16172e-06		0	1.78507e-06		0	4.10811e-07		2	8.37939e-07		2	9.75747e-07		5
66	SMARCB1	chr22	23833560	23833560	SNV	C	A	24175749	-	GGG	GAGGGTTCTCGCTACGAGGA	TCGTAGCGA	9	ACTGCCTCACCTCC	14	ACTGCCTCACCTCCTCGTAGCGA	9	5	0.555556	0.07475	73.0382	TGGAAAAGTCATTCCTCTCACTGCCTCCCCTCCTCGTAGCGAGAACCCTCTGCCC	55	CACATAGGTCGTTGTA	1	CTGTATGGCA	GCGAGAAAAGCCTTGTTTGGAGGGTTCTCGCTACGAGGAGTTTGGAGACGTTGACTATCGTCTCGGTGCACTGCCTCACCTCCTCGTAGCGACGCGGTTCTATCTAGTTACGCGTTAAACCAACTAGAATTTTTTTGAGTCAGATCTGAATGGTGGAAAAGTCATTCCTCTCACTGCCTCCCCTCCTCGTAGCGAGAACCCTCTGCCCCACATAGGTCGTTGTACTGTATGGCAGGTAAGCTC	GCCTCCCCTCC	GCCTCaCCTCC	TGGAAAAGTCATTCCTCTCACTGCCTCaCCTCCTCGTAGCGAGAACCCTCTGCCC	ENST00000644036.2:c.987-12C>A	-	INTRONIC	3	8.64687e-06		0	1.78507e-06		33	1.39676e-05	9.09091	63	1.7876e-05	11.1111	26	8.78172e-06	34.6154	84
67	SMARCB1	chr22	23833560	23833560	SNV	C	G	24175750	-	AGG	AGAGGGTTCTCGCTACGAGG	CGTAGCGAGAACCCT	15	ACTGCCTCGCCTCCT	15	ACTGCCTCGCCTCCTCGTAGCGAGAACCCT	9	6	0.6	0.3347		GGAAAAGTCATTCCTCTCACTGCCTCCCCTCCTCGTAGCGAGAACCCTCTGCCCA	55	TTGGAACGTGGTCTCG	1	CTGTATGGCA	GCGAGAAAAGCCTTGTTTGAGAGGGTTCTCGCTACGAGGGTTTGGAGACGTTGACTATCGTCTCGGTGCACTGCCTCGCCTCCTCGTAGCGAGAACCCTCGCGGTTCTATCTAGTTACGCGTTAAACCAACTAGAATTTTTTTGAGTCAGATCGGAAAAGTCATTCCTCTCACTGCCTCCCCTCCTCGTAGCGAGAACCCTCTGCCCATTGGAACGTGGTCTCGCTGTATGGCAGGTAAGCTC	GCCTCCCCTCC	GCCTCgCCTCC	GGAAAAGTCATTCCTCTCACTGCCTCgCCTCCTCGTAGCGAGAACCCTCTGCCCA	ENST00000644036.2:c.987-12C>G	-	INTRONIC	2	6.48515e-06		1	3.57015e-06		20	8.62703e-06	5	54	1.53622e-05	5.55556	33	1.10585e-05	0	60
67	SMARCB1	chr22	23833560	23833560	SNV	C	G	24175750	-	AGG	AGAGGGTTCTCGCTACGAGG	CGTAGCGAGAACCCT	15	TCACTGCCTCGCCTCCT	17	TCACTGCCTCGCCTCCTCGTAGCGAGAACCCT	11	6	0.6	0.3347		GGAAAAGTCATTCCTCTCACTGCCTCCCCTCCTCGTAGCGAGAACCCTCTGCCCA	55	TCACAAGGTGCTAGCC	1	CTGTATGGCA	GCGAGAAAAGCCTTGTTTGAGAGGGTTCTCGCTACGAGGGTTTGGAGACGTTGACTATCGTCTCGGTGCTCACTGCCTCGCCTCCTCGTAGCGAGAACCCTCGCGGTTCTATCTAGTTACGCGTTAAACCAACTAGAATTTTTTTGAGTCAGAGGAAAAGTCATTCCTCTCACTGCCTCCCCTCCTCGTAGCGAGAACCCTCTGCCCATCACAAGGTGCTAGCCCTGTATGGCAGGTAAGCTC	GCCTCCCCTCC	GCCTCgCCTCC	GGAAAAGTCATTCCTCTCACTGCCTCgCCTCCTCGTAGCGAGAACCCTCTGCCCA	ENST00000644036.2:c.987-12C>G	-	INTRONIC	0	2.16172e-06		7	1.42806e-05		19	8.21622e-06	0	34	9.77595e-06	5.88235	32	1.07332e-05	6.25	41
67	SMARCB1	chr22	23833560	23833560	SNV	C	G	24175750	-	AGG	AGAGGGTTCTCGCTACGAGG	CGTAGCGAGAACC	13	TCACTGCCTCGCCTCCT	17	TCACTGCCTCGCCTCCTCGTAGCGAGAACC	11	6	0.615385	0.3347		GGAAAAGTCATTCCTCTCACTGCCTCCCCTCCTCGTAGCGAGAACCCTCTGCCCA	55	ACACCGGAGTATCTCG	1	CTGTATGGCA	GCGAGAAAAGCCTTGTTTGAGAGGGTTCTCGCTACGAGGGTTTGGAGACGTTGACTATCGTCTCGGTGCTCACTGCCTCGCCTCCTCGTAGCGAGAACCCGCGGTTCTATCTAGTTACGCGTTAAACCAACTAGAATTTTTTTGAGTCAGATCGGAAAAGTCATTCCTCTCACTGCCTCCCCTCCTCGTAGCGAGAACCCTCTGCCCAACACCGGAGTATCTCGCTGTATGGCAGGTAAGCTC	GCCTCCCCTCC	GCCTCgCCTCC	GGAAAAGTCATTCCTCTCACTGCCTCgCCTCCTCGTAGCGAGAACCCTCTGCCCA	ENST00000644036.2:c.987-12C>G	-	INTRONIC	8	1.94555e-05		43	7.85432e-05	2.32558	280	0.000115438	15	472	0.000132115	11.4407	309	0.000100827	29.4498	550
67	SMARCB1	chr22	23833560	23833560	SNV	C	G	24175745	-	AGG	GTTCTCGCTACGAGGAGGGG	CTCCTCGTA	9	TCACTGCCTCGC	12	TCACTGCCTCGCCTCCTCGTA	11	1	0.555556	-0.1785	69.49	TAGCTGGAAAAGTCATTCCTCTCACTGCCTCCCCTCCTCGTAGCGAGAACCCTCT	55	GTACGTAGTACTCAAC	1	CTGTATGGCA	GCGAGAAAAGCCTTGTTTGGTTCTCGCTACGAGGAGGGGGTTTGGAGACGTTGACTATCGTCTCGGTGCTCACTGCCTCGCCTCCTCGTACGCGGTTCTATCTAGTTACGCGTTAAACCAACTAGAATTTTTTTGAGTCAGATCTGAATGGATTAGCTGGAAAAGTCATTCCTCTCACTGCCTCCCCTCCTCGTAGCGAGAACCCTCTGTACGTAGTACTCAACCTGTATGGCAGGTAAGCTC	GCCTCCCCTCC	GCCTCgCCTCC	TAGCTGGAAAAGTCATTCCTCTCACTGCCTCgCCTCCTCGTAGCGAGAACCCTCT	ENST00000644036.2:c.987-12C>G	-	INTRONIC	2	6.48515e-06		3	7.14029e-06		57	2.3827e-05	66.6667	68	1.92726e-05	60.2941	83	2.73209e-05	80.7229	119
67	SMARCB1	chr22	23833560	23833560	SNV	C	G	24175745	-	AGG	GTTCTCGCTACGAGGAGGGG	CTCCTCGTAGCGA	13	TCACTGCCTCGC	12	TCACTGCCTCGCCTCCTCGTAGCGA	11	1	0.615385	-0.1785	72.5547	TAGCTGGAAAAGTCATTCCTCTCACTGCCTCCCCTCCTCGTAGCGAGAACCCTCT	55	CAGAGAGGTCATCCCT	1	CTGTATGGCA	GCGAGAAAAGCCTTGTTTGGTTCTCGCTACGAGGAGGGGGTTTGGAGACGTTGACTATCGTCTCGGTGCTCACTGCCTCGCCTCCTCGTAGCGACGCGGTTCTATCTAGTTACGCGTTAAACCAACTAGAATTTTTTTGAGTCAGATCTGAATTAGCTGGAAAAGTCATTCCTCTCACTGCCTCCCCTCCTCGTAGCGAGAACCCTCTCAGAGAGGTCATCCCTCTGTATGGCAGGTAAGCTC	GCCTCCCCTCC	GCCTCgCCTCC	TAGCTGGAAAAGTCATTCCTCTCACTGCCTCgCCTCCTCGTAGCGAGAACCCTCT	ENST00000644036.2:c.987-12C>G	-	INTRONIC	15	3.45875e-05	13.3333	54	9.8179e-05	1.85185	237	9.7773e-05	55.2743	384	0.000107535	41.9271	407	0.000132702	74.4472	479
[truncated: 10,406 more rows]
[truncated: 39 more columns]
