# Supplementary material for: High-throughput screening of human genetic variants by pooled prime editing
Source: Cell Genom. 2025 Mar 21;5(4):100814. doi: 10.1016/j.xgen.2025.100814 (PMC12008803; doi:10.1016/j.xgen.2025.100814)
Supplement: Table S4. Function scores derived for variants in SMARCB1, related to Figure 2 [file mmc5.xlsx]

## Sheet: Table_supp_SMARCB1-VariantData
Table S4. Function scores derived for variants in SMARCB1, related to Figure 2.
mutant index	gene	chr	start	end	variant_type	ref_allele	mut_allele	HGVSc	HGVSp	Consequence	Accession	ClinVar_Significance_Simple	D10_ST_freq	D10obn_ST_freq	D20_ST_freq	D34_ST_freq	D34obn_ST_freq	D10_ET_freq	D10obn_ET_freq	D20_ET_freq	D34_ET_freq	D34obn_ET_freq	log2FC_D34-D10_R1_norm	log2FC_D34-D10_R2_norm	log2FC_D34obn-D10obn_norm	LoF_p-adjust	LoF_FDR_below_0.05
0	SMARCB1	chr22	23833538	23833538	SNV	A	C	ENST00000644036.2:c.987-34A>C	-	INTRONIC			7.18685e-05	7.73186e-05	0.00012261	0.000144211	0.000563011	2.13627e-06	1.24017e-05	1.60969e-05	5.49298e-06	3.63852e-05
1	SMARCB1	chr22	23833538	23833538	SNV	A	G	ENST00000644036.2:c.987-34A>G	-	INTRONIC			8.33713e-05	8.31287e-05	0.000123055	0.000138185	2.41075e-05	4.87162e-06	0	1.12503e-05	2.59847e-05	3.40984e-05
2	SMARCB1	chr22	23833538	23833538	SNV	A	T	ENST00000644036.2:c.987-34A>T	-	INTRONIC			5.67399e-05	6.39108e-05	8.9636e-05	6.89178e-05	3.11389e-05	0	7.96259e-07	1.17923e-07	0	9.04105e-07
3	SMARCB1	chr22	23833539	23833539	SNV	A	C	ENST00000644036.2:c.987-33A>C	-	INTRONIC			0.000206117	0.000192626	0.000404149	0.000666888	0.000525343	1.61642e-05	2.6522e-05	3.75219e-05	5.63762e-05	6.84529e-05
4	SMARCB1	chr22	23833539	23833539	SNV	A	G	ENST00000644036.2:c.987-33A>G	-	INTRONIC			5.63838e-05	6.61454e-05	8.88072e-05	0.00010028	3.71658e-05	0	0	0	2.52969e-05	0
5	SMARCB1	chr22	23833539	23833539	SNV	A	T	ENST00000644036.2:c.987-33A>T	-	INTRONIC			0.000190529	0.000269498	0.000290747	0.000385712	0.000482653	0	0	2.53596e-06	0	1.73019e-05
6	SMARCB1	chr22	23833540	23833540	SNV	G	A	ENST00000644036.2:c.987-32G>A	-	INTRONIC			2.6476e-05	3.21789e-05	4.19091e-05	0.000109486	8.08607e-05	0	0	0	0	0
7	SMARCB1	chr22	23833540	23833540	SNV	G	C	ENST00000644036.2:c.987-32G>C	-	INTRONIC			7.2226e-05	5.36314e-05	0.000152203	0.000271789	9.94436e-05	1.19398e-05	1.58892e-05	3.46215e-05	4.31723e-05	4.18322e-05
8	SMARCB1	chr22	23833540	23833540	SNV	G	T	ENST00000644036.2:c.987-32G>T	-	INTRONIC			8.29388e-05	6.92739e-05	0.000132198	0.000255631	0.000422886	0	1.3559e-05	1.82692e-05	2.64943e-05	0.000137202
9	SMARCB1	chr22	23833541	23833541	SNV	T	A	ENST00000644036.2:c.987-31T>A	-	INTRONIC			5.54558e-05	4.82683e-05	5.86048e-05	0.000127848	0.000170259	0	0	7.51949e-06	9.59084e-06	3.38204e-06
10	SMARCB1	chr22	23833541	23833541	SNV	T	C	ENST00000644036.2:c.987-31T>C	-	INTRONIC
11	SMARCB1	chr22	23833541	23833541	SNV	T	G	ENST00000644036.2:c.987-31T>G	-	INTRONIC			0.000202804	0.000206928	0.000411343	0.000919447	0.00106475	2.37185e-05	4.14707e-05	6.67025e-05	0.0001872	0.000308219
12	SMARCB1	chr22	23833542	23833542	SNV	C	A	ENST00000644036.2:c.987-30C>A	-	INTRONIC			2.91458e-05	2.68157e-05	2.96867e-05	1.23282e-05	7.5336e-06	5.74494e-07	0	4.52601e-06	0	0
13	SMARCB1	chr22	23833542	23833542	SNV	C	G	ENST00000644036.2:c.987-30C>G	-	INTRONIC			0.000138913	0.000139889	0.0001389	0.000138368	0.000151677	1.91059e-05	2.61341e-05	3.25735e-05	3.97655e-05	3.6935e-05	0.948581	-0.490985
14	SMARCB1	chr22	23833542	23833542	SNV	C	T	ENST00000644036.2:c.987-30C>T	-	INTRONIC			4.16943e-06	8.93857e-06	1.6048e-05	6.73868e-05	3.46546e-05	0	0	0	0	0
15	SMARCB1	chr22	23833543	23833543	SNV	A	C	ENST00000644036.2:c.987-29A>C	-	INTRONIC			5.4848e-05	8.1341e-05	6.61952e-05	7.69913e-05	0.000617253	0	4.94803e-07	3.15393e-06	0	4.25689e-05
16	SMARCB1	chr22	23833543	23833543	SNV	A	G	ENST00000644036.2:c.987-29A>G	-	INTRONIC			3.01983e-05	2.5028e-05	5.34842e-05	8.36363e-05	6.22778e-05	0	0	0	0	0
17	SMARCB1	chr22	23833543	23833543	SNV	A	T	ENST00000644036.2:c.987-29A>T	-	INTRONIC			1.96609e-05	1.60894e-05	5.68263e-05	0.000426359	3.51568e-05	0	0	9.1116e-08	0.000123309	0
18	SMARCB1	chr22	23833544	23833544	SNV	T	A	ENST00000644036.2:c.987-28T>A	-	INTRONIC			1.59092e-05	1.29609e-05	4.06632e-05	5.82899e-05	0.000201901	1.36751e-06	6.71024e-06	9.30332e-06	1.95676e-05	8.57373e-05
19	SMARCB1	chr22	23833544	23833544	SNV	T	C	ENST00000644036.2:c.987-28T>C	-	INTRONIC			7.25968e-05	6.83801e-05	0.000111172	0.00010352	0.000120538	4.28884e-06	0	3.98811e-06	4.46641e-06	0.00016405
20	SMARCB1	chr22	23833544	23833544	SNV	T	G	ENST00000644036.2:c.987-28T>G	-	INTRONIC			1.92137e-06	4.46929e-07	2.66734e-06	3.6496e-06	5.0224e-07	1.85925e-06	1.03671e-05	8.49041e-06	9.89868e-06	8.28739e-05
21	SMARCB1	chr22	23833545	23833545	SNV	T	A	ENST00000644036.2:c.987-27T>A	-	INTRONIC			1.13676e-06	0	1.24588e-06	3.35427e-06	2.5112e-06	0	0	1.5088e-06	0	0
22	SMARCB1	chr22	23833545	23833545	SNV	T	C	ENST00000644036.2:c.987-27T>C	-	INTRONIC			5.36363e-05	4.15644e-05	9.32747e-05	0.000253831	0.000282761	1.20336e-05	1.88231e-05	1.62478e-05	4.59223e-05	0.000285972
23	SMARCB1	chr22	23833545	23833545	SNV	T	G	ENST00000644036.2:c.987-27T>G	-	INTRONIC			1.36303e-06	8.93857e-07	3.90222e-06	7.03378e-06	0	0	2.97156e-06	3.27212e-06	0	0
24	SMARCB1	chr22	23833546	23833546	SNV	C	A	ENST00000644036.2:c.987-26C>A	-	INTRONIC			3.72224e-07	4.46929e-07	0	4.66213e-07	0	3.44186e-06	1.65597e-05	1.05488e-05	3.24586e-06	4.99481e-06
25	SMARCB1	chr22	23833546	23833546	SNV	C	G	ENST00000644036.2:c.987-26C>G	-	INTRONIC			0.000304642	0.000281118	0.000365521	0.000351477	0.000824678	9.08221e-05	0.00012331	0.000129215	0.00011152	0.000265724
26	SMARCB1	chr22	23833546	23833546	SNV	C	T	ENST00000644036.2:c.987-26C>T	-	INTRONIC			2.70598e-06	0	4.14926e-06	3.02317e-06	2.5112e-06	2.69825e-06	0	0	0	0
27	SMARCB1	chr22	23833547	23833547	SNV	C	A	ENST00000644036.2:c.987-25C>A	-	INTRONIC			6.28749e-05	6.61454e-05	0.000107682	0.000149731	0.000185829	2.68515e-05	4.79952e-05	4.93153e-05	8.36948e-05	6.28549e-05
29	SMARCB1	chr22	23833547	23833547	SNV	C	T	ENST00000644036.2:c.987-25C>T	-	INTRONIC			1.11158e-05	8.04471e-06	3.26395e-05	5.83711e-05	3.11389e-05	0	0	0	0	0
30	SMARCB1	chr22	23833548	23833548	SNV	T	A	ENST00000644036.2:c.987-24T>A	-	INTRONIC			7.48409e-05	7.28494e-05	0.000148675	0.000286264	0.000473613	9.82079e-07	2.42176e-05	2.23472e-05	1.82626e-05	0.000113102
31	SMARCB1	chr22	23833548	23833548	SNV	T	C	ENST00000644036.2:c.987-24T>C	-	INTRONIC
32	SMARCB1	chr22	23833548	23833548	SNV	T	G	ENST00000644036.2:c.987-24T>G	-	INTRONIC			7.41151e-05	6.74862e-05	0.000150953	0.00017751	0.000440967	1.05861e-05	2.04445e-05	1.93399e-05	5.02224e-05	9.76398e-05
33	SMARCB1	chr22	23833549	23833549	SNV	C	A	ENST00000644036.2:c.987-23C>A	-	INTRONIC			1.03459e-05	1.20671e-05	3.32154e-05	3.33473e-05	2.61165e-05	0	0	0	3.64565e-06	0
34	SMARCB1	chr22	23833549	23833549	SNV	C	G	ENST00000644036.2:c.987-23C>G	-	INTRONIC			1.61355e-05	1.47486e-05	2.31443e-05	3.84228e-05	1.10493e-05	6.42844e-05	8.28461e-05	8.98193e-05	0.000116634	0.000697692
35	SMARCB1	chr22	23833549	23833549	SNV	C	T	ENST00000644036.2:c.987-23C>T	-	INTRONIC			9.56131e-06	1.20671e-05	1.80732e-05	1.59623e-05	4.97218e-05	0	0	0	0	1.62512e-06
36	SMARCB1	chr22	23833550	23833550	SNV	T	A	ENST00000644036.2:c.987-22T>A	-	INTRONIC			5.73008e-05	6.92739e-05	0.000124789	0.000176237	0.000803082	0	1.48595e-05	2.63648e-05	2.54838e-05	6.88818e-05
37	SMARCB1	chr22	23833550	23833550	SNV	T	C	ENST00000644036.2:c.987-22T>C	-	INTRONIC			1.74128e-05	2.05587e-05	4.94781e-05	0.000218467	9.04032e-06	0	0	0	1.75482e-05	0
38	SMARCB1	chr22	23833550	23833550	SNV	T	G	ENST00000644036.2:c.987-22T>G	-	INTRONIC			9.29487e-06	8.93857e-06	1.73595e-05	3.56853e-05	3.7668e-05	0	8.97065e-06	2.30967e-06	4.56634e-05	7.35942e-05
39	SMARCB1	chr22	23833551	23833551	SNV	C	A	ENST00000644036.2:c.987-21C>A	-	INTRONIC			0.000131822	0.000164023	0.000243107	0.000305875	0.000232035	2.23827e-05	3.22842e-05	3.39368e-05	5.23009e-05	5.12989e-05
40	SMARCB1	chr22	23833551	23833551	SNV	C	G	ENST00000644036.2:c.987-21C>G	-	INTRONIC			0.000524433	0.000448269	0.000647864	0.000521845	0.000861844	0.000153232	0.000162946	0.000198928	0.000183354	0.000271343		0.26625
41	SMARCB1	chr22	23833551	23833551	SNV	C	T	ENST00000644036.2:c.987-21C>T	-	INTRONIC			1.65974e-05	1.56425e-05	2.01258e-05	4.43746e-05	2.05918e-05	0	0	0	0	0
42	SMARCB1	chr22	23833552	23833552	SNV	A	C	ENST00000644036.2:c.987-20A>C	-	INTRONIC			1.34295e-06	4.46929e-06	4.51142e-06	7.55019e-06	3.51568e-06	1.18419e-05	1.94453e-05	2.38907e-05	2.40107e-05	9.32384e-05
43	SMARCB1	chr22	23833552	23833552	SNV	A	G	ENST00000644036.2:c.987-20A>G	-	INTRONIC	VCV001626573	Likely benign	1.32287e-06	4.46929e-07	2.65634e-06	6.45755e-06	1.00448e-06	0	0	0	0	0
44	SMARCB1	chr22	23833552	23833552	SNV	A	T	ENST00000644036.2:c.987-20A>T	-	INTRONIC			2.06194e-07	4.46929e-07	1.02083e-06	3.12357e-06	0	1.2524e-05	1.49827e-05	1.37764e-05	2.79239e-06	8.55269e-06
45	SMARCB1	chr22	23833553	23833553	SNV	C	A	ENST00000644036.2:c.987-19C>A	-	INTRONIC			3.13845e-06	4.46929e-07	7.78246e-06	1.16863e-05	5.0224e-07	7.46439e-07	0	3.00449e-06	2.80405e-06	0
46	SMARCB1	chr22	23833553	23833553	SNV	C	G	ENST00000644036.2:c.987-19C>G	-	INTRONIC			7.1436e-05	6.65924e-05	9.91529e-05	0.000138038	8.88965e-05	4.44625e-05	5.72574e-05	9.09061e-05	0.000148022	6.21219e-05
47	SMARCB1	chr22	23833553	23833553	SNV	C	T	ENST00000644036.2:c.987-19C>T	-	INTRONIC	VCV001965562	Likely benign
48	SMARCB1	chr22	23833554	23833554	SNV	T	A	ENST00000644036.2:c.987-18T>A	-	INTRONIC			4.95404e-06	3.1285e-06	8.4796e-06	1.00367e-05	1.00448e-05	0	0	0	0	1.32808e-05
49	SMARCB1	chr22	23833554	23833554	SNV	T	C	ENST00000644036.2:c.987-18T>C	-	INTRONIC	VCV001457732	Likely benign	0.000125353	8.49164e-05	0.000196506	0.000441619	0.000135605	5.32184e-05	5.70875e-05	0.000137563	0.000340812	0.000370384
50	SMARCB1	chr22	23833554	23833554	SNV	T	G	ENST00000644036.2:c.987-18T>G	-	INTRONIC			4.58719e-06	3.1285e-06	9.86258e-06	1.76728e-05	4.77128e-05	3.05757e-06	0	2.75182e-05	5.1724e-05	0.000239914
51	SMARCB1	chr22	23833555	23833555	SNV	G	A	ENST00000644036.2:c.987-17G>A	-	INTRONIC
52	SMARCB1	chr22	23833555	23833555	SNV	G	C	ENST00000644036.2:c.987-17G>C	-	INTRONIC			4.52157e-06	1.78771e-06	1.14981e-05	2.42906e-05	4.52016e-06	0	0	0	1.59623e-06	0
53	SMARCB1	chr22	23833555	23833555	SNV	G	T	ENST00000644036.2:c.987-17G>T	-	INTRONIC			5.82435e-06	5.36314e-06	1.80787e-05	1.58176e-05	5.0224e-07	8.5144e-06	2.00633e-05	2.08762e-05	1.68091e-05	5.32331e-06
54	SMARCB1	chr22	23833556	23833556	SNV	C	A	ENST00000644036.2:c.987-16C>A	-	INTRONIC	VCV001952572	Likely benign	3.87928e-05	2.5028e-05	7.04485e-05	0.000170857	0.000121542	0	1.35209e-05	1.07678e-05	5.5529e-05	0.000282399
55	SMARCB1	chr22	23833556	23833556	SNV	C	G	ENST00000644036.2:c.987-16C>G	-	INTRONIC			0.000168027	0.000130503	0.000212497	0.000743818	6.73002e-05	0.000177826	0.00018703	0.000266974	0.000631311	0.000157507
56	SMARCB1	chr22	23833556	23833556	SNV	C	T	ENST00000644036.2:c.987-16C>T	-	INTRONIC	VCV002043057	Likely benign
57	SMARCB1	chr22	23833557	23833557	SNV	C	A	ENST00000644036.2:c.987-15C>A	-	INTRONIC			6.33475e-05	6.8827e-05	0.000152105	0.000232946	0.00015469	2.17576e-06	0	1.99888e-05	2.88723e-05	7.20949e-05
58	SMARCB1	chr22	23833557	23833557	SNV	C	G	ENST00000644036.2:c.987-15C>G	-	INTRONIC			0.000214991	0.000208269	0.000273804	0.000483911	0.00073528	0.000101713	0.000131491	0.000182556	0.000316167	0.000664055	2.41338	0.625087	2.03867	0.999999	FALSE
59	SMARCB1	chr22	23833557	23833557	SNV	C	T	ENST00000644036.2:c.987-15C>T	-	INTRONIC			4.17158e-05	2.72626e-05	6.68813e-05	0.000130109	1.70762e-05	4.10172e-06	7.58447e-06	4.25752e-05	0.000122779	0.000339857
60	SMARCB1	chr22	23833558	23833558	SNV	T	A	ENST00000644036.2:c.987-14T>A	-	INTRONIC			1.81573e-05	1.78771e-05	4.04822e-05	0.000103597	2.26008e-05	0	0	0	2.47564e-06	9.58998e-05
61	SMARCB1	chr22	23833558	23833558	SNV	T	C	ENST00000644036.2:c.987-14T>C	-	INTRONIC
62	SMARCB1	chr22	23833558	23833558	SNV	T	G	ENST00000644036.2:c.987-14T>G	-	INTRONIC			2.31368e-05	2.27934e-05	3.94775e-05	6.41398e-05	7.5336e-06	8.31041e-06	9.52558e-06	1.00842e-05	2.38865e-05	4.96471e-05
63	SMARCB1	chr22	23833559	23833559	SNV	C	A	ENST00000644036.2:c.987-13C>A	-	INTRONIC			7.10785e-05	8.58103e-05	0.000146369	0.000145184	0.000243084	0	6.62742e-06	1.49009e-05	2.8401e-06	7.40818e-05
64	SMARCB1	chr22	23833559	23833559	SNV	C	G	ENST00000644036.2:c.987-13C>G	-	INTRONIC			0.000138737	0.000129162	0.000223563	0.000348283	0.000143138	2.8154e-05	3.50417e-05	5.33425e-05	0.000105939	6.54288e-05
65	SMARCB1	chr22	23833559	23833559	SNV	C	T	ENST00000644036.2:c.987-13C>T	-	INTRONIC	VCV001588903	Conflicting	4.00662e-05	3.93297e-05	6.99765e-05	0.000212945	6.12733e-05	0	3.28186e-06	1.45757e-05	2.19406e-05	0.00015593
66	SMARCB1	chr22	23833560	23833560	SNV	C	A	ENST00000644036.2:c.987-12C>A	-	INTRONIC			3.84367e-05	5.22906e-05	7.50314e-05	0.000153215	8.03584e-06	2.08912e-05	4.18858e-05	4.70625e-05	6.21994e-05	4.25594e-05
67	SMARCB1	chr22	23833560	23833560	SNV	C	G	ENST00000644036.2:c.987-12C>G	-	INTRONIC			6.9259e-05	5.54191e-05	0.000154963	0.000251683	4.62061e-05	4.14751e-05	6.33349e-05	9.91901e-05	0.000146413	0.000143178
68	SMARCB1	chr22	23833560	23833560	SNV	C	T	ENST00000644036.2:c.987-12C>T	-	INTRONIC			2.17429e-05	1.8771e-05	3.55151e-05	4.00136e-05	1.50672e-05	1.05732e-05	8.93337e-06	6.06119e-05	0.000128148	0.000271042
69	SMARCB1	chr22	23833561	23833561	SNV	C	A	ENST00000644036.2:c.987-11C>A	-	INTRONIC			0.000101755	9.92181e-05	0.000170924	0.000264615	0.000126565	0	0	7.51385e-06	3.43014e-06	1.75012e-05
70	SMARCB1	chr22	23833561	23833561	SNV	C	G	ENST00000644036.2:c.987-11C>G	-	INTRONIC			0.000190285	0.000244023	0.000297948	0.000294825	0.000835728	4.47348e-05	6.46396e-05	8.37502e-05	0.000100606	0.000218657		-0.498607	3.66709	0.999999	FALSE
71	SMARCB1	chr22	23833561	23833561	SNV	C	T	ENST00000644036.2:c.987-11C>T	-	INTRONIC			8.7929e-05	9.11734e-05	0.000190078	0.000296042	0.000119031	1.01795e-05	9.96126e-06	2.154e-05	6.91911e-05	0.000103872
72	SMARCB1	chr22	23833562	23833562	SNV	C	A	ENST00000644036.2:c.987-10C>A	-	INTRONIC			3.25869e-05	3.35196e-05	6.00262e-05	0.000121294	7.13181e-05	8.48912e-06	7.23104e-06	1.05361e-05	1.66321e-06	0
73	SMARCB1	chr22	23833562	23833562	SNV	C	G	ENST00000644036.2:c.987-10C>G	-	INTRONIC			8.36029e-05	7.01678e-05	0.00013542	0.000190222	0.000105973	2.92701e-05	4.05799e-05	5.15542e-05	5.00779e-05	5.59704e-05
74	SMARCB1	chr22	23833562	23833562	SNV	C	T	ENST00000644036.2:c.987-10C>T	-	INTRONIC	VCV001097880	Likely benign	1.88361e-05	1.96649e-05	4.10309e-05	0.000117928	3.51568e-05	6.07665e-06	0	7.15888e-06	5.86489e-05	6.39733e-05
75	SMARCB1	chr22	23833563	23833563	SNV	T	A	ENST00000644036.2:c.987-9T>A	-	INTRONIC			8.72086e-05	9.47489e-05	0.000134322	0.000137598	0.000200394	0	2.13745e-05	2.58063e-05	1.19976e-05	3.63619e-05
76	SMARCB1	chr22	23833563	23833563	SNV	T	C	ENST00000644036.2:c.987-9T>C	-	INTRONIC
77	SMARCB1	chr22	23833563	23833563	SNV	T	G	ENST00000644036.2:c.987-9T>G	-	INTRONIC			9.87891e-05	0.000104134	0.00016161	0.000435888	4.77128e-05	4.53135e-05	3.19389e-05	4.66988e-05	7.58998e-05	3.57771e-05
78	SMARCB1	chr22	23833564	23833564	SNV	C	A	ENST00000644036.2:c.987-8C>A	-	SPLICE_SITE			8.01564e-05	0.000107263	0.000141639	0.000146426	0.000161721	1.38027e-05	3.65733e-05	2.9308e-05	5.79406e-05	0.000156104
79	SMARCB1	chr22	23833564	23833564	SNV	C	G	ENST00000644036.2:c.987-8C>G	-	SPLICE_SITE			0.000109798	8.17879e-05	0.000142664	0.000178019	0.000122044	3.20538e-05	4.05338e-05	6.52755e-05	7.6468e-05	0.000127397
80	SMARCB1	chr22	23833564	23833564	SNV	C	T	ENST00000644036.2:c.987-8C>T	-	SPLICE_SITE			6.76134e-05	9.25142e-05	0.000169372	0.000280777	0.000342528	0	0	9.20725e-07	0.000234272	4.67605e-05
81	SMARCB1	chr22	23833565	23833565	SNV	C	A	ENST00000644036.2:c.987-7C>A	-	SPLICE_SITE			7.90398e-05	0.000116648	0.000122989	0.000216117	0.000272214	2.70321e-06	6.42721e-06	1.14797e-06	0	9.01493e-06
82	SMARCB1	chr22	23833565	23833565	SNV	C	G	ENST00000644036.2:c.987-7C>G	-	SPLICE_SITE			0.000501731	0.000477767	0.000664176	0.000707646	0.000905037	0.000111662	0.000139728	0.000181536	0.000195398	0.000293252	-0.108445	0.467499	1.87549	0.999999	FALSE
83	SMARCB1	chr22	23833565	23833565	SNV	C	T	ENST00000644036.2:c.987-7C>T	-	SPLICE_SITE			4.8622e-05	7.73186e-05	8.60849e-05	0.000147917	0.000473613	0	7.70269e-07	0	0	0.000100261
84	SMARCB1	chr22	23833566	23833566	SNV	T	A	ENST00000644036.2:c.987-6T>A	-	SPLICE_SITE			0.000138606	0.000146593	0.000218163	0.000190866	0.000185327	0	0	1.6091e-06	0	0
85	SMARCB1	chr22	23833566	23833566	SNV	T	C	ENST00000644036.2:c.987-6T>C	-	SPLICE_SITE	VCV000795610	Likely benign	0.00052549	0.000484024	0.00061129	0.000697485	0.000249613	0.000167804	0.000169176	0.000274392	0.000267268	0.000312899	0.068008	1.10002	-0.641721	0.75477	FALSE
86	SMARCB1	chr22	23833566	23833566	SNV	T	G	ENST00000644036.2:c.987-6T>G	-	SPLICE_SITE			0.000127912	0.000124693	0.00019689	0.000299314	3.81703e-05	0	1.26294e-06	7.80612e-06	3.53179e-05	3.39064e-05	1.8605		-0.443543	0.898062	FALSE
87	SMARCB1	chr22	23833567	23833567	SNV	C	A	ENST00000644036.2:c.987-5C>A	-	SPLICE_SITE			5.75285e-05	6.43577e-05	8.03829e-05	7.9536e-05	8.18652e-05	7.63934e-06	2.44022e-05	1.47097e-05	1.25409e-05	1.4315e-05
88	SMARCB1	chr22	23833567	23833567	SNV	C	G	ENST00000644036.2:c.987-5C>G	-	SPLICE_SITE			0.000187177	0.000182347	0.000144838	9.90918e-05	0.000281757	9.86952e-05	0.000111507	0.000162739	0.000158053	0.000306814	-0.72795	-0.621264	2.33583	0.999999	FALSE
89	SMARCB1	chr22	23833567	23833567	SNV	C	T	ENST00000644036.2:c.987-5C>T	-	SPLICE_SITE	VCV000416323	Likely benign	4.07035e-05	4.73744e-05	8.51853e-05	0.000141797	0.000207927	0	0	0	0	0
90	SMARCB1	chr22	23833568	23833568	SNV	G	A	ENST00000644036.2:c.987-4G>A	-	SPLICE_SITE	VCV000464342	Conflicting	7.13249e-05	8.84919e-05	0.00015912	0.000207574	0.000189847	0	0	0	0	0
91	SMARCB1	chr22	23833568	23833568	SNV	G	C	ENST00000644036.2:c.987-4G>C	-	SPLICE_SITE	VCV000340915	Conflicting	0.000146136	0.00017609	0.000248415	0.000238	0.000337003	1.03325e-06	9.27339e-06	1.64764e-05	1.63621e-05	3.3999e-05
92	SMARCB1	chr22	23833568	23833568	SNV	G	T	ENST00000644036.2:c.987-4G>T	-	SPLICE_SITE	VCV001131822	Conflicting	4.44565e-05	5.22906e-05	0.000100493	0.000128236	0.000160717	2.99831e-06	1.23238e-05	1.50655e-05	2.78441e-06	2.55081e-06
93	SMARCB1	chr22	23833569	23833569	SNV	T	A	ENST00000644036.2:c.987-3T>A	-	SPLICE_SITE			0.00017937	0.000206481	0.000256077	0.000310853	0.000623782	2.26761e-05	4.20601e-05	4.66116e-05	6.12466e-05	7.46911e-05
94	SMARCB1	chr22	23833569	23833569	SNV	T	C	ENST00000644036.2:c.987-3T>C	-	SPLICE_SITE			0.000506926	0.000421454	0.000668209	0.000601783	0.00075336	8.45376e-05	9.5804e-05	0.000174819	0.000212333	0.000323687		-0.430862	1.8468	0.999999	FALSE
95	SMARCB1	chr22	23833569	23833569	SNV	T	G	ENST00000644036.2:c.987-3T>G	-	SPLICE_SITE			0.000127386	0.000111285	0.000164722	0.000135158	5.62509e-05	1.67505e-06	1.88671e-05	3.30005e-05	1.65792e-05	0.000439325		-0.129914
96	SMARCB1	chr22	23833570	23833570	SNV	A	C	ENST00000644036.2:c.987-2A>C	-	CANONICAL_SPLICE			0.000305238	0.000302571	0.000402682	0.00029669	0.000114511	1.86478e-05	5.01588e-05	7.44622e-05	5.73889e-05	0	-1.1802	0.327364
97	SMARCB1	chr22	23833570	23833570	SNV	A	G	ENST00000644036.2:c.987-2A>G	-	CANONICAL_SPLICE			0.000180824	0.000139889	0.000213756	0.000280453	0.000364626	0	0	0	4.92352e-06	0		0.143373
98	SMARCB1	chr22	23833570	23833570	SNV	A	T	ENST00000644036.2:c.987-2A>T	-	CANONICAL_SPLICE			8.47343e-05	8.89388e-05	9.1826e-05	7.08852e-05	0.000112502	1.3908e-05	2.11292e-05	2.43356e-05	2.81875e-05	1.92413e-05
99	SMARCB1	chr22	23833571	23833571	SNV	G	A	ENST00000644036.2:c.987-1G>A	-	CANONICAL_SPLICE	VCV000942818	Likely pathogenic
100	SMARCB1	chr22	23833571	23833571	SNV	G	C	ENST00000644036.2:c.987-1G>C	-	CANONICAL_SPLICE	VCV001511052	Likely pathogenic	0.000410232	0.000452292	0.000627921	0.00114744	0.00160516	1.64012e-05	3.37007e-05	5.19897e-05	0.000103123	0.000199375
101	SMARCB1	chr22	23833571	23833571	SNV	G	T	ENST00000644036.2:c.987-1G>T	-	CANONICAL_SPLICE			0.000329154	0.00031866	0.000316421	0.000198809	0.000292304	6.74176e-05	7.31861e-05	0.000116088	4.99941e-05	2.95995e-05		-0.292062
102	SMARCB1	chr22	23833572	23833572	SNV	C	A	ENST00000644036.2:c.987C>A	ENSP00000494049.2:p.Ser329Arg	NON_SYNONYMOUS	VCV000949393	Uncertain	0.000112382	0.000133185	0.000198279	0.00025272	0.000187336	0	9.05076e-06	4.37861e-06	1.78665e-05	1.59095e-05
103	SMARCB1	chr22	23833572	23833572	SNV	C	G	ENST00000644036.2:c.987C>G	ENSP00000494049.2:p.Ser329Arg	NON_SYNONYMOUS			0.000114966	8.84919e-05	0.000161458	0.000225614	2.91299e-05	2.58743e-05	2.01726e-05	4.06986e-05	4.41558e-05	1.59904e-06
104	SMARCB1	chr22	23833572	23833572	SNV	C	T	ENST00000644036.2:c.987C>T	ENSP00000494049.2:p.Ser329=	SPLICE_SITE	VCV000416330	Likely benign
105	SMARCB1	chr22	23833573	23833573	SNV	G	A	ENST00000644036.2:c.988G>A	ENSP00000494049.2:p.Glu330Lys	NON_SYNONYMOUS	VCV002482362	Uncertain
106	SMARCB1	chr22	23833573	23833573	SNV	G	C	ENST00000644036.2:c.988G>C	ENSP00000494049.2:p.Glu330Gln	NON_SYNONYMOUS			0.000340995	0.000347264	0.000563558	0.000663383	0.000662455	9.50237e-06	3.90487e-05	5.87704e-05	0.000103594	8.63202e-05
107	SMARCB1	chr22	23833573	23833573	SNV	G	T	ENST00000644036.2:c.988G>T	ENSP00000494049.2:p.Glu330Ter	STOP_GAINED			0.000175266	0.000191732	0.000309935	0.000514767	0.00138217	4.99164e-06	1.17609e-05	2.10336e-05	3.68013e-05	8.13564e-05
108	SMARCB1	chr22	23833574	23833574	SNV	A	C	ENST00000644036.2:c.989A>C	ENSP00000494049.2:p.Glu330Ala	NON_SYNONYMOUS			0.000486604	0.000407599	0.000648584	0.000639654	0.000475622	6.70018e-05	7.97133e-05	0.000131758	0.000175098	6.71511e-05	-0.0539744
109	SMARCB1	chr22	23833574	23833574	SNV	A	G	ENST00000644036.2:c.989A>G	ENSP00000494049.2:p.Glu330Gly	NON_SYNONYMOUS			0.000402599	0.000384806	0.000555818	0.000878057	0.000897001	3.71687e-05	5.78701e-05	7.16149e-05	0.000101416	6.54134e-05
110	SMARCB1	chr22	23833574	23833574	SNV	A	T	ENST00000644036.2:c.989A>T	ENSP00000494049.2:p.Glu330Val	NON_SYNONYMOUS			0.000179995	0.000139442	0.00026646	0.000251957	0.000170259	1.30659e-05	1.91438e-05	2.90712e-05	3.75272e-05	2.08583e-05
111	SMARCB1	chr22	23833575	23833575	SNV	G	A	ENST00000644036.2:c.990G>A	ENSP00000494049.2:p.Glu330=	SYNONYMOUS			0.00017182	0.000223911	0.0003055	0.000404904	0.00077345	1.79891e-05	0	0	4.63072e-05	0.000203221
112	SMARCB1	chr22	23833575	23833575	SNV	G	C	ENST00000644036.2:c.990G>C	ENSP00000494049.2:p.Glu330Asp	NON_SYNONYMOUS			0.000171735	0.000190392	0.000323431	0.000433378	0.000232035	1.27213e-05	2.02147e-05	2.4647e-05	4.21382e-05	4.3032e-05
113	SMARCB1	chr22	23833575	23833575	SNV	G	T	ENST00000644036.2:c.990G>T	ENSP00000494049.2:p.Glu330Asp	NON_SYNONYMOUS			0.000286018	0.000254302	0.000399817	0.000426607	0.000425397	0.000127061	0.000121289	0.000214781	0.000268597	0.000313922
114	SMARCB1	chr22	23833576	23833576	SNV	A	C	ENST00000644036.2:c.991A>C	ENSP00000494049.2:p.Asn331His	NON_SYNONYMOUS			0.00108342	0.00106101	0.00119452	0.00120725	0.00214406	9.8462e-05	0.000120704	0.000200881	0.000293905	0.000741336	0.341331	0.316357
115	SMARCB1	chr22	23833576	23833576	SNV	A	G	ENST00000644036.2:c.991A>G	ENSP00000494049.2:p.Asn331Asp	NON_SYNONYMOUS			0.000623756	0.000538102	0.00107071	0.00144705	0.00357143	2.8094e-05	3.35287e-05	7.63268e-05	0.000122743	0.000459882
116	SMARCB1	chr22	23833576	23833576	SNV	A	T	ENST00000644036.2:c.991A>T	ENSP00000494049.2:p.Asn331Tyr	NON_SYNONYMOUS			0.000272055	0.000259219	0.000399823	0.000500978	0.000137614	6.1499e-06	2.83832e-05	3.99106e-05	5.02709e-05	0.000147765
117	SMARCB1	chr22	23833577	23833577	SNV	A	C	ENST00000644036.2:c.992A>C	ENSP00000494049.2:p.Asn331Thr	NON_SYNONYMOUS			0.000836105	0.000720449	0.0011256	0.00173351	0.000492195	0.000257591	0.000225332	0.000351257	0.000428895	0.000103841	0.181685	0.598877	-0.207751	0.999999	FALSE
118	SMARCB1	chr22	23833577	23833577	SNV	A	G	ENST00000644036.2:c.992A>G	ENSP00000494049.2:p.Asn331Ser	NON_SYNONYMOUS			0.000371768	0.00034056	0.000454317	0.000367305	0.00192157	2.86902e-05	5.18333e-05	5.70615e-05	6.4613e-05	0.000586734
119	SMARCB1	chr22	23833577	23833577	SNV	A	T	ENST00000644036.2:c.992A>T	ENSP00000494049.2:p.Asn331Ile	NON_SYNONYMOUS			0.000382294	0.00035218	0.000599013	0.000876822	0.00111397	2.01356e-05	5.21339e-05	7.26597e-05	0.000172664	0.000191878
120	SMARCB1	chr22	23833578	23833578	SNV	C	A	ENST00000644036.2:c.993C>A	ENSP00000494049.2:p.Asn331Lys	NON_SYNONYMOUS			0.000453582	0.000566705	0.000813083	0.00134561	0.00186683	2.58817e-05	7.25389e-05	9.60711e-05	0.000228682	0.000276645
121	SMARCB1	chr22	23833578	23833578	SNV	C	G	ENST00000644036.2:c.993C>G	ENSP00000494049.2:p.Asn331Lys	NON_SYNONYMOUS			0.000935697	0.000895645	0.00114556	0.00119282	0.000999458	0.000303798	0.000311128	0.00048697	0.000636494	0.000713097	0.716579	0.57471	1.08279	0.999999	FALSE
122	SMARCB1	chr22	23833578	23833578	SNV	C	T	ENST00000644036.2:c.993C>T	ENSP00000494049.2:p.Asn331=	SYNONYMOUS
123	SMARCB1	chr22	23833579	23833579	SNV	C	A	ENST00000644036.2:c.994C>A	ENSP00000494049.2:p.Pro332Thr	NON_SYNONYMOUS			0.000226415	0.000236425	0.000380043	0.000551349	0.000536895	2.7636e-05	2.61654e-05	7.20504e-05	0.000146557	0.00023424
124	SMARCB1	chr22	23833579	23833579	SNV	C	G	ENST00000644036.2:c.994C>G	ENSP00000494049.2:p.Pro332Ala	NON_SYNONYMOUS			0.000778917	0.00065475	0.00103549	0.00144061	0.00149969	0.000121121	0.000125394	0.000224184	0.000403569	0.000272996	0.567541	1.647	0.932493	0.999999	FALSE
125	SMARCB1	chr22	23833579	23833579	SNV	C	T	ENST00000644036.2:c.994C>T	ENSP00000494049.2:p.Pro332Ser	NON_SYNONYMOUS			0.00040748	0.000475085	0.000615269	0.000742591	0.000634832	2.87057e-05	0	5.39039e-05	8.62416e-05	4.04278e-05	0.104196	0.618241	0.318113	0.999999	FALSE
126	SMARCB1	chr22	23833580	23833580	SNV	C	A	ENST00000644036.2:c.995C>A	ENSP00000494049.2:p.Pro332His	NON_SYNONYMOUS															-0.379495	0.984017	FALSE
127	SMARCB1	chr22	23833580	23833580	SNV	C	G	ENST00000644036.2:c.995C>G	ENSP00000494049.2:p.Pro332Arg	NON_SYNONYMOUS	VCV001388307	Uncertain	0.000864136	0.000780337	0.000984801	0.000868756	0.00127067	0.000173837	0.000173668	0.00025659	0.000273255	0.000264649	1.10594	-0.316161	1.45149	0.999999	FALSE
128	SMARCB1	chr22	23833580	23833580	SNV	C	T	ENST00000644036.2:c.995C>T	ENSP00000494049.2:p.Pro332Leu	NON_SYNONYMOUS	VCV001492253	Uncertain	0.000335049	0.000406705	0.00057137	0.000569223	0.000751351	2.57729e-05	4.79176e-05	7.01709e-05	0.000132045	0.000178176
129	SMARCB1	chr22	23833581	23833581	SNV	T	A	ENST00000644036.2:c.996T>A	ENSP00000494049.2:p.Pro332=	SYNONYMOUS
130	SMARCB1	chr22	23833581	23833581	SNV	T	C	ENST00000644036.2:c.996T>C	ENSP00000494049.2:p.Pro332=	SYNONYMOUS														-0.103376	0	0.999999	FALSE
131	SMARCB1	chr22	23833581	23833581	SNV	T	G	ENST00000644036.2:c.996T>G	ENSP00000494049.2:p.Pro332=	SYNONYMOUS			0.000829073	0.000755756	0.00113135	0.0016289	0.00234747	0.000122308	0.000121299	0.000193411	0.000464222	0.000320388		-0.817361
132	SMARCB1	chr22	23833582	23833582	SNV	C	A	ENST00000644036.2:c.997C>A	ENSP00000494049.2:p.Leu333Met	NON_SYNONYMOUS			0.000329688	0.000345476	0.000588824	0.000819671	0.000588123	2.26281e-05	4.0725e-05	7.90292e-05	0.000165922	0.00011031		0.913488
133	SMARCB1	chr22	23833582	23833582	SNV	C	G	ENST00000644036.2:c.997C>G	ENSP00000494049.2:p.Leu333Val	NON_SYNONYMOUS			0.00154127	0.00141945	0.00159912	0.00127483	0.00202101	0.000266423	0.000270953	0.000346716	0.00031907	0.000378505	-0.443455	0.0514616	0.0519848	0.999999	FALSE
134	SMARCB1	chr22	23833582	23833582	SNV	C	T	ENST00000644036.2:c.997C>T	ENSP00000494049.2:p.Leu333=	SYNONYMOUS	VCV000701928	Likely benign	0.000142655	0.000163129	0.000343908	0.000481567	0.000374671	0	4.16595e-06	1.98888e-05	3.9672e-05	7.1064e-05
135	SMARCB1	chr22	23833583	23833583	SNV	T	A	ENST00000644036.2:c.998T>A	ENSP00000494049.2:p.Leu333Gln	NON_SYNONYMOUS			0.000919155	0.000902349	0.0013472	0.00171477	0.00155895	0.000130536	0.000173303	0.000312702	0.000503746	0.000515685	-0.0496618	0.630157	1.09175	0.999999	FALSE
136	SMARCB1	chr22	23833583	23833583	SNV	T	C	ENST00000644036.2:c.998T>C	ENSP00000494049.2:p.Leu333Pro	NON_SYNONYMOUS			0.00127915	0.00124559	0.00144068	0.00109768	0.000388734	0.00039471	0.00039532	0.000450293	0.000377341	0.000276988	0.184791	0.446828	-0.277242	0.999999	FALSE
137	SMARCB1	chr22	23833583	23833583	SNV	T	G	ENST00000644036.2:c.998T>G	ENSP00000494049.2:p.Leu333Arg	NON_SYNONYMOUS			0.00145742	0.00134481	0.00173194	0.00153204	0.00132441	0.00029819	0.000284909	0.000429596	0.000457913	0.000350003	0.530802	0.38685	0.549251	0.999999	FALSE
138	SMARCB1	chr22	23833584	23833584	SNV	G	A	ENST00000644036.2:c.999G>A	ENSP00000494049.2:p.Leu333=	SYNONYMOUS
139	SMARCB1	chr22	23833584	23833584	SNV	G	C	ENST00000644036.2:c.999G>C	ENSP00000494049.2:p.Leu333=	SYNONYMOUS			0.000704236	0.000763801	0.00114008	0.00112235	0.00118026	9.86878e-05	0.00012463	0.000208101	0.000293736	0.000229554
140	SMARCB1	chr22	23833584	23833584	SNV	G	T	ENST00000644036.2:c.999G>T	ENSP00000494049.2:p.Leu333=	SYNONYMOUS			0.000622342	0.000578773	0.000895276	0.000836801	0.000826687	0.000200345	0.000232924	0.00025554	0.00021106	0.000156489
141	SMARCB1	chr22	23833585	23833585	SNV	C	A	ENST00000644036.2:c.1000C>A	ENSP00000494049.2:p.Pro334Thr	NON_SYNONYMOUS			0.00089981	0.000949723	0.00127125	0.00181649	0.00346747	6.13821e-05	0.000133939	0.000162595	0.000312065	0.000240955	1.38106	0.614597	0.409313	0.999999	FALSE
142	SMARCB1	chr22	23833585	23833585	SNV	C	G	ENST00000644036.2:c.1000C>G	ENSP00000494049.2:p.Pro334Ala	NON_SYNONYMOUS			0.00215858	0.00216894	0.00239523	0.00207817	0.00183619	0.00045796	0.000480708	0.000586857	0.000545537	0.000331012	0.058004	0.0447324	0.63784	0.999999	FALSE
143	SMARCB1	chr22	23833585	23833585	SNV	C	T	ENST00000644036.2:c.1000C>T	ENSP00000494049.2:p.Pro334Ser	NON_SYNONYMOUS													1.28463	0.589138	0.862365	0.999999	FALSE
144	SMARCB1	chr22	23833586	23833586	SNV	C	A	ENST00000644036.2:c.1001C>A	ENSP00000494049.2:p.Pro334His	NON_SYNONYMOUS			0.000434604	0.000575644	0.000725635	0.000746836	0.00176387	0	0	0	6.52305e-05	0.000351102
145	SMARCB1	chr22	23833586	23833586	SNV	C	G	ENST00000644036.2:c.1001C>G	ENSP00000494049.2:p.Pro334Arg	NON_SYNONYMOUS			0.00116864	0.00119285	0.00124291	0.00101813	0.00187637	0.000259373	0.000285886	0.000366412	0.000384905	0.000559386	0.532572	-0.138818	1.79882	0.999999	FALSE
146	SMARCB1	chr22	23833586	23833586	SNV	C	T	ENST00000644036.2:c.1001C>T	ENSP00000494049.2:p.Pro334Leu	NON_SYNONYMOUS			0.00102809	0.00101855	0.00150772	0.00181295	0.00173273	0.000152139	0.000206674	0.000300237	0.0005489	0.000715227			3.47306	0.999999	FALSE
147	SMARCB1	chr22	23833587	23833587	SNV	C	A	ENST00000644036.2:c.1002C>A	ENSP00000494049.2:p.Pro334=	SYNONYMOUS			0.000160313	0.000195755	0.000365521	0.00035312	0.00140025	1.62698e-05	1.55058e-05	5.2577e-05	4.48585e-05	7.15624e-05
148	SMARCB1	chr22	23833587	23833587	SNV	C	G	ENST00000644036.2:c.1002C>G	ENSP00000494049.2:p.Pro334=	SYNONYMOUS			0.00179074	0.00150257	0.00207703	0.00171217	0.00262621	0.00027389	0.000287933	0.000429134	0.000446287	0.000773455	-0.183308	0
149	SMARCB1	chr22	23833587	23833587	SNV	C	T	ENST00000644036.2:c.1002C>T	ENSP00000494049.2:p.Pro334=	SYNONYMOUS	VCV001098201	Likely benign	0.000574985	0.00065922	0.000957531	0.00117787	0.00107881	4.58158e-05	5.7213e-05	0.000115501	0.000192321	0.000359421
150	SMARCB1	chr22	23833588	23833588	SNV	A	C	ENST00000644036.2:c.1003A>C	ENSP00000494049.2:p.Thr335Pro	NON_SYNONYMOUS			0.00145869	0.00135643	0.00184884	0.00192264	0.003811	0.000383365	0.000345665	0.000457598	0.000507446	0.000662837	0.540318	0.558088	2.36795	0.999999	FALSE
151	SMARCB1	chr22	23833588	23833588	SNV	A	G	ENST00000644036.2:c.1003A>G	ENSP00000494049.2:p.Thr335Ala	NON_SYNONYMOUS			0.000482386	0.000433521	0.00073621	0.000567496	0.000606706	0.000150941	0.000182258	0.000244778	0.000200978	0.000691669
152	SMARCB1	chr22	23833588	23833588	SNV	A	T	ENST00000644036.2:c.1003A>T	ENSP00000494049.2:p.Thr335Ser	NON_SYNONYMOUS			0.000449852	0.000437543	0.000670898	0.000583288	0.00141531	8.36222e-05	0.000105296	0.000161691	0.000222975	0.00043963			2.66917	0.999999	FALSE
153	SMARCB1	chr22	23833589	23833589	SNV	C	A	ENST00000644036.2:c.1004C>A	ENSP00000494049.2:p.Thr335Lys	NON_SYNONYMOUS			0.000692431	0.000791957	0.00113859	0.00142711	0.000901521	0.000100053	0.000126952	0.00018496	0.000292314	0.000262169
154	SMARCB1	chr22	23833589	23833589	SNV	C	G	ENST00000644036.2:c.1004C>G	ENSP00000494049.2:p.Thr335Arg	NON_SYNONYMOUS			0.00216862	0.00200537	0.00287391	0.0028475	0.00337104	0.000306569	0.000311095	0.000452442	0.000573336	0.000529943	-0.454299	-0.201144	-0.00814644	0.999999	FALSE
155	SMARCB1	chr22	23833589	23833589	SNV	C	T	ENST00000644036.2:c.1004C>T	ENSP00000494049.2:p.Thr335Ile	NON_SYNONYMOUS			0.00037909	0.000452292	0.000845713	0.00182251	0.000853306	1.1559e-06	1.71409e-05	5.3967e-05	0.000152192	0.000112659
156	SMARCB1	chr22	23833590	23833590	SNV	A	C	ENST00000644036.2:c.1005A>C	ENSP00000494049.2:p.Thr335=	SYNONYMOUS	VCV001780379	Likely benign	0.00081815	0.000759779	0.00107283	0.00118633	0.000915082	0.000508972	0.000206053	0.00021779	0.000301245	0.000469424		0.385279	0.823514	0.999999	FALSE
157	SMARCB1	chr22	23833590	23833590	SNV	A	G	ENST00000644036.2:c.1005A>G	ENSP00000494049.2:p.Thr335=	SYNONYMOUS	VCV001780724	Likely benign	0.000939673	0.000972517	0.00161315	0.00171285	0.00243587	0.000133444	0.000189304	0.00032077	0.000548648	0.000897809
158	SMARCB1	chr22	23833590	23833590	SNV	A	T	ENST00000644036.2:c.1005A>T	ENSP00000494049.2:p.Thr335=	SYNONYMOUS			0.0011532	0.00122593	0.00193243	0.00336493	0.0015685	0.000137595	0.000190491	0.00030862	0.000836263	0.000438147	0.177188		1.18981	0.999999	FALSE
159	SMARCB1	chr22	23833591	23833591	SNV	G	A	ENST00000644036.2:c.1006G>A	ENSP00000494049.2:p.Val336Met	NON_SYNONYMOUS
160	SMARCB1	chr22	23833591	23833591	SNV	G	C	ENST00000644036.2:c.1006G>C	ENSP00000494049.2:p.Val336Leu	NON_SYNONYMOUS			0.00131632	0.00134034	0.00195726	0.00175003	0.00320429	0.000172769	0.000215889	0.000374099	0.000440238	0.000712934
161	SMARCB1	chr22	23833591	23833591	SNV	G	T	ENST00000644036.2:c.1006G>T	ENSP00000494049.2:p.Val336Leu	NON_SYNONYMOUS			0.000662077	0.000669946	0.000963411	0.000839838	0.00208932	4.69879e-05	9.83569e-05	0.000115078	0.000131114	0.000445536
162	SMARCB1	chr22	23833592	23833592	SNV	T	A	ENST00000644036.2:c.1007T>A	ENSP00000494049.2:p.Val336Glu	NON_SYNONYMOUS
163	SMARCB1	chr22	23833592	23833592	SNV	T	C	ENST00000644036.2:c.1007T>C	ENSP00000494049.2:p.Val336Ala	NON_SYNONYMOUS	VCV001788372	Uncertain	2.3197e-05	2.45811e-05	4.46369e-05	7.14422e-05	9.89413e-05	3.09016e-06	0	1.2227e-06	2.43271e-05	3.47109e-05
164	SMARCB1	chr22	23833592	23833592	SNV	T	G	ENST00000644036.2:c.1007T>G	ENSP00000494049.2:p.Val336Gly	NON_SYNONYMOUS			0.000108245	0.000107263	0.000149535	0.000117624	7.7345e-05	0.00778983	2.93619e-05	3.80725e-05	4.1775e-05	3.16878e-05
165	SMARCB1	chr22	23833593	23833593	SNV	G	A	ENST00000644036.2:c.1008G>A	ENSP00000494049.2:p.Val336=	SYNONYMOUS			0.000125122	0.000124693	0.000258287	0.000476454	0.000129578	0	0	0	2.28515e-05	6.17586e-06
166	SMARCB1	chr22	23833593	23833593	SNV	G	C	ENST00000644036.2:c.1008G>C	ENSP00000494049.2:p.Val336=	SYNONYMOUS			0.00023647	0.000195308	0.000242014	0.000262887	0.000216968	5.44524e-05	5.44977e-05	0.000103378	7.2301e-05	0.000130227	0.689207	0.231479
167	SMARCB1	chr22	23833593	23833593	SNV	G	T	ENST00000644036.2:c.1008G>T	ENSP00000494049.2:p.Val336=	SYNONYMOUS			5.32239e-05	4.87152e-05	9.89715e-05	0.000139425	0.000161219	6.91865e-06	2.34657e-05	3.08092e-05	3.21512e-05	3.42914e-07
168	SMARCB1	chr22	23833594	23833594	SNV	G	A	ENST00000644036.2:c.1009G>A	ENSP00000494049.2:p.Glu337Lys	NON_SYNONYMOUS			4.96329e-05	6.30169e-05	0.000110354	0.000289721	8.7892e-05	0	0	0	1.03514e-06	1.8791e-05
169	SMARCB1	chr22	23833594	23833594	SNV	G	C	ENST00000644036.2:c.1009G>C	ENSP00000494049.2:p.Glu337Gln	NON_SYNONYMOUS			0.000181283	0.000170727	0.000217284	0.00031209	0.000215963	4.26943e-05	6.3046e-05	0.0001088	0.00021581	0.000255881	1.09633	1.6629	1.06385	0.999999	FALSE
170	SMARCB1	chr22	23833594	23833594	SNV	G	T	ENST00000644036.2:c.1009G>T	ENSP00000494049.2:p.Glu337Ter	STOP_GAINED			3.57307e-05	4.06705e-05	8.75668e-05	0.000131666	0.000139623	1.87905e-05	3.18605e-05	4.33901e-05	4.65313e-05	3.16648e-05
171	SMARCB1	chr22	23833595	23833595	SNV	A	C	ENST00000644036.2:c.1010A>C	ENSP00000494049.2:p.Glu337Ala	NON_SYNONYMOUS			5.90027e-05	6.48046e-05	9.30444e-05	0.000110086	7.7345e-05	7.79564e-05	8.17192e-05	0.000150172	0.000133397	0.000208338
172	SMARCB1	chr22	23833595	23833595	SNV	A	G	ENST00000644036.2:c.1010A>G	ENSP00000494049.2:p.Glu337Gly	NON_SYNONYMOUS
173	SMARCB1	chr22	23833595	23833595	SNV	A	T	ENST00000644036.2:c.1010A>T	ENSP00000494049.2:p.Glu337Val	NON_SYNONYMOUS			3.95788e-05	2.99442e-05	6.80887e-05	0.000175278	0.000101453	1.35265e-05	1.66918e-05	3.3435e-05	0.000154325	5.90749e-05
174	SMARCB1	chr22	23833596	23833596	SNV	G	A	ENST00000644036.2:c.1011G>A	ENSP00000494049.2:p.Glu337=	SYNONYMOUS			4.59709e-05	4.06705e-05	7.59038e-05	0.000198015	0.000106977	6.25815e-06	0	5.65698e-06	4.62749e-06	5.66493e-05
175	SMARCB1	chr22	23833596	23833596	SNV	G	C	ENST00000644036.2:c.1011G>C	ENSP00000494049.2:p.Glu337Asp	NON_SYNONYMOUS			8.20243e-05	7.59779e-05	9.1491e-05	0.000106243	0.000120538	4.78953e-05	5.3146e-05	8.55976e-05	0.000107285	0.000124103
176	SMARCB1	chr22	23833596	23833596	SNV	G	T	ENST00000644036.2:c.1011G>T	ENSP00000494049.2:p.Glu337Asp	NON_SYNONYMOUS			8.01417e-05	9.34081e-05	0.000150618	0.000405221	0.000332483	4.18731e-05	5.4349e-05	7.85145e-05	0.000158221	0.000182455
177	SMARCB1	chr22	23833597	23833597	SNV	A	C	ENST00000644036.2:c.1012A>C	ENSP00000494049.2:p.Ile338Leu	NON_SYNONYMOUS	VCV001055761	Uncertain	0.000104052	8.53634e-05	0.000132138	0.000200866	0.000167246	0.000106254	9.93202e-05	0.000220566	0.000253768	0.000428022
178	SMARCB1	chr22	23833597	23833597	SNV	A	G	ENST00000644036.2:c.1012A>G	ENSP00000494049.2:p.Ile338Val	NON_SYNONYMOUS			3.22e-05	3.62012e-05	7.46913e-05	0.00012079	0.00010095	1.3196e-05	5.54398e-06	9.30678e-06	1.03139e-05	0
179	SMARCB1	chr22	23833597	23833597	SNV	A	T	ENST00000644036.2:c.1012A>T	ENSP00000494049.2:p.Ile338Phe	NON_SYNONYMOUS			2.1356e-05	2.18995e-05	4.6415e-05	9.76344e-05	2.96322e-05	0	0	3.87964e-06	2.08658e-06	0
180	SMARCB1	chr22	23833598	23833598	SNV	T	A	ENST00000644036.2:c.1013T>A	ENSP00000494049.2:p.Ile338Asn	NON_SYNONYMOUS			3.05049e-05	3.66481e-05	7.2529e-05	0.000168362	5.97666e-05	0	0	5.2927e-06	1.08547e-05	0
181	SMARCB1	chr22	23833598	23833598	SNV	T	C	ENST00000644036.2:c.1013T>C	ENSP00000494049.2:p.Ile338Thr	NON_SYNONYMOUS	VCV001380690	Uncertain	5.42495e-05	4.73744e-05	8.94714e-05	0.000160372	0.000252125	1.45138e-05	6.81192e-06	4.27763e-05	6.32303e-05	0.000153735
182	SMARCB1	chr22	23833598	23833598	SNV	T	G	ENST00000644036.2:c.1013T>G	ENSP00000494049.2:p.Ile338Ser	NON_SYNONYMOUS			5.45615e-05	5.0056e-05	8.7918e-05	0.000192731	3.91747e-05	0	3.56489e-06	1.5315e-05	3.95885e-05	0
183	SMARCB1	chr22	23833599	23833599	SNV	T	A	ENST00000644036.2:c.1014T>A	ENSP00000494049.2:p.Ile338=	SYNONYMOUS			3.37237e-05	5.0056e-05	7.2441e-05	0.000246055	9.54256e-05	1.94275e-05	2.89762e-05	3.72686e-05	5.70402e-05	6.96269e-05
184	SMARCB1	chr22	23833599	23833599	SNV	T	C	ENST00000644036.2:c.1014T>C	ENSP00000494049.2:p.Ile338=	SYNONYMOUS			5.5492e-05	6.97209e-05	7.30942e-05	0.000112453	0.000230528	7.47928e-05	8.83601e-05	0.000125803	9.25185e-05	0.000220748
185	SMARCB1	chr22	23833599	23833599	SNV	T	G	ENST00000644036.2:c.1014T>G	ENSP00000494049.2:p.Ile338Met	NON_SYNONYMOUS			5.23844e-05	3.7542e-05	7.54925e-05	9.18621e-05	5.42419e-05	1.12537e-05	2.16147e-05	3.91104e-05	4.30604e-05	0.000113078
186	SMARCB1	chr22	23833600	23833600	SNV	G	A	ENST00000644036.2:c.1015G>A	ENSP00000494049.2:p.Ala339Thr	NON_SYNONYMOUS
187	SMARCB1	chr22	23833600	23833600	SNV	G	C	ENST00000644036.2:c.1015G>C	ENSP00000494049.2:p.Ala339Pro	NON_SYNONYMOUS			6.07889e-05	5.72069e-05	0.000122494	0.000574691	0.000922113	7.10118e-07	1.97784e-05	1.9279e-05	3.76209e-05	4.66374e-05
188	SMARCB1	chr22	23833600	23833600	SNV	G	T	ENST00000644036.2:c.1015G>T	ENSP00000494049.2:p.Ala339Ser	NON_SYNONYMOUS			4.33908e-05	4.29051e-05	6.67714e-05	0.000132354	5.57487e-05	7.77059e-05	8.73095e-05	0.000152	0.000267331	0.000175725
189	SMARCB1	chr22	23833601	23833601	SNV	C	A	ENST00000644036.2:c.1016C>A	ENSP00000494049.2:p.Ala339Asp	NON_SYNONYMOUS			4.73608e-05	3.57543e-05	6.23583e-05	0.000120439	2.56143e-05	3.41962e-06	1.2745e-06	2.46469e-05	6.24853e-05	5.72326e-05
190	SMARCB1	chr22	23833601	23833601	SNV	C	G	ENST00000644036.2:c.1016C>G	ENSP00000494049.2:p.Ala339Gly	NON_SYNONYMOUS			4.21482e-05	3.35196e-05	5.61955e-05	0.00020287	4.11837e-05	6.36485e-05	5.12081e-05	0.000129754	0.000141038	0.000127762
191	SMARCB1	chr22	23833601	23833601	SNV	C	T	ENST00000644036.2:c.1016C>T	ENSP00000494049.2:p.Ala339Val	NON_SYNONYMOUS
192	SMARCB1	chr22	23833602	23833602	SNV	C	A	ENST00000644036.2:c.1017C>A	ENSP00000494049.2:p.Ala339=	SYNONYMOUS			1.15885e-05	1.83241e-05	1.69482e-05	5.13448e-05	3.51568e-05	4.60093e-06	0	1.13857e-05	2.31333e-05	2.52063e-05
193	SMARCB1	chr22	23833602	23833602	SNV	C	G	ENST00000644036.2:c.1017C>G	ENSP00000494049.2:p.Ala339=	SYNONYMOUS			8.74844e-05	5.27376e-05	7.74026e-05	9.66491e-05	4.87173e-05	4.50397e-05	4.78111e-05	9.17707e-05	0.000127969	0.000153853
194	SMARCB1	chr22	23833602	23833602	SNV	C	T	ENST00000644036.2:c.1017C>T	ENSP00000494049.2:p.Ala339=	SYNONYMOUS	VCV000532977	Likely benign	3.61109e-06	3.1285e-06	7.44778e-06	1.56526e-05	3.51568e-06	0	0	0	0	0
195	SMARCB1	chr22	23833603	23833603	SNV	A	C	ENST00000644036.2:c.1018A>C	ENSP00000494049.2:p.Ile340Leu	NON_SYNONYMOUS			0.000338936	0.000328939	0.0004346	0.000495888	0.000181811	0.000143691	0.000162809	0.000271537	0.000368756	0.000194354
196	SMARCB1	chr22	23833603	23833603	SNV	A	G	ENST00000644036.2:c.1018A>G	ENSP00000494049.2:p.Ile340Val	NON_SYNONYMOUS	VCV002083891	Uncertain	0.000125439	0.000104581	0.000142686	0.000132825	2.05918e-05	0.000179117	0.000220534	0.000205457	0.000206087	0.000179716
197	SMARCB1	chr22	23833603	23833603	SNV	A	T	ENST00000644036.2:c.1018A>T	ENSP00000494049.2:p.Ile340Phe	NON_SYNONYMOUS			0.000309055	0.000248939	0.000421044	0.00034857	8.08607e-05	0.000111589	0.000119173	0.000189496	0.000177982	7.54584e-05
198	SMARCB1	chr22	23833604	23833604	SNV	T	A	ENST00000644036.2:c.1019T>A	ENSP00000494049.2:p.Ile340Asn	NON_SYNONYMOUS			0.000148434	0.000128269	0.00022202	0.000299893	0.00014565	5.42667e-05	8.24541e-05	0.000144165	0.000219865	0.000418767
199	SMARCB1	chr22	23833604	23833604	SNV	T	C	ENST00000644036.2:c.1019T>C	ENSP00000494049.2:p.Ile340Thr	NON_SYNONYMOUS			0.000246539	0.000215867	0.000365579	0.000360407	0.000240573	0.000177677	0.000196804	0.000306045	0.000365509	0.000303013
200	SMARCB1	chr22	23833604	23833604	SNV	T	G	ENST00000644036.2:c.1019T>G	ENSP00000494049.2:p.Ile340Ser	NON_SYNONYMOUS			0.000127782	0.000114861	0.000168426	0.000285621	6.93092e-05	0.000260708	0.000276553	0.000342083	0.000444571	0.000541534
201	SMARCB1	chr22	23833605	23833605	SNV	C	A	ENST00000644036.2:c.1020C>A	ENSP00000494049.2:p.Ile340=	SYNONYMOUS			0.000563085	0.000492515	0.000648045	0.000612697	0.000274223	0.000275449	0.000258973	0.000402342	0.000677551	0.000710715	-0.452552	0.0652784	-0.0199014	0.999999	FALSE
202	SMARCB1	chr22	23833605	23833605	SNV	C	G	ENST00000644036.2:c.1020C>G	ENSP00000494049.2:p.Ile340Met	NON_SYNONYMOUS	VCV002185255	Uncertain	0.000204886	0.000190392	0.000301191	0.00027334	0.000155192	0.000117769	0.000119905	0.000231458	0.000265936	0.000421437
203	SMARCB1	chr22	23833605	23833605	SNV	C	T	ENST00000644036.2:c.1020C>T	ENSP00000494049.2:p.Ile340=	SYNONYMOUS
204	SMARCB1	chr22	23833606	23833606	SNV	C	A	ENST00000644036.2:c.1021C>A	ENSP00000494049.2:p.Arg341=	SYNONYMOUS			7.94335e-05	7.19555e-05	0.000120744	0.000197679	0.000116017	6.30084e-05	6.01259e-05	0.000154851	0.000156408	0.000283125
205	SMARCB1	chr22	23833606	23833606	SNV	C	G	ENST00000644036.2:c.1021C>G	ENSP00000494049.2:p.Arg341Gly	NON_SYNONYMOUS			4.72442e-05	4.69275e-05	6.68425e-05	7.1558e-05	0.000104466	0.000110488	0.000129217	0.000181566	0.000160033	0.000444119
206	SMARCB1	chr22	23833606	23833606	SNV	C	T	ENST00000644036.2:c.1021C>T	ENSP00000494049.2:p.Arg341Trp	NON_SYNONYMOUS	VCV001760991	Uncertain
207	SMARCB1	chr22	23833607	23833607	SNV	G	A	ENST00000644036.2:c.1022G>A	ENSP00000494049.2:p.Arg341Gln	NON_SYNONYMOUS	VCV000532966	Conflicting
208	SMARCB1	chr22	23833607	23833607	SNV	G	C	ENST00000644036.2:c.1022G>C	ENSP00000494049.2:p.Arg341Pro	NON_SYNONYMOUS			8.7617e-05	7.37432e-05	9.30441e-05	8.85639e-05	6.73002e-05	0.000575217	0.00058166	0.000544764	0.000359244	0.000479847
209	SMARCB1	chr22	23833607	23833607	SNV	G	T	ENST00000644036.2:c.1022G>T	ENSP00000494049.2:p.Arg341Leu	NON_SYNONYMOUS	VCV002452593	Uncertain	3.74459e-05	3.30727e-05	4.97132e-05	6.15561e-05	5.32375e-05	5.76258e-05	9.02479e-05	0.000101263	0.000110265	0.000320298
210	SMARCB1	chr22	23833608	23833608	SNV	G	A	ENST00000644036.2:c.1023G>A	ENSP00000494049.2:p.Arg341=	SYNONYMOUS			1.81519e-05	1.38548e-05	3.01969e-05	0.000118905	9.09055e-05	9.68947e-05	0.000107731	0.000138076	0.000180235	0.000151395
211	SMARCB1	chr22	23833608	23833608	SNV	G	C	ENST00000644036.2:c.1023G>C	ENSP00000494049.2:p.Arg341=	SYNONYMOUS			4.67555e-05	4.20113e-05	6.97627e-05	9.60793e-05	0.000177291	0.000243291	0.000282813	0.000285122	0.000366114	0.000232708
212	SMARCB1	chr22	23833608	23833608	SNV	G	T	ENST00000644036.2:c.1023G>T	ENSP00000494049.2:p.Arg341=	SYNONYMOUS			7.49119e-05	7.32963e-05	9.07664e-05	0.000113763	4.87173e-05	0.000178209	0.000254763	0.00031874	0.000356459	0.00115398
213	SMARCB1	chr22	23833609	23833609	SNV	A	C	ENST00000644036.2:c.1024A>C	ENSP00000494049.2:p.Asn342His	NON_SYNONYMOUS			4.58852e-05	3.84359e-05	7.03279e-05	7.11826e-05	9.54256e-05	0.000106019	8.90875e-05	0.000174345	0.000171097	0.000277458
214	SMARCB1	chr22	23833609	23833609	SNV	A	G	ENST00000644036.2:c.1024A>G	ENSP00000494049.2:p.Asn342Asp	NON_SYNONYMOUS			6.95347e-05	6.97209e-05	7.6513e-05	8.19595e-05	0.000108986	0.00022119	0.000230958	0.000220993	0.00015959	0.000156433
215	SMARCB1	chr22	23833609	23833609	SNV	A	T	ENST00000644036.2:c.1024A>T	ENSP00000494049.2:p.Asn342Tyr	NON_SYNONYMOUS			0.000135422	0.000109944	0.000180452	0.000177343	7.48338e-05	6.92372e-05	8.24354e-05	0.000129328	0.000156547	0.000111825
216	SMARCB1	chr22	23833610	23833610	SNV	A	C	ENST00000644036.2:c.1025A>C	ENSP00000494049.2:p.Asn342Thr	NON_SYNONYMOUS
217	SMARCB1	chr22	23833610	23833610	SNV	A	G	ENST00000644036.2:c.1025A>G	ENSP00000494049.2:p.Asn342Ser	NON_SYNONYMOUS	VCV001505644	Uncertain	3.02585e-05	2.5028e-05	3.0433e-05	9.34391e-05	1.40627e-05	0.000196367	0.000192232	0.000334084	0.000602646	0.000325523
218	SMARCB1	chr22	23833610	23833610	SNV	A	T	ENST00000644036.2:c.1025A>T	ENSP00000494049.2:p.Asn342Ile	NON_SYNONYMOUS			3.42271e-05	2.59219e-05	3.35611e-05	3.94161e-05	6.02688e-06	8.38336e-05	0.000129478	0.000142185	0.000206752	0.00114364
219	SMARCB1	chr22	23833611	23833611	SNV	C	A	ENST00000644036.2:c.1026C>A	ENSP00000494049.2:p.Asn342Lys	NON_SYNONYMOUS			3.28842e-05	2.90504e-05	6.66065e-05	0.000138856	6.52912e-05	2.36483e-05	5.11812e-05	7.87271e-05	9.01205e-05	0.000111833
220	SMARCB1	chr22	23833611	23833611	SNV	C	G	ENST00000644036.2:c.1026C>G	ENSP00000494049.2:p.Asn342Lys	NON_SYNONYMOUS			0.000378853	0.000320895	0.00045223	0.000530928	0.000419873	0.000186369	0.00022588	0.000356373	0.000526869	0.000943361
221	SMARCB1	chr22	23833611	23833611	SNV	C	T	ENST00000644036.2:c.1026C>T	ENSP00000494049.2:p.Asn342=	SYNONYMOUS			0.000231902	0.000222124	0.00038031	0.000515962	0.000380698	7.13232e-05	7.69579e-05	0.000134257	0.000178661	0.000192426
222	SMARCB1	chr22	23833612	23833612	SNV	A	C	ENST00000644036.2:c.1027A>C	ENSP00000494049.2:p.Thr343Pro	NON_SYNONYMOUS			8.63089e-05	5.76538e-05	0.000139799	0.000291708	8.08607e-05	0.000111575	0.000139966	0.000261501	0.00063864	0.000315742
223	SMARCB1	chr22	23833612	23833612	SNV	A	G	ENST00000644036.2:c.1027A>G	ENSP00000494049.2:p.Thr343Ala	NON_SYNONYMOUS			0.000127019	9.56427e-05	0.000138307	0.000136673	0.000198887	0.000204492	0.000250843	0.000286273	0.000225743	0.00064565
224	SMARCB1	chr22	23833612	23833612	SNV	A	T	ENST00000644036.2:c.1027A>T	ENSP00000494049.2:p.Thr343Ser	NON_SYNONYMOUS			5.68604e-05	5.09499e-05	8.66117e-05	9.31641e-05	0.000103461	3.6968e-05	6.90093e-05	8.13181e-05	0.000101351	0.000201842
225	SMARCB1	chr22	23833613	23833613	SNV	C	A	ENST00000644036.2:c.1028C>A	ENSP00000494049.2:p.Thr343Lys	NON_SYNONYMOUS			0.000156095	0.000124246	0.000221653	0.000462162	9.64301e-05	4.61036e-05	5.67782e-05	0.000105934	0.000148997	5.06311e-05
226	SMARCB1	chr22	23833613	23833613	SNV	C	G	ENST00000644036.2:c.1028C>G	ENSP00000494049.2:p.Thr343Arg	NON_SYNONYMOUS			0.000126632	9.43019e-05	0.0001679	0.000193109	0.000319425	4.39805e-05	7.28377e-05	0.000116758	0.000138096	0.000517659
227	SMARCB1	chr22	23833613	23833613	SNV	C	T	ENST00000644036.2:c.1028C>T	ENSP00000494049.2:p.Thr343Met	NON_SYNONYMOUS	VCV000464320	Uncertain
228	SMARCB1	chr22	23833614	23833614	SNV	G	A	ENST00000644036.2:c.1029G>A	ENSP00000494049.2:p.Thr343=	SYNONYMOUS	VCV000568341	Likely benign
229	SMARCB1	chr22	23833614	23833614	SNV	G	C	ENST00000644036.2:c.1029G>C	ENSP00000494049.2:p.Thr343=	SYNONYMOUS			2.28649e-05	1.92179e-05	3.42418e-05	6.68767e-05	2.46098e-05	0.000100612	9.61982e-05	0.000191099	0.000222655	0.000215198
230	SMARCB1	chr22	23833614	23833614	SNV	G	T	ENST00000644036.2:c.1029G>T	ENSP00000494049.2:p.Thr343=	SYNONYMOUS	VCV000532980	Likely benign
231	SMARCB1	chr22	23833615	23833615	SNV	G	A	ENST00000644036.2:c.1030G>A	ENSP00000494049.2:p.Gly344Ser	NON_SYNONYMOUS
232	SMARCB1	chr22	23833615	23833615	SNV	G	C	ENST00000644036.2:c.1030G>C	ENSP00000494049.2:p.Gly344Arg	NON_SYNONYMOUS			1.93797e-05	1.65364e-05	2.11851e-05	2.65666e-05	8.53808e-06	0.000182964	0.000209309	0.000295105	0.000234895	0.000178565
233	SMARCB1	chr22	23833615	23833615	SNV	G	T	ENST00000644036.2:c.1030G>T	ENSP00000494049.2:p.Gly344Cys	NON_SYNONYMOUS			1.98577e-05	1.34079e-05	4.07014e-05	8.39007e-05	3.7668e-05	2.65167e-05	3.55163e-05	5.56594e-05	6.15883e-05	9.55495e-05
234	SMARCB1	chr22	23833616	23833616	SNV	G	A	ENST00000644036.2:c.1031G>A	ENSP00000494049.2:p.Gly344Asp	NON_SYNONYMOUS
235	SMARCB1	chr22	23833616	23833616	SNV	G	C	ENST00000644036.2:c.1031G>C	ENSP00000494049.2:p.Gly344Ala	NON_SYNONYMOUS			4.62936e-05	2.94973e-05	4.63491e-05	9.64868e-05	3.01344e-05	0.000461605	0.000397166	0.000540278	0.000853611	0.000601624
236	SMARCB1	chr22	23833616	23833616	SNV	G	T	ENST00000644036.2:c.1031G>T	ENSP00000494049.2:p.Gly344Val	NON_SYNONYMOUS			9.83553e-05	9.51958e-05	0.00014863	0.000211256	0.00010547	3.98935e-05	5.91254e-05	0.000113685	0.000138717	0.000116715
237	SMARCB1	chr22	23833617	23833617	SNV	C	A	ENST00000644036.2:c.1032C>A	ENSP00000494049.2:p.Gly344=	SYNONYMOUS			0.000162175	0.000123799	0.000221911	0.000213473	0.000149668	0.000162908	0.000172137	0.000266075	0.000282407	0.000252421
238	SMARCB1	chr22	23833617	23833617	SNV	C	G	ENST00000644036.2:c.1032C>G	ENSP00000494049.2:p.Gly344=	SYNONYMOUS			4.56388e-05	4.02236e-05	6.66013e-05	0.000171033	0.000151677	0	5.8934e-07	3.53407e-05	0.000121831	0.000144894
239	SMARCB1	chr22	23833617	23833617	SNV	C	T	ENST00000644036.2:c.1032C>T	ENSP00000494049.2:p.Gly344=	SYNONYMOUS	VCV000416325	Conflicting
240	SMARCB1	chr22	23833618	23833618	SNV	G	A	ENST00000644036.2:c.1033G>A	ENSP00000494049.2:p.Asp345Asn	NON_SYNONYMOUS	VCV000546230	Uncertain
241	SMARCB1	chr22	23833618	23833618	SNV	G	C	ENST00000644036.2:c.1033G>C	ENSP00000494049.2:p.Asp345His	NON_SYNONYMOUS			3.12895e-05	2.86034e-05	4.38246e-05	6.15908e-05	2.96322e-05	0.000243315	0.000208601	0.000244388	0.000237481	0.000167847
242	SMARCB1	chr22	23833618	23833618	SNV	G	T	ENST00000644036.2:c.1033G>T	ENSP00000494049.2:p.Asp345Tyr	NON_SYNONYMOUS	VCV000198781	Uncertain	4.5292e-05	4.15644e-05	7.48012e-05	7.01872e-05	0.00030938	7.56395e-05	8.14626e-05	0.000112608	0.000112507	0.000100753
243	SMARCB1	chr22	23833619	23833619	SNV	A	C	ENST00000644036.2:c.1034A>C	ENSP00000494049.2:p.Asp345Ala	NON_SYNONYMOUS			8.98142e-05	7.73186e-05	0.000144097	0.000145072	5.32375e-05	7.35144e-05	9.17406e-05	0.000164344	0.000282443	0.000289169
244	SMARCB1	chr22	23833619	23833619	SNV	A	G	ENST00000644036.2:c.1034A>G	ENSP00000494049.2:p.Asp345Gly	NON_SYNONYMOUS			7.79378e-05	7.19555e-05	0.000173054	0.000173186	0.000219479	0.000149112	0.000166337	0.000240789	0.00032647	0.000147701
245	SMARCB1	chr22	23833619	23833619	SNV	A	T	ENST00000644036.2:c.1034A>T	ENSP00000494049.2:p.Asp345Val	NON_SYNONYMOUS			0.000192372	0.000191285	0.00036406	0.000531898	0.000341021	3.34378e-06	1.91443e-05	4.322e-05	6.73478e-05	0.000172295
246	SMARCB1	chr22	23833620	23833620	SNV	T	A	ENST00000644036.2:c.1035T>A	ENSP00000494049.2:p.Asp345Glu	NON_SYNONYMOUS			0.000142911	0.000144358	0.000324491	0.0003733	0.000348555	4.70569e-05	9.03911e-05	0.000102348	0.000141482	0.000130495
247	SMARCB1	chr22	23833620	23833620	SNV	T	C	ENST00000644036.2:c.1035T>C	ENSP00000494049.2:p.Asp345=	SYNONYMOUS	VCV000822055	Likely benign	0.000239934	0.000216313	0.000267628	0.00023847	7.83495e-05	2.93166e-05	7.75827e-05	9.74193e-05	0.000268794	0.00042089	-0.164187
248	SMARCB1	chr22	23833620	23833620	SNV	T	G	ENST00000644036.2:c.1035T>G	ENSP00000494049.2:p.Asp345Glu	NON_SYNONYMOUS			3.25467e-05	2.27934e-05	3.56141e-05	4.92279e-05	2.41075e-05	1.27279e-05	4.36352e-05	0.000102453	0.000142108	0.000130696
249	SMARCB1	chr22	23833621	23833621	SNV	G	A	ENST00000644036.2:c.1036G>A	ENSP00000494049.2:p.Ala346Thr	NON_SYNONYMOUS
250	SMARCB1	chr22	23833621	23833621	SNV	G	C	ENST00000644036.2:c.1036G>C	ENSP00000494049.2:p.Ala346Pro	NON_SYNONYMOUS			4.64743e-06	5.36314e-06	1.35947e-05	1.39527e-05	2.56143e-05	0	1.49268e-05	1.0288e-05	8.45077e-06	0
251	SMARCB1	chr22	23833621	23833621	SNV	G	T	ENST00000644036.2:c.1036G>T	ENSP00000494049.2:p.Ala346Ser	NON_SYNONYMOUS			4.00877e-06	0	4.5444e-06	3.20368e-06	2.5112e-06	1.38163e-05	2.51358e-05	1.93176e-05	3.10417e-05	3.17707e-05
252	SMARCB1	chr22	23833622	23833622	SNV	C	A	ENST00000644036.2:c.1037C>A	ENSP00000494049.2:p.Ala346Glu	NON_SYNONYMOUS			1.16835e-05	8.04471e-06	2.66844e-05	6.27257e-05	4.16859e-05	0	0	2.84815e-06	0.000104961	0.00013114
253	SMARCB1	chr22	23833622	23833622	SNV	C	G	ENST00000644036.2:c.1037C>G	ENSP00000494049.2:p.Ala346Gly	NON_SYNONYMOUS			1.84237e-05	3.66481e-05	3.01969e-05	6.48506e-05	4.52016e-05	5.49308e-06	3.10655e-05	4.74585e-05	6.60498e-05	6.79423e-05
254	SMARCB1	chr22	23833622	23833622	SNV	C	T	ENST00000644036.2:c.1037C>T	ENSP00000494049.2:p.Ala346Val	NON_SYNONYMOUS	VCV001063816	Uncertain
255	SMARCB1	chr22	23833623	23833623	SNV	G	A	ENST00000644036.2:c.1038G>A	ENSP00000494049.2:p.Ala346=	SYNONYMOUS	VCV000486498	Likely benign
256	SMARCB1	chr22	23833623	23833623	SNV	G	C	ENST00000644036.2:c.1038G>C	ENSP00000494049.2:p.Ala346=	SYNONYMOUS			0.000361997	0.000444694	0.000646939	0.000591069	0.001457	8.65599e-05	0.000112303	0.000163975	0.000206859	0.000272191
257	SMARCB1	chr22	23833623	23833623	SNV	G	T	ENST00000644036.2:c.1038G>T	ENSP00000494049.2:p.Ala346=	SYNONYMOUS			0.000100224	0.000130503	0.000154964	0.000255204	0.000130582	0	0	0	9.34818e-06	0
258	SMARCB1	chr22	23833624	23833624	SNV	G	A	ENST00000644036.2:c.1039G>A	ENSP00000494049.2:p.Asp347Asn	NON_SYNONYMOUS
259	SMARCB1	chr22	23833624	23833624	SNV	G	C	ENST00000644036.2:c.1039G>C	ENSP00000494049.2:p.Asp347His	NON_SYNONYMOUS			4.12872e-05	3.44135e-05	8.06959e-05	0.000134347	0.000138116	9.79207e-05	0.000109565	0.000166267	0.000133397	9.32243e-05
260	SMARCB1	chr22	23833624	23833624	SNV	G	T	ENST00000644036.2:c.1039G>T	ENSP00000494049.2:p.Asp347Tyr	NON_SYNONYMOUS			0.000333779	0.000321789	0.000437624	0.000464934	0.000487173	2.9626e-05	5.87376e-05	8.96523e-05	0.000116997	9.63251e-05	0.62911
261	SMARCB1	chr22	23833625	23833625	SNV	A	C	ENST00000644036.2:c.1040A>C	ENSP00000494049.2:p.Asp347Ala	NON_SYNONYMOUS			0.00130245	0.00133587	0.00112175	0.000674562	0.000680536	0.000226242	0.000249516	0.000266585	0.000199672	0.000111364	-0.478843	-0.35186	0.0239127	0.999999	FALSE
262	SMARCB1	chr22	23833625	23833625	SNV	A	G	ENST00000644036.2:c.1040A>G	ENSP00000494049.2:p.Asp347Gly	NON_SYNONYMOUS			0.000433239	0.000480001	0.000542164	0.000463418	0.000406815	4.7208e-05	6.21954e-05	8.8992e-05	0.000192786	9.22333e-05
263	SMARCB1	chr22	23833625	23833625	SNV	A	T	ENST00000644036.2:c.1040A>T	ENSP00000494049.2:p.Asp347Val	NON_SYNONYMOUS			0.000137267	0.000181006	0.000287592	0.000273913	0.000575065	6.55701e-06	1.63702e-05	2.68437e-05	2.45403e-05	4.03926e-05
264	SMARCB1	chr22	23833626	23833626	SNV	C	A	ENST00000644036.2:c.1041C>A	ENSP00000494049.2:p.Asp347Glu	NON_SYNONYMOUS			0.000258993	0.000332068	0.000449301	0.000436871	0.000590635	3.31671e-05	6.28526e-05	0.000106957	0.000122362	0.000139899
265	SMARCB1	chr22	23833626	23833626	SNV	C	G	ENST00000644036.2:c.1041C>G	ENSP00000494049.2:p.Asp347Glu	NON_SYNONYMOUS			0.00162771	0.00144715	0.00169783	0.00123889	0.001345	0.000217025	0.000210193	0.000327714	0.000311366	0.000428299	-0.190213	0.16096	0.404538	0.999999	FALSE
266	SMARCB1	chr22	23833626	23833626	SNV	C	T	ENST00000644036.2:c.1041C>T	ENSP00000494049.2:p.Asp347=	SYNONYMOUS			0.000247213	0.000255196	0.000412512	0.000410007	0.000528859	8.37642e-06	1.14248e-05	2.1299e-05	3.78043e-05	8.03668e-05
267	SMARCB1	chr22	23833627	23833627	SNV	C	A	ENST00000644036.2:c.1042C>A	ENSP00000494049.2:p.Gln348Lys	NON_SYNONYMOUS			0.000120559	0.000137207	0.000259847	0.0003322	0.000268196	3.26675e-07	0	1.1494e-05	6.54996e-07	2.48271e-05
268	SMARCB1	chr22	23833627	23833627	SNV	C	G	ENST00000644036.2:c.1042C>G	ENSP00000494049.2:p.Gln348Glu	NON_SYNONYMOUS	VCV002110680	Uncertain	0.000420559	0.000382124	0.000395834	0.000237984	0.000914077	5.55316e-05	6.58201e-05	8.86851e-05	8.49951e-05	0.000245261	-0.540425	-0.595746	1.54062	0.999999	FALSE
269	SMARCB1	chr22	23833627	23833627	SNV	C	T	ENST00000644036.2:c.1042C>T	ENSP00000494049.2:p.Gln348Ter	STOP_GAINED			0.000480405	0.000514415	0.000767288	0.000827479	0.000657432	8.95802e-06	7.9409e-06	2.66723e-05	4.1088e-05	3.2355e-05
270	SMARCB1	chr22	23833628	23833628	SNV	A	C	ENST00000644036.2:c.1043A>C	ENSP00000494049.2:p.Gln348Pro	NON_SYNONYMOUS			0.00041979	0.0004657	0.0006658	0.000716099	0.00060972	3.64803e-06	2.67472e-05	7.41823e-05	0.000132729	0.000110795
271	SMARCB1	chr22	23833628	23833628	SNV	A	G	ENST00000644036.2:c.1043A>G	ENSP00000494049.2:p.Gln348Arg	NON_SYNONYMOUS			0.000379853	0.000416537	0.000684974	0.000908261	0.00123501	4.26356e-05	5.27983e-05	0.000127771	0.000234242	0.000588845
272	SMARCB1	chr22	23833628	23833628	SNV	A	T	ENST00000644036.2:c.1043A>T	ENSP00000494049.2:p.Gln348Leu	NON_SYNONYMOUS			0.000547352	0.000598884	0.000911819	0.00134304	0.00240021	3.91363e-05	5.65659e-05	9.21004e-05	0.00020454	0.000459038
273	SMARCB1	chr22	23833629	23833629	SNV	G	A	ENST00000644036.2:c.1044G>A	ENSP00000494049.2:p.Gln348=	SYNONYMOUS
274	SMARCB1	chr22	23833629	23833629	SNV	G	C	ENST00000644036.2:c.1044G>C	ENSP00000494049.2:p.Gln348His	NON_SYNONYMOUS			0.000758083	0.000780337	0.00131341	0.00156326	0.00137564	5.88639e-05	7.82774e-05	0.000114458	0.000142225	0.000126213
275	SMARCB1	chr22	23833629	23833629	SNV	G	T	ENST00000644036.2:c.1044G>T	ENSP00000494049.2:p.Gln348His	NON_SYNONYMOUS			0.000698919	0.000734751	0.00103727	0.0010079	0.00203658	8.00818e-05	0.000113217	0.000160249	0.000207348	0.000277364
276	SMARCB1	chr22	23833630	23833630	SNV	T	A	ENST00000644036.2:c.1045T>A	ENSP00000494049.2:p.Trp349Arg	NON_SYNONYMOUS			0.000600663	0.000575197	0.00103605	0.00174144	0.000843261	3.88337e-06	3.87324e-05	9.14308e-05	0.000247118	8.56844e-05
277	SMARCB1	chr22	23833630	23833630	SNV	T	C	ENST00000644036.2:c.1045T>C	ENSP00000494049.2:p.Trp349Arg	NON_SYNONYMOUS			0.000378002	0.000339219	0.00052797	0.000796778	0.000237057	4.62415e-05	5.6221e-05	0.000109203	0.000227771	0.000159992	0.417204
278	SMARCB1	chr22	23833630	23833630	SNV	T	G	ENST00000644036.2:c.1045T>G	ENSP00000494049.2:p.Trp349Gly	NON_SYNONYMOUS			0.000404008	0.000429051	0.000603249	0.000552655	0.000450509	4.65644e-05	6.07391e-05	0.000104384	0.000126835	0.000451838
279	SMARCB1	chr22	23833631	23833631	SNV	G	A	ENST00000644036.2:c.1046G>A	ENSP00000494049.2:p.Trp349Ter	STOP_GAINED			0.000111052	0.000127375	0.000226078	0.00036487	0.000707154	0	0	0	2.64774e-06	1.78468e-06
280	SMARCB1	chr22	23833631	23833631	SNV	G	C	ENST00000644036.2:c.1046G>C	ENSP00000494049.2:p.Trp349Ser	NON_SYNONYMOUS			0.000444098	0.000501901	0.000754356	0.00104425	0.00160817	2.14559e-05	5.77026e-05	8.96753e-05	0.000170837	0.000346758
281	SMARCB1	chr22	23833631	23833631	SNV	G	T	ENST00000644036.2:c.1046G>T	ENSP00000494049.2:p.Trp349Leu	NON_SYNONYMOUS			0.000426747	0.000526482	0.000790914	0.000756002	0.00128574	4.82305e-05	7.32823e-05	0.000118486	0.000145955	0.00017498
282	SMARCB1	chr22	23833632	23833632	SNV	G	A	ENST00000644036.2:c.1047G>A	ENSP00000494049.2:p.Trp349Ter	STOP_GAINED			0.000442084	0.000513968	0.000802446	0.000837821	0.000955763	0	0	1.77545e-06	1.18442e-05	4.17912e-05
283	SMARCB1	chr22	23833632	23833632	SNV	G	C	ENST00000644036.2:c.1047G>C	ENSP00000494049.2:p.Trp349Cys	NON_SYNONYMOUS			0.000589743	0.000643577	0.000960201	0.00106892	0.0023545	1.21754e-05	4.69736e-05	6.63013e-05	0.00014443	0.000463048
284	SMARCB1	chr22	23833632	23833632	SNV	G	T	ENST00000644036.2:c.1047G>T	ENSP00000494049.2:p.Trp349Cys	NON_SYNONYMOUS			0.000639963	0.000655644	0.000676585	0.000498986	0.000214959	0.000237791	0.000257487	0.000345088	0.000303469	0.000150008	0.0986904	-0.0777416	-0.460105	0.898062	FALSE
285	SMARCB1	chr22	23833633	23833633	SNV	T	A	ENST00000644036.2:c.1048T>A	ENSP00000494049.2:p.Cys350Ser	NON_SYNONYMOUS			0.000276728	0.000244023	0.00037383	0.000478424	0.000511783	6.89319e-06	2.70405e-05	4.41928e-05	6.4108e-05	0.000106755
286	SMARCB1	chr22	23833633	23833633	SNV	T	C	ENST00000644036.2:c.1048T>C	ENSP00000494049.2:p.Cys350Arg	NON_SYNONYMOUS			0.000621679	0.000579219	0.000592207	0.00038901	0.000523837	8.77874e-05	9.77303e-05	0.00013384	0.000266044	0.00010536	-1.05752	-0.396976	0.57084	0.999999	FALSE
287	SMARCB1	chr22	23833633	23833633	SNV	T	G	ENST00000644036.2:c.1048T>G	ENSP00000494049.2:p.Cys350Gly	NON_SYNONYMOUS			0.000758009	0.000708382	0.000852702	0.00066829	0.000921109	9.5608e-05	0.000114817	0.000167225	0.000174249	0.000292419	0.782244	-0.187959	1.38604	0.999999	FALSE
288	SMARCB1	chr22	23833634	23833634	SNV	G	A	ENST00000644036.2:c.1049G>A	ENSP00000494049.2:p.Cys350Tyr	NON_SYNONYMOUS
289	SMARCB1	chr22	23833634	23833634	SNV	G	C	ENST00000644036.2:c.1049G>C	ENSP00000494049.2:p.Cys350Ser	NON_SYNONYMOUS			0.000377414	0.000425029	0.000586517	0.000664077	0.000481146	6.33984e-06	4.00156e-05	5.12864e-05	5.96566e-05	9.1282e-05
290	SMARCB1	chr22	23833634	23833634	SNV	G	T	ENST00000644036.2:c.1049G>T	ENSP00000494049.2:p.Cys350Phe	NON_SYNONYMOUS			0.000963834	0.0010047	0.00104445	0.000931967	0.00261818	0.000220401	0.000229828	0.000279696	0.000223323	0.000380664
291	SMARCB1	chr22	23833635	23833635	SNV	C	A	ENST00000644036.2:c.1050C>A	ENSP00000494049.2:p.Cys350Ter	STOP_GAINED			0.000517621	0.000514862	0.000730189	0.000708799	0.000801073	0	7.47651e-06	1.74845e-06	3.56775e-05	0.000150184
292	SMARCB1	chr22	23833635	23833635	SNV	C	G	ENST00000644036.2:c.1050C>G	ENSP00000494049.2:p.Cys350Trp	NON_SYNONYMOUS			0.00123475	0.00119866	0.0010827	0.000589109	0.000525846	0.000256062	0.000279634	0.000284031	0.00020859	0.000121135	-0.566279	-0.745209	-0.630753	0.75477	FALSE
293	SMARCB1	chr22	23833635	23833635	SNV	C	T	ENST00000644036.2:c.1050C>T	ENSP00000494049.2:p.Cys350=	SYNONYMOUS													0.274589	0.848433	-0.518628	0.868091	FALSE
294	SMARCB1	chr22	23833636	23833636	SNV	C	A	ENST00000644036.2:c.1051C>A	ENSP00000494049.2:p.Pro351Thr	NON_SYNONYMOUS			0.000218823	0.000293185	0.000435009	0.000660854	0.000847782	6.55145e-05	8.1892e-05	0.00012249	0.0001318	0.000134493
295	SMARCB1	chr22	23833636	23833636	SNV	C	G	ENST00000644036.2:c.1051C>G	ENSP00000494049.2:p.Pro351Ala	NON_SYNONYMOUS			0.00124823	0.00127598	0.00141852	0.00119662	0.000837737	0.00013216	0.000152321	0.000244827	0.0002547	0.000141551	0.554873	-0.170042	-1.15827	0.30258	FALSE
296	SMARCB1	chr22	23833636	23833636	SNV	C	T	ENST00000644036.2:c.1051C>T	ENSP00000494049.2:p.Pro351Ser	NON_SYNONYMOUS
297	SMARCB1	chr22	23833637	23833637	SNV	C	A	ENST00000644036.2:c.1052C>A	ENSP00000494049.2:p.Pro351Gln	NON_SYNONYMOUS			0.000171454	0.000223464	0.000341465	0.000575749	0.000796051	0	1.92653e-06	3.09975e-05	5.36448e-05	9.28878e-05
298	SMARCB1	chr22	23833637	23833637	SNV	C	G	ENST00000644036.2:c.1052C>G	ENSP00000494049.2:p.Pro351Arg	NON_SYNONYMOUS			0.00118066	0.00100157	0.00162832	0.00232554	0.00230679	0.000115388	0.000139151	0.000309192	0.000726473	0.000450711	0.51887	1.74239	2.75307	0.999999	FALSE
299	SMARCB1	chr22	23833637	23833637	SNV	C	T	ENST00000644036.2:c.1052C>T	ENSP00000494049.2:p.Pro351Leu	NON_SYNONYMOUS	VCV000850717	Uncertain	0.000252978	0.000298101	0.00043323	0.000710166	0.000909055	9.41262e-06	1.60486e-05	5.20348e-05	9.79108e-05	7.51387e-05
300	SMARCB1	chr22	23833638	23833638	SNV	A	C	ENST00000644036.2:c.1053A>C	ENSP00000494049.2:p.Pro351=	SYNONYMOUS			0.0013204	0.00127553	0.0014777	0.00120782	0.00171214	5.14898e-05	0.00014782	0.000231025	0.000228231	0.000288046	0.164187	-0.181862	0.657175	0.999999	FALSE
301	SMARCB1	chr22	23833638	23833638	SNV	A	G	ENST00000644036.2:c.1053A>G	ENSP00000494049.2:p.Pro351=	SYNONYMOUS			0.000503992	0.000598884	0.000886362	0.00126615	0.000865862	1.51386e-05	3.42475e-05	5.04678e-05	9.24812e-05	4.06031e-05
302	SMARCB1	chr22	23833638	23833638	SNV	A	T	ENST00000644036.2:c.1053A>T	ENSP00000494049.2:p.Pro351=	SYNONYMOUS			0.000726209	0.000766036	0.00137678	0.0016736	0.00184423	4.96859e-05	9.16035e-05	0.000148059	0.000278517	0.000518996
303	SMARCB1	chr22	23833639	23833639	SNV	C	A	ENST00000644036.2:c.1054C>A	ENSP00000494049.2:p.Leu352Met	NON_SYNONYMOUS			0.000190865	0.000236425	0.000338177	0.00063639	0.000330474	4.22674e-05	3.55804e-05	8.0388e-05	9.10243e-05	9.93373e-05
304	SMARCB1	chr22	23833639	23833639	SNV	C	G	ENST00000644036.2:c.1054C>G	ENSP00000494049.2:p.Leu352Val	NON_SYNONYMOUS			0.000703568	0.000738326	0.000692327	0.000426979	0.000238564	0.000104091	0.000113009	0.00013766	9.65396e-05	7.30705e-05	-1.64733	-0.594234	-0.960095	0.441169	FALSE
305	SMARCB1	chr22	23833639	23833639	SNV	C	T	ENST00000644036.2:c.1054C>T	ENSP00000494049.2:p.Leu352=	SYNONYMOUS			0.00023329	0.000255196	0.000385991	0.000373582	0.000111497	0	0	0	0	0
306	SMARCB1	chr22	23833640	23833640	SNV	T	A	ENST00000644036.2:c.1055T>A	ENSP00000494049.2:p.Leu352Gln	NON_SYNONYMOUS			0.00100555	0.00102034	0.00136508	0.000991718	0.000809109	6.03266e-05	0.000114403	0.000121131	0.000138894	0.000154632
307	SMARCB1	chr22	23833640	23833640	SNV	T	C	ENST00000644036.2:c.1055T>C	ENSP00000494049.2:p.Leu352Pro	NON_SYNONYMOUS			0.00151537	0.00142526	0.00218335	0.00205367	0.000884445	0.000284832	0.0003059	0.000605621	0.000790646	0.000289906	1.14285	0.545051	0.335616	0.999999	FALSE
308	SMARCB1	chr22	23833640	23833640	SNV	T	G	ENST00000644036.2:c.1055T>G	ENSP00000494049.2:p.Leu352Arg	NON_SYNONYMOUS			0.000953367	0.000953746	0.00119359	0.000693179	0.0019718	7.76696e-05	0.000103438	0.000146588	0.000114918	0.000381689	-0.819841	-0.498935
309	SMARCB1	chr22	23833641	23833641	SNV	G	A	ENST00000644036.2:c.1056G>A	ENSP00000494049.2:p.Leu352=	SYNONYMOUS
310	SMARCB1	chr22	23833641	23833641	SNV	G	C	ENST00000644036.2:c.1056G>C	ENSP00000494049.2:p.Leu352=	SYNONYMOUS			0.000730956	0.000779443	0.00107016	0.00105948	0.000892983	5.10205e-05	0.000107915	0.000139681	0.000192013	0.000257202
311	SMARCB1	chr22	23833641	23833641	SNV	G	T	ENST00000644036.2:c.1056G>T	ENSP00000494049.2:p.Leu352=	SYNONYMOUS			3.59169e-05	3.53074e-05	4.56028e-05	3.05415e-05	2.91299e-05	0.000351978	0.000557315	0.000229667	0.0002736	0.000128797
312	SMARCB1	chr22	23833642	23833642	SNV	C	A	ENST00000644036.2:c.1057C>A	ENSP00000494049.2:p.Leu353Met	NON_SYNONYMOUS			0.000201196	0.000177878	0.000171912	0.00019035	5.97666e-05	0.000161481	0.000163522	0.000210267	0.000152467	0.000163698		0.691573
313	SMARCB1	chr22	23833642	23833642	SNV	C	G	ENST00000644036.2:c.1057C>G	ENSP00000494049.2:p.Leu353Val	NON_SYNONYMOUS			5.27914e-05	5.49722e-05	8.08599e-05	0.000104463	4.72106e-05	1.58362e-06	4.47726e-06	1.21517e-05	2.88955e-05	4.47821e-05
314	SMARCB1	chr22	23833642	23833642	SNV	C	T	ENST00000644036.2:c.1057C>T	ENSP00000494049.2:p.Leu353=	SYNONYMOUS
315	SMARCB1	chr22	23833643	23833643	SNV	T	A	ENST00000644036.2:c.1058T>A	ENSP00000494049.2:p.Leu353Gln	NON_SYNONYMOUS			1.37107e-05	1.2514e-05	1.54828e-05	2.20049e-05	5.52464e-06	1.61414e-05	1.52681e-05	2.47624e-05	6.68665e-05	2.24627e-05
316	SMARCB1	chr22	23833643	23833643	SNV	T	C	ENST00000644036.2:c.1058T>C	ENSP00000494049.2:p.Leu353Pro	NON_SYNONYMOUS			3.2844e-06	3.1285e-06	4.48943e-06	4.55212e-06	5.0224e-07	0	0	0	0	0
317	SMARCB1	chr22	23833643	23833643	SNV	T	G	ENST00000644036.2:c.1058T>G	ENSP00000494049.2:p.Leu353Arg	NON_SYNONYMOUS			5.43205e-06	4.02236e-06	2.24472e-06	5.60523e-06	2.00896e-06	2.59378e-05	5.19427e-05	5.84544e-05	6.1825e-05	3.07784e-05
318	SMARCB1	chr22	23833644	23833644	SNV	G	A	ENST00000644036.2:c.1059G>A	ENSP00000494049.2:p.Leu353=	SYNONYMOUS	VCV000578275	Conflicting
319	SMARCB1	chr22	23833644	23833644	SNV	G	C	ENST00000644036.2:c.1059G>C	ENSP00000494049.2:p.Leu353=	SYNONYMOUS			2.53995e-06	1.78771e-06	4.5389e-06	3.07337e-06	5.0224e-07	5.27738e-05	7.93586e-05	0.000149778	0.000184091	0.000180287
320	SMARCB1	chr22	23833644	23833644	SNV	G	T	ENST00000644036.2:c.1059G>T	ENSP00000494049.2:p.Leu353=	SYNONYMOUS			2.96855e-05	3.84359e-05	6.06464e-05	0.000105621	3.01344e-05	8.75546e-06	7.21862e-06	5.16661e-06	9.92201e-06	5.1419e-06
321	SMARCB1	chr22	23833645	23833645	SNV	G	A	ENST00000644036.2:c.1060G>A	ENSP00000494049.2:p.Glu354Lys	NON_SYNONYMOUS			3.67671e-06	3.57543e-06	7.02516e-06	1.64248e-05	8.53808e-06	5.79226e-06	9.91071e-06	8.02033e-06	9.67383e-06	4.20278e-07
322	SMARCB1	chr22	23833645	23833645	SNV	G	C	ENST00000644036.2:c.1060G>C	ENSP00000494049.2:p.Glu354Gln	NON_SYNONYMOUS			4.52157e-06	8.93857e-07	2.04715e-06	5.35905e-06	1.00448e-06	2.51727e-05	4.54706e-05	5.95018e-05	6.81306e-05	5.04017e-05
323	SMARCB1	chr22	23833645	23833645	SNV	G	T	ENST00000644036.2:c.1060G>T	ENSP00000494049.2:p.Glu354Ter	STOP_GAINED			1.29917e-05	1.29609e-05	2.48238e-05	5.33165e-05	1.20538e-05	2.58702e-06	3.89548e-06	7.80944e-06	1.58968e-05	4.30542e-05
324	SMARCB1	chr22	23833646	23833646	SNV	A	C	ENST00000644036.2:c.1061A>C	ENSP00000494049.2:p.Glu354Ala	NON_SYNONYMOUS			5.58337e-07	0	8.23256e-07	1.72974e-06	5.0224e-07	7.29752e-06	5.90328e-06	2.02009e-05	3.16608e-05	1.94114e-05
325	SMARCB1	chr22	23833646	23833646	SNV	A	G	ENST00000644036.2:c.1061A>G	ENSP00000494049.2:p.Glu354Gly	NON_SYNONYMOUS	VCV001780323	Uncertain	1.16487e-05	1.16201e-05	1.83037e-05	2.07964e-05	4.52016e-06	6.6059e-07	0	0	0	0
326	SMARCB1	chr22	23833646	23833646	SNV	A	T	ENST00000644036.2:c.1061A>T	ENSP00000494049.2:p.Glu354Val	NON_SYNONYMOUS			2.28248e-05	1.65364e-05	2.85834e-05	2.85426e-05	1.70762e-05	0	0	0	0	0.000227153
327	SMARCB1	chr22	23833647	23833647	SNV	G	A	ENST00000644036.2:c.1062G>A	ENSP00000494049.2:p.Glu354=	SYNONYMOUS	VCV001908843	Likely benign	1.98162e-06	2.23464e-06	3.49609e-06	1.38668e-05	1.50672e-06	1.09612e-06	0	0	5.16818e-06	1.40127e-06
328	SMARCB1	chr22	23833647	23833647	SNV	G	C	ENST00000644036.2:c.1062G>C	ENSP00000494049.2:p.Glu354Asp	NON_SYNONYMOUS			7.29317e-06	2.23464e-06	5.77379e-06	8.0618e-06	4.52016e-06	4.97539e-06	3.80638e-06	1.79636e-05	2.68352e-05	3.63485e-05
329	SMARCB1	chr22	23833647	23833647	SNV	G	T	ENST00000644036.2:c.1062G>T	ENSP00000494049.2:p.Glu354Asp	NON_SYNONYMOUS			2.49979e-06	8.93857e-07	2.8814e-06	5.00871e-06	1.50672e-06	3.09416e-06	6.43264e-06	2.00133e-06	1.15744e-06	0
330	SMARCB1	chr22	23833648	23833648	SNV	A	C	ENST00000644036.2:c.1063A>C	ENSP00000494049.2:p.Thr355Pro	NON_SYNONYMOUS			1.73526e-06	0	1.02083e-06	3.61488e-06	2.5112e-06	1.3547e-06	2.22856e-06	1.82396e-06	7.98205e-07	1.12941e-05
331	SMARCB1	chr22	23833648	23833648	SNV	A	G	ENST00000644036.2:c.1063A>G	ENSP00000494049.2:p.Thr355Ala	NON_SYNONYMOUS			1.14881e-05	6.70393e-06	1.64596e-05	0.000207553	2.00896e-06	0	0	0	9.98755e-05	0
332	SMARCB1	chr22	23833648	23833648	SNV	A	T	ENST00000644036.2:c.1063A>T	ENSP00000494049.2:p.Thr355Ser	NON_SYNONYMOUS			6.15641e-06	5.81007e-06	4.72548e-06	1.08484e-05	1.75784e-05	2.75357e-06	0	2.17615e-06	0	0
333	SMARCB1	chr22	23833649	23833649	SNV	C	A	ENST00000644036.2:c.1064C>A	ENSP00000494049.2:p.Thr355Asn	NON_SYNONYMOUS			2.06918e-05	2.32403e-05	3.10697e-05	5.42532e-05	1.20538e-05	2.92488e-06	6.7251e-06	3.46967e-06	2.39626e-06	0
334	SMARCB1	chr22	23833649	23833649	SNV	C	G	ENST00000644036.2:c.1064C>G	ENSP00000494049.2:p.Thr355Ser	NON_SYNONYMOUS			2.08177e-05	1.51956e-05	3.25186e-05	3.18013e-05	4.06815e-05	0	0	0	0	0
335	SMARCB1	chr22	23833649	23833649	SNV	C	T	ENST00000644036.2:c.1064C>T	ENSP00000494049.2:p.Thr355Ile	NON_SYNONYMOUS			8.59058e-06	1.07263e-05	1.68767e-05	5.91828e-05	7.5336e-06	0	0	0	0	0
336	SMARCB1	chr22	23833650	23833650	SNV	T	A	ENST00000644036.2:c.1065T>A	ENSP00000494049.2:p.Thr355=	SYNONYMOUS			2.89209e-06	4.91621e-06	6.78911e-06	1.99345e-05	4.52016e-06	0	0	0	0	0
337	SMARCB1	chr22	23833650	23833650	SNV	T	C	ENST00000644036.2:c.1065T>C	ENSP00000494049.2:p.Thr355=	SYNONYMOUS			1.98162e-06	8.93857e-07	2.65085e-06	1.15405e-05	1.00448e-06	0	0	0	0	0
339	SMARCB1	chr22	23833651	23833651	SNV	C	A	ENST00000644036.2:c.1066C>A	ENSP00000494049.2:p.Leu356Met	NON_SYNONYMOUS			7.64531e-07	1.78771e-06	2.8814e-06	5.85036e-06	1.00448e-06	3.07416e-07	0	1.59515e-06	1.87914e-06	1.36453e-06
340	SMARCB1	chr22	23833651	23833651	SNV	C	G	ENST00000644036.2:c.1066C>G	ENSP00000494049.2:p.Leu356Val	NON_SYNONYMOUS			3.72224e-07	0	1.83309e-06	2.45539e-05	5.0224e-07	0	0	0	0	0
341	SMARCB1	chr22	23833651	23833651	SNV	C	T	ENST00000644036.2:c.1066C>T	ENSP00000494049.2:p.Leu356=	SYNONYMOUS			2.06194e-07	0	4.17125e-07	1.21333e-06	0	2.72683e-06	0	0	0	0
342	SMARCB1	chr22	23833652	23833652	SNV	T	A	ENST00000644036.2:c.1067T>A	ENSP00000494049.2:p.Leu356Gln	NON_SYNONYMOUS			7.64531e-07	2.68157e-06	1.22389e-06	7.249e-06	0	0	0	2.26882e-06	0	0
343	SMARCB1	chr22	23833652	23833652	SNV	T	C	ENST00000644036.2:c.1067T>C	ENSP00000494049.2:p.Leu356Pro	NON_SYNONYMOUS
344	SMARCB1	chr22	23833652	23833652	SNV	T	G	ENST00000644036.2:c.1067T>G	ENSP00000494049.2:p.Leu356Arg	NON_SYNONYMOUS			2.0874e-06	0	1.84408e-06	1.23736e-05	0	9.72121e-06	1.99352e-05	2.28263e-05	2.30965e-05	2.60866e-06
345	SMARCB1	chr22	23833653	23833653	SNV	G	A	ENST00000644036.2:c.1068G>A	ENSP00000494049.2:p.Leu356=	SYNONYMOUS			0	0	0	1.80504e-07	0	0	0	0	0	0
346	SMARCB1	chr22	23833653	23833653	SNV	G	C	ENST00000644036.2:c.1068G>C	ENSP00000494049.2:p.Leu356=	SYNONYMOUS			4.04893e-06	1.78771e-06	1.43795e-06	6.10135e-06	2.00896e-06	1.40967e-06	0	2.52338e-06	0	1.1873e-05
347	SMARCB1	chr22	23833653	23833653	SNV	G	T	ENST00000644036.2:c.1068G>T	ENSP00000494049.2:p.Leu356=	SYNONYMOUS			5.58337e-07	8.93857e-07	2.08562e-07	2.58206e-06	1.10493e-05	8.6415e-07	0	8.85398e-07	0	0
348	SMARCB1	chr22	23833654	23833654	SNV	A	C	ENST00000644036.2:c.1069A>C	ENSP00000494049.2:p.Thr357Pro	NON_SYNONYMOUS			1.86112e-07	8.93857e-07	2.08562e-07	5.94114e-06	5.0224e-07	1.73656e-06	5.68778e-07	1.2963e-08	2.94481e-06	2.93569e-07
349	SMARCB1	chr22	23833654	23833654	SNV	A	G	ENST00000644036.2:c.1069A>G	ENSP00000494049.2:p.Thr357Ala	NON_SYNONYMOUS	VCV001782663	Uncertain
350	SMARCB1	chr22	23833654	23833654	SNV	A	T	ENST00000644036.2:c.1069A>T	ENSP00000494049.2:p.Thr357Ser	NON_SYNONYMOUS			7.44449e-07	4.46929e-07	1.02083e-06	2.20076e-06	0	0	0	7.52686e-08	0	0
351	SMARCB1	chr22	23833655	23833655	SNV	C	A	ENST00000644036.2:c.1070C>A	ENSP00000494049.2:p.Thr357Lys	NON_SYNONYMOUS			2.51987e-06	1.78771e-06	5.55423e-06	1.25888e-05	1.35605e-05	5.68433e-06	5.77518e-06	8.51109e-06	4.11108e-06	4.42749e-05
353	SMARCB1	chr22	23833655	23833655	SNV	C	T	ENST00000644036.2:c.1070C>T	ENSP00000494049.2:p.Thr357Ile	NON_SYNONYMOUS	VCV000580796	Likely pathogenic
354	SMARCB1	chr22	23833656	23833656	SNV	A	C	ENST00000644036.2:c.1071A>C	ENSP00000494049.2:p.Thr357=	SYNONYMOUS	VCV001783425	Likely benign	4.12389e-07	0	0	0	0	0	0	0	0	0
355	SMARCB1	chr22	23833656	23833656	SNV	A	G	ENST00000644036.2:c.1071A>G	ENSP00000494049.2:p.Thr357=	SYNONYMOUS			1.73526e-06	1.34079e-06	3.28203e-06	4.75291e-06	2.5112e-06	0	0	0	0	0
356	SMARCB1	chr22	23833656	23833656	SNV	A	T	ENST00000644036.2:c.1071A>T	ENSP00000494049.2:p.Thr357=	SYNONYMOUS			3.72224e-07	1.78771e-06	3.89672e-06	1.62694e-05	3.01344e-05	4.07025e-06	0	0	3.10482e-06	4.9866e-05
357	SMARCB1	chr22	23833657	23833657	SNV	G	A	ENST00000644036.2:c.1072G>A	ENSP00000494049.2:p.Asp358Asn	NON_SYNONYMOUS			0	0	0	0	0	0	0	0	0	0
358	SMARCB1	chr22	23833657	23833657	SNV	G	C	ENST00000644036.2:c.1072G>C	ENSP00000494049.2:p.Asp358His	NON_SYNONYMOUS			3.92307e-07	0	2.03066e-07	1.39864e-06	0	3.08822e-06	8.1197e-07	4.33815e-06	2.90441e-06	2.35317e-06
359	SMARCB1	chr22	23833657	23833657	SNV	G	T	ENST00000644036.2:c.1072G>T	ENSP00000494049.2:p.Asp358Tyr	NON_SYNONYMOUS			0	0	0	8.77419e-07	0	0	0	0	0	0
360	SMARCB1	chr22	23833658	23833658	SNV	A	C	ENST00000644036.2:c.1073A>C	ENSP00000494049.2:p.Asp358Ala	NON_SYNONYMOUS			0	0	0	0	0	4.76932e-06	5.38062e-06	3.68209e-06	3.18817e-06	2.71774e-05
361	SMARCB1	chr22	23833658	23833658	SNV	A	G	ENST00000644036.2:c.1073A>G	ENSP00000494049.2:p.Asp358Gly	NON_SYNONYMOUS			0	0	0	0	0	0	0	0	0	0
362	SMARCB1	chr22	23833658	23833658	SNV	A	T	ENST00000644036.2:c.1073A>T	ENSP00000494049.2:p.Asp358Val	NON_SYNONYMOUS			0	0	0	9.02519e-07	2.00896e-06	8.75737e-08	0	0	1.3755e-06	4.96433e-07
363	SMARCB1	chr22	23833659	23833659	SNV	C	A	ENST00000644036.2:c.1074C>A	ENSP00000494049.2:p.Asp358Glu	NON_SYNONYMOUS			5.98501e-07	0	4.17125e-07	8.77419e-07	0	4.29457e-08	4.60392e-07	0	0	0
364	SMARCB1	chr22	23833659	23833659	SNV	C	G	ENST00000644036.2:c.1074C>G	ENSP00000494049.2:p.Asp358Glu	NON_SYNONYMOUS			1.86112e-07	0	0	0	0	2.82443e-07	2.25498e-06	7.67007e-07	0	0
365	SMARCB1	chr22	23833659	23833659	SNV	C	T	ENST00000644036.2:c.1074C>T	ENSP00000494049.2:p.Asp358=	SYNONYMOUS	VCV000532976	Likely benign
366	SMARCB1	chr22	23833660	23833660	SNV	G	A	ENST00000644036.2:c.1075G>A	ENSP00000494049.2:p.Ala359Thr	NON_SYNONYMOUS	VCV001784737	Uncertain
367	SMARCB1	chr22	23833660	23833660	SNV	G	C	ENST00000644036.2:c.1075G>C	ENSP00000494049.2:p.Ala359Pro	NON_SYNONYMOUS			0	0	0	0	0	0	0	0	0	0
368	SMARCB1	chr22	23833660	23833660	SNV	G	T	ENST00000644036.2:c.1075G>T	ENSP00000494049.2:p.Ala359Ser	NON_SYNONYMOUS			0	0	0	0	0	0	0	0	0	0
369	SMARCB1	chr22	23833661	23833661	SNV	C	A	ENST00000644036.2:c.1076C>A	ENSP00000494049.2:p.Ala359Asp	NON_SYNONYMOUS			9.90808e-07	4.46929e-07	1.43795e-06	2.06565e-06	0	0	0	0	0	0
370	SMARCB1	chr22	23833661	23833661	SNV	C	G	ENST00000644036.2:c.1076C>G	ENSP00000494049.2:p.Ala359Gly	NON_SYNONYMOUS			1.86112e-07	0	1.01533e-06	4.91313e-07	5.0224e-07	0	0	0	0	0
371	SMARCB1	chr22	23833661	23833661	SNV	C	T	ENST00000644036.2:c.1076C>T	ENSP00000494049.2:p.Ala359Val	NON_SYNONYMOUS
372	SMARCB1	chr22	23833662	23833662	SNV	T	A	ENST00000644036.2:c.1077T>A	ENSP00000494049.2:p.Ala359=	SYNONYMOUS			2.04186e-06	2.68157e-06	4.52241e-06	6.81375e-06	7.03136e-06	0	0	0	0	0
373	SMARCB1	chr22	23833662	23833662	SNV	T	C	ENST00000644036.2:c.1077T>C	ENSP00000494049.2:p.Ala359=	SYNONYMOUS
374	SMARCB1	chr22	23833662	23833662	SNV	T	G	ENST00000644036.2:c.1077T>G	ENSP00000494049.2:p.Ala359=	SYNONYMOUS			2.31368e-06	4.46929e-07	6.33351e-06	1.83137e-05	2.5112e-06	0	0	0	0	0
375	SMARCB1	chr22	23833663	23833663	SNV	G	A	ENST00000644036.2:c.1078G>A	ENSP00000494049.2:p.Glu360Lys	NON_SYNONYMOUS			2.06194e-07	0	0	5.16412e-07	1.50672e-06	0	0	0	0	0
376	SMARCB1	chr22	23833663	23833663	SNV	G	C	ENST00000644036.2:c.1078G>C	ENSP00000494049.2:p.Glu360Gln	NON_SYNONYMOUS			6.15641e-06	3.1285e-06	1.06913e-05	2.33485e-05	5.0224e-06	0	0	0	0	0
377	SMARCB1	chr22	23833663	23833663	SNV	G	T	ENST00000644036.2:c.1078G>T	ENSP00000494049.2:p.Glu360Ter	STOP_GAINED			2.06194e-07	4.46929e-07	8.34249e-07	1.36873e-06	5.0224e-07	9.46161e-06	1.1511e-05	6.98293e-06	6.1281e-06	5.24594e-06
378	SMARCB1	chr22	23833664	23833664	SNV	A	C	ENST00000644036.2:c.1079A>C	ENSP00000494049.2:p.Glu360Ala	NON_SYNONYMOUS			0.000120894	0.000116648	0.000260801	0.000269635	0.000151677	2.36081e-06	0	1.09621e-05	2.5307e-05	5.85411e-05
379	SMARCB1	chr22	23833664	23833664	SNV	A	G	ENST00000644036.2:c.1079A>G	ENSP00000494049.2:p.Glu360Gly	NON_SYNONYMOUS													-0.0562131	-0.00365335	0.38383	0.999999	FALSE
380	SMARCB1	chr22	23833664	23833664	SNV	A	T	ENST00000644036.2:c.1079A>T	ENSP00000494049.2:p.Glu360Val	NON_SYNONYMOUS			0.000157496	0.000176537	0.000289892	0.000523369	0.000670491	0	0	1.65605e-05	4.7792e-05	0
381	SMARCB1	chr22	23833665	23833665	SNV	G	A	ENST00000644036.2:c.1080G>A	ENSP00000494049.2:p.Glu360=	SYNONYMOUS			2.84817e-05	4.29051e-05	5.35556e-05	5.6612e-05	0.00030034	0	0	0	6.12927e-06	0
382	SMARCB1	chr22	23833665	23833665	SNV	G	C	ENST00000644036.2:c.1080G>C	ENSP00000494049.2:p.Glu360Asp	NON_SYNONYMOUS			0.000575119	0.000441119	0.000625428	0.000583208	0.00027573	8.76385e-05	8.40419e-05	0.000127412	0.000146887	3.10403e-05	0.391805	0.576337	0.337782	0.999999	FALSE
383	SMARCB1	chr22	23833665	23833665	SNV	G	T	ENST00000644036.2:c.1080G>T	ENSP00000494049.2:p.Glu360Asp	NON_SYNONYMOUS			0.000230832	0.000260112	0.000477193	0.000675229	0.00234245	4.62288e-06	1.60075e-05	1.59426e-05	5.07322e-05	0.000286214
384	SMARCB1	chr22	23833666	23833666	SNV	A	C	ENST00000644036.2:c.1081A>C	ENSP00000494049.2:p.Met361Leu	NON_SYNONYMOUS			6.29968e-05	4.91621e-05	0.000115179	0.000228431	1.70762e-05	2.51343e-06	5.64038e-06	1.21944e-05	3.49799e-05	2.55686e-05
385	SMARCB1	chr22	23833666	23833666	SNV	A	G	ENST00000644036.2:c.1081A>G	ENSP00000494049.2:p.Met361Val	NON_SYNONYMOUS			0.000252553	0.00021542	0.000393418	0.000491681	0.000208932	0	0	3.86133e-05	4.07434e-05	0	0.865048	0.740253
386	SMARCB1	chr22	23833666	23833666	SNV	A	T	ENST00000644036.2:c.1081A>T	ENSP00000494049.2:p.Met361Leu	NON_SYNONYMOUS			4.69362e-05	5.18437e-05	8.88952e-05	5.50067e-05	6.32823e-05	0	0	0	0	0
387	SMARCB1	chr22	23833667	23833667	SNV	T	A	ENST00000644036.2:c.1082T>A	ENSP00000494049.2:p.Met361Lys	NON_SYNONYMOUS			0.000144232	0.000146146	0.000205479	0.000190543	0.000197883	5.18641e-08	1.78873e-06	7.24994e-07	3.69528e-06	0
388	SMARCB1	chr22	23833667	23833667	SNV	T	C	ENST00000644036.2:c.1082T>C	ENSP00000494049.2:p.Met361Thr	NON_SYNONYMOUS			2.0017e-06	8.93857e-07	2.47526e-06	8.27221e-07	0	6.66558e-06	2.38435e-06	1.14615e-06	0	0
389	SMARCB1	chr22	23833667	23833667	SNV	T	G	ENST00000644036.2:c.1082T>G	ENSP00000494049.2:p.Met361Arg	NON_SYNONYMOUS			0.000398849	0.000470169	0.000586633	0.000513794	0.000274223	3.52356e-06	6.87961e-06	1.36059e-05	2.02595e-05	8.93079e-06
390	SMARCB1	chr22	23833668	23833668	SNV	G	A	ENST00000644036.2:c.1083G>A	ENSP00000494049.2:p.Met361Ile	NON_SYNONYMOUS			1.54111e-05	2.68157e-05	5.24255e-05	0.000118494	0.000111497	0	0	0	0	5.60786e-05
391	SMARCB1	chr22	23833668	23833668	SNV	G	C	ENST00000644036.2:c.1083G>C	ENSP00000494049.2:p.Met361Ile	NON_SYNONYMOUS			0.000256443	0.000253409	0.000380641	0.000531787	0.000392752	1.03834e-05	2.1789e-05	2.98013e-05	4.572e-05	5.99875e-05		0.422054
392	SMARCB1	chr22	23833668	23833668	SNV	G	T	ENST00000644036.2:c.1083G>T	ENSP00000494049.2:p.Met361Ile	NON_SYNONYMOUS			3.28989e-05	2.63688e-05	6.60364e-05	0.000119315	0.000302349	0	0	0	0	0
393	SMARCB1	chr22	23833669	23833669	SNV	G	A	ENST00000644036.2:c.1084G>A	ENSP00000494049.2:p.Glu362Lys	NON_SYNONYMOUS			1.67688e-05	1.74302e-05	4.02629e-05	7.58506e-05	5.62509e-05	1.90312e-06	0	2.79905e-06	6.34443e-06	1.72673e-05
394	SMARCB1	chr22	23833669	23833669	SNV	G	C	ENST00000644036.2:c.1084G>C	ENSP00000494049.2:p.Glu362Gln	NON_SYNONYMOUS			7.88242e-05	7.68717e-05	0.000168713	0.000355648	0.000489684	2.50119e-06	3.70784e-06	9.21396e-07	4.02406e-06	2.80822e-05
395	SMARCB1	chr22	23833669	23833669	SNV	G	T	ENST00000644036.2:c.1084G>T	ENSP00000494049.2:p.Glu362Ter	STOP_GAINED			4.75254e-05	6.07823e-05	9.76322e-05	0.000131703	8.03584e-05	1.65267e-06	1.03738e-05	5.62379e-06	2.52358e-05	2.40105e-05
396	SMARCB1	chr22	23833670	23833670	SNV	A	C	ENST00000644036.2:c.1085A>C	ENSP00000494049.2:p.Glu362Ala	NON_SYNONYMOUS			0.000101306	0.000121565	0.000205544	0.000294794	0.000302851	1.13014e-06	2.62626e-06	7.82024e-06	1.23026e-05	1.91432e-05
397	SMARCB1	chr22	23833670	23833670	SNV	A	G	ENST00000644036.2:c.1085A>G	ENSP00000494049.2:p.Glu362Gly	NON_SYNONYMOUS
398	SMARCB1	chr22	23833670	23833670	SNV	A	T	ENST00000644036.2:c.1085A>T	ENSP00000494049.2:p.Glu362Val	NON_SYNONYMOUS			7.65909e-05	9.16204e-05	0.000143976	0.000183563	0.000165237	0	0	0	0	0
399	SMARCB1	chr22	23833671	23833671	SNV	G	A	ENST00000644036.2:c.1086G>A	ENSP00000494049.2:p.Glu362=	SYNONYMOUS	VCV001567627	Likely benign	4.33546e-06	0	6.52559e-06	5.76545e-06	3.01344e-06	0	0	0	0	0
400	SMARCB1	chr22	23833671	23833671	SNV	G	C	ENST00000644036.2:c.1086G>C	ENSP00000494049.2:p.Glu362Asp	NON_SYNONYMOUS			0.000111607	7.64248e-05	0.000209623	0.000197663	9.84391e-05	2.17489e-06	2.7632e-07	1.58231e-05	1.81107e-05	3.95114e-05
401	SMARCB1	chr22	23833671	23833671	SNV	G	T	ENST00000644036.2:c.1086G>T	ENSP00000494049.2:p.Glu362Asp	NON_SYNONYMOUS			2.63448e-05	3.1285e-05	3.92253e-05	7.50106e-05	3.31479e-05	0	0	0	0	0
402	SMARCB1	chr22	23833672	23833672	SNV	A	C	ENST00000644036.2:c.1087A>C	ENSP00000494049.2:p.Lys363Gln	NON_SYNONYMOUS			0.000170461	0.000115308	0.000301926	0.000424212	0.000616751	7.86295e-06	6.25171e-06	2.18427e-05	3.18009e-05	6.86761e-05
403	SMARCB1	chr22	23833672	23833672	SNV	A	G	ENST00000644036.2:c.1087A>G	ENSP00000494049.2:p.Lys363Glu	NON_SYNONYMOUS	VCV000212263	Likely pathogenic	0.000264021	0.000287822	0.0004475	0.000921274	0.000128574	0	0	3.99535e-05	0.00013207	0.000200881
404	SMARCB1	chr22	23833672	23833672	SNV	A	T	ENST00000644036.2:c.1087A>T	ENSP00000494049.2:p.Lys363Ter	STOP_GAINED			3.39941e-05	3.21789e-05	7.80124e-05	6.60698e-05	4.67083e-05	6.15157e-06	2.15416e-06	3.70672e-06	1.69532e-06	1.57632e-05
405	SMARCB1	chr22	23833673	23833673	SNV	A	C	ENST00000644036.2:c.1088A>C	ENSP00000494049.2:p.Lys363Thr	NON_SYNONYMOUS			1.35848e-05	2.01118e-05	1.74805e-05	3.27395e-05	2.66187e-05	0	0	0	1.58987e-06	0
406	SMARCB1	chr22	23833673	23833673	SNV	A	G	ENST00000644036.2:c.1088A>G	ENSP00000494049.2:p.Lys363Arg	NON_SYNONYMOUS			7.26772e-06	7.15086e-06	1.1081e-05	6.17479e-05	2.5112e-05	0	0	0	1.29337e-05	0
407	SMARCB1	chr22	23833673	23833673	SNV	A	T	ENST00000644036.2:c.1088A>T	ENSP00000494049.2:p.Lys363Met	NON_SYNONYMOUS			6.98119e-06	6.70393e-06	1.19317e-05	2.70115e-05	1.35605e-05	1.62759e-06	0	0	4.09269e-06	0
408	SMARCB1	chr22	23833674	23833674	SNV	G	A	ENST00000644036.2:c.1089G>A	ENSP00000494049.2:p.Lys363=	SYNONYMOUS			2.34125e-05	2.32403e-05	6.16786e-05	0.000184104	0.000306869	0	0	0	0	0
409	SMARCB1	chr22	23833674	23833674	SNV	G	C	ENST00000644036.2:c.1089G>C	ENSP00000494049.2:p.Lys363Asn	NON_SYNONYMOUS			6.4112e-05	5.36314e-05	0.000155152	0.000284943	0.00109689	3.30235e-06	6.597e-06	3.57602e-05	9.90165e-05	0.000225959
410	SMARCB1	chr22	23833674	23833674	SNV	G	T	ENST00000644036.2:c.1089G>T	ENSP00000494049.2:p.Lys363Asn	NON_SYNONYMOUS	VCV000561114	Conflicting	0.000317896	0.000253855	0.000393314	0.000378666	0.000708661	4.55429e-05	4.2319e-05	0.000124291	0.000262477	0.00030546
411	SMARCB1	chr22	23833675	23833675	SNV	A	C	ENST00000644036.2:c.1090A>C	ENSP00000494049.2:p.Lys364Gln	NON_SYNONYMOUS			0.000328842	0.000285587	0.000552904	0.000919866	0.00071067	2.17894e-05	2.60683e-05	5.8152e-05	0.000128412	9.44604e-05
412	SMARCB1	chr22	23833675	23833675	SNV	A	G	ENST00000644036.2:c.1090A>G	ENSP00000494049.2:p.Lys364Glu	NON_SYNONYMOUS			6.85278e-05	6.03354e-05	9.52345e-05	0.000115982	0.000140627	9.88065e-06	0	1.93427e-05	3.26385e-05	1.47782e-05
413	SMARCB1	chr22	23833675	23833675	SNV	A	T	ENST00000644036.2:c.1090A>T	ENSP00000494049.2:p.Lys364Ter	STOP_GAINED			8.98396e-05	0.0001019	0.000181665	0.000336967	0.000610724	0	4.59635e-06	1.66609e-05	6.27519e-05	0.000174978
414	SMARCB1	chr22	23833676	23833676	SNV	A	C	ENST00000644036.2:c.1091A>C	ENSP00000494049.2:p.Lys364Thr	NON_SYNONYMOUS			5.02515e-05	3.48604e-05	9.25229e-05	8.46206e-05	0.000402797	0	0	0	6.52128e-06	9.37589e-05
415	SMARCB1	chr22	23833676	23833676	SNV	A	G	ENST00000644036.2:c.1091A>G	ENSP00000494049.2:p.Lys364Arg	NON_SYNONYMOUS
416	SMARCB1	chr22	23833676	23833676	SNV	A	T	ENST00000644036.2:c.1091A>T	ENSP00000494049.2:p.Lys364Met	NON_SYNONYMOUS	VCV001039859	Uncertain
417	SMARCB1	chr22	23833677	23833677	SNV	G	A	ENST00000644036.2:c.1092G>A	ENSP00000494049.2:p.Lys364=	SYNONYMOUS			3.84274e-06	9.83243e-06	1.71293e-05	2.64054e-05	2.61165e-05	0	0	0	0	0
418	SMARCB1	chr22	23833677	23833677	SNV	G	C	ENST00000644036.2:c.1092G>C	ENSP00000494049.2:p.Lys364Asn	NON_SYNONYMOUS			1.12309e-05	1.47486e-05	2.52959e-05	7.04665e-05	3.26456e-05	0	0	2.02634e-05	0.000198936	0.000156375
419	SMARCB1	chr22	23833677	23833677	SNV	G	T	ENST00000644036.2:c.1092G>T	ENSP00000494049.2:p.Lys364Asn	NON_SYNONYMOUS			9.89925e-05	0.000108604	0.000175557	0.00028611	0.000678527	1.25193e-05	1.88241e-05	3.00197e-05	4.64049e-05	0.000103659
420	SMARCB1	chr22	23833678	23833678	SNV	A	C	ENST00000644036.2:c.1093A>C	ENSP00000494049.2:p.Ile365Leu	NON_SYNONYMOUS			0.000171652	0.000153297	0.000254907	0.00021899	0.000199389	3.43191e-05	3.49821e-05	6.6555e-05	7.08949e-05	4.8817e-05
421	SMARCB1	chr22	23833678	23833678	SNV	A	G	ENST00000644036.2:c.1093A>G	ENSP00000494049.2:p.Ile365Val	NON_SYNONYMOUS			9.42809e-05	0.000101006	0.000199739	0.000515672	0.000250116	3.5657e-06	0	4.48534e-06	2.60379e-05	1.6049e-05
422	SMARCB1	chr22	23833678	23833678	SNV	A	T	ENST00000644036.2:c.1093A>T	ENSP00000494049.2:p.Ile365Phe	NON_SYNONYMOUS			5.35251e-05	7.41901e-05	9.56571e-05	0.00016195	0.000272214	8.80819e-06	4.32275e-06	8.60678e-06	2.71283e-05	1.84646e-05
423	SMARCB1	chr22	23833679	23833679	SNV	T	A	ENST00000644036.2:c.1094T>A	ENSP00000494049.2:p.Ile365Asn	NON_SYNONYMOUS			9.43652e-05	0.000122458	0.000188411	0.000306879	0.000394259	0	0	6.29834e-06	8.12937e-06	5.61326e-05
424	SMARCB1	chr22	23833679	23833679	SNV	T	C	ENST00000644036.2:c.1094T>C	ENSP00000494049.2:p.Ile365Thr	NON_SYNONYMOUS			0.000130111	8.98326e-05	0.000185238	0.000340185	0.000119031	0	4.33745e-06	2.72821e-05	7.95081e-05	7.67779e-05
425	SMARCB1	chr22	23833679	23833679	SNV	T	G	ENST00000644036.2:c.1094T>G	ENSP00000494049.2:p.Ile365Ser	NON_SYNONYMOUS			0.000214305	0.000196649	0.000415475	0.000721543	0.000637343	0	9.89458e-06	3.98797e-05	8.53912e-05	0.000153659
426	SMARCB1	chr22	23833680	23833680	SNV	C	A	ENST00000644036.2:c.1095C>A	ENSP00000494049.2:p.Ile365=	SYNONYMOUS	VCV000759224	Likely benign	5.82636e-05	3.62012e-05	0.000109449	0.000206632	0.000106977	6.19193e-06	8.93752e-06	2.1459e-05	3.87066e-05	4.71321e-05
427	SMARCB1	chr22	23833680	23833680	SNV	C	G	ENST00000644036.2:c.1095C>G	ENSP00000494049.2:p.Ile365Met	NON_SYNONYMOUS			0.000163904	0.000151062	0.000284436	0.000388957	0.000475622	3.50291e-05	4.72916e-05	6.86033e-05	9.55535e-05	9.61084e-05
428	SMARCB1	chr22	23833680	23833680	SNV	C	T	ENST00000644036.2:c.1095C>T	ENSP00000494049.2:p.Ile365=	SYNONYMOUS
429	SMARCB1	chr22	23833681	23833681	SNV	C	A	ENST00000644036.2:c.1096C>A	ENSP00000494049.2:p.Arg366Ser	NON_SYNONYMOUS			5.95356e-05	5.49722e-05	0.000112858	0.000187194	0.000133596	0	0	0	1.04011e-05	0
430	SMARCB1	chr22	23833681	23833681	SNV	C	G	ENST00000644036.2:c.1096C>G	ENSP00000494049.2:p.Arg366Gly	NON_SYNONYMOUS	VCV001343154	Likely pathogenic	0.00033734	0.000240895	0.000499974	0.00101456	0.000369649	1.91193e-05	1.23753e-05	6.62723e-05	0.000223145	2.79192e-05
431	SMARCB1	chr22	23833681	23833681	SNV	C	T	ENST00000644036.2:c.1096C>T	ENSP00000494049.2:p.Arg366Cys	NON_SYNONYMOUS	VCV000265393	Likely pathogenic
432	SMARCB1	chr22	23833682	23833682	SNV	G	A	ENST00000644036.2:c.1097G>A	ENSP00000494049.2:p.Arg366His	NON_SYNONYMOUS	VCV000532968	Uncertain
433	SMARCB1	chr22	23833682	23833682	SNV	G	C	ENST00000644036.2:c.1097G>C	ENSP00000494049.2:p.Arg366Pro	NON_SYNONYMOUS			3.1098e-05	2.27934e-05	4.02571e-05	7.79761e-05	7.68428e-05	1.36659e-06	0	9.94509e-06	8.84742e-05	6.38524e-05
434	SMARCB1	chr22	23833682	23833682	SNV	G	T	ENST00000644036.2:c.1097G>T	ENSP00000494049.2:p.Arg366Leu	NON_SYNONYMOUS			4.01559e-05	4.02236e-05	8.42686e-05	0.000151699	6.78024e-05	8.64154e-07	0	3.12415e-05	8.39615e-05	4.01791e-05
435	SMARCB1	chr22	23833683	23833683	SNV	C	A	ENST00000644036.2:c.1098C>A	ENSP00000494049.2:p.Arg366=	SYNONYMOUS			4.58504e-05	4.60336e-05	9.8879e-05	0.000181051	0.000310887	0	0	0	9.60968e-06	2.16307e-05
436	SMARCB1	chr22	23833683	23833683	SNV	C	G	ENST00000644036.2:c.1098C>G	ENSP00000494049.2:p.Arg366=	SYNONYMOUS			5.19666e-05	6.30169e-05	0.000110876	0.00022384	0.000117022	2.73865e-07	6.41293e-06	7.0525e-06	2.17138e-05	2.127e-05
437	SMARCB1	chr22	23833683	23833683	SNV	C	T	ENST00000644036.2:c.1098C>T	ENSP00000494049.2:p.Arg366=	SYNONYMOUS	VCV000703275	Likely benign
438	SMARCB1	chr22	23833684	23833684	SNV	G	A	ENST00000644036.2:c.1099G>A	ENSP00000494049.2:p.Asp367Asn	NON_SYNONYMOUS
439	SMARCB1	chr22	23833684	23833684	SNV	G	C	ENST00000644036.2:c.1099G>C	ENSP00000494049.2:p.Asp367His	NON_SYNONYMOUS	VCV001521059	Uncertain	0.00011896	0.000118436	0.000215705	0.000208063	0.000149165	1.08328e-05	1.70886e-05	2.51852e-05	4.24412e-05	4.28735e-05
440	SMARCB1	chr22	23833684	23833684	SNV	G	T	ENST00000644036.2:c.1099G>T	ENSP00000494049.2:p.Asp367Tyr	NON_SYNONYMOUS			9.17155e-05	0.000106369	0.000188707	0.00033558	0.00149718	1.18883e-05	1.98958e-05	2.77749e-05	4.37973e-05	0.000135506
441	SMARCB1	chr22	23833685	23833685	SNV	A	C	ENST00000644036.2:c.1100A>C	ENSP00000494049.2:p.Asp367Ala	NON_SYNONYMOUS			0.000263237	0.000198436	0.000324708	0.000284202	0.000108986	0.000176516	0.00015964	0.000343359	0.000544193	0.000303167	-0.125371	0.219363	0.304693	0.999999	FALSE
442	SMARCB1	chr22	23833685	23833685	SNV	A	G	ENST00000644036.2:c.1100A>G	ENSP00000494049.2:p.Asp367Gly	NON_SYNONYMOUS			0.000128003	9.69835e-05	0.000273069	0.000459144	0.000369649	8.64601e-05	8.06492e-05	0.000233235	0.00046318	0.000342507
443	SMARCB1	chr22	23833685	23833685	SNV	A	T	ENST00000644036.2:c.1100A>T	ENSP00000494049.2:p.Asp367Val	NON_SYNONYMOUS			7.30856e-05	5.85476e-05	0.00014008	0.000500356	0.00032294	8.18092e-06	2.72063e-05	7.38836e-05	0.000338551	0.00031339
444	SMARCB1	chr22	23833686	23833686	SNV	C	A	ENST00000644036.2:c.1101C>A	ENSP00000494049.2:p.Asp367Glu	NON_SYNONYMOUS			0.00030623	0.000224805	0.000540692	0.00095143	0.000470599	0.000104138	0.000105088	0.000245789	0.000389069	0.000344337
445	SMARCB1	chr22	23833686	23833686	SNV	C	G	ENST00000644036.2:c.1101C>G	ENSP00000494049.2:p.Asp367Glu	NON_SYNONYMOUS			0.000254958	0.000197542	0.000379015	0.000644969	0.000435945	4.38569e-05	5.53388e-05	0.000187102	0.000538625	0.000352285	0.292522	1.16716	3.44226	0.999999	FALSE
446	SMARCB1	chr22	23833686	23833686	SNV	C	T	ENST00000644036.2:c.1101C>T	ENSP00000494049.2:p.Asp367=	SYNONYMOUS
447	SMARCB1	chr22	23833687	23833687	SNV	C	A	ENST00000644036.2:c.1102C>A	ENSP00000494049.2:p.Gln368Lys	NON_SYNONYMOUS			0.000260587	0.000224805	0.000421204	0.000827652	0.000345541	7.23598e-05	8.32769e-05	0.000189824	0.000329791	0.000554715
448	SMARCB1	chr22	23833687	23833687	SNV	C	G	ENST00000644036.2:c.1102C>G	ENSP00000494049.2:p.Gln368Glu	NON_SYNONYMOUS			0.000272088	0.000281565	0.000322952	0.000414377	0.000448501	9.2258e-05	8.36446e-05	0.000218768	0.000318653	0.000844935	0.421841	1.16108	1.79193	0.999999	FALSE
449	SMARCB1	chr22	23833687	23833687	SNV	C	T	ENST00000644036.2:c.1102C>T	ENSP00000494049.2:p.Gln368Ter	STOP_GAINED
450	SMARCB1	chr22	23833688	23833688	SNV	A	C	ENST00000644036.2:c.1103A>C	ENSP00000494049.2:p.Gln368Pro	NON_SYNONYMOUS			4.45677e-05	3.39666e-05	6.64364e-05	0.000139259	8.9901e-05	8.40367e-05	7.91445e-05	0.000239447	0.000549342	0.00013487
451	SMARCB1	chr22	23833688	23833688	SNV	A	G	ENST00000644036.2:c.1103A>G	ENSP00000494049.2:p.Gln368Arg	NON_SYNONYMOUS
452	SMARCB1	chr22	23833688	23833688	SNV	A	T	ENST00000644036.2:c.1103A>T	ENSP00000494049.2:p.Gln368Leu	NON_SYNONYMOUS			6.93687e-05	6.30169e-05	8.97951e-05	0.000107891	1.95874e-05	2.59107e-05	2.75094e-05	8.774e-05	0.000120479	0.000171361
453	SMARCB1	chr22	23833689	23833689	SNV	G	A	ENST00000644036.2:c.1104G>A	ENSP00000494049.2:p.Gln368=	SYNONYMOUS			7.6465e-05	7.46371e-05	0.000147446	0.00013086	0.00015017	7.14498e-06	5.69077e-06	5.88271e-05	0.000144577	0.000203853
454	SMARCB1	chr22	23833689	23833689	SNV	G	C	ENST00000644036.2:c.1104G>C	ENSP00000494049.2:p.Gln368His	NON_SYNONYMOUS			0.000181579	0.000150168	0.000303924	0.000272657	0.000257147	0.000153889	0.000208509	0.000186559	0.000131024	0.000185183
455	SMARCB1	chr22	23833689	23833689	SNV	G	T	ENST00000644036.2:c.1104G>T	ENSP00000494049.2:p.Gln368His	NON_SYNONYMOUS			0.000229924	0.000200224	0.00021982	0.000100815	3.61613e-05	7.64147e-05	8.74877e-05	8.03112e-05	2.59431e-05	7.63257e-06	-1.36842	-1.43387	-2.27391	0.0113603	TRUE
456	SMARCB1	chr22	23833690	23833690	SNV	G	A	ENST00000644036.2:c.1105G>A	ENSP00000494049.2:p.Asp369Asn	NON_SYNONYMOUS			0.000140569	0.000107263	0.000249518	0.000242343	0.00026016	1.98933e-05	3.65732e-05	4.92365e-05	6.29415e-05	0
457	SMARCB1	chr22	23833690	23833690	SNV	G	C	ENST00000644036.2:c.1105G>C	ENSP00000494049.2:p.Asp369His	NON_SYNONYMOUS			0.000126331	0.000132738	0.00013082	7.89449e-05	3.36501e-05	7.42389e-05	0.000109476	8.6127e-05	3.17641e-05	5.40345e-05
458	SMARCB1	chr22	23833690	23833690	SNV	G	T	ENST00000644036.2:c.1105G>T	ENSP00000494049.2:p.Asp369Tyr	NON_SYNONYMOUS			7.38193e-05	8.89388e-05	9.00308e-05	8.04401e-05	1.85829e-05	5.4078e-05	6.60168e-05	7.28936e-05	7.82613e-05	8.22264e-05
459	SMARCB1	chr22	23833691	23833691	SNV	A	C	ENST00000644036.2:c.1106A>C	ENSP00000494049.2:p.Asp369Ala	NON_SYNONYMOUS			0.000352381	0.000427711	0.000231999	8.60726e-05	0.00012104	4.63191e-05	8.13861e-05	3.92268e-05	1.62826e-05	4.38548e-06	-3.15523	-1.84073	-3.61779	7.42e-06	TRUE
460	SMARCB1	chr22	23833691	23833691	SNV	A	G	ENST00000644036.2:c.1106A>G	ENSP00000494049.2:p.Asp369Gly	NON_SYNONYMOUS			0.000123332	0.000104581	0.000208772	0.000182765	0.00014113	6.69756e-05	9.2131e-05	0.000102744	0.000113733	5.57492e-05
461	SMARCB1	chr22	23833691	23833691	SNV	A	T	ENST00000644036.2:c.1106A>T	ENSP00000494049.2:p.Asp369Val	NON_SYNONYMOUS	VCV000985428	Uncertain	0.000162528	0.000201565	0.000273156	0.000394689	0.000288788	8.15202e-06	6.75594e-06	3.74612e-05	9.30742e-05	7.6726e-05
462	SMARCB1	chr22	23833692	23833692	SNV	C	A	ENST00000644036.2:c.1107C>A	ENSP00000494049.2:p.Asp369Glu	NON_SYNONYMOUS			8.47009e-06	6.257e-06	1.37043e-05	3.834e-05	3.01344e-06	7.25349e-06	1.04065e-05	5.91702e-06	6.8403e-06	7.78e-07
463	SMARCB1	chr22	23833692	23833692	SNV	C	G	ENST00000644036.2:c.1107C>G	ENSP00000494049.2:p.Asp369Glu	NON_SYNONYMOUS			2.32773e-05	2.01118e-05	2.99114e-05	3.75763e-05	4.52016e-06	8.59103e-06	9.17714e-06	1.8039e-05	2.00466e-05	0
464	SMARCB1	chr22	23833692	23833692	SNV	C	T	ENST00000644036.2:c.1107C>T	ENSP00000494049.2:p.Asp369=	SYNONYMOUS	VCV000756409	Likely benign	3.22857e-05	3.35196e-05	6.82145e-05	0.000124257	3.51568e-05	0	0	6.21758e-07	0	0
465	SMARCB1	chr22	23833693	23833693	SNV	A	C	ENST00000644036.2:c.1108A>C	ENSP00000494049.2:p.Arg370=	SYNONYMOUS			1.43895e-05	1.8771e-05	1.94345e-05	1.25493e-05	3.46546e-05	2.93182e-05	7.24802e-05	0.000134761	0.000117615	3.84383e-05
466	SMARCB1	chr22	23833693	23833693	SNV	A	G	ENST00000644036.2:c.1108A>G	ENSP00000494049.2:p.Arg370Gly	NON_SYNONYMOUS
467	SMARCB1	chr22	23833693	23833693	SNV	A	T	ENST00000644036.2:c.1108A>T	ENSP00000494049.2:p.Arg370Trp	NON_SYNONYMOUS
468	SMARCB1	chr22	23833694	23833694	SNV	G	A	ENST00000644036.2:c.1109G>A	ENSP00000494049.2:p.Arg370Lys	NON_SYNONYMOUS			1.38767e-05	2.05587e-05	1.89514e-05	2.31536e-05	5.57487e-05	0	0	0	0	0
469	SMARCB1	chr22	23833694	23833694	SNV	G	C	ENST00000644036.2:c.1109G>C	ENSP00000494049.2:p.Arg370Thr	NON_SYNONYMOUS			2.7985e-05	2.86034e-05	4.15198e-05	5.36721e-05	6.12733e-05	3.40153e-05	2.94971e-05	0.000148177	0.000289279	0.00058827
470	SMARCB1	chr22	23833694	23833694	SNV	G	T	ENST00000644036.2:c.1109G>T	ENSP00000494049.2:p.Arg370Met	NON_SYNONYMOUS			2.86384e-05	2.63688e-05	3.29247e-05	5.73014e-05	2.96322e-05	0	0	0	0	5.21561e-05
471	SMARCB1	chr22	23833695	23833695	SNV	G	A	ENST00000644036.2:c.1110G>A	ENSP00000494049.2:p.Arg370=	SYNONYMOUS	VCV002566867	Likely benign	1.25994e-05	3.03911e-05	2.65198e-05	3.79421e-05	4.31927e-05	9.04354e-06	0	1.61051e-06	1.88654e-05	1.55962e-05
472	SMARCB1	chr22	23833695	23833695	SNV	G	C	ENST00000644036.2:c.1110G>C	ENSP00000494049.2:p.Arg370Ser	NON_SYNONYMOUS			1.41887e-05	1.8771e-05	2.00217e-05	1.69353e-05	2.81255e-05	1.40673e-05	2.20519e-05	4.83197e-05	9.24733e-05	3.56522e-05
473	SMARCB1	chr22	23833695	23833695	SNV	G	T	ENST00000644036.2:c.1110G>T	ENSP00000494049.2:p.Arg370Ser	NON_SYNONYMOUS			1.96354e-05	1.74302e-05	4.25513e-05	9.95756e-05	1.75784e-05	5.26235e-06	2.11422e-05	3.41587e-05	0.000195455	4.06508e-05
474	SMARCB1	chr22	23833696	23833696	SNV	A	C	ENST00000644036.2:c.1111A>C	ENSP00000494049.2:p.Asn371His	NON_SYNONYMOUS			1.59695e-05	1.96649e-05	1.60425e-05	3.54364e-05	1.50672e-05	2.48738e-05	1.69283e-05	3.65404e-05	6.42939e-05	0.000221671
475	SMARCB1	chr22	23833696	23833696	SNV	A	G	ENST00000644036.2:c.1111A>G	ENSP00000494049.2:p.Asn371Asp	NON_SYNONYMOUS			1.48273e-05	2.05587e-05	2.42256e-05	2.4861e-05	1.55694e-05	6.35025e-05	6.21999e-05	0.000118942	0.000231922	0.000110651
476	SMARCB1	chr22	23833696	23833696	SNV	A	T	ENST00000644036.2:c.1111A>T	ENSP00000494049.2:p.Asn371Tyr	NON_SYNONYMOUS			2.08324e-05	1.74302e-05	2.32652e-05	2.46863e-05	2.10941e-05	0	0	2.13829e-06	6.88216e-06	8.51897e-06
477	SMARCB1	chr22	23833697	23833697	SNV	A	C	ENST00000644036.2:c.1112A>C	ENSP00000494049.2:p.Asn371Thr	NON_SYNONYMOUS			1.53857e-05	2.36872e-05	1.86933e-05	3.0111e-05	7.5336e-06	1.92379e-05	3.3634e-06	1.44465e-05	3.88493e-05	3.3155e-05
478	SMARCB1	chr22	23833697	23833697	SNV	A	G	ENST00000644036.2:c.1112A>G	ENSP00000494049.2:p.Asn371Ser	NON_SYNONYMOUS			2.631e-05	3.53074e-05	4.42146e-05	5.56614e-05	5.07263e-05	0	0	8.82374e-07	6.83692e-06	4.02834e-05
479	SMARCB1	chr22	23833697	23833697	SNV	A	T	ENST00000644036.2:c.1112A>T	ENSP00000494049.2:p.Asn371Ile	NON_SYNONYMOUS			1.81064e-05	2.41341e-05	2.98348e-05	3.93194e-05	7.48338e-05	0	0	0	0	3.30636e-05
480	SMARCB1	chr22	23833698	23833698	SNV	C	A	ENST00000644036.2:c.1113C>A	ENSP00000494049.2:p.Asn371Lys	NON_SYNONYMOUS			2.7918e-05	3.03911e-05	2.67558e-05	2.48561e-05	2.41075e-05	1.74944e-05	9.43376e-06	1.06359e-05	1.18111e-05	3.00016e-05
481	SMARCB1	chr22	23833698	23833698	SNV	C	G	ENST00000644036.2:c.1113C>G	ENSP00000494049.2:p.Asn371Lys	NON_SYNONYMOUS			5.38317e-05	7.19555e-05	0.000171454	0.000762321	0.000377685	1.32814e-05	2.10728e-05	8.11256e-05	0.000245231	0.000392469
482	SMARCB1	chr22	23833698	23833698	SNV	C	T	ENST00000644036.2:c.1113C>T	ENSP00000494049.2:p.Asn371=	SYNONYMOUS	VCV002197593	Likely benign	4.43561e-05	4.33521e-05	5.44393e-05	9.30829e-05	7.38293e-05	0	0	0	3.49853e-06	3.53209e-05
483	SMARCB1	chr22	23833699	23833699	SNV	A	C	ENST00000644036.2:c.1114A>C	ENSP00000494049.2:p.Thr372Pro	NON_SYNONYMOUS			0.000278037	0.000321789	0.000544986	0.000774798	0.000721217	3.76015e-05	0	8.23717e-05	0.000355168	5.28198e-05
484	SMARCB1	chr22	23833699	23833699	SNV	A	G	ENST00000644036.2:c.1114A>G	ENSP00000494049.2:p.Thr372Ala	NON_SYNONYMOUS			0.000308203	0.000300783	0.00036559	0.000691701	0.00018382	0.000171495	0.000176815	0.000209458	0.000301893	0.000190787	2.673	0.68413	0.516892	0.999999	FALSE
485	SMARCB1	chr22	23833699	23833699	SNV	A	T	ENST00000644036.2:c.1114A>T	ENSP00000494049.2:p.Thr372Ser	NON_SYNONYMOUS			0.000239959	0.000226146	0.000345739	0.000383671	8.83943e-05	2.21995e-05	3.1319e-05	5.44613e-05	6.90672e-05	4.88199e-05	0.478012	0.0391827	-2.26639	0.0113603	TRUE
486	SMARCB1	chr22	23833700	23833700	SNV	C	A	ENST00000644036.2:c.1115C>A	ENSP00000494049.2:p.Thr372Lys	NON_SYNONYMOUS			0.000156612	0.000145252	0.000261274	0.00019189	8.9901e-05	4.39652e-06	1.0226e-05	9.56418e-06	1.28528e-05	2.30847e-05
487	SMARCB1	chr22	23833700	23833700	SNV	C	G	ENST00000644036.2:c.1115C>G	ENSP00000494049.2:p.Thr372Arg	NON_SYNONYMOUS			0.000716219	0.000707935	0.000879599	0.000879256	0.000983386	5.72813e-05	0.000105424	0.000135215	0.000120138	0.000224693	0.727853	0.183564	0.90572	0.999999	FALSE
488	SMARCB1	chr22	23833700	23833700	SNV	C	T	ENST00000644036.2:c.1115C>T	ENSP00000494049.2:p.Thr372Met	NON_SYNONYMOUS	VCV000464321	Uncertain
489	SMARCB1	chr22	23833701	23833701	SNV	G	A	ENST00000644036.2:c.1116G>A	ENSP00000494049.2:p.Thr372=	SPLICE_SITE	VCV000416328	Likely benign	0.000214415	0.000225252	0.000372374	0.000362756	0.000136107	8.77671e-06	1.28154e-05	1.21802e-05	2.75374e-05	2.29885e-05
490	SMARCB1	chr22	23833701	23833701	SNV	G	C	ENST00000644036.2:c.1116G>C	ENSP00000494049.2:p.Thr372=	SPLICE_SITE			0.000329714	0.000267263	0.0004714	0.000380224	0.000128574	7.13163e-05	4.73709e-05	0.000109703	0.000122484	8.01738e-05
491	SMARCB1	chr22	23833701	23833701	SNV	G	T	ENST00000644036.2:c.1116G>T	ENSP00000494049.2:p.Thr372=	SPLICE_SITE			0.00011982	0.000121565	0.000212993	0.000220754	5.82599e-05	0	1.57029e-05	2.92907e-06	1.07298e-05	0
492	SMARCB1	chr22	23833702	23833702	SNV	A	C	ENST00000644036.2:c.1117A>C	ENSP00000494049.2:p.Arg373=	SPLICE_SITE			8.98999e-05	6.39108e-05	0.000134822	0.000185621	3.51568e-05	1.42351e-05	0	0	0	1.73451e-05
493	SMARCB1	chr22	23833702	23833702	SNV	A	G	ENST00000644036.2:c.1117A>G	ENSP00000494049.2:p.Arg373Gly	NON_SYNONYMOUS
494	SMARCB1	chr22	23833702	23833702	SNV	A	T	ENST00000644036.2:c.1117A>T	ENSP00000494049.2:p.Arg373Trp	NON_SYNONYMOUS			1.99072e-05	3.08381e-05	1.64651e-05	4.19645e-05	3.06367e-05	1.14629e-06	0	6.1295e-06	3.42725e-05	1.50583e-05
495	SMARCB1	chr22	23833703	23833703	SNV	G	A	ENST00000644036.2:c.1118G>A	ENSP00000494049.2:p.Arg373Lys	NON_SYNONYMOUS			0.000260922	0.000234191	0.000419019	0.000557183	0.000478635	1.55245e-05	1.82772e-05	7.38971e-05	0.000131775	0.000287912	0.562088	1.40654	-1.92306	0.0317186	TRUE
496	SMARCB1	chr22	23833703	23833703	SNV	G	C	ENST00000644036.2:c.1118G>C	ENSP00000494049.2:p.Arg373Thr	NON_SYNONYMOUS			0.000333619	0.000268604	0.000352704	0.000317955	0.000462563	0.000149033	0.000146706	0.000202246	0.000190708	0.000317844	0.493532	0.224212	1.96252	0.999999	FALSE
497	SMARCB1	chr22	23833703	23833703	SNV	G	T	ENST00000644036.2:c.1118G>T	ENSP00000494049.2:p.Arg373Met	NON_SYNONYMOUS			0.000415157	0.000400448	0.000626199	0.000934324	0.000437953	1.28614e-05	2.38346e-05	4.26188e-05	0.000108947	3.8739e-05
498	SMARCB1	chr22	23833704	23833704	SNV	G	A	ENST00000644036.2:c.1118+1G>A	-	CANONICAL_SPLICE	VCV000464317	Pathogenic	0.000415718	0.000311956	0.000575815	0.000484037	0.000144143	1.6473e-05	0	3.30709e-05	0	0	0.36328	0.560976	-0.108848	0.999999	FALSE
499	SMARCB1	chr22	23833704	23833704	SNV	G	C	ENST00000644036.2:c.1118+1G>C	-	CANONICAL_SPLICE			8.36484e-05	7.10616e-05	8.47019e-05	5.42163e-05	1.95874e-05	6.88059e-05	4.66641e-05	8.35424e-05	3.15343e-05	1.04279e-05
500	SMARCB1	chr22	23833704	23833704	SNV	G	T	ENST00000644036.2:c.1118+1G>T	-	CANONICAL_SPLICE			0.000313223	0.000244023	0.000386073	0.000406977	0.000132591	5.27686e-05	8.53966e-05	9.04358e-05	8.74996e-05	7.02848e-05	0.412264	0.322127
501	SMARCB1	chr22	23833705	23833705	SNV	T	A	ENST00000644036.2:c.1118+2T>A	-	CANONICAL_SPLICE			1.41284e-05	2.18995e-05	2.24035e-05	2.80011e-05	3.26456e-05	4.78172e-06	0	0	9.79474e-06	1.61519e-05
502	SMARCB1	chr22	23833705	23833705	SNV	T	C	ENST00000644036.2:c.1118+2T>C	-	CANONICAL_SPLICE	VCV002501798	Pathogenic	1.5059e-05	8.93857e-06	2.46045e-05	0.000104709	0.00011652	0	0	0	0	0
503	SMARCB1	chr22	23833705	23833705	SNV	T	G	ENST00000644036.2:c.1118+2T>G	-	CANONICAL_SPLICE
504	SMARCB1	chr22	23833706	23833706	SNV	A	C	ENST00000644036.2:c.1118+3A>C	-	SPLICE_SITE			1.77797e-05	1.83241e-05	1.99447e-05	4.06556e-05	1.40627e-05	9.23609e-06	1.48766e-05	2.36029e-05	2.69843e-05	2.68287e-06
505	SMARCB1	chr22	23833706	23833706	SNV	A	G	ENST00000644036.2:c.1118+3A>G	-	SPLICE_SITE	VCV001796666	Uncertain	1.44551e-05	5.36314e-06	1.36277e-05	3.65205e-05	2.76232e-05	9.38152e-06	0	8.5284e-06	6.0181e-06	5.52008e-06
506	SMARCB1	chr22	23833706	23833706	SNV	A	T	ENST00000644036.2:c.1118+3A>T	-	SPLICE_SITE			8.42455e-06	1.78771e-06	1.00986e-05	1.87153e-05	3.81703e-05	0	0	0	0	0
507	SMARCB1	chr22	23833707	23833707	SNV	C	A	ENST00000644036.2:c.1118+4C>A	-	SPLICE_SITE	VCV000822211	Conflicting	1.20812e-05	4.91621e-06	1.33477e-05	1.89962e-05	7.03136e-06	1.72385e-05	0	0	1.3766e-05	1.32127e-05
508	SMARCB1	chr22	23833707	23833707	SNV	C	G	ENST00000644036.2:c.1118+4C>G	-	SPLICE_SITE	VCV000950963	Conflicting	2.33376e-05	2.05587e-05	2.11411e-05	2.27867e-05	1.40627e-05	0	0	1.84711e-06	1.33141e-05	6.19771e-06
509	SMARCB1	chr22	23833707	23833707	SNV	C	T	ENST00000644036.2:c.1118+4C>T	-	SPLICE_SITE	VCV002452588	Uncertain
510	SMARCB1	chr22	23833708	23833708	SNV	C	A	ENST00000644036.2:c.1118+5C>A	-	SPLICE_SITE			0.00032123	0.000281565	0.000333594	0.000324519	8.53808e-05	4.90187e-05	4.9955e-05	6.45905e-05	6.13126e-05	0.000150502	-0.322435
511	SMARCB1	chr22	23833708	23833708	SNV	C	G	ENST00000644036.2:c.1118+5C>G	-	SPLICE_SITE			0.000263325	0.000210056	0.000382211	0.000341175	0.000204412	1.53353e-05	5.60061e-05	7.10675e-05	9.5822e-05	0.000101238			0.176555	0.999999	FALSE
512	SMARCB1	chr22	23833708	23833708	SNV	C	T	ENST00000644036.2:c.1118+5C>T	-	SPLICE_SITE	VCV000651577	Conflicting
513	SMARCB1	chr22	23833709	23833709	SNV	C	A	ENST00000644036.2:c.1118+6C>A	-	SPLICE_SITE
514	SMARCB1	chr22	23833709	23833709	SNV	C	G	ENST00000644036.2:c.1118+6C>G	-	SPLICE_SITE	VCV000532971	Conflicting	0.0001103	0.000101453	0.000159316	0.000156005	0.00010095	3.02228e-05	2.97766e-05	6.89084e-05	4.6451e-05	0.000170786
515	SMARCB1	chr22	23833709	23833709	SNV	C	T	ENST00000644036.2:c.1118+6C>T	-	SPLICE_SITE			0.000141281	0.000171174	0.000220441	0.000237758	0.000179802	8.43898e-06	0	2.15252e-05	6.77783e-05	0.000171556
516	SMARCB1	chr22	23833710	23833710	SNV	C	A	ENST00000644036.2:c.1118+7C>A	-	SPLICE_SITE			0.00046449	0.000425923	0.000556854	0.000620528	0.000269703	6.76342e-05	6.39685e-05	0.000103388	8.91006e-05	0.000110878		0.681099	-0.328375	0.999999	FALSE
517	SMARCB1	chr22	23833710	23833710	SNV	C	G	ENST00000644036.2:c.1118+7C>G	-	SPLICE_SITE			0.000107364	8.17879e-05	0.000165792	0.000277934	0.000156197	1.33715e-05	2.80769e-05	4.67171e-05	7.41551e-05	0.000126179
518	SMARCB1	chr22	23833710	23833710	SNV	C	T	ENST00000644036.2:c.1118+7C>T	-	SPLICE_SITE			0.000210963	0.000192179	0.000319444	0.000305047	0.000248107	6.89357e-06	1.67491e-06	3.67042e-05	1.92651e-05	4.65726e-05
519	SMARCB1	chr22	23833711	23833711	SNV	T	A	ENST00000644036.2:c.1118+8T>A	-	SPLICE_SITE			7.48517e-05	5.72069e-05	0.000117237	0.000254238	0.000218475	3.82814e-06	2.13311e-05	3.00298e-05	7.1267e-05	0.000122732
520	SMARCB1	chr22	23833711	23833711	SNV	T	C	ENST00000644036.2:c.1118+8T>C	-	SPLICE_SITE	VCV000902212	Uncertain
521	SMARCB1	chr22	23833711	23833711	SNV	T	G	ENST00000644036.2:c.1118+8T>G	-	SPLICE_SITE			2.06316e-05	1.60894e-05	2.13772e-05	2.89575e-05	3.81703e-05	2.8993e-06	1.78866e-05	4.29773e-05	0.000112392	0.000180004
522	SMARCB1	chr22	23833712	23833712	SNV	G	A	ENST00000644036.2:c.1118+9G>A	-	INTRONIC			0.000402887	0.000397766	0.000551717	0.000614582	0.000204412	0	3.91273e-05	3.42481e-05	3.9928e-05	0	0.686616	0.405522
523	SMARCB1	chr22	23833712	23833712	SNV	G	C	ENST00000644036.2:c.1118+9G>C	-	INTRONIC			7.79647e-05	6.21231e-05	0.000109718	0.000149256	8.93988e-05	0.000137009	0.000155235	0.000219876	0.000222194	0.000132595
524	SMARCB1	chr22	23833712	23833712	SNV	G	T	ENST00000644036.2:c.1118+9G>T	-	INTRONIC	VCV002044635	Likely benign	2.28797e-05	2.14526e-05	3.82045e-05	0.000107391	0.000110995	1.13095e-05	3.38458e-05	4.15124e-05	9.34016e-05	4.85715e-05
525	SMARCB1	chr22	23833713	23833713	SNV	G	A	ENST00000644036.2:c.1118+10G>A	-	INTRONIC	VCV001122121	Likely benign
526	SMARCB1	chr22	23833713	23833713	SNV	G	C	ENST00000644036.2:c.1118+10G>C	-	INTRONIC			0.000117987	9.29611e-05	0.000144283	0.000181458	6.02688e-05	0.000167387	0.000166966	0.000193441	0.000176939	0.000132485
527	SMARCB1	chr22	23833713	23833713	SNV	G	T	ENST00000644036.2:c.1118+10G>T	-	INTRONIC			0.000338143	0.000347264	0.000457323	0.00129971	0.000229524	0.00020661	0.0002967	0.000312784	0.000536916	0.00046133	1.51951	3.05243	0.542589	0.999999	FALSE
528	SMARCB1	chr22	23833714	23833714	SNV	C	A	ENST00000644036.2:c.1118+11C>A	-	INTRONIC			0.000380374	0.000359778	0.000404267	0.000281083	8.48786e-05	0.000197172	0.000149491	0.000193654	0.00014306	6.14775e-05	0.216254	-0.0647035	-1.67034	0.0814332	FALSE
529	SMARCB1	chr22	23833714	23833714	SNV	C	G	ENST00000644036.2:c.1118+11C>G	-	INTRONIC			4.60311e-05	3.35196e-05	5.02461e-05	6.64084e-05	2.56143e-05	5.0883e-05	7.58222e-05	0.000112436	0.000158352	0.000164762
530	SMARCB1	chr22	23833714	23833714	SNV	C	T	ENST00000644036.2:c.1118+11C>T	-	INTRONIC
531	SMARCB1	chr22	23833715	23833715	SNV	C	A	ENST00000644036.2:c.1118+12C>A	-	INTRONIC			5.80775e-05	4.96091e-05	7.42793e-05	0.000107039	0.000152681	5.11943e-05	5.84384e-05	7.88437e-05	0.00011045	0.000125772
532	SMARCB1	chr22	23833715	23833715	SNV	C	G	ENST00000644036.2:c.1118+12C>G	-	INTRONIC			6.71716e-05	6.30169e-05	7.23314e-05	9.31662e-05	5.72554e-05	8.62049e-05	8.6218e-05	0.000117986	0.000160664	0.000104749
533	SMARCB1	chr22	23833715	23833715	SNV	C	T	ENST00000644036.2:c.1118+12C>T	-	INTRONIC			0.000108866	9.60896e-05	0.000167604	0.000214761	0.00015921	2.18015e-05	4.47951e-05	7.1153e-05	0.000110156	0.000152871
534	SMARCB1	chr22	23833716	23833716	SNV	C	A	ENST00000644036.2:c.1118+13C>A	-	INTRONIC
535	SMARCB1	chr22	23833716	23833716	SNV	C	G	ENST00000644036.2:c.1118+13C>G	-	INTRONIC			5.40085e-05	4.60336e-05	6.2205e-05	0.000109488	6.73002e-05	3.8417e-05	5.44377e-05	9.36564e-05	0.000181468	0.000516437
536	SMARCB1	chr22	23833716	23833716	SNV	C	T	ENST00000644036.2:c.1118+13C>T	-	INTRONIC			0.000107386	0.000130056	0.000169679	0.00017731	0.000124556	4.45631e-06	0	5.89121e-06	1.04904e-05	4.51199e-05
537	SMARCB1	chr22	23833717	23833717	SNV	T	A	ENST00000644036.2:c.1118+14T>A	-	INTRONIC
538	SMARCB1	chr22	23833717	23833717	SNV	T	C	ENST00000644036.2:c.1118+14T>C	-	INTRONIC													0.529663	-0.0457204	0.0328805	0.999999	FALSE
539	SMARCB1	chr22	23833717	23833717	SNV	T	G	ENST00000644036.2:c.1118+14T>G	-	INTRONIC			4.11065e-05	3.03911e-05	7.02626e-05	0.000210862	0.000163228	7.87405e-06	6.37651e-06	4.89761e-05	0.000110065	0.000192795
540	SMARCB1	chr22	23833718	23833718	SNV	G	A	ENST00000644036.2:c.1118+15G>A	-	INTRONIC
541	SMARCB1	chr22	23833718	23833718	SNV	G	C	ENST00000644036.2:c.1118+15G>C	-	INTRONIC			5.00306e-05	6.30169e-05	0.000101134	0.000248528	0.000163228	9.58965e-05	0.00012428	0.000143385	0.000190389	0.000131704
542	SMARCB1	chr22	23833718	23833718	SNV	G	T	ENST00000644036.2:c.1118+15G>T	-	INTRONIC			5.97873e-05	5.45253e-05	0.000110295	0.000169507	0.00022651	2.81673e-05	3.72805e-05	2.60364e-05	3.79483e-05	1.4554e-05
543	SMARCB1	chr22	23833719	23833719	SNV	T	A	ENST00000644036.2:c.1118+16T>A	-	INTRONIC			0.000174405	0.000174749	0.000345336	0.00061242	0.000256645	2.76125e-05	5.148e-05	7.57529e-05	0.000118894	0.000132636
544	SMARCB1	chr22	23833719	23833719	SNV	T	C	ENST00000644036.2:c.1118+16T>C	-	INTRONIC			0.00045928	0.000352627	0.000490732	0.000635474	0.00151074	6.33407e-05	8.75781e-05	0.000154535	0.000257528	0.000699641	0.886759	0.468911	1.35058	0.999999	FALSE
545	SMARCB1	chr22	23833719	23833719	SNV	T	G	ENST00000644036.2:c.1118+16T>G	-	INTRONIC			0.000256253	0.000235978	0.000390531	0.00126436	0.000216968	3.8948e-05	4.74036e-05	9.52087e-05	0.000307953	0.000109264	0.949011	2.74006	1.14795	0.999999	FALSE
546	SMARCB1	chr22	23833720	23833720	SNV	G	A	ENST00000644036.2:c.1118+17G>A	-	INTRONIC			0.000297432	0.000298995	0.000449481	0.00201013	0.000253631	5.46274e-05	8.11804e-05	0.000156978	0.000542003	0.000217282
547	SMARCB1	chr22	23833720	23833720	SNV	G	C	ENST00000644036.2:c.1118+17G>C	-	INTRONIC			0.000197057	0.000173408	0.000227482	0.000220614	0.000146654	0.000251833	0.000233492	0.000300356	0.000209002	0.00015319
548	SMARCB1	chr22	23833720	23833720	SNV	G	T	ENST00000644036.2:c.1118+17G>T	-	INTRONIC			0.000515498	0.000474638	0.000732978	0.00132646	0.0008071	4.44276e-05	5.87948e-05	0.000102005	0.000275628	0.000305346
549	SMARCB1	chr22	23833721	23833721	SNV	G	A	ENST00000644036.2:c.1118+18G>A	-	INTRONIC			0.000120968	8.53634e-05	0.000163004	0.000249664	0.000113506	7.59836e-05	0.000104291	0.00017503	0.000233699	0.000213263
550	SMARCB1	chr22	23833721	23833721	SNV	G	C	ENST00000644036.2:c.1118+18G>C	-	INTRONIC			0.0004658	0.000371398	0.000504232	0.000606422	0.000644876	0.000365241	0.000377264	0.000403269	0.000391173	0.000765096		0.944337
551	SMARCB1	chr22	23833721	23833721	SNV	G	T	ENST00000644036.2:c.1118+18G>T	-	INTRONIC			0.00026379	0.000245364	0.000297353	0.000301637	0.000192358	0.000215453	0.000205184	0.000267701	0.000290011	0.000190108	-1.6497	1.44869	1.85709	0.999999	FALSE
552	SMARCB1	chr22	23833722	23833722	SNV	T	A	ENST00000644036.2:c.1118+19T>A	-	INTRONIC			0.00021741	0.000215867	0.000347163	0.000507769	0.000520823	2.33679e-05	3.63046e-05	5.66884e-05	0.000125011	0.000205501
553	SMARCB1	chr22	23833722	23833722	SNV	T	C	ENST00000644036.2:c.1118+19T>C	-	INTRONIC			0.000206838	0.000240895	0.000291148	0.000285221	0.000366635	0	0	1.37277e-05	2.3609e-05	0.000219723
554	SMARCB1	chr22	23833722	23833722	SNV	T	G	ENST00000644036.2:c.1118+19T>G	-	INTRONIC			0.000285511	0.000274861	0.000484667	0.000594862	0.000540411	0.000120053	0.000139758	0.000196044	0.00027623	0.000192662
555	SMARCB1	chr22	23833723	23833723	SNV	C	A	ENST00000644036.2:c.1118+20C>A	-	INTRONIC			0.000136468	0.000130056	0.000189376	0.000294418	0.000528357	5.92754e-05	6.98495e-05	7.74588e-05	9.66938e-05	8.10083e-05
556	SMARCB1	chr22	23833723	23833723	SNV	C	G	ENST00000644036.2:c.1118+20C>G	-	INTRONIC			2.92824e-05	1.51956e-05	4.17115e-05	4.85753e-05	8.43764e-05	1.10964e-05	3.30863e-05	3.33388e-05	5.15366e-05	0.000253849
557	SMARCB1	chr22	23833723	23833723	SNV	C	T	ENST00000644036.2:c.1118+20C>T	-	INTRONIC			7.67329e-05	5.67599e-05	6.0509e-05	7.9943e-05	2.56143e-05	6.51904e-06	0	3.01608e-05	4.84243e-05	0.000120169
558	SMARCB1	chr22	23833724	23833724	SNV	C	A	ENST00000644036.2:c.1118+21C>A	-	INTRONIC
559	SMARCB1	chr22	23833724	23833724	SNV	C	G	ENST00000644036.2:c.1118+21C>G	-	INTRONIC			0.000743426	0.000610951	0.000699547	0.000532549	0.000349559	0.000180533	0.000174129	0.000280083	0.000276384	0.000202657	0.313274	-0.278523	0.706999	0.999999	FALSE
560	SMARCB1	chr22	23833724	23833724	SNV	C	T	ENST00000644036.2:c.1118+21C>T	-	INTRONIC			0.000145279	0.000177878	0.000187724	0.000219476	0.000252627	1.72408e-05	2.78032e-05	8.3984e-05	0.000145411	0.000198216
561	SMARCB1	chr22	23833725	23833725	SNV	T	A	ENST00000644036.2:c.1118+22T>A	-	INTRONIC			0.000248262	0.000190392	0.000322876	0.000378849	0.0008071	0	0	1.18644e-05	8.82315e-05	0.000450639
562	SMARCB1	chr22	23833725	23833725	SNV	T	C	ENST00000644036.2:c.1118+22T>C	-	INTRONIC													0.583732	-0.550822	2.17343	0.999999	FALSE
563	SMARCB1	chr22	23833725	23833725	SNV	T	G	ENST00000644036.2:c.1118+22T>G	-	INTRONIC			0.0002044	0.000157319	0.000208025	0.000173965	0.000127067	3.59992e-05	4.80063e-05	8.84221e-05	0.000119081	0.00013733
564	SMARCB1	chr22	23833726	23833726	SNV	G	A	ENST00000644036.2:c.1118+23G>A	-	INTRONIC			0.000159258	0.000132291	0.000213623	0.000228599	0.000239569	1.05819e-06	0	1.2395e-05	5.08643e-05	3.09626e-05
565	SMARCB1	chr22	23833726	23833726	SNV	G	C	ENST00000644036.2:c.1118+23G>C	-	INTRONIC			0.000180626	0.000189945	0.000230787	0.000150241	0.000137112	6.02303e-05	8.48968e-05	0.000118269	0.000159953	0.000161567
566	SMARCB1	chr22	23833726	23833726	SNV	G	T	ENST00000644036.2:c.1118+23G>T	-	INTRONIC			0.000164473	0.000133185	0.0002274	0.000203052	0.000204914	4.5935e-05	0	3.76215e-05	8.10207e-05	9.11924e-05
567	SMARCB1	chr22	23833727	23833727	SNV	G	A	ENST00000644036.2:c.1118+24G>A	-	INTRONIC			0.000137876	0.000138548	0.000206045	0.000229726	0.000214959	2.09596e-05	3.16808e-05	3.90271e-05	5.9213e-05	0.000109263
568	SMARCB1	chr22	23833727	23833727	SNV	G	C	ENST00000644036.2:c.1118+24G>C	-	INTRONIC			0.000155671	0.000110391	0.000215441	0.000273594	0.000199892	1.66177e-05	2.42379e-05	5.4397e-05	7.95112e-05	0.000131724
569	SMARCB1	chr22	23833727	23833727	SNV	G	T	ENST00000644036.2:c.1118+24G>T	-	INTRONIC			0.00043682	0.000367375	0.000493624	0.000431467	0.000645881	0.000118962	0.000120699	0.000186924	0.000201512	0.000240613
570	SMARCB1	chr22	23833728	23833728	SNV	G	A	ENST00000644036.2:c.1118+25G>A	-	INTRONIC
571	SMARCB1	chr22	23833728	23833728	SNV	G	C	ENST00000644036.2:c.1118+25G>C	-	INTRONIC			0.000529475	0.000437096	0.000601668	0.000659355	0.000680536	0.000100277	0.000113943	0.000161012	0.000245838	0.000226164
572	SMARCB1	chr22	23833728	23833728	SNV	G	T	ENST00000644036.2:c.1118+25G>T	-	INTRONIC			0.000380549	0.00026771	0.000339499	0.000266902	0.000105973	0.000197909	0.000184963	0.000256129	0.000228512	0.000156794	-0.0499194	-0.313106	-0.454852	0.898062	FALSE
573	SMARCB1	chr22	23833729	23833729	SNV	C	A	ENST00000644036.2:c.1118+26C>A	-	INTRONIC			0.000135898	9.25142e-05	0.000161282	0.000188222	0.000226008	5.72235e-05	3.17427e-05	0.000121796	0.000226431	0.000296889
574	SMARCB1	chr22	23833729	23833729	SNV	C	G	ENST00000644036.2:c.1118+26C>G	-	INTRONIC			0.000606699	0.000511286	0.000577217	0.000517685	0.0005605	0.000310994	0.000271249	0.000421055	0.000385026	0.000271978	0.325394	-0.050121	1.04512	0.999999	FALSE
575	SMARCB1	chr22	23833729	23833729	SNV	C	T	ENST00000644036.2:c.1118+26C>T	-	INTRONIC
576	SMARCB1	chr22	23833730	23833730	SNV	T	A	ENST00000644036.2:c.1118+27T>A	-	INTRONIC			0.000186873	0.000167598	0.000236318	0.000187193	0.000163228	2.57903e-05	3.01097e-05	7.99612e-05	0.000110888	5.1818e-05
577	SMARCB1	chr22	23833730	23833730	SNV	T	C	ENST00000644036.2:c.1118+27T>C	-	INTRONIC			0.000155119	0.000140783	0.000137264	0.000126802	0.000107982	0.000116673	0.000141635	0.000192025	0.000208949	0.000534113	-0.476029	0.435073	0.684848	0.999999	FALSE
578	SMARCB1	chr22	23833730	23833730	SNV	T	G	ENST00000644036.2:c.1118+27T>G	-	INTRONIC			0.000227424	0.000188157	0.000242389	0.000184526	0.000208932	6.28678e-05	8.33123e-05	0.000118072	0.000117976	0.000351237		-0.138272
579	SMARCB1	chr22	23833731	23833731	SNV	C	A	ENST00000644036.2:c.1118+28C>A	-	INTRONIC			0.000336634	0.000344135	0.000505254	0.000671799	0.000825181	6.20423e-05	7.3393e-05	0.000127708	0.000157228	6.11694e-05
580	SMARCB1	chr22	23833731	23833731	SNV	C	G	ENST00000644036.2:c.1118+28C>G	-	INTRONIC			0.000263018	0.000234638	0.000258256	0.000243037	0.000205918	0.000239942	0.000232043	0.000285733	0.000237973	0.000514385	1.05194	-0.388468	0.890791	0.999999	FALSE
581	SMARCB1	chr22	23833731	23833731	SNV	C	T	ENST00000644036.2:c.1118+28C>T	-	INTRONIC			0.0004679	0.000424582	0.000610153	0.000624118	0.00155242	3.33889e-05	5.59742e-05	0.000114615	0.000137136	0.000532541
582	SMARCB1	chr22	23833732	23833732	SNV	T	A	ENST00000644036.2:c.1118+29T>A	-	INTRONIC			0.000433866	0.000407599	0.000472467	0.000480307	0.000680033	2.2576e-05	4.76418e-05	6.81903e-05	0.000135103	0.000319269	0.225079	-0.11304	0.50249	0.999999	FALSE
583	SMARCB1	chr22	23833732	23833732	SNV	T	C	ENST00000644036.2:c.1118+29T>C	-	INTRONIC			0	0	0	0	0	0.000245409	0.000338863	0.000323108	0.000307882	0.000386018
584	SMARCB1	chr22	23833732	23833732	SNV	T	G	ENST00000644036.2:c.1118+29T>G	-	INTRONIC			0.000190215	0.00017028	0.000192203	0.000231117	0.000126062	4.92991e-05	6.79663e-05	8.89368e-05	0.00010827	5.06077e-05	0.630736	0.581898	0.62649	0.999999	FALSE
585	SMARCB1	chr22	23833733	23833733	SNV	G	A	ENST00000644036.2:c.1118+30G>A	-	INTRONIC
586	SMARCB1	chr22	23833733	23833733	SNV	G	C	ENST00000644036.2:c.1118+30G>C	-	INTRONIC			0.000299453	0.000202012	0.000359912	0.000530181	0.000334492	9.93473e-05	0.000144297	0.000223242	0.000378623	0.000279368
587	SMARCB1	chr22	23833733	23833733	SNV	G	T	ENST00000644036.2:c.1118+30G>T	-	INTRONIC			0.00062387	0.000571175	0.000643231	0.000691115	0.00129327	0.00035358	0.000343113	0.000507321	0.000539952	0.000573493		0.280443	2.02028	0.999999	FALSE
588	SMARCB1	chr22	23833734	23833734	SNV	C	A	ENST00000644036.2:c.1118+31C>A	-	INTRONIC			0.000264679	0.000247152	0.000350515	0.000546204	0.000433936	9.69882e-05	0.000123817	0.000213664	0.000380038	0.000220983	-0.0496198	1.78267	1.68881	0.999999	FALSE
589	SMARCB1	chr22	23833734	23833734	SNV	C	G	ENST00000644036.2:c.1118+31C>G	-	INTRONIC			0.000644894	0.000605141	0.000608853	0.000913901	0.000919602	0.000350649	0.000330587	0.000384353	0.000450659	0.000369421	1.83104	0.533632	1.77471	0.999999	FALSE
590	SMARCB1	chr22	23833734	23833734	SNV	C	T	ENST00000644036.2:c.1118+31C>T	-	INTRONIC														0.922901
591	SMARCB1	chr22	23833735	23833735	SNV	C	A	ENST00000644036.2:c.1118+32C>A	-	INTRONIC			0.000348729	0.000394191	0.000463434	0.000588832	0.000688069	9.03127e-05	0.000155937	0.000199208	0.000263372	0.000330802			1.99482	0.999999	FALSE
592	SMARCB1	chr22	23833735	23833735	SNV	C	G	ENST00000644036.2:c.1118+32C>G	-	INTRONIC			0.00040434	0.000372292	0.000413873	0.000424724	0.000184322	0.000317699	0.000314379	0.00046942	0.000515241	0.000556155	0.795751	0.0827329	0.0161309	0.999999	FALSE
593	SMARCB1	chr22	23833735	23833735	SNV	C	T	ENST00000644036.2:c.1118+32C>T	-	INTRONIC			0.000460331	0.000398213	0.00045459	0.000469915	0.000557989	0.000183076	0.00021212	0.000257738	0.000226293	0.0001676	-0.191314	0.0302893	1.63252	0.999999	FALSE
594	SMARCB1	chr22	23833736	23833736	SNV	C	A	ENST00000644036.2:c.1118+33C>A	-	INTRONIC			0.000309422	0.000293185	0.000473581	0.000755595	0.00020843	2.11979e-05	2.38513e-05	8.64739e-05	0.000234048	0.000193512
595	SMARCB1	chr22	23833736	23833736	SNV	C	G	ENST00000644036.2:c.1118+33C>G	-	INTRONIC			0.000638114	0.000569834	0.000656371	0.000735874	0.000378689	0.000168774	0.000186579	0.000263814	0.0003332	0.000261631	0.484171	0.555773	0.539282	0.999999	FALSE
596	SMARCB1	chr22	23833736	23833736	SNV	C	T	ENST00000644036.2:c.1118+33C>T	-	INTRONIC			0.000303972	0.000284694	0.000432423	0.000838826	0.00059867	0	2.05648e-06	2.21407e-05	0.000168526	0.000325023
597	SMARCB1	chr22	23833737	23833737	SNV	A	C	ENST00000644036.2:c.1118+34A>C	-	INTRONIC			0.000737633	0.000645365	0.000825496	0.000736482	0.000541917	0.000239761	0.000250137	0.000363127	0.000429978	0.000470796	0.751438	0.0513486	0.69633	0.999999	FALSE
598	SMARCB1	chr22	23833737	23833737	SNV	A	G	ENST00000644036.2:c.1118+34A>G	-	INTRONIC			0.000412539	0.000331621	0.000554495	0.000592028	0.000136107	0.000171717	0.000161893	0.000297617	0.000321142	0.000219302	1.19009	0.367036	-1.32632	0.199039	FALSE
599	SMARCB1	chr22	23833737	23833737	SNV	A	T	ENST00000644036.2:c.1118+34A>T	-	INTRONIC			0.000331455	0.000265029	0.000414252	0.000377895	0.000326958	0.000119085	0.000149535	0.000240562	0.000343585	0.00100504	1.12415		1.48801	0.999999	FALSE
600	SMARCB1	chr22	23834102	23834102	SNV	G	A	ENST00000644036.2:c.1119-39G>A	-	INTRONIC
601	SMARCB1	chr22	23834102	23834102	SNV	G	C	ENST00000644036.2:c.1119-39G>C	-	INTRONIC			0.00011515	7.19555e-05	0.000212601	0.000294245	0.000122044	3.70431e-05	6.50004e-05	0.000102425	0.000105983	8.82079e-05
602	SMARCB1	chr22	23834102	23834102	SNV	G	T	ENST00000644036.2:c.1119-39G>T	-	INTRONIC			3.18478e-05	2.45811e-05	6.02516e-05	4.89886e-05	4.67083e-05	4.92417e-05	5.53221e-05	0.000115286	4.92669e-05	4.51999e-05
603	SMARCB1	chr22	23834103	23834103	SNV	C	A	ENST00000644036.2:c.1119-38C>A	-	INTRONIC			1.17947e-05	1.60894e-05	2.90992e-05	8.06558e-05	1.20538e-05	1.61707e-05	2.70777e-05	5.67445e-05	5.76531e-05	6.88877e-05
604	SMARCB1	chr22	23834103	23834103	SNV	C	G	ENST00000644036.2:c.1119-38C>G	-	INTRONIC			5.1877e-05	4.06705e-05	0.000107055	0.000111845	2.46098e-05	4.98731e-05	7.3197e-05	0.000134504	8.79685e-05	0.00011547
605	SMARCB1	chr22	23834103	23834103	SNV	C	T	ENST00000644036.2:c.1119-38C>T	-	INTRONIC
606	SMARCB1	chr22	23834104	23834104	SNV	T	A	ENST00000644036.2:c.1119-37T>A	-	INTRONIC			1.33438e-05	1.20671e-05	2.94833e-05	9.35507e-05	9.54256e-06	8.80718e-06	4.57559e-06	4.66464e-05	6.13407e-05	9.68749e-05
607	SMARCB1	chr22	23834104	23834104	SNV	T	C	ENST00000644036.2:c.1119-37T>C	-	INTRONIC													2.12861
608	SMARCB1	chr22	23834104	23834104	SNV	T	G	ENST00000644036.2:c.1119-37T>G	-	INTRONIC			8.62538e-06	6.70393e-06	1.42369e-05	5.8848e-05	3.21434e-05	0	0	5.18057e-05	0.000142345	0.000401096
609	SMARCB1	chr22	23834105	23834105	SNV	G	A	ENST00000644036.2:c.1119-36G>A	-	INTRONIC			2.16733e-05	1.43017e-05	4.65356e-05	9.1563e-05	6.52912e-06	1.13119e-05	0	0	0	7.67978e-07
610	SMARCB1	chr22	23834105	23834105	SNV	G	C	ENST00000644036.2:c.1119-36G>C	-	INTRONIC			9.72694e-05	8.67041e-05	0.000155375	0.000328951	4.31927e-05	5.49117e-05	8.98997e-05	0.000154098	0.000260299	0.000345259
611	SMARCB1	chr22	23834105	23834105	SNV	G	T	ENST00000644036.2:c.1119-36G>T	-	INTRONIC			6.41697e-05	4.96091e-05	0.00010873	0.000221995	0.000117022	5.71893e-05	8.43746e-05	0.00013857	0.00020787	0.000436538
612	SMARCB1	chr22	23834106	23834106	SNV	G	A	ENST00000644036.2:c.1119-35G>A	-	INTRONIC
613	SMARCB1	chr22	23834106	23834106	SNV	G	C	ENST00000644036.2:c.1119-35G>C	-	INTRONIC			1.03111e-05	8.93857e-06	1.98623e-05	4.79104e-05	6.02688e-06	0	0	0	1.34941e-05	1.69051e-05
614	SMARCB1	chr22	23834106	23834106	SNV	G	T	ENST00000644036.2:c.1119-35G>T	-	INTRONIC			3.83162e-05	2.77096e-05	4.90436e-05	7.44018e-05	7.5336e-06	9.96262e-05	9.96918e-05	0.000105322	0.000106628	0.000155924
615	SMARCB1	chr22	23834107	23834107	SNV	C	A	ENST00000644036.2:c.1119-34C>A	-	INTRONIC			2.66019e-05	2.05587e-05	4.92796e-05	7.61198e-05	4.21882e-05	1.67695e-06	7.58336e-06	6.16819e-05	1.06954e-05	5.36499e-05
616	SMARCB1	chr22	23834107	23834107	SNV	C	G	ENST00000644036.2:c.1119-34C>G	-	INTRONIC			5.67091e-05	4.69275e-05	0.00011042	0.00032103	4.01792e-05	4.29506e-05	4.3109e-05	5.83696e-05	8.60723e-05	0.000161494
617	SMARCB1	chr22	23834107	23834107	SNV	C	T	ENST00000644036.2:c.1119-34C>T	-	INTRONIC
618	SMARCB1	chr22	23834108	23834108	SNV	C	A	ENST00000644036.2:c.1119-33C>A	-	INTRONIC			2.21352e-05	1.8771e-05	6.00204e-05	0.000130438	1.90851e-05	0	0	4.59942e-06	3.39171e-06	0
619	SMARCB1	chr22	23834108	23834108	SNV	C	G	ENST00000644036.2:c.1119-33C>G	-	INTRONIC			0.000147596	0.000117542	0.000230186	0.000267958	5.67531e-05	4.22843e-05	4.34169e-05	6.44699e-05	6.91456e-05	3.38063e-05
620	SMARCB1	chr22	23834108	23834108	SNV	C	T	ENST00000644036.2:c.1119-33C>T	-	INTRONIC			6.48833e-05	4.55867e-05	9.03435e-05	0.00010937	5.82599e-05	5.3588e-06	7.75796e-06	1.14221e-05	2.46128e-05	8.39716e-05
621	SMARCB1	chr22	23834109	23834109	SNV	C	A	ENST00000644036.2:c.1119-32C>A	-	INTRONIC			5.40687e-05	4.82683e-05	0.000104015	0.000197675	0.000127067	2.82341e-05	4.69986e-05	8.04934e-05	0.000149768	0.000122809
622	SMARCB1	chr22	23834109	23834109	SNV	C	G	ENST00000644036.2:c.1119-32C>G	-	INTRONIC			0.000132722	0.000145252	0.000173433	0.000200923	0.000109991	6.17392e-05	7.40624e-05	0.000102626	0.000115058	8.08687e-05
623	SMARCB1	chr22	23834109	23834109	SNV	C	T	ENST00000644036.2:c.1119-32C>T	-	INTRONIC			0.000210724	0.000186369	0.000279182	0.000462338	9.04032e-05	0.000113378	0.000146019	0.000166	0.000279331	0.000120342
624	SMARCB1	chr22	23834110	23834110	SNV	C	A	ENST00000644036.2:c.1119-31C>A	-	INTRONIC			6.0667e-05	6.257e-05	9.41416e-05	0.00015873	6.78024e-05	4.3502e-05	4.39329e-05	5.56045e-05	9.25138e-05	0.000166903
625	SMARCB1	chr22	23834110	23834110	SNV	C	G	ENST00000644036.2:c.1119-31C>G	-	INTRONIC			3.7944e-05	2.90504e-05	6.65405e-05	9.21371e-05	1.2556e-05	3.48757e-05	5.43223e-05	6.72433e-05	7.50211e-05	6.71416e-05
626	SMARCB1	chr22	23834110	23834110	SNV	C	T	ENST00000644036.2:c.1119-31C>T	-	INTRONIC
627	SMARCB1	chr22	23834111	23834111	SNV	G	A	ENST00000644036.2:c.1119-30G>A	-	INTRONIC
628	SMARCB1	chr22	23834111	23834111	SNV	G	C	ENST00000644036.2:c.1119-30G>C	-	INTRONIC			2.63502e-05	3.08381e-05	5.38298e-05	7.45636e-05	1.75784e-05	1.02732e-05	2.01822e-05	3.06191e-05	4.57604e-05	3.45381e-05
629	SMARCB1	chr22	23834111	23834111	SNV	G	T	ENST00000644036.2:c.1119-30G>T	-	INTRONIC			3.9307e-05	2.90504e-05	7.47239e-05	0.000159436	2.56143e-05	2.41905e-05	3.39174e-05	5.65347e-05	5.97605e-05	3.78662e-05
630	SMARCB1	chr22	23834112	23834112	SNV	A	C	ENST00000644036.2:c.1119-29A>C	-	INTRONIC			0.000124988	0.000102347	0.000135798	0.000193121	6.22778e-05	0.000101374	9.01072e-05	0.000175967	0.000105902	6.15561e-05		-0.888865
631	SMARCB1	chr22	23834112	23834112	SNV	A	G	ENST00000644036.2:c.1119-29A>G	-	INTRONIC			0.000133925	0.000104581	0.000237936	0.000359087	7.08159e-05	1.64364e-05	6.74701e-06	4.34644e-05	4.73307e-05	1.25993e-05
632	SMARCB1	chr22	23834112	23834112	SNV	A	T	ENST00000644036.2:c.1119-29A>T	-	INTRONIC			5.58337e-07	4.46929e-07	1.25137e-06	1.03282e-06	2.00896e-06	7.73152e-06	1.68486e-05	0.000110203	2.27912e-06	5.58225e-07
633	SMARCB1	chr22	23834113	23834113	SNV	C	A	ENST00000644036.2:c.1119-28C>A	-	INTRONIC			0.000124684	0.00016447	0.000233174	0.000461748	0.000583603	2.02163e-05	2.73944e-05	7.94584e-05	7.99498e-05	0.00019064
634	SMARCB1	chr22	23834113	23834113	SNV	C	G	ENST00000644036.2:c.1119-28C>G	-	INTRONIC			0.000324017	0.000329833	0.000378638	0.000312179	0.000340519	7.35879e-05	9.51997e-05	0.000156986	0.000106647	0.000155649	0.0986513	0.350448	0.747228	0.999999	FALSE
635	SMARCB1	chr22	23834113	23834113	SNV	C	T	ENST00000644036.2:c.1119-28C>T	-	INTRONIC			3.01635e-05	3.7542e-05	6.02183e-05	8.17411e-05	2.76232e-05	5.08135e-06	0	1.96088e-05	0.000107967	0.000408543
636	SMARCB1	chr22	23834114	23834114	SNV	T	A	ENST00000644036.2:c.1119-27T>A	-	INTRONIC			0.000124683	0.000116648	0.000246983	0.000456836	0.000456034	0	0	3.46783e-05	9.67873e-06	0.000146652
637	SMARCB1	chr22	23834114	23834114	SNV	T	C	ENST00000644036.2:c.1119-27T>C	-	INTRONIC													-0.323196	-0.593215	1.54267	0.999999	FALSE
638	SMARCB1	chr22	23834114	23834114	SNV	T	G	ENST00000644036.2:c.1119-27T>G	-	INTRONIC			0.000152954	0.000134972	0.000292224	0.000347755	0.000310384	1.46851e-05	4.33213e-05	0.000732237	7.87346e-05	7.04508e-05	1.80016
639	SMARCB1	chr22	23834115	23834115	SNV	C	A	ENST00000644036.2:c.1119-26C>A	-	INTRONIC			0.000135334	0.00012514	0.000208783	0.000253991	0.000110493	2.56339e-05	3.66911e-05	9.70517e-05	0.000105339	0.000205118
640	SMARCB1	chr22	23834115	23834115	SNV	C	G	ENST00000644036.2:c.1119-26C>G	-	INTRONIC			0.000376033	0.000385252	0.000420612	0.000377847	0.000410833	0.000157757	0.000166388	0.000276686	0.000775503	0.000231491	0.0866774	1.08391	0.57175	0.999999	FALSE
641	SMARCB1	chr22	23834115	23834115	SNV	C	T	ENST00000644036.2:c.1119-26C>T	-	INTRONIC			2.31368e-06	1.78771e-06	6.92072e-06	5.06372e-06	5.07263e-05	1.42533e-06	0	0	0	0
642	SMARCB1	chr22	23834116	23834116	SNV	A	C	ENST00000644036.2:c.1119-25A>C	-	INTRONIC			6.52247e-05	5.94415e-05	0.000159224	0.000322754	0.000193865	1.38925e-05	3.18844e-05	0.000433081	0.000105293	9.90071e-05
643	SMARCB1	chr22	23834116	23834116	SNV	A	G	ENST00000644036.2:c.1119-25A>G	-	INTRONIC			2.83519e-05	1.69833e-05	4.50375e-05	7.0976e-05	5.0224e-05	0	0	0.000147866	0	0
644	SMARCB1	chr22	23834116	23834116	SNV	A	T	ENST00000644036.2:c.1119-25A>T	-	INTRONIC			8.03225e-06	6.70393e-06	1.25519e-05	2.60898e-05	5.67531e-05	0	4.37657e-06	0.000321572	2.77878e-05	0
645	SMARCB1	chr22	23834117	23834117	SNV	T	A	ENST00000644036.2:c.1119-24T>A	-	INTRONIC			1.79658e-05	2.54749e-05	3.52794e-05	5.07366e-05	1.35605e-05	7.33535e-08	2.35041e-06	4.22929e-05	4.39309e-06	8.81281e-06
646	SMARCB1	chr22	23834117	23834117	SNV	T	C	ENST00000644036.2:c.1119-24T>C	-	INTRONIC			1.55316e-05	1.83241e-05	4.17995e-05	3.99421e-05	2.91299e-05	1.62815e-05	2.24484e-05	4.15946e-05	7.04303e-05	0.000111618
647	SMARCB1	chr22	23834117	23834117	SNV	T	G	ENST00000644036.2:c.1119-24T>G	-	INTRONIC			1.87705e-05	2.27934e-05	3.93789e-05	6.58727e-05	3.01344e-05	0	7.75944e-06	0.000698969	4.35851e-05	9.62311e-06
648	SMARCB1	chr22	23834118	23834118	SNV	T	A	ENST00000644036.2:c.1119-23T>A	-	INTRONIC			0.000119603	0.000155531	0.000237631	0.000376087	0.000214959	1.96748e-06	9.51477e-07	3.271e-05	9.81548e-05	2.09244e-05
649	SMARCB1	chr22	23834118	23834118	SNV	T	C	ENST00000644036.2:c.1119-23T>C	-	INTRONIC			0.000449155	0.000454973	0.000586069	0.000592223	0.000602186	0.000119141	0.000154222	0.000173042	0.000185499	0.000214692	0.335772
650	SMARCB1	chr22	23834118	23834118	SNV	T	G	ENST00000644036.2:c.1119-23T>G	-	INTRONIC			0.000633419	0.00063151	0.000984988	0.00127206	0.000580087	7.38446e-05	7.92664e-05	0.000432406	0.000278271	9.71635e-05	1.22722
651	SMARCB1	chr22	23834119	23834119	SNV	G	A	ENST00000644036.2:c.1119-22G>A	-	INTRONIC
652	SMARCB1	chr22	23834119	23834119	SNV	G	C	ENST00000644036.2:c.1119-22G>C	-	INTRONIC			6.84676e-05	6.48046e-05	0.000169311	0.000314207	0.000455532	0	4.69992e-06	2.56786e-05	2.70097e-05	0.000135589
653	SMARCB1	chr22	23834119	23834119	SNV	G	T	ENST00000644036.2:c.1119-22G>T	-	INTRONIC			0.000161566	0.000175196	0.000240198	0.000237878	0.000901019	6.55242e-05	7.71934e-05	0.000152928	0.00023896	0.000334197
654	SMARCB1	chr22	23834120	23834120	SNV	C	A	ENST00000644036.2:c.1119-21C>A	-	INTRONIC			0.000108253	0.000138995	0.000211961	0.000264197	0.000469595	0	0	3.52822e-05	1.48591e-05	8.08698e-05
655	SMARCB1	chr22	23834120	23834120	SNV	C	G	ENST00000644036.2:c.1119-21C>G	-	INTRONIC			0.000640724	0.000574303	0.000938106	0.00097475	0.00106023	8.30893e-05	7.84901e-05	0.000168472	0.000173294	0.00017505
656	SMARCB1	chr22	23834120	23834120	SNV	C	T	ENST00000644036.2:c.1119-21C>T	-	INTRONIC
657	SMARCB1	chr22	23834121	23834121	SNV	C	A	ENST00000644036.2:c.1119-20C>A	-	INTRONIC			8.55121e-05	0.000111732	0.000191671	0.000315464	0.000515298	1.67998e-06	0	1.32417e-05	2.00689e-05	2.11935e-05
658	SMARCB1	chr22	23834121	23834121	SNV	C	G	ENST00000644036.2:c.1119-20C>G	-	INTRONIC			0.000141265	0.00012514	0.000300797	0.000620118	0.000487173	1.3001e-05	1.72388e-05	4.65104e-05	0.000150004	8.70196e-05
659	SMARCB1	chr22	23834121	23834121	SNV	C	T	ENST00000644036.2:c.1119-20C>T	-	INTRONIC			8.99681e-05	9.96651e-05	0.000223136	0.000262354	0.00076893	0	0	0	1.08879e-05	0.000107672
660	SMARCB1	chr22	23834122	23834122	SNV	C	A	ENST00000644036.2:c.1119-19C>A	-	INTRONIC			2.51933e-05	3.79889e-05	4.37477e-05	0.000107544	0.000732266	1.34222e-07	0	4.07989e-06	0	8.8118e-06
661	SMARCB1	chr22	23834122	23834122	SNV	C	G	ENST00000644036.2:c.1119-19C>G	-	INTRONIC			0.000273801	0.000252962	0.000557138	0.000530673	0.000598168	2.88356e-05	2.79523e-05	8.09595e-05	8.99644e-05	8.01403e-05
662	SMARCB1	chr22	23834122	23834122	SNV	C	T	ENST00000644036.2:c.1119-19C>T	-	INTRONIC	VCV001548242	Likely benign	0.000109067	0.000124693	0.000226215	0.000344644	0.00059867	1.57616e-05	7.8578e-06	9.42839e-06	3.36025e-05	5.23438e-05
663	SMARCB1	chr22	23834123	23834123	SNV	T	A	ENST00000644036.2:c.1119-18T>A	-	INTRONIC			0.00010974	0.000147933	0.000212027	0.00023556	0.000351066	3.98e-06	1.27634e-05	4.85465e-05	1.96279e-05	0.000157775
664	SMARCB1	chr22	23834123	23834123	SNV	T	C	ENST00000644036.2:c.1119-18T>C	-	INTRONIC	VCV001586210	Likely benign
665	SMARCB1	chr22	23834123	23834123	SNV	T	G	ENST00000644036.2:c.1119-18T>G	-	INTRONIC			0.000277639	0.00029542	0.000566506	0.000696964	0.000373165	2.11227e-05	4.76411e-05	8.37943e-05	8.95668e-05	0.000629485
666	SMARCB1	chr22	23834124	23834124	SNV	C	A	ENST00000644036.2:c.1119-17C>A	-	INTRONIC			7.32516e-05	0.000107263	0.000153658	0.000254304	0.000846275	1.27169e-05	1.60249e-05	3.28067e-05	6.29591e-05	0.000135039
667	SMARCB1	chr22	23834124	23834124	SNV	C	G	ENST00000644036.2:c.1119-17C>G	-	INTRONIC			0.000272981	0.000257431	0.000516654	0.000547061	0.000489684	3.59121e-05	4.47937e-05	9.46198e-05	0.000185043	0.000312536
668	SMARCB1	chr22	23834124	23834124	SNV	C	T	ENST00000644036.2:c.1119-17C>T	-	INTRONIC	VCV001625179	Likely benign	9.09549e-05	8.84919e-05	0.000175398	0.000326172	0.000265183	9.12172e-06	0	1.21286e-05	4.20655e-05	3.34022e-05
669	SMARCB1	chr22	23834125	23834125	SNV	C	A	ENST00000644036.2:c.1119-16C>A	-	INTRONIC			8.9442e-05	0.00014838	0.000209728	0.000283209	0.000144143	3.93059e-06	9.35278e-06	6.40018e-05	6.2764e-05	8.58613e-05
670	SMARCB1	chr22	23834125	23834125	SNV	C	G	ENST00000644036.2:c.1119-16C>G	-	INTRONIC	VCV001589689	Likely benign	0.00050047	0.000484024	0.00075109	0.00103772	0.00121994	8.08799e-05	0.000107183	0.000160838	0.000257928	0.000236176
671	SMARCB1	chr22	23834125	23834125	SNV	C	T	ENST00000644036.2:c.1119-16C>T	-	INTRONIC			0.000294664	0.000371845	0.000578665	0.000677785	0.000516303	1.02888e-05	3.90573e-05	4.85697e-05	0.000122376	5.25912e-05
672	SMARCB1	chr22	23834126	23834126	SNV	C	A	ENST00000644036.2:c.1119-15C>A	-	INTRONIC			0.00036698	0.000386146	0.000666442	0.00102145	0.00116721	5.3209e-05	8.83918e-05	0.000137253	0.000213253	0.00023709
673	SMARCB1	chr22	23834126	23834126	SNV	C	G	ENST00000644036.2:c.1119-15C>G	-	INTRONIC			0.000824111	0.000816539	0.00100718	0.000905898	0.00168853	0.000145073	0.000181187	0.000236675	0.000300687	0.000512323	0.328486	0.36804	1.84365	0.999999	FALSE
674	SMARCB1	chr22	23834126	23834126	SNV	C	T	ENST00000644036.2:c.1119-15C>T	-	INTRONIC			0.000553418	0.000603354	0.00100155	0.000949603	0.00216466	6.25286e-05	0.000107447	0.000164084	0.000172956	0.000410678
675	SMARCB1	chr22	23834127	23834127	SNV	C	A	ENST00000644036.2:c.1119-14C>A	-	INTRONIC	VCV002064611	Likely benign	8.37073e-05	5.89946e-05	0.00014727	0.000136955	0.000100448	8.77715e-06	0	2.52389e-05	7.50457e-06	7.10989e-06
676	SMARCB1	chr22	23834127	23834127	SNV	C	G	ENST00000644036.2:c.1119-14C>G	-	INTRONIC	VCV002137943	Likely benign	0.000404435	0.000391956	0.00090516	0.00136518	0.00131888	3.58625e-05	4.0045e-05	9.20019e-05	0.000152104	0.000179112
677	SMARCB1	chr22	23834127	23834127	SNV	C	T	ENST00000644036.2:c.1119-14C>T	-	INTRONIC	VCV001664449	Likely benign	0.000106698	9.69835e-05	0.000219689	0.00036098	0.000895494	2.21744e-06	9.54503e-06	5.32101e-06	6.42373e-05	7.53353e-05
678	SMARCB1	chr22	23834128	23834128	SNV	A	C	ENST00000644036.2:c.1119-13A>C	-	INTRONIC			0.00041932	0.000366035	0.00073181	0.00089862	0.000827692	9.11789e-05	9.82903e-05	0.00032323	0.000240216	0.000230691
679	SMARCB1	chr22	23834128	23834128	SNV	A	G	ENST00000644036.2:c.1119-13A>G	-	INTRONIC	VCV000388708	Likely benign	0.000400905	0.000519331	0.000898849	0.00128867	0.0035413	3.36874e-05	5.40507e-05	7.07637e-05	0.000152272	0.000328455
680	SMARCB1	chr22	23834128	23834128	SNV	A	T	ENST00000644036.2:c.1119-13A>T	-	INTRONIC			0.00015395	0.000192626	0.000335669	0.000375544	0.000554975	1.8569e-05	3.17618e-05	0.000238703	6.98766e-05	0.000157072
681	SMARCB1	chr22	23834129	23834129	SNV	C	A	ENST00000644036.2:c.1119-12C>A	-	INTRONIC			0.000286755	0.00027218	0.000703907	0.00133677	0.00143791	3.17371e-05	5.54092e-05	9.15697e-05	0.000144505	0.000454427
682	SMARCB1	chr22	23834129	23834129	SNV	C	G	ENST00000644036.2:c.1119-12C>G	-	INTRONIC	VCV001517506	Uncertain	0.0012148	0.00107442	0.00170978	0.00120331	0.00140627	2.46621e-05	0	1.36469e-05	0.000287865	0.000264347	-1.36919	-0.0557959	-3.41141	2.4e-05	TRUE
683	SMARCB1	chr22	23834129	23834129	SNV	C	T	ENST00000644036.2:c.1119-12C>T	-	INTRONIC	VCV002147455	Likely benign	0.000218799	0.000200671	0.000430519	0.000618837	0.000974346	9.55846e-06	6.61261e-06	3.07722e-05	6.30701e-05	0.000189985
684	SMARCB1	chr22	23834130	23834130	SNV	T	A	ENST00000644036.2:c.1119-11T>A	-	INTRONIC			0.000296054	0.000251621	0.000568908	0.000717881	0.000794042	5.61419e-05	7.27336e-05	0.000175709	0.000169427	0.000194142
685	SMARCB1	chr22	23834130	23834130	SNV	T	C	ENST00000644036.2:c.1119-11T>C	-	INTRONIC	VCV002164528	Likely benign											-0.136262	0.20902	0.319465	0.999999	FALSE
686	SMARCB1	chr22	23834130	23834130	SNV	T	G	ENST00000644036.2:c.1119-11T>G	-	INTRONIC			0.000190889	0.000153743	0.000384207	0.000641325	0.000642365	1.91491e-05	3.35825e-05	7.86465e-05	6.4619e-05	0.00028344
687	SMARCB1	chr22	23834131	23834131	SNV	C	A	ENST00000644036.2:c.1119-10C>A	-	INTRONIC			6.45847e-05	6.83801e-05	0.000101392	0.000139674	0.000143138	2.46359e-05	3.29443e-05	7.34243e-05	5.23968e-05	2.6134e-05
688	SMARCB1	chr22	23834131	23834131	SNV	C	G	ENST00000644036.2:c.1119-10C>G	-	INTRONIC			0.00021609	0.000204246	0.000256823	0.000197869	0.000718706	7.41025e-05	9.91404e-05	0.000110746	0.000122602	9.88579e-05	-0.393688		1.98104	0.999999	FALSE
689	SMARCB1	chr22	23834131	23834131	SNV	C	T	ENST00000644036.2:c.1119-10C>T	-	INTRONIC			7.10584e-05	7.24024e-05	0.000118137	0.000140029	0.000124053	2.00343e-05	2.08741e-05	3.73914e-05	4.73779e-05	2.78112e-05
690	SMARCB1	chr22	23834132	23834132	SNV	C	A	ENST00000644036.2:c.1119-9C>A	-	INTRONIC			6.6028e-05	7.24024e-05	0.000135464	0.000173944	0.000127067	1.46331e-05	1.60789e-05	4.4629e-05	5.73263e-05	2.50181e-05
691	SMARCB1	chr22	23834132	23834132	SNV	C	G	ENST00000644036.2:c.1119-9C>G	-	INTRONIC			8.62178e-05	7.46371e-05	8.35437e-05	0.000123279	0.000225004	7.92913e-05	6.40161e-05	0.00010762	0.000106147	0.000121774
692	SMARCB1	chr22	23834132	23834132	SNV	C	T	ENST00000644036.2:c.1119-9C>T	-	INTRONIC			1.02803e-05	1.83241e-05	2.44455e-05	3.49857e-05	9.54256e-06	0	0	0	1.15992e-05	2.39676e-05
693	SMARCB1	chr22	23834133	23834133	SNV	T	A	ENST00000644036.2:c.1119-8T>A	-	SPLICE_SITE	VCV000700335	Likely benign	3.61123e-05	2.99442e-05	5.62394e-05	0.000273693	0.000163228	2.05997e-05	1.36757e-05	8.47916e-05	7.85594e-05	4.09643e-05
694	SMARCB1	chr22	23834133	23834133	SNV	T	C	ENST00000644036.2:c.1119-8T>C	-	SPLICE_SITE			3.75557e-05	3.62012e-05	4.23097e-05	5.46746e-05	2.5112e-05	2.58889e-05	7.88581e-06	9.44049e-06	0.000125083	8.97791e-05
695	SMARCB1	chr22	23834133	23834133	SNV	T	G	ENST00000644036.2:c.1119-8T>G	-	SPLICE_SITE			2.39762e-05	2.27934e-05	4.91044e-05	3.68677e-05	2.20986e-05	8.49069e-06	1.51567e-05	0.000174947	2.29495e-05	6.52525e-05
696	SMARCB1	chr22	23834134	23834134	SNV	C	A	ENST00000644036.2:c.1119-7C>A	-	SPLICE_SITE			1.2282e-05	9.83243e-06	2.64978e-05	3.75646e-05	4.16859e-05	7.58517e-06	1.26529e-05	1.77807e-05	6.40977e-05	7.86802e-05
697	SMARCB1	chr22	23834134	23834134	SNV	C	G	ENST00000644036.2:c.1119-7C>G	-	SPLICE_SITE	VCV001161458	Likely benign	2.26735e-05	1.92179e-05	2.27492e-05	2.46901e-05	0	5.43754e-05	4.63043e-05	8.70787e-05	0.000105917	3.46769e-05
698	SMARCB1	chr22	23834134	23834134	SNV	C	T	ENST00000644036.2:c.1119-7C>T	-	SPLICE_SITE	VCV001160685	Likely benign	2.80639e-06	2.23464e-06	6.61903e-06	2.04199e-05	1.50672e-06	9.20817e-07	0	0	0	0
699	SMARCB1	chr22	23834135	23834135	SNV	T	A	ENST00000644036.2:c.1119-6T>A	-	SPLICE_SITE			1.2835e-05	1.47486e-05	1.97417e-05	3.0447e-05	5.47442e-05	0	0	1.36508e-05	0	0
700	SMARCB1	chr22	23834135	23834135	SNV	T	C	ENST00000644036.2:c.1119-6T>C	-	SPLICE_SITE			2.72954e-05	2.81565e-05	2.75024e-05	2.12829e-05	0.00010095	2.31736e-05	3.45949e-05	5.34996e-05	9.60398e-05	0.000253254
701	SMARCB1	chr22	23834135	23834135	SNV	T	G	ENST00000644036.2:c.1119-6T>G	-	SPLICE_SITE			1.2041e-05	5.36314e-06	1.39074e-05	9.86578e-06	0	0	9.02004e-06	0.000313069	1.04379e-05	0
702	SMARCB1	chr22	23834136	23834136	SNV	T	A	ENST00000644036.2:c.1119-5T>A	-	SPLICE_SITE			0.000175394	0.000180559	0.000267102	0.000269045	0.000243587	2.30694e-05	2.42154e-05	7.88411e-05	3.99747e-05	5.87469e-05
703	SMARCB1	chr22	23834136	23834136	SNV	T	C	ENST00000644036.2:c.1119-5T>C	-	SPLICE_SITE			0.000304611	0.000283353	0.000530901	0.000620849	0.000164735	6.97768e-05	7.88769e-05	8.70724e-05	7.67705e-05	0.000192671	-0.870146	-0.189676
704	SMARCB1	chr22	23834136	23834136	SNV	T	G	ENST00000644036.2:c.1119-5T>G	-	SPLICE_SITE			0.000425045	0.000388828	0.000577579	0.00059641	0.000342026	5.08719e-05	6.13517e-05	0.000204575	0.000155313	8.72259e-05	1.00721		-0.318501	0.999999	FALSE
705	SMARCB1	chr22	23834137	23834137	SNV	C	A	ENST00000644036.2:c.1119-4C>A	-	SPLICE_SITE			0.000202726	0.000168939	0.000281625	0.000164891	0.000141632	0.000104854	0.000101095	0.000138032	9.05741e-05	0.00016126	-0.452178	1.05694
706	SMARCB1	chr22	23834137	23834137	SNV	C	G	ENST00000644036.2:c.1119-4C>G	-	SPLICE_SITE			0.000241148	0.000222124	0.000488372	0.000786163	0.00105621	3.4008e-05	4.36288e-05	9.20586e-05	0.000226852	0.000304488
707	SMARCB1	chr22	23834137	23834137	SNV	C	T	ENST00000644036.2:c.1119-4C>T	-	SPLICE_SITE			0.000106018	0.000124693	0.000156216	0.000149879	0.000127067	1.11926e-06	0	0	0	0
708	SMARCB1	chr22	23834138	23834138	SNV	C	A	ENST00000644036.2:c.1119-3C>A	-	SPLICE_SITE			0.000344433	0.000411621	0.000509475	0.000549813	0.000582599	2.57633e-05	3.62716e-05	6.71529e-05	0.000119879	8.02124e-05
709	SMARCB1	chr22	23834138	23834138	SNV	C	G	ENST00000644036.2:c.1119-3C>G	-	SPLICE_SITE			0.000406356	0.00051799	0.000585062	0.000527453	0.000432931	2.05288e-05	4.25756e-05	5.32238e-05	7.84195e-05	0.000101127
710	SMARCB1	chr22	23834138	23834138	SNV	C	T	ENST00000644036.2:c.1119-3C>T	-	SPLICE_SITE	VCV000822215	Likely benign	0.00017211	0.000234638	0.000267768	0.00024779	9.29144e-05	0	0	0	0	0
711	SMARCB1	chr22	23834139	23834139	SNV	A	C	ENST00000644036.2:c.1119-2A>C	-	CANONICAL_SPLICE			0.000138836	0.000121118	0.00022129	0.000337384	0.000107479	4.24292e-06	0	0.000157128	5.17653e-05	0.00011258
712	SMARCB1	chr22	23834139	23834139	SNV	A	G	ENST00000644036.2:c.1119-2A>G	-	CANONICAL_SPLICE													1.25438	-0.291631	-2.03659	0.0264867	TRUE
713	SMARCB1	chr22	23834139	23834139	SNV	A	T	ENST00000644036.2:c.1119-2A>T	-	CANONICAL_SPLICE			0.000175899	0.000201118	0.000387682	0.000579864	0.00053137	0	0	0.000190936	2.289e-05	5.813e-05
714	SMARCB1	chr22	23834140	23834140	SNV	G	A	ENST00000644036.2:c.1119-1G>A	-	CANONICAL_SPLICE			0.000308298	0.000277543	0.00059397	0.000785245	9.59279e-05	1.70825e-05	0	4.77206e-05	0.000105799	0	2.20065	0.43697
715	SMARCB1	chr22	23834140	23834140	SNV	G	C	ENST00000644036.2:c.1119-1G>C	-	CANONICAL_SPLICE			0.000227497	0.000233744	0.000259835	0.00033994	0.000600177	6.00428e-05	5.76386e-05	0.000102167	5.29516e-05	0.000153368	-2.90558	-2.01448	-1.99637	0.0264867	TRUE
716	SMARCB1	chr22	23834140	23834140	SNV	G	T	ENST00000644036.2:c.1119-1G>T	-	CANONICAL_SPLICE			9.44871e-05	8.31287e-05	0.000186401	0.000201449	6.12733e-05	0	0	3.54319e-05	2.69274e-05	2.15118e-05
717	SMARCB1	chr22	23834141	23834141	SNV	G	A	ENST00000644036.2:c.1119G>A	ENSP00000494049.2:p.Arg373=	SPLICE_SITE			7.82297e-05	0.000104134	0.000242708	0.000211754	0.000751351	0	0	0	0	0
718	SMARCB1	chr22	23834141	23834141	SNV	G	C	ENST00000644036.2:c.1119G>C	ENSP00000494049.2:p.Arg373Ser	NON_SYNONYMOUS			0.000180709	0.000146593	0.000305932	0.000364434	0.000245595	6.74675e-05	5.51838e-05	0.000174339	0.000222624	0.000237526		0.697881
719	SMARCB1	chr22	23834141	23834141	SNV	G	T	ENST00000644036.2:c.1119G>T	ENSP00000494049.2:p.Arg373Ser	NON_SYNONYMOUS			7.08067e-05	6.79331e-05	0.000147286	0.000243639	0.000114511	9.87128e-06	1.70291e-05	4.70208e-05	5.0234e-05	0.000108135
720	SMARCB1	chr22	23834142	23834142	SNV	C	A	ENST00000644036.2:c.1120C>A	ENSP00000494049.2:p.Arg374=	SPLICE_SITE	VCV000818378	Likely benign	2.07976e-05	1.92179e-05	6.06244e-05	7.5166e-05	6.278e-05	1.67514e-06	2.81442e-06	2.22595e-05	1.50196e-06	9.36063e-05
721	SMARCB1	chr22	23834142	23834142	SNV	C	G	ENST00000644036.2:c.1120C>G	ENSP00000494049.2:p.Arg374Gly	NON_SYNONYMOUS			0.000193528	0.000206928	0.000318293	0.000249776	0.000648894	0	0	2.36531e-05	1.87618e-05	5.35719e-05
722	SMARCB1	chr22	23834142	23834142	SNV	C	T	ENST00000644036.2:c.1120C>T	ENSP00000494049.2:p.Arg374Trp	NON_SYNONYMOUS	VCV000633561	Conflicting
723	SMARCB1	chr22	23834143	23834143	SNV	G	A	ENST00000644036.2:c.1121G>A	ENSP00000494049.2:p.Arg374Gln	NON_SYNONYMOUS	VCV000372511	Likely pathogenic
724	SMARCB1	chr22	23834143	23834143	SNV	G	C	ENST00000644036.2:c.1121G>C	ENSP00000494049.2:p.Arg374Pro	NON_SYNONYMOUS			0.000308427	0.000236425	0.000598394	0.000912156	0.000193362	0.000123954	0.000120606	0.000382549	0.000804464	0.000245787	0.659066	2.50316	1.35882	0.999999	FALSE
725	SMARCB1	chr22	23834143	23834143	SNV	G	T	ENST00000644036.2:c.1121G>T	ENSP00000494049.2:p.Arg374Leu	NON_SYNONYMOUS			7.22554e-05	7.10616e-05	0.00017027	0.000224807	0.000415353	9.96597e-06	2.519e-05	7.15704e-05	9.65841e-05	0.000431283
726	SMARCB1	chr22	23834144	23834144	SNV	G	A	ENST00000644036.2:c.1122G>A	ENSP00000494049.2:p.Arg374=	SYNONYMOUS
727	SMARCB1	chr22	23834144	23834144	SNV	G	C	ENST00000644036.2:c.1122G>C	ENSP00000494049.2:p.Arg374=	SYNONYMOUS			0.00017676	0.000181453	0.000147252	0.000114002	9.14077e-05	0.000153516	0.000165167	0.000189839	0.000185797	0.000229903	-0.690393	-0.656862	-1.06362	0.362157	FALSE
728	SMARCB1	chr22	23834144	23834144	SNV	G	T	ENST00000644036.2:c.1122G>T	ENSP00000494049.2:p.Arg374=	SYNONYMOUS			0.000183936	0.000259666	0.000322058	0.000323513	0.000394761	9.50543e-05	0.00010814	0.00010141	0.000106844	0.000131278
729	SMARCB1	chr22	23834145	23834145	SNV	A	C	ENST00000644036.2:c.1123A>C	ENSP00000494049.2:p.Met375Leu	NON_SYNONYMOUS			7.19033e-05	6.97209e-05	8.95865e-05	9.78502e-05	0.000223497	6.47519e-05	7.5696e-05	0.000153856	0.000102795	0.000187885
730	SMARCB1	chr22	23834145	23834145	SNV	A	G	ENST00000644036.2:c.1123A>G	ENSP00000494049.2:p.Met375Val	NON_SYNONYMOUS			8.34957e-05	6.03354e-05	0.000124197	0.000123765	7.03136e-05	0	0	6.14803e-06	4.58549e-05	0.000160105
731	SMARCB1	chr22	23834145	23834145	SNV	A	T	ENST00000644036.2:c.1123A>T	ENSP00000494049.2:p.Met375Leu	NON_SYNONYMOUS			5.10695e-05	6.07823e-05	9.67436e-05	0.00011236	0.000167748	8.92964e-06	1.45367e-05	0.000178992	4.36735e-05	6.94648e-05
732	SMARCB1	chr22	23834146	23834146	SNV	T	A	ENST00000644036.2:c.1124T>A	ENSP00000494049.2:p.Met375Lys	NON_SYNONYMOUS			1.10448e-05	1.20671e-05	1.83862e-05	0.000127328	2.00896e-05	5.80962e-06	8.54971e-06	3.6983e-05	1.69909e-05	3.29657e-05
733	SMARCB1	chr22	23834146	23834146	SNV	T	C	ENST00000644036.2:c.1124T>C	ENSP00000494049.2:p.Met375Thr	NON_SYNONYMOUS			2.81966e-05	1.96649e-05	3.64428e-05	4.06652e-05	2.10941e-05	5.11621e-05	3.64421e-05	0.000105112	0.000152116	8.14073e-05
734	SMARCB1	chr22	23834146	23834146	SNV	T	G	ENST00000644036.2:c.1124T>G	ENSP00000494049.2:p.Met375Arg	NON_SYNONYMOUS			1.25137e-05	1.38548e-05	1.64211e-05	2.13822e-05	1.10493e-05	6.08395e-06	5.4852e-06	0.000224057	1.90038e-05	8.51299e-06
735	SMARCB1	chr22	23834147	23834147	SNV	G	A	ENST00000644036.2:c.1125G>A	ENSP00000494049.2:p.Met375Ile	NON_SYNONYMOUS			1.46814e-05	1.60894e-05	2.4072e-05	2.37886e-05	3.06367e-05	0	0	0	1.12099e-06	3.86249e-05
736	SMARCB1	chr22	23834147	23834147	SNV	G	C	ENST00000644036.2:c.1125G>C	ENSP00000494049.2:p.Met375Ile	NON_SYNONYMOUS			3.397e-05	3.26258e-05	4.54327e-05	5.5168e-05	2.66187e-05	7.58265e-05	9.14914e-05	0.000178152	0.000168545	0.000201632
737	SMARCB1	chr22	23834147	23834147	SNV	G	T	ENST00000644036.2:c.1125G>T	ENSP00000494049.2:p.Met375Ile	NON_SYNONYMOUS			5.34702e-05	6.257e-05	8.69961e-05	0.000132152	7.13181e-05	4.48987e-05	7.65176e-05	0.000128633	0.000111285	7.87137e-05
738	SMARCB1	chr22	23834148	23834148	SNV	A	C	ENST00000644036.2:c.1126A>C	ENSP00000494049.2:p.Arg376=	SYNONYMOUS			1.57579e-05	1.51956e-05	3.16624e-05	3.59614e-05	1.85829e-05	6.46631e-06	2.27886e-06	5.33191e-05	3.52786e-05	3.97581e-05
739	SMARCB1	chr22	23834148	23834148	SNV	A	G	ENST00000644036.2:c.1126A>G	ENSP00000494049.2:p.Arg376Gly	NON_SYNONYMOUS
740	SMARCB1	chr22	23834148	23834148	SNV	A	T	ENST00000644036.2:c.1126A>T	ENSP00000494049.2:p.Arg376Trp	NON_SYNONYMOUS			1.00139e-05	1.8771e-05	1.76286e-05	2.49384e-05	2.26008e-05	1.18952e-05	8.30098e-06	0.000236262	0.000115395	0.000184383
741	SMARCB1	chr22	23834149	23834149	SNV	G	A	ENST00000644036.2:c.1127G>A	ENSP00000494049.2:p.Arg376Lys	NON_SYNONYMOUS			3.84916e-05	4.33521e-05	8.28688e-05	0.000109527	6.6798e-05	3.79809e-06	0	0	0	4.27574e-05
742	SMARCB1	chr22	23834149	23834149	SNV	G	C	ENST00000644036.2:c.1127G>C	ENSP00000494049.2:p.Arg376Thr	NON_SYNONYMOUS	VCV001723239	Uncertain	1.71557e-05	1.34079e-05	3.10367e-05	4.3197e-05	9.04032e-06	4.48408e-05	5.12499e-05	0.000124934	0.000162503	0.00013854
743	SMARCB1	chr22	23834149	23834149	SNV	G	T	ENST00000644036.2:c.1127G>T	ENSP00000494049.2:p.Arg376Met	NON_SYNONYMOUS
744	SMARCB1	chr22	23834150	23834150	SNV	G	A	ENST00000644036.2:c.1128G>A	ENSP00000494049.2:p.Arg376=	SYNONYMOUS
745	SMARCB1	chr22	23834150	23834150	SNV	G	C	ENST00000644036.2:c.1128G>C	ENSP00000494049.2:p.Arg376Ser	NON_SYNONYMOUS			7.95192e-06	3.1285e-06	1.69207e-05	2.91535e-05	1.80806e-05	1.40589e-05	1.45341e-05	5.61865e-05	9.47928e-05	0.000128399
746	SMARCB1	chr22	23834150	23834150	SNV	G	T	ENST00000644036.2:c.1128G>T	ENSP00000494049.2:p.Arg376Ser	NON_SYNONYMOUS			1.66228e-05	1.2514e-05	1.84191e-05	2.40695e-05	3.26456e-05	6.53555e-05	9.43629e-05	7.65722e-05	0.000120931	0.00010424
747	SMARCB1	chr22	23834151	23834151	SNV	C	A	ENST00000644036.2:c.1129C>A	ENSP00000494049.2:p.Arg377Ser	NON_SYNONYMOUS			3.2844e-06	2.68157e-06	4.72548e-06	1.1666e-05	5.0224e-06	0	0	3.22825e-05	1.39671e-05	0.000155809
748	SMARCB1	chr22	23834151	23834151	SNV	C	G	ENST00000644036.2:c.1129C>G	ENSP00000494049.2:p.Arg377Gly	NON_SYNONYMOUS	VCV000638627	Likely pathogenic	4.4814e-06	5.36314e-06	7.03615e-06	9.95175e-06	7.5336e-06	3.08717e-06	0	1.68413e-05	1.51388e-05	0
749	SMARCB1	chr22	23834151	23834151	SNV	C	T	ENST00000644036.2:c.1129C>T	ENSP00000494049.2:p.Arg377Cys	NON_SYNONYMOUS
750	SMARCB1	chr22	23834152	23834152	SNV	G	A	ENST00000644036.2:c.1130G>A	ENSP00000494049.2:p.Arg377His	NON_SYNONYMOUS	VCV000030203	Conflicting
751	SMARCB1	chr22	23834152	23834152	SNV	G	C	ENST00000644036.2:c.1130G>C	ENSP00000494049.2:p.Arg377Pro	NON_SYNONYMOUS			7.95192e-06	6.70393e-06	2.06034e-05	4.87425e-05	9.191e-05	1.48831e-06	9.76765e-06	4.11896e-05	7.23049e-05	0.000183011
752	SMARCB1	chr22	23834152	23834152	SNV	G	T	ENST00000644036.2:c.1130G>T	ENSP00000494049.2:p.Arg377Leu	NON_SYNONYMOUS			8.82223e-06	9.83243e-06	2.2129e-05	2.60502e-05	1.55694e-05	3.96795e-05	5.32802e-05	4.53683e-05	6.39338e-05	5.4118e-05
753	SMARCB1	chr22	23834153	23834153	SNV	T	A	ENST00000644036.2:c.1131T>A	ENSP00000494049.2:p.Arg377=	SYNONYMOUS			2.62605e-05	2.94973e-05	3.20905e-05	4.48253e-05	3.7668e-05	1.63533e-05	2.78745e-05	0.000102124	0.000104946	0.000136757
754	SMARCB1	chr22	23834153	23834153	SNV	T	C	ENST00000644036.2:c.1131T>C	ENSP00000494049.2:p.Arg377=	SYNONYMOUS	VCV000281915	Likely benign	0.00014348	0.000116648	0.000217209	0.000295186	0.000208932	5.44304e-05	6.04965e-05	9.94997e-05	0.000140274	0.000204508
755	SMARCB1	chr22	23834153	23834153	SNV	T	G	ENST00000644036.2:c.1131T>G	ENSP00000494049.2:p.Arg377=	SYNONYMOUS			1.84438e-05	1.11732e-05	3.17448e-05	5.03323e-05	4.72106e-05	1.39871e-05	1.88971e-05	0.000650616	0.000191818	0.000212445
756	SMARCB1	chr22	23834154	23834154	SNV	C	A	ENST00000644036.2:c.1132C>A	ENSP00000494049.2:p.Leu378Ile	NON_SYNONYMOUS			1.2906e-05	8.04471e-06	1.23433e-05	2.47472e-05	2.36053e-05	2.35715e-05	2.13805e-05	6.48496e-05	4.97106e-05	7.51895e-05
757	SMARCB1	chr22	23834154	23834154	SNV	C	G	ENST00000644036.2:c.1132C>G	ENSP00000494049.2:p.Leu378Val	NON_SYNONYMOUS			3.37785e-05	3.35196e-05	3.9127e-05	4.43874e-05	2.91299e-05	0.000163647	0.000137014	0.000233677	0.000200802	0.000268022
758	SMARCB1	chr22	23834154	23834154	SNV	C	T	ENST00000644036.2:c.1132C>T	ENSP00000494049.2:p.Leu378Phe	NON_SYNONYMOUS	VCV001000534	Uncertain	1.90129e-06	1.78771e-06	1.24588e-06	5.23942e-06	1.50672e-06	0	0	0	0	0
759	SMARCB1	chr22	23834155	23834155	SNV	T	A	ENST00000644036.2:c.1133T>A	ENSP00000494049.2:p.Leu378His	NON_SYNONYMOUS			2.89209e-06	2.68157e-06	6.79461e-06	6.31176e-06	6.52912e-06	6.95089e-07	9.44474e-06	5.86814e-05	6.70493e-06	1.15732e-05
760	SMARCB1	chr22	23834155	23834155	SNV	T	C	ENST00000644036.2:c.1133T>C	ENSP00000494049.2:p.Leu378Pro	NON_SYNONYMOUS	VCV000916053	Likely pathogenic	4.35554e-06	8.93857e-07	5.39514e-06	1.00222e-05	1.50672e-06	7.21217e-05	5.25489e-05	0.000111431	0.000182038	6.34604e-05
761	SMARCB1	chr22	23834155	23834155	SNV	T	G	ENST00000644036.2:c.1133T>G	ENSP00000494049.2:p.Leu378Arg	NON_SYNONYMOUS			1.13514e-05	1.20671e-05	1.21183e-05	2.05048e-05	1.70762e-05	2.26011e-05	2.15769e-05	0.000255886	4.82121e-05	7.35112e-05
762	SMARCB1	chr22	23834156	23834156	SNV	T	A	ENST00000644036.2:c.1134T>A	ENSP00000494049.2:p.Leu378=	SYNONYMOUS			7.55961e-06	1.60894e-05	1.37318e-05	1.91072e-05	1.75784e-05	5.02466e-06	2.69489e-05	0.000102965	2.37162e-05	7.78754e-06
763	SMARCB1	chr22	23834156	23834156	SNV	T	C	ENST00000644036.2:c.1134T>C	ENSP00000494049.2:p.Leu378=	SYNONYMOUS			1.28712e-05	2.05587e-05	2.76667e-05	8.41405e-05	6.37845e-05	0	0	0	0	0
764	SMARCB1	chr22	23834156	23834156	SNV	T	G	ENST00000644036.2:c.1134T>G	ENSP00000494049.2:p.Leu378=	SYNONYMOUS			1.4435e-05	8.93857e-06	1.17232e-05	3.23823e-05	2.05918e-05	3.83824e-05	4.98079e-05	0.000167361	0.000172791	0.0001314
765	SMARCB1	chr22	23834157	23834157	SNV	G	A	ENST00000644036.2:c.1135G>A	ENSP00000494049.2:p.Ala379Thr	NON_SYNONYMOUS
766	SMARCB1	chr22	23834157	23834157	SNV	G	C	ENST00000644036.2:c.1135G>C	ENSP00000494049.2:p.Ala379Pro	NON_SYNONYMOUS			1.12309e-05	1.69833e-05	1.37868e-05	2.07355e-05	1.30582e-05	8.10732e-07	8.60071e-06	4.46472e-05	4.24708e-05	5.02176e-05
767	SMARCB1	chr22	23834157	23834157	SNV	G	T	ENST00000644036.2:c.1135G>T	ENSP00000494049.2:p.Ala379Ser	NON_SYNONYMOUS			3.87473e-05	2.72626e-05	3.75626e-05	7.40964e-05	6.17755e-05	0.000187065	0.000163161	0.000386449	0.000630254	0.000283475
768	SMARCB1	chr22	23834158	23834158	SNV	C	A	ENST00000644036.2:c.1136C>A	ENSP00000494049.2:p.Ala379Asp	NON_SYNONYMOUS			5.3718e-06	4.91621e-06	6.00983e-06	1.93582e-05	1.90851e-05	0	0	5.56893e-05	4.87541e-05	8.16967e-05
769	SMARCB1	chr22	23834158	23834158	SNV	C	G	ENST00000644036.2:c.1136C>G	ENSP00000494049.2:p.Ala379Gly	NON_SYNONYMOUS			2.07575e-05	1.69833e-05	1.97472e-05	2.2807e-05	1.00448e-05	0.000154496	0.000146041	0.000196379	0.000139547	6.53477e-05
770	SMARCB1	chr22	23834158	23834158	SNV	C	T	ENST00000644036.2:c.1136C>T	ENSP00000494049.2:p.Ala379Val	NON_SYNONYMOUS
771	SMARCB1	chr22	23834159	23834159	SNV	C	A	ENST00000644036.2:c.1137C>A	ENSP00000494049.2:p.Ala379=	SYNONYMOUS			5.59808e-06	7.59779e-06	9.02833e-06	1.2529e-05	4.01792e-06	4.77578e-05	7.53617e-05	0.000116184	0.000175467	0.000116554
772	SMARCB1	chr22	23834159	23834159	SNV	C	G	ENST00000644036.2:c.1137C>G	ENSP00000494049.2:p.Ala379=	SYNONYMOUS			3.05852e-05	2.77096e-05	4.24417e-05	9.71784e-05	4.67083e-05	0.000137424	0.000140132	0.000188641	0.00028012	0.000351216
773	SMARCB1	chr22	23834159	23834159	SNV	C	T	ENST00000644036.2:c.1137C>T	ENSP00000494049.2:p.Ala379=	SYNONYMOUS	VCV001730053	Likely benign	1.02602e-05	1.47486e-05	2.15256e-05	0.000104318	1.20538e-05	4.66712e-05	4.57992e-05	0.000102405	0.000141816	7.46956e-05
774	SMARCB1	chr22	23834160	23834160	SNV	A	C	ENST00000644036.2:c.1138A>C	ENSP00000494049.2:p.Asn380His	NON_SYNONYMOUS			6.72063e-05	4.60336e-05	8.11344e-05	9.1171e-05	0.000277237	3.51835e-05	6.28201e-05	0.000957693	0.000147526	9.15167e-05
775	SMARCB1	chr22	23834160	23834160	SNV	A	G	ENST00000644036.2:c.1138A>G	ENSP00000494049.2:p.Asn380Asp	NON_SYNONYMOUS			1.58382e-05	1.74302e-05	3.34405e-05	4.53097e-05	9.04032e-06	1.13287e-05	1.30915e-05	2.96359e-05	4.25448e-05	0
776	SMARCB1	chr22	23834160	23834160	SNV	A	T	ENST00000644036.2:c.1138A>T	ENSP00000494049.2:p.Asn380Tyr	NON_SYNONYMOUS			1.3238e-05	1.02794e-05	2.78478e-05	5.44497e-05	3.26456e-05	2.31042e-05	4.04714e-05	8.18193e-05	0.000137128	0.000132147
777	SMARCB1	chr22	23834161	23834161	SNV	A	C	ENST00000644036.2:c.1139A>C	ENSP00000494049.2:p.Asn380Thr	NON_SYNONYMOUS			5.34154e-05	5.05029e-05	6.55805e-05	5.51989e-05	5.37397e-05	7.12916e-05	6.94459e-05	0.000298103	0.000332489	0.000402826
778	SMARCB1	chr22	23834161	23834161	SNV	A	G	ENST00000644036.2:c.1139A>G	ENSP00000494049.2:p.Asn380Ser	NON_SYNONYMOUS			4.81841e-05	5.0056e-05	7.0608e-05	0.000107357	9.44212e-05	5.75869e-05	7.67657e-05	0.000129656	0.000225079	0.000345169
779	SMARCB1	chr22	23834161	23834161	SNV	A	T	ENST00000644036.2:c.1139A>T	ENSP00000494049.2:p.Asn380Ile	NON_SYNONYMOUS			3.88638e-05	4.55867e-05	7.78475e-05	0.000113166	4.26904e-05	3.8289e-05	4.30982e-05	0.000138501	0.000102112	7.19513e-05
780	SMARCB1	chr22	23834162	23834162	SNV	C	A	ENST00000644036.2:c.1140C>A	ENSP00000494049.2:p.Asn380Lys	NON_SYNONYMOUS			3.91758e-05	4.06705e-05	5.87144e-05	7.8947e-05	3.26456e-05	2.8443e-05	3.78069e-05	5.90705e-05	5.47014e-05	4.51424e-05
781	SMARCB1	chr22	23834162	23834162	SNV	C	G	ENST00000644036.2:c.1140C>G	ENSP00000494049.2:p.Asn380Lys	NON_SYNONYMOUS			0.000156459	0.000153297	0.000177812	0.000131737	0.000113506	0.000254704	0.000312794	0.000353946	0.000249485	0.000557144	0.269957	0.229314	0.875722	0.999999	FALSE
782	SMARCB1	chr22	23834162	23834162	SNV	C	T	ENST00000644036.2:c.1140C>T	ENSP00000494049.2:p.Asn380=	SYNONYMOUS			3.47252e-05	3.70951e-05	5.40054e-05	0.000102015	2.81255e-05	0	0	0	4.56337e-05	2.57452e-05
783	SMARCB1	chr22	23834163	23834163	SNV	A	C	ENST00000644036.2:c.1141A>C	ENSP00000494049.2:p.Thr381Pro	NON_SYNONYMOUS			5.14391e-05	3.70951e-05	7.44662e-05	7.15532e-05	1.90851e-05	8.85885e-05	9.04889e-05	0.000397632	0.00165377	0.000123929
784	SMARCB1	chr22	23834163	23834163	SNV	A	G	ENST00000644036.2:c.1141A>G	ENSP00000494049.2:p.Thr381Ala	NON_SYNONYMOUS			9.77514e-05	9.11734e-05	0.000138016	0.000169118	8.93988e-05	1.77284e-05	1.3806e-05	4.35894e-05	7.20606e-05	4.35757e-05
785	SMARCB1	chr22	23834163	23834163	SNV	A	T	ENST00000644036.2:c.1141A>T	ENSP00000494049.2:p.Thr381Ser	NON_SYNONYMOUS			7.79485e-05	8.00002e-05	0.000120426	0.000139837	7.78472e-05	1.43233e-05	5.5943e-05	0.000369184	8.95883e-05	7.89394e-05
786	SMARCB1	chr22	23834164	23834164	SNV	C	A	ENST00000644036.2:c.1142C>A	ENSP00000494049.2:p.Thr381Lys	NON_SYNONYMOUS			3.41762e-05	5.13968e-05	8.40872e-05	0.000177438	0.000305864	0	2.15177e-06	3.69757e-05	7.88677e-06	3.1632e-05
787	SMARCB1	chr22	23834164	23834164	SNV	C	G	ENST00000644036.2:c.1142C>G	ENSP00000494049.2:p.Thr381Arg	NON_SYNONYMOUS	VCV000623977	Conflicting	4.5055e-05	4.78214e-05	6.50427e-05	0.000134024	9.09055e-05	2.54288e-05	3.65572e-05	6.95662e-05	8.65631e-05	9.51973e-05
788	SMARCB1	chr22	23834164	23834164	SNV	C	T	ENST00000644036.2:c.1142C>T	ENSP00000494049.2:p.Thr381Met	NON_SYNONYMOUS	VCV000651993	Uncertain
789	SMARCB1	chr22	23834165	23834165	SNV	G	A	ENST00000644036.2:c.1143G>A	ENSP00000494049.2:p.Thr381=	SYNONYMOUS	VCV000486497	Likely benign
790	SMARCB1	chr22	23834165	23834165	SNV	G	C	ENST00000644036.2:c.1143G>C	ENSP00000494049.2:p.Thr381=	SYNONYMOUS	VCV000416327	Likely benign	8.5871e-05	9.92181e-05	0.00016717	0.000286421	0.000227013	2.0526e-05	4.27028e-05	7.49265e-05	0.000140258	0.000194724
791	SMARCB1	chr22	23834165	23834165	SNV	G	T	ENST00000644036.2:c.1143G>T	ENSP00000494049.2:p.Thr381=	SYNONYMOUS			5.5018e-05	5.05029e-05	0.000126277	0.000302105	0.000124053	0	0	7.93122e-06	1.97014e-05	0
792	SMARCB1	chr22	23834166	23834166	SNV	G	A	ENST00000644036.2:c.1144G>A	ENSP00000494049.2:p.Ala382Thr	NON_SYNONYMOUS
793	SMARCB1	chr22	23834166	23834166	SNV	G	C	ENST00000644036.2:c.1144G>C	ENSP00000494049.2:p.Ala382Pro	NON_SYNONYMOUS			6.32244e-06	3.57543e-06	1.37593e-05	1.62982e-05	5.47442e-05	0	0	1.11144e-05	1.64779e-05	1.3117e-05
794	SMARCB1	chr22	23834166	23834166	SNV	G	T	ENST00000644036.2:c.1144G>T	ENSP00000494049.2:p.Ala382Ser	NON_SYNONYMOUS			3.88893e-05	3.97766e-05	5.65631e-05	7.07068e-05	3.36501e-05	4.73988e-05	6.86399e-05	0.000111787	0.000118174	7.49548e-05
795	SMARCB1	chr22	23834167	23834167	SNV	C	A	ENST00000644036.2:c.1145C>A	ENSP00000494049.2:p.Ala382Asp	NON_SYNONYMOUS			0.00011125	9.78774e-05	0.000239392	0.000728982	0.000191856	0	2.65658e-06	8.85149e-05	6.46761e-05	7.35538e-05
796	SMARCB1	chr22	23834167	23834167	SNV	C	G	ENST00000644036.2:c.1145C>G	ENSP00000494049.2:p.Ala382Gly	NON_SYNONYMOUS			8.60424e-05	9.25142e-05	0.000128647	0.000158333	6.32823e-05	5.37859e-05	4.39638e-05	9.50556e-05	0.00012043	0.000176393
797	SMARCB1	chr22	23834167	23834167	SNV	C	T	ENST00000644036.2:c.1145C>T	ENSP00000494049.2:p.Ala382Val	NON_SYNONYMOUS	VCV000822249	Uncertain
798	SMARCB1	chr22	23834168	23834168	SNV	C	A	ENST00000644036.2:c.1146C>A	ENSP00000494049.2:p.Ala382=	SYNONYMOUS			2.46296e-05	1.65364e-05	4.20245e-05	5.68448e-05	2.66187e-05	8.08893e-06	1.36107e-05	2.94837e-05	3.89823e-05	3.8297e-05
799	SMARCB1	chr22	23834168	23834168	SNV	C	G	ENST00000644036.2:c.1146C>G	ENSP00000494049.2:p.Ala382=	SYNONYMOUS			0.000156089	0.00014704	0.000224222	0.000307244	0.000194869	3.37341e-05	4.14042e-05	4.925e-05	0.000100885	0.000174877
800	SMARCB1	chr22	23834168	23834168	SNV	C	T	ENST00000644036.2:c.1146C>T	ENSP00000494049.2:p.Ala382=	SYNONYMOUS			3.32256e-05	3.39666e-05	5.35003e-05	0.000168232	3.46546e-05	1.10804e-05	5.16684e-06	3.28789e-05	0.000143145	9.00567e-05
801	SMARCB1	chr22	23834169	23834169	SNV	C	A	ENST00000644036.2:c.1147C>A	ENSP00000494049.2:p.Pro383Thr	NON_SYNONYMOUS			5.87617e-05	4.42459e-05	8.61069e-05	8.02356e-05	4.82151e-05	0	0	2.98581e-05	5.25305e-06	2.04765e-05
802	SMARCB1	chr22	23834169	23834169	SNV	C	G	ENST00000644036.2:c.1147C>G	ENSP00000494049.2:p.Pro383Ala	NON_SYNONYMOUS			2.80801e-05	3.48604e-05	2.60917e-05	2.25609e-05	1.85829e-05	1.96854e-05	3.63452e-05	4.79403e-05	2.09402e-05	2.44998e-07
803	SMARCB1	chr22	23834169	23834169	SNV	C	T	ENST00000644036.2:c.1147C>T	ENSP00000494049.2:p.Pro383Ser	NON_SYNONYMOUS			7.2321e-05	5.89946e-05	8.496e-05	9.43678e-05	0.000182815	2.02317e-05	4.03965e-05	4.28365e-05	0.000110698	0.000464669
804	SMARCB1	chr22	23834170	23834170	SNV	C	A	ENST00000644036.2:c.1148C>A	ENSP00000494049.2:p.Pro383Gln	NON_SYNONYMOUS			7.95192e-05	8.40226e-05	0.000113076	0.00012238	0.000176286	8.15623e-06	1.34796e-05	4.74207e-05	3.76177e-05	0.000102532
805	SMARCB1	chr22	23834170	23834170	SNV	C	G	ENST00000644036.2:c.1148C>G	ENSP00000494049.2:p.Pro383Arg	NON_SYNONYMOUS			5.84444e-06	5.36314e-06	9.20392e-06	1.26091e-05	9.04032e-06	0	0	1.19195e-05	0	0
806	SMARCB1	chr22	23834170	23834170	SNV	C	T	ENST00000644036.2:c.1148C>T	ENSP00000494049.2:p.Pro383Leu	NON_SYNONYMOUS	VCV001710405	Uncertain
807	SMARCB1	chr22	23834171	23834171	SNV	G	A	ENST00000644036.2:c.1149G>A	ENSP00000494049.2:p.Pro383=	SYNONYMOUS	VCV000410707	Likely benign
808	SMARCB1	chr22	23834171	23834171	SNV	G	C	ENST00000644036.2:c.1149G>C	ENSP00000494049.2:p.Pro383=	SYNONYMOUS			2.0969e-05	2.99442e-05	3.14208e-05	4.50491e-05	0.000215461	4.24387e-06	1.36484e-05	2.4978e-05	2.11017e-05	1.7312e-05
809	SMARCB1	chr22	23834171	23834171	SNV	G	T	ENST00000644036.2:c.1149G>T	ENSP00000494049.2:p.Pro383=	SYNONYMOUS			4.88121e-05	4.60336e-05	6.73916e-05	4.11544e-05	4.36949e-05	6.90847e-06	1.44768e-05	2.94747e-05	1.12646e-05	4.54784e-05
810	SMARCB1	chr22	23834172	23834172	SNV	G	A	ENST00000644036.2:c.1150G>A	ENSP00000494049.2:p.Ala384Thr	NON_SYNONYMOUS
811	SMARCB1	chr22	23834172	23834172	SNV	G	C	ENST00000644036.2:c.1150G>C	ENSP00000494049.2:p.Ala384Pro	NON_SYNONYMOUS	VCV001338295	Uncertain	6.38724e-05	4.33521e-05	6.45483e-05	7.81331e-05	2.05918e-05	2.62749e-05	2.98248e-05	9.54589e-05	0.000112269	5.50145e-05
812	SMARCB1	chr22	23834172	23834172	SNV	G	T	ENST00000644036.2:c.1150G>T	ENSP00000494049.2:p.Ala384Ser	NON_SYNONYMOUS			8.31048e-05	7.28494e-05	0.000104723	8.56421e-05	2.66187e-05	0.000181245	0.000191207	0.000301139	0.000286504	0.000246775
813	SMARCB1	chr22	23834173	23834173	SNV	C	A	ENST00000644036.2:c.1151C>A	ENSP00000494049.2:p.Ala384Asp	NON_SYNONYMOUS			5.00051e-05	4.46929e-05	7.69799e-05	9.81343e-05	5.72554e-05	1.32633e-05	3.74992e-05	9.21277e-05	9.78705e-05	0.000123968
814	SMARCB1	chr22	23834173	23834173	SNV	C	G	ENST00000644036.2:c.1151C>G	ENSP00000494049.2:p.Ala384Gly	NON_SYNONYMOUS			0.000323928	0.000246258	0.000404816	0.00037798	0.000390241	4.01895e-05	4.17791e-05	7.42285e-05	0.00012267	0.000213028	0.320675	0.851815	2.00018	0.999999	FALSE
815	SMARCB1	chr22	23834173	23834173	SNV	C	T	ENST00000644036.2:c.1151C>T	ENSP00000494049.2:p.Ala384Val	NON_SYNONYMOUS
816	SMARCB1	chr22	23834174	23834174	SNV	C	A	ENST00000644036.2:c.1152C>A	ENSP00000494049.2:p.Ala384=	SYNONYMOUS			3.05357e-05	3.66481e-05	5.57014e-05	0.000139563	9.59279e-05	2.75985e-05	5.8041e-05	0.000120879	0.000151462	0.000279628
817	SMARCB1	chr22	23834174	23834174	SNV	C	G	ENST00000644036.2:c.1152C>G	ENSP00000494049.2:p.Ala384=	SYNONYMOUS			0.000108183	7.59779e-05	0.000124761	0.000135155	4.77128e-05	0.000143608	0.000162525	0.000229901	0.000254736	0.000319809
818	SMARCB1	chr22	23834174	23834174	SNV	C	T	ENST00000644036.2:c.1152C>T	ENSP00000494049.2:p.Ala384=	SYNONYMOUS			0.000100981	8.89388e-05	0.00013964	0.000173379	7.58383e-05	7.06473e-05	8.9972e-05	0.000144493	0.00024781	0.000198228
819	SMARCB1	chr22	23834175	23834175	SNV	T	A	ENST00000644036.2:c.1153T>A	ENSP00000494049.2:p.Trp385Arg	NON_SYNONYMOUS			5.56527e-05	5.89946e-05	7.58657e-05	8.29053e-05	2.7121e-05	5.93103e-05	9.27114e-05	0.00018161	0.00014185	3.56316e-05
820	SMARCB1	chr22	23834175	23834175	SNV	T	C	ENST00000644036.2:c.1153T>C	ENSP00000494049.2:p.Trp385Arg	NON_SYNONYMOUS
821	SMARCB1	chr22	23834175	23834175	SNV	T	G	ENST00000644036.2:c.1153T>G	ENSP00000494049.2:p.Trp385Gly	NON_SYNONYMOUS			0.00016061	0.000145699	0.000177939	0.000171744	3.7668e-05	0.000162546	0.000153001	0.000840534	0.000283474	0.000152216
822	SMARCB1	chr22	23834176	23834176	SNV	G	A	ENST00000644036.2:c.1154G>A	ENSP00000494049.2:p.Trp385Ter	STOP_GAINED			4.08053e-05	6.43577e-05	8.26218e-05	8.30009e-05	6.52912e-05	1.13387e-05	0	0	0	0
823	SMARCB1	chr22	23834176	23834176	SNV	G	C	ENST00000644036.2:c.1154G>C	ENSP00000494049.2:p.Trp385Ser	NON_SYNONYMOUS			3.86282e-06	2.23464e-06	7.8759e-06	3.23796e-05	3.51568e-06	4.27565e-05	8.07975e-05	0.000159873	0.000412073	0.00050368
824	SMARCB1	chr22	23834176	23834176	SNV	G	T	ENST00000644036.2:c.1154G>T	ENSP00000494049.2:p.Trp385Leu	NON_SYNONYMOUS			0.000332883	0.000311062	0.000461499	0.000629579	0.00045955	7.33739e-05	8.97927e-05	0.000129806	0.000214752	0.000398848	2.07159	0.78481	2.08919	0.999999	FALSE
825	SMARCB1	chr22	23834177	23834177	SNV	G	A	ENST00000644036.2:c.1155G>A	ENSP00000494049.2:p.Trp385Ter	STOP_GAINED			0.000110782	0.000102347	0.000150854	0.000163107	5.72554e-05	9.27807e-06	0	0	0	0.000105789
826	SMARCB1	chr22	23834177	23834177	SNV	G	C	ENST00000644036.2:c.1155G>C	ENSP00000494049.2:p.Trp385Cys	NON_SYNONYMOUS	VCV001306948	Uncertain	0.000261785	0.00021542	0.00037339	0.000290485	0.000236053	5.85878e-05	6.37754e-05	0.000135887	0.000112006	0.000211091	-1.42773	1.01795	1.1417	0.999999	FALSE
827	SMARCB1	chr22	23834177	23834177	SNV	G	T	ENST00000644036.2:c.1155G>T	ENSP00000494049.2:p.Trp385Cys	NON_SYNONYMOUS	VCV000859091	Uncertain	1.97412e-05	2.23464e-05	3.22936e-05	4.40445e-05	3.21434e-05	0.000197431	0.000196442	0.000216447	0.000280706	0.00021152
828	SMARCB1	chr22	23834178	23834178	SNV	T	A	ENST00000644036.2:c.1156T>A	ENSP00000494049.2:p.Ter386LysextTer36	STOP_LOST			8.90644e-05	7.28494e-05	0.000107308	5.71466e-05	3.91747e-05	6.00686e-05	8.02339e-05	0.000217955	9.57786e-05	0.000187885	-1.17768	0.157095	-0.0406761	0.999999	FALSE
829	SMARCB1	chr22	23834178	23834178	SNV	T	C	ENST00000644036.2:c.1156T>C	ENSP00000494049.2:p.Ter386GlnextTer36	STOP_LOST			0.000269843	0.000269945	0.00028849	0.000320729	0.000160717	0.000167797	0.000168516	0.00024035	0.00022846	0.000317904	-0.00161618	0.913082	0.222026	0.999999	FALSE
830	SMARCB1	chr22	23834178	23834178	SNV	T	G	ENST00000644036.2:c.1156T>G	ENSP00000494049.2:p.Ter386GluextTer36	STOP_LOST			0.000284788	0.000245364	0.000375042	0.000417755	0.00048868	8.76063e-05	8.02528e-05	0.000896663	0.000457191	0.000221822	1.11365	1.00064	1.45639	0.999999	FALSE
831	SMARCB1	chr22	23834179	23834179	SNV	A	C	ENST00000644036.2:c.1157A>C	ENSP00000494049.2:p.Ter386SerextTer36	STOP_LOST			1.61502e-05	1.8771e-05	1.81446e-05	1.99451e-05	9.04032e-06	0	2.78928e-05	0.00136586	5.04447e-05	0
832	SMARCB1	chr22	23834179	23834179	SNV	A	G	ENST00000644036.2:c.1157A>G	ENSP00000494049.2:p.Ter386=	SYNONYMOUS	VCV000818447	Likely benign	1.16433e-05	6.70393e-06	1.32652e-05	1.73909e-05	5.0224e-06	2.77845e-06	1.67892e-05	0.000103156	4.29986e-05	0.000131589
833	SMARCB1	chr22	23834179	23834179	SNV	A	T	ENST00000644036.2:c.1157A>T	ENSP00000494049.2:p.Ter386LeuextTer36	STOP_LOST			2.06194e-07	0	6.14694e-07	2.58222e-05	0	3.98784e-06	1.06847e-05	0.00024975	5.56683e-06	3.91009e-06
834	SMARCB1	chr22	23834180	23834180	SNV	A	C	ENST00000644036.2:c.1158A>C	ENSP00000494049.2:p.Ter386TyrextTer36	STOP_LOST			1.4889e-06	8.93857e-07	6.09197e-06	8.90344e-06	1.00448e-06	4.43132e-06	2.53999e-05	0.00142644	3.65117e-05	1.35852e-05
835	SMARCB1	chr22	23834180	23834180	SNV	A	G	ENST00000644036.2:c.1158A>G	ENSP00000494049.2:p.Ter386=	SYNONYMOUS			3.88839e-05	2.27934e-05	3.99991e-05	5.5451e-05	1.2556e-05	2.9173e-05	3.17915e-05	6.90285e-05	3.92806e-05	3.77151e-05
836	SMARCB1	chr22	23834180	23834180	SNV	A	T	ENST00000644036.2:c.1158A>T	ENSP00000494049.2:p.Ter386TyrextTer36	STOP_LOST			1.5944e-05	1.74302e-05	2.71729e-05	5.69356e-05	1.55694e-05	1.15817e-05	2.62388e-05	5.90409e-05	6.35416e-05	4.84457e-05
837	SMARCB1	chr22	23834181	23834181	SNV	C	A	ENST00000644036.2:c.*1C>A	-	3PRIME_UTR			0	0	2.03066e-07	4.51259e-06	0	2.97896e-05	4.36892e-05	0.000106827	8.9392e-05	0.000171112
838	SMARCB1	chr22	23834181	23834181	SNV	C	G	ENST00000644036.2:c.*1C>G	-	3PRIME_UTR			1.54057e-05	1.07263e-05	2.18108e-05	7.38672e-05	3.01344e-06	3.67777e-05	3.59905e-05	4.57105e-05	9.58632e-05	2.40703e-05
839	SMARCB1	chr22	23834181	23834181	SNV	C	T	ENST00000644036.2:c.*1C>T	-	3PRIME_UTR			6.98119e-06	4.91621e-06	1.60315e-05	1.16516e-05	7.03136e-06	0	0	0	0	0
840	SMARCB1	chr22	23834182	23834182	SNV	C	A	ENST00000644036.2:c.*2C>A	-	3PRIME_UTR			9.79296e-06	8.04471e-06	1.8825e-05	3.38968e-05	4.52016e-06	1.89882e-05	2.70309e-05	2.94456e-05	3.80527e-05	1.83356e-05
841	SMARCB1	chr22	23834182	23834182	SNV	C	G	ENST00000644036.2:c.*2C>G	-	3PRIME_UTR			8.30406e-06	3.57543e-06	2.88689e-06	7.02897e-06	1.50672e-06	8.7178e-06	1.0977e-05	2.13263e-05	2.62815e-05	1.31721e-05
842	SMARCB1	chr22	23834182	23834182	SNV	C	T	ENST00000644036.2:c.*2C>T	-	3PRIME_UTR			2.18781e-06	4.02236e-06	4.91755e-06	7.12937e-06	1.50672e-06	0	0	0	0	0
843	SMARCB1	chr22	23834183	23834183	SNV	A	C	ENST00000644036.2:c.*3A>C	-	3PRIME_UTR			4.44124e-06	3.1285e-06	3.09546e-06	2.87258e-06	1.00448e-06	1.11649e-06	2.03655e-05	0.000887087	3.12647e-05	0
844	SMARCB1	chr22	23834183	23834183	SNV	A	G	ENST00000644036.2:c.*3A>G	-	3PRIME_UTR			1.86112e-07	8.93857e-07	2.04715e-06	8.02121e-07	1.00448e-06	1.25086e-06	0	2.52644e-05	9.74465e-07	0.000187456
845	SMARCB1	chr22	23834183	23834183	SNV	A	T	ENST00000644036.2:c.*3A>T	-	3PRIME_UTR			6.29699e-06	6.70393e-06	1.19152e-05	8.96431e-06	1.75784e-05	7.73174e-06	5.87594e-06	0.000200765	1.3665e-05	1.73244e-05
846	SMARCB1	chr22	23834184	23834184	SNV	G	A	ENST00000644036.2:c.*4G>A	-	3PRIME_UTR
847	SMARCB1	chr22	23834184	23834184	SNV	G	C	ENST00000644036.2:c.*4G>C	-	3PRIME_UTR			1.1251e-05	1.07263e-05	1.51588e-05	2.59894e-05	5.0224e-06	1.25458e-05	1.35145e-05	3.2103e-05	3.17522e-05	4.60055e-06
848	SMARCB1	chr22	23834184	23834184	SNV	G	T	ENST00000644036.2:c.*4G>T	-	3PRIME_UTR			2.53192e-05	2.59219e-05	2.88744e-05	2.75648e-05	3.86725e-05	4.80614e-05	6.0747e-05	7.53754e-05	5.9076e-05	9.59208e-06
849	SMARCB1	chr22	23834185	23834185	SNV	C	A	ENST00000644036.2:c.*5C>A	-	3PRIME_UTR			7.86622e-06	5.81007e-06	8.84176e-06	9.90636e-06	3.46546e-05	0	0	4.83244e-05	0	1.4501e-05
850	SMARCB1	chr22	23834185	23834185	SNV	C	G	ENST00000644036.2:c.*5C>G	-	3PRIME_UTR			8.09772e-05	9.47489e-05	0.000110339	0.000202984	0.000140627	4.48274e-05	6.35856e-05	6.94204e-05	7.26966e-05	5.59006e-05		0.0873743	1.90603	0.999999	FALSE
851	SMARCB1	chr22	23834185	23834185	SNV	C	T	ENST00000644036.2:c.*5C>T	-	3PRIME_UTR
852	SMARCB1	chr22	23834186	23834186	SNV	C	A	ENST00000644036.2:c.*6C>A	-	3PRIME_UTR			2.5737e-05	1.60894e-05	2.34078e-05	4.44809e-05	0.000106977	1.41074e-05	1.90425e-05	4.19162e-05	2.9468e-05	0
853	SMARCB1	chr22	23834186	23834186	SNV	C	G	ENST00000644036.2:c.*6C>G	-	3PRIME_UTR			3.25668e-05	2.86034e-05	3.82154e-05	6.6285e-05	4.26904e-05	4.42448e-05	7.82624e-05	8.50794e-05	6.11659e-05	5.23213e-05
854	SMARCB1	chr22	23834186	23834186	SNV	C	T	ENST00000644036.2:c.*6C>T	-	3PRIME_UTR			6.22362e-05	7.06147e-05	7.86811e-05	7.41871e-05	0.000102457	4.95057e-05	6.96713e-05	7.2526e-05	7.62602e-05	0.000176659
855	SMARCB1	chr22	23834187	23834187	SNV	C	A	ENST00000644036.2:c.*7C>A	-	3PRIME_UTR			0.000119927	0.000129609	0.000193811	0.000733078	6.07711e-05	2.15878e-05	1.68759e-05	5.76449e-05	8.96834e-05	9.33553e-06
856	SMARCB1	chr22	23834187	23834187	SNV	C	G	ENST00000644036.2:c.*7C>G	-	3PRIME_UTR			0.000138229	0.00013095	0.000124295	6.06013e-05	4.52016e-05	5.94688e-05	6.72238e-05	6.47813e-05	2.58794e-05	0	-1.39898	-0.597119	-1.48736	0.129701	FALSE
857	SMARCB1	chr22	23834187	23834187	SNV	C	T	ENST00000644036.2:c.*7C>T	-	3PRIME_UTR			8.61013e-05	9.02796e-05	0.000114729	0.000144753	7.78472e-05	6.20282e-06	3.62479e-06	1.31272e-05	3.18346e-05	1.3617e-06
858	SMARCB1	chr22	23834188	23834188	SNV	A	C	ENST00000644036.2:c.*8A>C	-	3PRIME_UTR			0.0001196	0.000100112	0.000143987	0.00011109	0.00033851	0	2.67658e-05	0.000800211	4.06518e-05	2.68741e-05	-1.65062	-0.0837532
859	SMARCB1	chr22	23834188	23834188	SNV	A	G	ENST00000644036.2:c.*8A>G	-	3PRIME_UTR			1.79952e-05	2.01118e-05	2.34466e-05	1.18476e-05	8.53808e-06	1.89383e-05	3.52501e-05	6.23293e-05	2.70513e-05	1.33172e-05
860	SMARCB1	chr22	23834188	23834188	SNV	A	T	ENST00000644036.2:c.*8A>T	-	3PRIME_UTR			7.45329e-05	5.67599e-05	0.00011929	9.79319e-05	4.41971e-05	3.55866e-06	1.91938e-05	0.000246259	2.19578e-05	7.90805e-06
861	SMARCB1	chr22	23834189	23834189	SNV	T	A	ENST00000644036.2:c.*9T>A	-	3PRIME_UTR			3.06548e-05	3.48604e-05	5.05316e-05	5.74718e-05	3.06367e-05	7.33192e-06	1.02742e-06	0.000178809	2.3669e-05	0
862	SMARCB1	chr22	23834189	23834189	SNV	T	C	ENST00000644036.2:c.*9T>C	-	3PRIME_UTR			2.13158e-05	9.83243e-06	3.53228e-05	3.32015e-05	2.00896e-05	0	0	0	0	0
863	SMARCB1	chr22	23834189	23834189	SNV	T	G	ENST00000644036.2:c.*9T>G	-	3PRIME_UTR			5.91192e-05	4.78214e-05	9.95099e-05	0.000163401	3.9677e-05	0	3.0276e-05	0.00140081	9.98894e-05	3.83483e-05
864	SMARCB1	chr22	23834190	23834190	SNV	C	A	ENST00000644036.2:c.*10C>A	-	3PRIME_UTR			0.000120334	0.00015866	0.00019682	0.000176817	0.000334994	3.80277e-05	4.51173e-05	6.9006e-05	5.17546e-05	0.000112633	1.48007		2.10991	0.999999	FALSE
865	SMARCB1	chr22	23834190	23834190	SNV	C	G	ENST00000644036.2:c.*10C>G	-	3PRIME_UTR			0.000345484	0.00026771	0.000404954	0.000281412	0.000457541	0.000124184	0.00011005	0.000157332	0.000127396	6.48966e-05	-0.164259	0.178093	2.50951	0.999999	FALSE
866	SMARCB1	chr22	23834190	23834190	SNV	C	T	ENST00000644036.2:c.*10C>T	-	3PRIME_UTR			8.89973e-05	9.74304e-05	0.000136008	0.000134998	0.000256143	0	0	0	0	0	2.44626		1.86544	0.999999	FALSE
867	SMARCB1	chr22	23834191	23834191	SNV	A	C	ENST00000644036.2:c.*11A>C	-	3PRIME_UTR			3.60373e-05	2.45811e-05	5.21723e-05	6.48581e-05	3.06367e-05	0	7.50056e-06	0.000539748	1.59515e-05	0
868	SMARCB1	chr22	23834191	23834191	SNV	A	G	ENST00000644036.2:c.*11A>G	-	3PRIME_UTR
869	SMARCB1	chr22	23834191	23834191	SNV	A	T	ENST00000644036.2:c.*11A>T	-	3PRIME_UTR			3.79038e-05	6.30169e-05	9.8966e-05	0.000175684	7.88517e-05	0	0	0.000222726	0	0
870	SMARCB1	chr22	23834192	23834192	SNV	G	A	ENST00000644036.2:c.*12G>A	-	3PRIME_UTR
871	SMARCB1	chr22	23834192	23834192	SNV	G	C	ENST00000644036.2:c.*12G>C	-	3PRIME_UTR			5.45213e-06	9.83243e-06	1.50492e-05	3.62519e-05	1.10493e-05	0	0	2.44199e-05	0	0
872	SMARCB1	chr22	23834192	23834192	SNV	G	T	ENST00000644036.2:c.*12G>T	-	3PRIME_UTR			0.000210072	0.000259219	0.000330686	0.000334579	0.000294313	3.97337e-06	8.01817e-06	2.98301e-05	7.85603e-06	1.49506e-05
873	SMARCB1	chr22	23834193	23834193	SNV	C	A	ENST00000644036.2:c.*13C>A	-	3PRIME_UTR			2.6073e-05	2.81565e-05	6.08553e-05	0.000111325	6.22778e-05	1.49591e-06	0	3.83528e-05	0	0
874	SMARCB1	chr22	23834193	23834193	SNV	C	G	ENST00000644036.2:c.*13C>G	-	3PRIME_UTR			6.51444e-05	7.73186e-05	0.000125042	0.000208661	0.000247604	0	0	1.5958e-05	0	0
875	SMARCB1	chr22	23834193	23834193	SNV	C	T	ENST00000644036.2:c.*13C>T	-	3PRIME_UTR
876	SMARCB1	chr22	23834194	23834194	SNV	A	C	ENST00000644036.2:c.*14A>C	-	3PRIME_UTR			5.66288e-05	7.19555e-05	0.00012238	0.000264103	0.000411837	2.31435e-05	2.9954e-05	0.000418798	6.43043e-05	9.35515e-05
877	SMARCB1	chr22	23834194	23834194	SNV	A	G	ENST00000644036.2:c.*14A>G	-	3PRIME_UTR			5.14926e-05	7.77656e-05	8.32151e-05	0.000110181	9.09055e-05	7.03541e-05	7.10685e-05	0.000117259	7.45222e-05	2.62709e-05
878	SMARCB1	chr22	23834194	23834194	SNV	A	T	ENST00000644036.2:c.*14A>T	-	3PRIME_UTR			2.67974e-05	3.62012e-05	6.85602e-05	5.56043e-05	7.63405e-05	2.54133e-05	2.82783e-05	0.000488863	6.85129e-05	5.70063e-06
879	SMARCB1	chr22	23834195	23834195	SNV	C	A	ENST00000644036.2:c.*15C>A	-	3PRIME_UTR	VCV000340917	Likely benign	1.18348e-05	1.43017e-05	4.23265e-05	7.81037e-05	0.000297326	4.54757e-05	6.87675e-05	9.64477e-05	0.000156257	0.000107114
880	SMARCB1	chr22	23834195	23834195	SNV	C	G	ENST00000644036.2:c.*15C>G	-	3PRIME_UTR			2.54049e-05	2.36872e-05	3.07622e-05	2.80694e-05	2.5112e-06	8.29122e-05	9.7862e-05	0.000122799	0.000126823	0.000175313
881	SMARCB1	chr22	23834195	23834195	SNV	C	T	ENST00000644036.2:c.*15C>T	-	3PRIME_UTR			4.94213e-05	8.31287e-05	9.24792e-05	8.72213e-05	0.000153183	0	2.60297e-06	1.88911e-06	1.31189e-05	9.45935e-05
882	SMARCB1	chr22	23834196	23834196	SNV	A	C	ENST00000644036.2:c.*16A>C	-	3PRIME_UTR			0.000110371	0.000105028	0.000167313	0.000216957	6.98114e-05	4.0371e-05	3.55602e-05	0.000291427	0.000153206	3.64117e-05
883	SMARCB1	chr22	23834196	23834196	SNV	A	G	ENST00000644036.2:c.*16A>G	-	3PRIME_UTR
884	SMARCB1	chr22	23834196	23834196	SNV	A	T	ENST00000644036.2:c.*16A>T	-	3PRIME_UTR			7.85216e-05	9.16204e-05	0.000132066	0.000167074	0.000193362	5.61466e-06	8.29545e-06	0.000262612	3.10292e-05	2.3885e-05
885	SMARCB1	chr22	23834197	23834197	SNV	C	A	ENST00000644036.2:c.*17C>A	-	3PRIME_UTR			3.61833e-05	5.36314e-05	7.45596e-05	8.02783e-05	5.82599e-05	1.48491e-05	3.24453e-05	6.57787e-05	2.03773e-05	1.55598e-05
886	SMARCB1	chr22	23834197	23834197	SNV	C	G	ENST00000644036.2:c.*17C>G	-	3PRIME_UTR			9.68556e-05	7.95533e-05	0.000113094	9.33803e-05	1.90851e-05	3.42305e-05	5.61236e-05	5.09873e-05	4.23269e-05	6.10111e-05
887	SMARCB1	chr22	23834197	23834197	SNV	C	T	ENST00000644036.2:c.*17C>T	-	3PRIME_UTR	VCV000340918	Conflicting
888	SMARCB1	chr22	23834198	23834198	SNV	G	A	ENST00000644036.2:c.*18G>A	-	3PRIME_UTR
889	SMARCB1	chr22	23834198	23834198	SNV	G	C	ENST00000644036.2:c.*18G>C	-	3PRIME_UTR			6.93285e-05	8.89388e-05	0.000155349	0.000326664	0.000115515	9.52035e-05	0.000109437	0.000131334	0.000112379	3.45402e-05
890	SMARCB1	chr22	23834198	23834198	SNV	G	T	ENST00000644036.2:c.*18G>T	-	3PRIME_UTR			9.70765e-05	0.000117542	0.000156671	0.000178354	0.000274725	9.29978e-07	3.79137e-06	1.86607e-05	0	0
891	SMARCB1	chr22	23834199	23834199	SNV	G	A	ENST00000644036.2:c.*19G>A	-	3PRIME_UTR
892	SMARCB1	chr22	23834199	23834199	SNV	G	C	ENST00000644036.2:c.*19G>C	-	3PRIME_UTR			6.61044e-05	6.30169e-05	9.88234e-05	0.000155705	3.11389e-05	7.00975e-05	9.44032e-05	0.000114458	8.26393e-05	0.000226172
894	SMARCB1	chr22	23834200	23834200	SNV	C	A	ENST00000644036.2:c.*20C>A	-	3PRIME_UTR			7.57754e-05	8.58103e-05	0.000129406	0.000327532	0.000258151	2.44604e-05	2.81959e-05	9.79207e-05	4.26588e-05	4.0328e-06
895	SMARCB1	chr22	23834200	23834200	SNV	C	G	ENST00000644036.2:c.*20C>G	-	3PRIME_UTR			0.000315206	0.000321342	0.000322195	0.000219767	0.000224501	8.21967e-05	7.64172e-05	0.000104714	9.05202e-05	6.49136e-05	-1.43839	-0.579306	-0.530199	0.868091	FALSE
896	SMARCB1	chr22	23834200	23834200	SNV	C	T	ENST00000644036.2:c.*20C>T	-	3PRIME_UTR
897	SMARCB1	chr22	23834201	23834201	SNV	T	A	ENST00000644036.2:c.*21T>A	-	3PRIME_UTR			0.000102027	0.000117095	0.000154487	0.000186527	0.000415353	1.65263e-05	6.21785e-06	6.31813e-06	3.76793e-05	7.40853e-05
898	SMARCB1	chr22	23834201	23834201	SNV	T	C	ENST00000644036.2:c.*21T>C	-	3PRIME_UTR			0.000217702	0.000188604	0.000260725	0.000212575	0.000123551	7.62504e-06	3.43073e-05	2.11526e-05	2.82022e-05	0
899	SMARCB1	chr22	23834201	23834201	SNV	T	G	ENST00000644036.2:c.*21T>G	-	3PRIME_UTR			0.000177309	0.000138101	0.000283385	0.00130489	0.000131587	3.30934e-06	1.84148e-05	1.50263e-05	0.000149977	8.4758e-06
900	SMARCB1	chr22	23834202	23834202	SNV	C	A	ENST00000644036.2:c.*22C>A	-	3PRIME_UTR			0.000124881	0.00013676	0.00018189	0.000247914	5.07263e-05	6.33282e-05	7.57584e-05	8.01245e-05	7.63589e-05	7.41383e-05
901	SMARCB1	chr22	23834202	23834202	SNV	C	G	ENST00000644036.2:c.*22C>G	-	3PRIME_UTR			0.000425512	0.000386146	0.000604764	0.000515975	0.000368142	4.99706e-05	7.08245e-05	8.28614e-05	9.31828e-05	6.12122e-05		0.405366	-0.680929	0.722755	FALSE
902	SMARCB1	chr22	23834202	23834202	SNV	C	T	ENST00000644036.2:c.*22C>T	-	3PRIME_UTR			0.000279096	0.000299442	0.000357393	0.000311619	0.000471604	5.20082e-05	7.2617e-05	9.80296e-05	0.000126452	0.00012499	0.372487	-0.363621	0.504718	0.999999	FALSE
903	SMARCB1	chr22	23834203	23834203	SNV	C	A	ENST00000644036.2:c.*23C>A	-	3PRIME_UTR			0.000122507	0.000120224	0.000137275	0.000191752	0.000123551	0.000224308	0.000238451	0.000245895	0.000375213	0.000582804
904	SMARCB1	chr22	23834203	23834203	SNV	C	G	ENST00000644036.2:c.*23C>G	-	3PRIME_UTR			0.00012901	0.000133185	0.000142303	0.000136418	0.000180806	0.000139005	0.000203536	0.000207562	0.000435488	0.000312827		-0.658616
905	SMARCB1	chr22	23834203	23834203	SNV	C	T	ENST00000644036.2:c.*23C>T	-	3PRIME_UTR			0.000202436	0.00018771	0.000352986	0.000854163	0.000423389	2.45479e-05	5.0077e-05	0.000100104	0.000261581	0.00014236	3.88371		2.93968	0.999999	FALSE
906	SMARCB1	chr22	23834204	23834204	SNV	C	A	ENST00000644036.2:c.*24C>A	-	3PRIME_UTR			6.66814e-05	6.65924e-05	0.000128877	0.000184628	5.62509e-05	2.14256e-05	3.71422e-05	4.37569e-05	9.42802e-05	0.000141771
907	SMARCB1	chr22	23834204	23834204	SNV	C	G	ENST00000644036.2:c.*24C>G	-	3PRIME_UTR			9.41496e-05	0.000108604	0.000149426	0.000163553	0.000136609	0.000109696	0.000132285	0.00019176	0.000273105	0.000246749
908	SMARCB1	chr22	23834204	23834204	SNV	C	T	ENST00000644036.2:c.*24C>T	-	3PRIME_UTR			0.00021494	0.000243129	0.000310794	0.000429054	0.000411837	0	0	7.08072e-06	4.58945e-05	0.00013778
909	SMARCB1	chr22	23834205	23834205	SNV	A	C	ENST00000644036.2:c.*25A>C	-	3PRIME_UTR			6.6316e-05	4.06705e-05	0.000104071	0.000143873	0.000287784	3.85739e-05	3.80589e-05	7.65596e-05	9.97252e-05	0.000170797
910	SMARCB1	chr22	23834205	23834205	SNV	A	G	ENST00000644036.2:c.*25A>G	-	3PRIME_UTR			8.60424e-05	8.84919e-05	0.000115387	0.000130896	0.000114511	0.000124995	0.00014901	0.000159138	0.000239351	0.000188838
911	SMARCB1	chr22	23834205	23834205	SNV	A	T	ENST00000644036.2:c.*25A>T	-	3PRIME_UTR			6.49422e-05	7.28494e-05	0.000137621	0.000223838	8.33719e-05	2.75014e-05	5.38963e-05	6.37973e-05	0.000126385	9.32266e-05
912	SMARCB1	chr22	23834206	23834206	SNV	C	A	ENST00000644036.2:c.*26C>A	-	3PRIME_UTR			9.34561e-05	0.000106816	0.000165842	0.000238116	0.000471604	3.55344e-05	5.66968e-05	6.59018e-05	0.000107868	0.000323362
913	SMARCB1	chr22	23834206	23834206	SNV	C	G	ENST00000644036.2:c.*26C>G	-	3PRIME_UTR			0.00013695	0.00014704	0.000176292	0.000254846	6.37845e-05	6.24204e-05	8.34482e-05	0.000101038	0.000127122	0.000164213
914	SMARCB1	chr22	23834206	23834206	SNV	C	T	ENST00000644036.2:c.*26C>T	-	3PRIME_UTR
915	SMARCB1	chr22	23834207	23834207	SNV	G	A	ENST00000644036.2:c.*27G>A	-	3PRIME_UTR
916	SMARCB1	chr22	23834207	23834207	SNV	G	C	ENST00000644036.2:c.*27G>C	-	3PRIME_UTR			0.000134844	0.000131844	0.000195908	0.0001765	9.79368e-05	0.000145149	0.000181462	0.000200158	0.000145886	0.000172532
917	SMARCB1	chr22	23834207	23834207	SNV	G	T	ENST00000644036.2:c.*27G>T	-	3PRIME_UTR			0.000172189	0.000189945	0.000241767	0.000303415	0.000217972	6.50376e-05	0.000117497	0.000122977	0.000193979	0.000285403			0.703184	0.999999	FALSE
918	SMARCB1	chr22	23834208	23834208	SNV	G	A	ENST00000644036.2:c.*28G>A	-	3PRIME_UTR			0.00010102	0.00012514	0.000209925	0.000222482	0.000196376	3.8842e-05	5.15582e-05	8.48837e-05	8.08904e-05	2.1887e-05
919	SMARCB1	chr22	23834208	23834208	SNV	G	C	ENST00000644036.2:c.*28G>C	-	3PRIME_UTR			0.00019283	0.000309722	0.000405732	0.00171706	0.000428411	4.98588e-05	7.15543e-05	7.84068e-05	0.000244597	0.000116823
920	SMARCB1	chr22	23834208	23834208	SNV	G	T	ENST00000644036.2:c.*28G>T	-	3PRIME_UTR			0.00020559	0.000210503	0.000280972	0.000303889	0.000512787	3.12395e-05	6.64062e-05	6.61461e-05	0.000119822	0.000167007
921	SMARCB1	chr22	23834209	23834209	SNV	A	C	ENST00000644036.2:c.*29A>C	-	3PRIME_UTR			2.49979e-06	4.46929e-07	1.43245e-06	3.28859e-06	1.50672e-06	3.08121e-05	2.81664e-05	6.52789e-05	0.000158798	1.96437e-05
922	SMARCB1	chr22	23834209	23834209	SNV	A	G	ENST00000644036.2:c.*29A>G	-	3PRIME_UTR			1.48474e-05	1.34079e-05	1.86933e-05	2.86275e-05	2.56143e-05	6.96519e-05	5.48736e-05	8.09403e-05	0.00010259	0.000214207
923	SMARCB1	chr22	23834209	23834209	SNV	A	T	ENST00000644036.2:c.*29A>T	-	3PRIME_UTR			6.64913e-06	5.81007e-06	1.80567e-05	1.84846e-05	3.01344e-06	0	6.9566e-06	1.0334e-05	4.00574e-05	4.2748e-05
924	SMARCB1	chr22	23834210	23834210	SNV	G	A	ENST00000644036.2:c.*30G>A	-	3PRIME_UTR
925	SMARCB1	chr22	23834210	23834210	SNV	G	C	ENST00000644036.2:c.*30G>C	-	3PRIME_UTR			3.6032e-05	1.8771e-05	4.39343e-05	4.24093e-05	6.278e-05	0.000243513	0.000234835	0.000229687	0.000164802	0.000184787
926	SMARCB1	chr22	23834210	23834210	SNV	G	T	ENST00000644036.2:c.*30G>T	-	3PRIME_UTR			1.73673e-05	1.60894e-05	3.42418e-05	5.64838e-05	2.5112e-05	9.16565e-06	2.0517e-05	1.73231e-05	2.45563e-05	2.88878e-05
927	SMARCB1	chr22	23834211	23834211	SNV	C	A	ENST00000644036.2:c.*31C>A	-	3PRIME_UTR			4.15644e-05	3.66481e-05	6.37364e-05	9.71287e-05	3.11389e-05	3.26146e-05	3.58252e-05	5.39072e-05	5.34735e-05	4.72219e-05
928	SMARCB1	chr22	23834211	23834211	SNV	C	G	ENST00000644036.2:c.*31C>G	-	3PRIME_UTR			2.20441e-05	1.65364e-05	3.38686e-05	7.01364e-05	3.31479e-05	1.50714e-05	2.44979e-05	4.22918e-05	0.000104063	0.000309106
929	SMARCB1	chr22	23834211	23834211	SNV	C	T	ENST00000644036.2:c.*31C>T	-	3PRIME_UTR
930	SMARCB1	chr22	23834212	23834212	SNV	A	C	ENST00000644036.2:c.*32A>C	-	3PRIME_UTR			7.57969e-06	6.70393e-06	1.21238e-05	2.69779e-05	9.54256e-06	1.78651e-05	1.85798e-05	3.39668e-05	6.16574e-05	1.20561e-05
931	SMARCB1	chr22	23834212	23834212	SNV	A	G	ENST00000644036.2:c.*32A>G	-	3PRIME_UTR			0	0	4.17125e-07	1.03282e-06	0	6.32286e-07	0	0	0	0
932	SMARCB1	chr22	23834212	23834212	SNV	A	T	ENST00000644036.2:c.*32A>T	-	3PRIME_UTR			5.03437e-06	1.78771e-06	2.88689e-06	3.66508e-06	5.52464e-06	9.78554e-07	9.97704e-07	5.85316e-06	1.11375e-05	8.83825e-05
933	SMARCB1	chr22	23834213	23834213	SNV	T	A	ENST00000644036.2:c.*33T>A	-	3PRIME_UTR			9.51577e-06	3.57543e-06	1.30677e-05	1.84547e-05	2.5112e-05	1.07967e-05	1.16625e-05	1.00975e-05	2.82155e-05	5.09243e-05
934	SMARCB1	chr22	23834213	23834213	SNV	T	C	ENST00000644036.2:c.*33T>C	-	3PRIME_UTR			3.49662e-05	2.86034e-05	0.000102906	0.000237152	0.000362617	0	0	8.38894e-06	1.56127e-06	4.34812e-05
935	SMARCB1	chr22	23834213	23834213	SNV	T	G	ENST00000644036.2:c.*33T>G	-	3PRIME_UTR	VCV000903096	Benign	4.77409e-05	6.07823e-05	8.80612e-05	0.000100167	0.000205918	9.33597e-05	0.000107683	0.000142658	0.000179937	0.000175679
936	SMARCB1	chr22	23834214	23834214	SNV	C	A	ENST00000644036.2:c.*34C>A	-	3PRIME_UTR			2.85581e-05	2.86034e-05	4.74963e-05	6.30039e-05	8.03584e-06	1.9836e-05	2.47902e-05	3.00706e-05	3.25031e-05	2.45088e-05
937	SMARCB1	chr22	23834214	23834214	SNV	C	G	ENST00000644036.2:c.*34C>G	-	3PRIME_UTR			2.38504e-05	1.74302e-05	5.10419e-05	0.00011758	6.93092e-05	8.70662e-06	9.14043e-06	1.22739e-05	4.04432e-05	2.3324e-05
938	SMARCB1	chr22	23834214	23834214	SNV	C	T	ENST00000644036.2:c.*34C>T	-	3PRIME_UTR			4.15472e-06	5.81007e-06	2.60968e-05	8.29977e-05	1.70762e-05	5.803e-06	0	0	6.28757e-07	0
939	SMARCB1	chr22	23834215	23834215	SNV	T	A	ENST00000644036.2:c.*35T>A	-	3PRIME_UTR			1.33384e-05	2.41341e-05	3.80234e-05	5.47925e-05	0.000252125	4.87738e-06	0	3.60859e-07	0	4.78232e-05
940	SMARCB1	chr22	23834215	23834215	SNV	T	C	ENST00000644036.2:c.*35T>C	-	3PRIME_UTR
941	SMARCB1	chr22	23834215	23834215	SNV	T	G	ENST00000644036.2:c.*35T>G	-	3PRIME_UTR			6.0908e-06	3.1285e-06	1.49117e-05	3.26071e-05	1.15515e-05	8.67204e-06	1.37575e-05	2.17884e-05	1.92551e-05	2.95848e-05
942	SMARCB1	chr22	23834216	23834216	SNV	C	A	ENST00000644036.2:c.*36C>A	-	3PRIME_UTR			7.12177e-06	3.57543e-06	9.46195e-06	1.8139e-05	5.97666e-05	5.01162e-06	3.29606e-06	6.99684e-06	0.000100299	3.78501e-06
943	SMARCB1	chr22	23834216	23834216	SNV	C	G	ENST00000644036.2:c.*36C>G	-	3PRIME_UTR			7.04144e-06	4.91621e-06	1.72169e-05	2.15125e-05	1.95874e-05	1.31433e-06	2.46812e-06	3.70757e-06	5.51153e-06	5.33436e-06
944	SMARCB1	chr22	23834216	23834216	SNV	C	T	ENST00000644036.2:c.*36C>T	-	3PRIME_UTR			8.15274e-06	5.81007e-06	1.53292e-05	1.6279e-05	1.00448e-05	0	0	0	0	2.85656e-06
945	SMARCB1	chr22	23834217	23834217	SNV	A	C	ENST00000644036.2:c.*37A>C	-	3PRIME_UTR			6.13458e-05	5.76538e-05	0.000110213	0.000147014	9.14077e-05	1.0813e-05	1.27711e-05	1.70073e-05	2.87872e-05	1.40341e-05
946	SMARCB1	chr22	23834217	23834217	SNV	A	G	ENST00000644036.2:c.*37A>G	-	3PRIME_UTR			8.15274e-06	9.83243e-06	1.28759e-05	2.50185e-05	0.00021747	8.35436e-06	0	0	0	0
947	SMARCB1	chr22	23834217	23834217	SNV	A	T	ENST00000644036.2:c.*37A>T	-	3PRIME_UTR			1.1709e-05	1.34079e-05	2.05979e-05	1.82491e-05	2.20986e-05	0	0	1.22416e-06	0	0
948	SMARCB1	chr22	23834218	23834218	SNV	G	A	ENST00000644036.2:c.*38G>A	-	3PRIME_UTR			6.13096e-06	1.11732e-05	8.85275e-06	3.64094e-05	8.53808e-05	1.35174e-06	0	0	0	0
949	SMARCB1	chr22	23834218	23834218	SNV	G	C	ENST00000644036.2:c.*38G>C	-	3PRIME_UTR			2.17737e-05	1.51956e-05	4.50049e-05	0.000137294	9.09055e-05	2.79129e-06	5.21291e-06	3.88999e-06	7.97024e-06	1.26022e-05
950	SMARCB1	chr22	23834218	23834218	SNV	G	T	ENST00000644036.2:c.*38G>T	-	3PRIME_UTR			0.000223372	0.000212738	0.000380086	0.0003837	0.00110794	2.48397e-05	2.80528e-05	5.53607e-05	7.32092e-05	0.000190955
951	SMARCB1	chr22	23834219	23834219	SNV	A	C	ENST00000644036.2:c.*39A>C	-	3PRIME_UTR			0.00040467	0.00040313	0.000708757	0.000855892	0.00238112	3.49579e-05	5.54425e-05	8.60585e-05	0.00013186	0.000357923
952	SMARCB1	chr22	23834219	23834219	SNV	A	G	ENST00000644036.2:c.*39A>G	-	3PRIME_UTR			5.34595e-05	5.36314e-05	0.00014183	0.000194541	0.000109991	2.22617e-05	2.19057e-05	1.97342e-05	4.65949e-05	2.5312e-05
953	SMARCB1	chr22	23834219	23834219	SNV	A	T	ENST00000644036.2:c.*39A>T	-	3PRIME_UTR			2.68483e-05	3.53074e-05	7.03664e-05	0.000165627	2.36053e-05	7.55788e-07	0	1.43253e-05	3.77338e-05	2.50335e-05
954	SMARCB1	chr22	23834220	23834220	SNV	A	C	ENST00000644036.2:c.*40A>C	-	3PRIME_UTR			0.000155863	0.000171621	0.000319681	0.000335342	0.000171766	3.89241e-06	1.44115e-05	4.48554e-05	2.82688e-05	2.34966e-05
955	SMARCB1	chr22	23834220	23834220	SNV	A	G	ENST00000644036.2:c.*40A>G	-	3PRIME_UTR			5.71362e-05	9.07265e-05	0.000107924	0.000117277	8.13629e-05	1.15325e-06	2.41587e-06	4.533e-06	8.76377e-06	5.67308e-05
956	SMARCB1	chr22	23834220	23834220	SNV	A	T	ENST00000644036.2:c.*40A>T	-	3PRIME_UTR			7.51314e-05	5.81007e-05	0.00016278	0.000229412	0.000251622	0	0	8.52184e-06	7.90135e-06	4.41667e-05
957	SMARCB1	chr22	23834221	23834221	SNV	G	A	ENST00000644036.2:c.*41G>A	-	3PRIME_UTR			1.70446e-05	2.68157e-05	4.76447e-05	5.30756e-05	4.16859e-05	1.20395e-06	0	0	1.30645e-06	0
958	SMARCB1	chr22	23834221	23834221	SNV	G	C	ENST00000644036.2:c.*41G>C	-	3PRIME_UTR			8.39536e-05	0.000127822	0.000199117	0.000217439	0.000125058	1.77521e-05	2.05101e-05	3.43827e-05	5.12798e-05	5.84505e-05
959	SMARCB1	chr22	23834221	23834221	SNV	G	T	ENST00000644036.2:c.*41G>T	-	3PRIME_UTR			5.14123e-05	7.10616e-05	0.000105421	0.000170395	0.000192358	1.41243e-05	2.15745e-05	2.56768e-05	7.43036e-05	4.70245e-05
960	SMARCB1	chr22	23834222	23834222	SNV	A	C	ENST00000644036.2:c.*42A>C	-	3PRIME_UTR			0.000421716	0.000422794	0.000701284	0.000820895	0.000462563	4.9103e-05	5.70737e-05	9.01449e-05	0.000138824	0.00012302
961	SMARCB1	chr22	23834222	23834222	SNV	A	G	ENST00000644036.2:c.*42A>G	-	3PRIME_UTR			0.000193785	0.000229274	0.000396046	0.000429255	0.000391747	3.67586e-05	6.32826e-05	5.31072e-05	8.16428e-05	8.24818e-05
962	SMARCB1	chr22	23834222	23834222	SNV	A	T	ENST00000644036.2:c.*42A>T	-	3PRIME_UTR			9.15079e-05	0.000117542	0.00018037	0.000384384	0.000864858	1.69683e-06	1.33027e-05	2.28267e-05	6.96275e-05	0.000875015
963	SMARCB1	chr22	23834223	23834223	SNV	T	A	ENST00000644036.2:c.*43T>A	-	3PRIME_UTR			4.32943e-05	6.56985e-05	9.29128e-05	0.000140009	0.000314905	9.70394e-06	1.52306e-05	2.29656e-05	6.09613e-05	3.6329e-05
964	SMARCB1	chr22	23834223	23834223	SNV	T	C	ENST00000644036.2:c.*43T>C	-	3PRIME_UTR			0.000233172	0.00024447	0.000440579	0.000410972	0.000475622	5.43959e-05	6.65673e-05	0.000112084	0.000138799	0.000183295
965	SMARCB1	chr22	23834223	23834223	SNV	T	G	ENST00000644036.2:c.*43T>G	-	3PRIME_UTR			0.000299199	0.000306146	0.000476628	0.000389483	0.000893988	2.97826e-05	5.5003e-05	0.000101679	0.000115311	0.0002391
966	SMARCB1	chr22	23834224	23834224	SNV	T	A	ENST00000644036.2:c.*44T>A	-	3PRIME_UTR			0.000131521	0.000160447	0.000269977	0.000383393	0.000153183	5.42055e-06	2.37507e-05	1.32149e-05	2.79856e-05	4.20306e-05
967	SMARCB1	chr22	23834224	23834224	SNV	T	C	ENST00000644036.2:c.*44T>C	-	3PRIME_UTR			0.000765309	0.000675309	0.00122537	0.00153523	0.00120839	5.73997e-05	7.7444e-05	0.000163462	0.00040357	0.000342387
968	SMARCB1	chr22	23834224	23834224	SNV	T	G	ENST00000644036.2:c.*44T>G	-	3PRIME_UTR			0.000261326	0.000298101	0.000423214	0.000355977	0.000162726	3.53476e-05	5.81115e-05	7.01617e-05	0.00014945	0.000206198
969	SMARCB1	chr22	23834225	23834225	SNV	G	A	ENST00000644036.2:c.*45G>A	-	3PRIME_UTR			0.000120635	0.000151062	0.00024735	0.000309385	0.000201901	1.89358e-05	2.65227e-05	1.4291e-05	3.04364e-05	0.000100503
970	SMARCB1	chr22	23834225	23834225	SNV	G	C	ENST00000644036.2:c.*45G>C	-	3PRIME_UTR			0.000173529	0.000238213	0.000360449	0.000547788	0.00152129	0.000133462	0.000137052	0.000170568	0.000148187	0.000428212
971	SMARCB1	chr22	23834225	23834225	SNV	G	T	ENST00000644036.2:c.*45G>T	-	3PRIME_UTR			0.000229418	0.000185475	0.000406515	0.00049189	0.000798562	1.02605e-05	0	7.44374e-07	2.91621e-05	8.46853e-05
972	SMARCB1	chr22	23834226	23834226	SNV	G	A	ENST00000644036.2:c.*46G>A	-	3PRIME_UTR			0.00012609	0.000155978	0.000261988	0.000251209	0.000405308	1.76185e-05	3.60961e-05	3.55831e-05	5.15761e-05	0.000111705
973	SMARCB1	chr22	23834226	23834226	SNV	G	C	ENST00000644036.2:c.*46G>C	-	3PRIME_UTR			0.000393036	0.000431733	0.00069102	0.000648428	0.00129628	3.77474e-05	6.49244e-05	9.20004e-05	0.000114649	0.000150069
974	SMARCB1	chr22	23834226	23834226	SNV	G	T	ENST00000644036.2:c.*46G>T	-	3PRIME_UTR			0.000996595	0.000955533	0.00116565	0.00089082	0.000819154	7.16629e-05	7.50506e-05	0.000175529	0.000421768	0.000377328	-1.52785	0.653531	-0.841101	0.532478	FALSE
975	SMARCB1	chr22	23834227	23834227	SNV	G	A	ENST00000644036.2:c.*47G>A	-	3PRIME_UTR
976	SMARCB1	chr22	23834227	23834227	SNV	G	C	ENST00000644036.2:c.*47G>C	-	3PRIME_UTR			0.000425844	0.000491175	0.000706985	0.000571812	0.000478635	0.000145998	0.000180683	0.00019588	0.00027383	0.000123755
977	SMARCB1	chr22	23834227	23834227	SNV	G	T	ENST00000644036.2:c.*47G>T	-	3PRIME_UTR			0.00120029	0.00117363	0.00151633	0.00126792	0.000633325	0.000113897	0.00013497	0.000200777	0.000223117	0.000374512		1.06227	-0.124942	0.999999	FALSE
978	SMARCB1	chr22	23834228	23834228	SNV	C	A	ENST00000644036.2:c.*48C>A	-	3PRIME_UTR			0.000218414	0.000282906	0.00045661	0.00122315	0.000431927	2.5348e-05	4.08149e-05	4.83414e-05	9.33109e-05	8.00308e-05
979	SMARCB1	chr22	23834228	23834228	SNV	C	G	ENST00000644036.2:c.*48C>G	-	3PRIME_UTR			0.00112173	0.00116827	0.00154242	0.00169496	0.00248358	9.69493e-05	0.000119782	0.0001939	0.000252779	0.000318111
980	SMARCB1	chr22	23834228	23834228	SNV	C	T	ENST00000644036.2:c.*48C>T	-	3PRIME_UTR
981	SMARCB1	chr22	23834229	23834229	SNV	C	A	ENST00000644036.2:c.*49C>A	-	3PRIME_UTR			0.000189183	0.000310168	0.000344051	0.000431057	0.00132591	1.34429e-05	2.67029e-05	2.5093e-05	3.24763e-05	8.29052e-05
982	SMARCB1	chr22	23834229	23834229	SNV	C	G	ENST00000644036.2:c.*49C>G	-	3PRIME_UTR			0.000465572	0.000444694	0.00080605	0.000818583	0.000810616	7.01173e-05	8.87549e-05	0.00013771	0.000184292	0.000184609
983	SMARCB1	chr22	23834229	23834229	SNV	C	T	ENST00000644036.2:c.*49C>T	-	3PRIME_UTR
984	SMARCB1	chr22	23834230	23834230	SNV	G	A	ENST00000644036.2:c.*50G>A	-	3PRIME_UTR
985	SMARCB1	chr22	23834230	23834230	SNV	G	C	ENST00000644036.2:c.*50G>C	-	3PRIME_UTR			0.000459888	0.000465253	0.000842819	0.000916439	0.000842759	3.14115e-05	6.1432e-05	7.45635e-05	8.74682e-05	0.000130093
986	SMARCB1	chr22	23834230	23834230	SNV	G	T	ENST00000644036.2:c.*50G>T	-	3PRIME_UTR			0.000119166	7.82125e-05	0.000282103	0.000261379	0.000668984	3.31186e-05	5.39589e-05	5.12212e-05	8.68086e-05	0.000186726
987	SMARCB1	chr22	23834231	23834231	SNV	C	A	ENST00000644036.2:c.*51C>A	-	3PRIME_UTR			0.000344318	0.000401342	0.000541514	0.000491678	0.00118579	4.1946e-05	5.30773e-05	7.14928e-05	0.000136097	9.17431e-05
988	SMARCB1	chr22	23834231	23834231	SNV	C	G	ENST00000644036.2:c.*51C>G	-	3PRIME_UTR			0.000885948	0.000912628	0.0010725	0.000797472	0.00118026	0.000236185	0.000241905	0.00031447	0.000295409	0.000364503	0.902739	-1.09086	1.64764	0.999999	FALSE
990	SMARCB1	chr22	23834232	23834232	SNV	C	A	ENST00000644036.2:c.*52C>A	-	3PRIME_UTR			0.000255817	0.000395979	0.000555485	0.000474543	0.000475622	7.56344e-06	0	1.19503e-07	0	0
992	SMARCB1	chr22	23834232	23834232	SNV	C	T	ENST00000644036.2:c.*52C>T	-	3PRIME_UTR			0.000607786	0.000825924	0.00101863	0.000935744	0.000816643	3.13296e-05	2.90516e-05	6.23584e-05	0.00013626	0.000197255
993	SMARCB1	chr22	23834233	23834233	SNV	T	A	ENST00000644036.2:c.*53T>A	-	3PRIME_UTR			0.000175005	0.000231956	0.000413143	0.000429582	0.00219328	2.18103e-05	4.90991e-05	4.8821e-05	6.08274e-05	0.000278144
994	SMARCB1	chr22	23834233	23834233	SNV	T	C	ENST00000644036.2:c.*53T>C	-	3PRIME_UTR
995	SMARCB1	chr22	23834233	23834233	SNV	T	G	ENST00000644036.2:c.*53T>G	-	3PRIME_UTR			0.000145127	0.000134972	0.000212531	0.000187151	0.000826687	9.30321e-06	1.51032e-05	3.99998e-05	6.57411e-05	0.000275771
996	SMARCB1	chr22	23834234	23834234	SNV	C	A	ENST00000644036.2:c.*54C>A	-	3PRIME_UTR			0.000274384	0.000353074	0.000615451	0.000659585	0.000900015	2.98901e-05	4.87569e-05	6.47093e-05	0.000208994	0.000263836
997	SMARCB1	chr22	23834234	23834234	SNV	C	G	ENST00000644036.2:c.*54C>G	-	3PRIME_UTR			0.000982213	0.000939891	0.00106817	0.00084246	0.00135454	0.000239734	0.000250291	0.00033754	0.00033276	0.00073164	-0.125382	0.108318	1.50468	0.999999	FALSE
998	SMARCB1	chr22	23834234	23834234	SNV	C	T	ENST00000644036.2:c.*54C>T	-	3PRIME_UTR			0.000267938	0.000326258	0.000555232	0.000571903	0.000663459	1.45885e-05	2.90081e-05	3.83668e-05	5.49072e-05	7.03347e-05
999	SMARCB1	chr22	23834235	23834235	SNV	T	A	ENST00000644036.2:c.*55T>A	-	3PRIME_UTR			0.000200794	0.000206928	0.000314604	0.000345324	0.00053137	1.6791e-05	3.37324e-05	2.41458e-05	4.11965e-05	6.74462e-05
1000	SMARCB1	chr22	23834235	23834235	SNV	T	C	ENST00000644036.2:c.*55T>C	-	3PRIME_UTR			0.000569189	0.000538996	0.000797879	0.000585935	0.00108936	4.45907e-05	6.09923e-05	0.000128626	8.73922e-05	0.000141472
1001	SMARCB1	chr22	23834235	23834235	SNV	T	G	ENST00000644036.2:c.*55T>G	-	3PRIME_UTR			0.000615378	0.000576538	0.000996071	0.00114543	0.000835226	7.34857e-05	9.02813e-05	0.000153057	0.000298842	0.000339836
1002	SMARCB1	chr22	23834236	23834236	SNV	C	A	ENST00000644036.2:c.*56C>A	-	3PRIME_UTR			0.000385829	0.000481342	0.000815953	0.000966456	0.00155443	4.13615e-05	6.50136e-05	8.54246e-05	0.000162403	0.000306546
1003	SMARCB1	chr22	23834236	23834236	SNV	C	G	ENST00000644036.2:c.*56C>G	-	3PRIME_UTR			0.00103438	0.000970282	0.00135887	0.00114579	0.00172369	0.000149411	0.000175847	0.000255221	0.000302264	0.000276104	0.583101	0.265204	0.860131	0.999999	FALSE
1004	SMARCB1	chr22	23834236	23834236	SNV	C	T	ENST00000644036.2:c.*56C>T	-	3PRIME_UTR			0.000167052	0.000214079	0.000440132	0.000728602	0.00104466	3.29196e-05	5.6351e-05	6.61315e-05	9.76592e-05	0.000294852
1005	SMARCB1	chr22	23834237	23834237	SNV	C	A	ENST00000644036.2:c.*57C>A	-	3PRIME_UTR			0.000314203	0.000433968	0.000657547	0.000954675	0.000818652	2.4618e-05	3.53746e-05	4.18472e-05	0.000109103	0.000126517
1006	SMARCB1	chr22	23834237	23834237	SNV	C	G	ENST00000644036.2:c.*57C>G	-	3PRIME_UTR			0.00065882	0.000590393	0.000684054	0.000918448	0.000223497	0.000254216	0.000251315	0.000281804	0.000365289	0.000198732	1.11288	0.399455	-0.712384	0.697313	FALSE
1007	SMARCB1	chr22	23834237	23834237	SNV	C	T	ENST00000644036.2:c.*57C>T	-	3PRIME_UTR			0.000181357	0.000218548	0.000327799	0.000272077	0.000341523	2.56354e-05	4.42587e-05	5.41382e-05	6.75794e-05	0.000100573
1008	SMARCB1	chr22	23834238	23834238	SNV	T	A	ENST00000644036.2:c.*58T>A	-	3PRIME_UTR			0.000323057	0.000400895	0.000553359	0.000613922	0.0003139	6.86091e-06	3.48377e-05	4.16377e-05	8.43693e-05	0.000147465
1009	SMARCB1	chr22	23834238	23834238	SNV	T	C	ENST00000644036.2:c.*58T>C	-	3PRIME_UTR													-0.580202
1010	SMARCB1	chr22	23834238	23834238	SNV	T	G	ENST00000644036.2:c.*58T>G	-	3PRIME_UTR			0.000287873	0.000281118	0.000608254	0.000558489	0.000796051	2.00987e-05	3.47923e-05	4.80595e-05	7.20745e-05	0.000109549
1011	SMARCB1	chr22	23834239	23834239	SNV	C	A	ENST00000644036.2:c.*59C>A	-	3PRIME_UTR			0.000282026	0.000383018	0.000581687	0.00099397	0.000654419	3.42498e-05	5.09463e-05	7.98434e-05	0.000165709	0.000223321
1012	SMARCB1	chr22	23834239	23834239	SNV	C	G	ENST00000644036.2:c.*59C>G	-	3PRIME_UTR			0.000725928	0.000677544	0.000824282	0.000585517	0.00118478	0.000192816	0.000206408	0.000289502	0.000329176	0.000608955
1013	SMARCB1	chr22	23834239	23834239	SNV	C	T	ENST00000644036.2:c.*59C>T	-	3PRIME_UTR			0.000354829	0.00040894	0.000632175	0.000618986	0.000775459	3.25312e-05	5.13637e-05	8.60213e-05	0.000154111	0.000192801
1014	SMARCB1	chr22	23834240	23834240	SNV	C	A	ENST00000644036.2:c.*60C>A	-	3PRIME_UTR			0.00029568	0.000311062	0.000538449	0.00043652	0.00107429	2.18706e-05	2.92557e-05	4.91122e-05	6.13241e-05	0.00010392
1015	SMARCB1	chr22	23834240	23834240	SNV	C	G	ENST00000644036.2:c.*60C>G	-	3PRIME_UTR			0.000782276	0.000874192	0.00086855	0.000591493	0.000830705	0.000158539	0.000165453	0.000225652	0.000174872	0.000160879	0.0370073	-0.105458	-0.0364505	0.999999	FALSE
1016	SMARCB1	chr22	23834240	23834240	SNV	C	T	ENST00000644036.2:c.*60C>T	-	3PRIME_UTR			0.000185501	0.000201118	0.000395154	0.000925701	0.000368142	2.10224e-05	3.09185e-05	4.80902e-05	0.000176171	0.000173407
1017	SMARCB1	chr22	23834241	23834241	SNV	A	C	ENST00000644036.2:c.*61A>C	-	3PRIME_UTR			0.000453515	0.000478661	0.000614726	0.000532456	0.000785001	6.28138e-05	0.000107852	0.00013251	0.000172427	0.000210559
1018	SMARCB1	chr22	23834241	23834241	SNV	A	G	ENST00000644036.2:c.*61A>G	-	3PRIME_UTR			0.000195228	0.00020514	0.000360698	0.000457262	0.00058511	1.21553e-07	2.49585e-05	3.51707e-05	0.000135268	0.000110743
1019	SMARCB1	chr22	23834241	23834241	SNV	A	T	ENST00000644036.2:c.*61A>T	-	3PRIME_UTR			0.000272755	0.000315532	0.000613422	0.000733592	0.000579083	2.42919e-05	3.94292e-05	5.86788e-05	8.85275e-05	7.0109e-05
1020	SMARCB1	chr22	23834242	23834242	SNV	T	A	ENST00000644036.2:c.*62T>A	-	3PRIME_UTR			0.00010541	9.92181e-05	0.00018908	0.000320469	5.52464e-05	7.04851e-06	1.46884e-05	1.85833e-05	5.58323e-05	6.73576e-05
1021	SMARCB1	chr22	23834242	23834242	SNV	T	C	ENST00000644036.2:c.*62T>C	-	3PRIME_UTR			1.91172e-05	4.33521e-05	2.86219e-05	1.04035e-05	2.41075e-05	5.05633e-05	5.92793e-05	4.77936e-05	4.75975e-05	8.86569e-05
1022	SMARCB1	chr22	23834242	23834242	SNV	T	G	ENST00000644036.2:c.*62T>G	-	3PRIME_UTR			0.000267878	0.000250727	0.000390192	0.000262036	0.000511783	2.13513e-05	2.70083e-05	5.22976e-05	4.65768e-05	3.84302e-05
1023	SMARCB1	chr22	23834243	23834243	SNV	C	A	ENST00000644036.2:c.*63C>A	-	3PRIME_UTR			6.08718e-05	6.79331e-05	0.000104823	0.000197105	0.000497218	8.76496e-06	1.3367e-05	1.37508e-05	3.33672e-05	0.000144739
1024	SMARCB1	chr22	23834243	23834243	SNV	C	G	ENST00000644036.2:c.*63C>G	-	3PRIME_UTR			0.000615404	0.000637767	0.000664367	0.000578479	0.000352573	0.000157271	0.000165712	0.000201346	0.00031739	0.000126757	0.430284	-0.161869	0.130492	0.999999	FALSE
1025	SMARCB1	chr22	23834243	23834243	SNV	C	T	ENST00000644036.2:c.*63C>T	-	3PRIME_UTR			1.38311e-06	2.45811e-05	9.87907e-06	5.50003e-06	4.31927e-05	0	0	0	0	0
1026	SMARCB1	chr22	23834244	23834244	SNV	T	A	ENST00000644036.2:c.*64T>A	-	3PRIME_UTR			0.000510622	0.000561789	0.000800348	0.00086464	0.00106374	4.18348e-05	7.785e-05	7.88044e-05	0.000170078	0.000221539
1027	SMARCB1	chr22	23834244	23834244	SNV	T	C	ENST00000644036.2:c.*64T>C	-	3PRIME_UTR			0.000928261	0.00108872	0.00110949	0.000831301	0.000509272	0.000110784	0.000143174	0.000121086	0.000121122	0.000121547	-0.950603	0.222515	-0.485546	0.898062	FALSE
1028	SMARCB1	chr22	23834244	23834244	SNV	T	G	ENST00000644036.2:c.*64T>G	-	3PRIME_UTR			0.000364552	0.000421007	0.000481542	0.000447705	0.000230528	5.0985e-05	6.38331e-05	0.000102744	0.000140451	0.000402052	1.11494	0.657562	-0.886101	0.513596	FALSE
1029	SMARCB1	chr22	23834245	23834245	SNV	T	A	ENST00000644036.2:c.*65T>A	-	3PRIME_UTR			0.000204883	0.000185475	0.000357613	0.000280707	8.88965e-05	1.33897e-06	1.01382e-05	4.75608e-06	2.6159e-05	1.0768e-05
1030	SMARCB1	chr22	23834245	23834245	SNV	T	C	ENST00000644036.2:c.*65T>C	-	3PRIME_UTR			0.000529428	0.000639108	0.000759849	0.000747543	0.000648894	3.74123e-05	3.4353e-05	6.3559e-05	0.000119631	0.000108839
1031	SMARCB1	chr22	23834245	23834245	SNV	T	G	ENST00000644036.2:c.*65T>G	-	3PRIME_UTR			0.000476444	0.000409387	0.000584757	0.000456354	0.000645379	3.09256e-05	3.29398e-05	6.1053e-05	8.93384e-05	0.000106082		0.490554	-2.38187	0.00896996	TRUE
1032	SMARCB1	chr22	23834246	23834246	SNV	C	A	ENST00000644036.2:c.*66C>A	-	3PRIME_UTR			0.000577454	0.000627041	0.000606612	0.000340567	0.000913575	9.84601e-05	9.63108e-05	9.52584e-05	5.9086e-05	0.000154615	-1.29176	-0.0304592	1.19783	0.999999	FALSE
1033	SMARCB1	chr22	23834246	23834246	SNV	C	G	ENST00000644036.2:c.*66C>G	-	3PRIME_UTR			0.000399442	0.000492515	0.000639742	0.00113623	0.000775961	1.7995e-05	2.83606e-05	3.8391e-05	0.000103165	0.00011267
1034	SMARCB1	chr22	23834246	23834246	SNV	C	T	ENST00000644036.2:c.*66C>T	-	3PRIME_UTR			0.000195436	0.000178325	0.000351739	0.000326087	0.000294815	0	0	0	1.83857e-06	8.95306e-06
1035	SMARCB1	chr22	23834247	23834247	SNV	T	A	ENST00000644036.2:c.*67T>A	-	3PRIME_UTR			0.000696674	0.000632404	0.000949015	0.000994158	0.000420877	3.53363e-05	4.08797e-05	7.09319e-05	8.64397e-05	9.18402e-05
1036	SMARCB1	chr22	23834247	23834247	SNV	T	C	ENST00000644036.2:c.*67T>C	-	3PRIME_UTR			0.000434963	0.000364694	0.000632259	0.000591367	0.000266187	2.88378e-05	3.07898e-05	5.4669e-05	9.26771e-05	6.70854e-06
1037	SMARCB1	chr22	23834247	23834247	SNV	T	G	ENST00000644036.2:c.*67T>G	-	3PRIME_UTR			0.000244837	0.000219442	0.00039627	0.000321153	0.000152681	2.43306e-05	3.62093e-05	5.18702e-05	5.77271e-05	0.000169282
1038	SMARCB1	chr22	23834248	23834248	SNV	G	A	ENST00000644036.2:c.*68G>A	-	3PRIME_UTR			0.000449974	0.000494303	0.000610706	0.000580119	0.000158206	0	0	8.77103e-06	4.62829e-05	0	0.258328	0.645411	-1.04474	0.365314	FALSE
1039	SMARCB1	chr22	23834248	23834248	SNV	G	C	ENST00000644036.2:c.*68G>C	-	3PRIME_UTR			0.000500185	0.000505476	0.000571238	0.000655642	8.13629e-05	0.000145053	0.000153117	0.000166594	0.000193675	0.000118065	0.662499	0.828636	-1.59075	0.102043	FALSE
1040	SMARCB1	chr22	23834248	23834248	SNV	G	T	ENST00000644036.2:c.*68G>T	-	3PRIME_UTR			0.000211361	0.0002619	0.000343083	0.000375253	0.000177793	6.51165e-06	2.45228e-05	6.8205e-06	1.79037e-05	3.67086e-05
1041	SMARCB1	chr22	23834249	23834249	SNV	G	A	ENST00000644036.2:c.*69G>A	-	3PRIME_UTR													-0.432946	0.543898	-0.600057	0.780638	FALSE
1042	SMARCB1	chr22	23834249	23834249	SNV	G	C	ENST00000644036.2:c.*69G>C	-	3PRIME_UTR			0.0010083	0.000916204	0.00128738	0.00126354	0.000779979	0.000214851	0.000218695	0.000237571	0.000253674	0.000241421	1.44996	0.517488	0.700097	0.999999	FALSE
1043	SMARCB1	chr22	23834249	23834249	SNV	G	T	ENST00000644036.2:c.*69G>T	-	3PRIME_UTR			0.000748637	0.000725812	0.000960366	0.000864286	0.000711674	9.70693e-05	0.000134847	0.000119321	0.000181129	0.000362539	0.623274	0.165764	-1.27788	0.220364	FALSE
1044	SMARCB1	chr22	23834250	23834250	SNV	C	A	ENST00000644036.2:c.*70C>A	-	3PRIME_UTR			0.000274596	0.000300783	0.000482231	0.000489098	0.000181309	3.81558e-05	3.72644e-05	4.72175e-05	4.79057e-05	6.70892e-05
1045	SMARCB1	chr22	23834250	23834250	SNV	C	G	ENST00000644036.2:c.*70C>G	-	3PRIME_UTR			0.000139432	0.000135866	0.000311772	0.00048199	0.000445989	4.61346e-06	1.03784e-06	9.97191e-06	2.10435e-05	2.0658e-05
1046	SMARCB1	chr22	23834250	23834250	SNV	C	T	ENST00000644036.2:c.*70C>T	-	3PRIME_UTR
1047	SMARCB1	chr22	23834251	23834251	SNV	A	C	ENST00000644036.2:c.*71A>C	-	3PRIME_UTR			0.000337848	0.000255196	0.000446633	0.000506549	0.000171264	3.28245e-05	4.19328e-05	6.23841e-05	8.13757e-05	3.60561e-05	-0.398977	0.000534657	-2.02639	0.0264867	TRUE
1048	SMARCB1	chr22	23834251	23834251	SNV	A	G	ENST00000644036.2:c.*71A>G	-	3PRIME_UTR			0.000210708	0.000183688	0.000403618	0.000515449	0.000164735	2.50071e-05	1.71241e-05	2.66837e-05	0.000100585	9.86662e-05
1049	SMARCB1	chr22	23834251	23834251	SNV	A	T	ENST00000644036.2:c.*71A>T	-	3PRIME_UTR			0.000323944	0.000398213	0.000594534	0.00072001	0.00105571	7.94182e-06	1.19616e-05	1.9099e-05	1.95162e-05	0.000173347
1050	SMARCB1	chr22	23834252	23834252	SNV	A	C	ENST00000644036.2:c.*72A>C	-	3PRIME_UTR			2.39361e-05	1.92179e-05	5.20847e-05	0.00010265	3.46546e-05	0	0	5.30564e-05	2.56743e-06	0
1051	SMARCB1	chr22	23834252	23834252	SNV	A	G	ENST00000644036.2:c.*72A>G	-	3PRIME_UTR			0.000651459	0.000627935	0.00103219	0.0012398	0.000291299	3.68125e-06	3.67901e-06	1.68812e-05	4.90816e-05	6.29959e-06
1052	SMARCB1	chr22	23834252	23834252	SNV	A	T	ENST00000644036.2:c.*72A>T	-	3PRIME_UTR			0.000123014	0.000151956	0.000283974	0.00115945	0.000600679	0	0	0	1.4836e-06	0
1053	SMARCB1	chr22	23834253	23834253	SNV	G	A	ENST00000644036.2:c.*73G>A	-	3PRIME_UTR			4.75039e-05	8.00002e-05	0.000143039	0.000245994	0.000411837	0	0	0	0	0
1054	SMARCB1	chr22	23834253	23834253	SNV	G	C	ENST00000644036.2:c.*73G>C	-	3PRIME_UTR			6.6553e-05	8.84919e-05	7.18095e-05	0.000108998	9.69324e-05	5.1869e-05	6.9769e-05	9.67238e-05	0.000175738	0.000325401
1055	SMARCB1	chr22	23834253	23834253	SNV	G	T	ENST00000644036.2:c.*73G>T	-	3PRIME_UTR			0.000202896	0.000264135	0.000403698	0.000682304	0.000511783	4.66736e-06	0	0	0	0
1056	SMARCB1	chr22	23834254	23834254	SNV	G	A	ENST00000644036.2:c.*74G>A	-	3PRIME_UTR			2.14363e-05	3.08381e-05	5.89672e-05	0.000157809	0.000129076	5.03163e-06	0	0	0	0
1057	SMARCB1	chr22	23834254	23834254	SNV	G	C	ENST00000644036.2:c.*74G>C	-	3PRIME_UTR			0.000692976	0.000664583	0.000924832	0.00111389	0.000472106	2.82062e-05	4.04222e-05	6.72995e-05	0.000124222	0.000181256		0.229674
1058	SMARCB1	chr22	23834254	23834254	SNV	G	T	ENST00000644036.2:c.*74G>T	-	3PRIME_UTR			0.00022172	0.000257878	0.000355788	0.000415983	0.000285775	1.4456e-05	2.4103e-05	1.60005e-05	7.64834e-05	0.000242433
1059	SMARCB1	chr22	23834255	23834255	SNV	A	C	ENST00000644036.2:c.*75A>C	-	3PRIME_UTR			5.67199e-05	4.91621e-05	7.45205e-05	9.10204e-05	6.12733e-05	1.56453e-05	1.84816e-05	2.65965e-05	3.81308e-05	7.40621e-05
1060	SMARCB1	chr22	23834255	23834255	SNV	A	G	ENST00000644036.2:c.*75A>G	-	3PRIME_UTR			6.8252e-05	4.91621e-05	8.20123e-05	0.000114624	3.21434e-05	0	0	0	0	0
1061	SMARCB1	chr22	23834255	23834255	SNV	A	T	ENST00000644036.2:c.*75A>T	-	3PRIME_UTR			0.000109952	0.000119777	0.000169837	0.000334422	7.48338e-05	3.01272e-08	1.5175e-05	5.09432e-06	6.2032e-06	3.72575e-05
1062	SMARCB1	chr22	23834256	23834256	SNV	C	A	ENST00000644036.2:c.*76C>A	-	3PRIME_UTR			3.62235e-05	3.88828e-05	7.26878e-05	7.47617e-05	3.21434e-05	0	1.56669e-06	4.19011e-06	6.94181e-06	1.36248e-05
1063	SMARCB1	chr22	23834256	23834256	SNV	C	G	ENST00000644036.2:c.*76C>G	-	3PRIME_UTR			0.000339553	0.000264582	0.000395732	0.000389809	0.000199389	2.11069e-05	3.05877e-05	4.90184e-05	7.1755e-05	6.55884e-05	-0.186886	0.728562	0.733611	0.999999	FALSE
1064	SMARCB1	chr22	23834256	23834256	SNV	C	T	ENST00000644036.2:c.*76C>T	-	3PRIME_UTR			0.000110632	0.000150168	0.000181182	0.000145057	0.000691585	3.29974e-06	0	0	0	1.61114e-05
1065	SMARCB1	chr22	23834257	23834257	SNV	A	C	ENST00000644036.2:c.*77A>C	-	3PRIME_UTR			3.72691e-05	3.53074e-05	5.50699e-05	8.70964e-05	4.46994e-05	2.01465e-05	2.27151e-05	7.99781e-05	5.59829e-05	3.26208e-05
1066	SMARCB1	chr22	23834257	23834257	SNV	A	G	ENST00000644036.2:c.*77A>G	-	3PRIME_UTR													1.32323	2.20673	0.227701	0.999999	FALSE
1067	SMARCB1	chr22	23834257	23834257	SNV	A	T	ENST00000644036.2:c.*77A>T	-	3PRIME_UTR			0.000172053	0.000167151	0.000278167	0.000333066	0.000100448	3.13779e-06	0	9.35808e-06	1.77598e-05	0
1068	SMARCB1	chr22	23834258	23834258	SNV	G	A	ENST00000644036.2:c.*78G>A	-	3PRIME_UTR			3.54134e-05	3.44135e-05	7.4982e-05	0.000227764	9.79368e-05	0	0	0	0	0
1069	SMARCB1	chr22	23834258	23834258	SNV	G	C	ENST00000644036.2:c.*78G>C	-	3PRIME_UTR			0.000144135	0.000117542	0.000201115	0.0002498	0.000117524	7.54767e-05	8.8188e-05	0.000133131	0.000137279	0.000109973
1070	SMARCB1	chr22	23834258	23834258	SNV	G	T	ENST00000644036.2:c.*78G>T	-	3PRIME_UTR			0.000144487	0.000189498	0.000284126	0.000422611	0.00049772	8.1908e-06	1.92253e-05	8.41593e-06	1.31708e-05	2.27339e-05
1071	SMARCB1	chr22	23834259	23834259	SNV	A	C	ENST00000644036.2:c.*79A>C	-	3PRIME_UTR			6.44294e-06	6.257e-06	1.06913e-05	2.78563e-05	1.15515e-05	4.25695e-06	0	1.91092e-05	2.88827e-05	6.70958e-05
1072	SMARCB1	chr22	23834259	23834259	SNV	A	G	ENST00000644036.2:c.*79A>G	-	3PRIME_UTR
1073	SMARCB1	chr22	23834259	23834259	SNV	A	T	ENST00000644036.2:c.*79A>T	-	3PRIME_UTR			8.10629e-05	0.00010771	0.00014846	0.000196521	0.000270707	9.95368e-06	0	7.08813e-06	5.04404e-06	1.10448e-06
1074	SMARCB1	chr22	23834260	23834260	SNV	G	A	ENST00000644036.2:c.*80G>A	-	3PRIME_UTR			0.00016909	0.000184135	0.000276834	0.00049185	2.86277e-05	2.5272e-06	1.81075e-05	1.96612e-05	7.14927e-05	4.37461e-06
1075	SMARCB1	chr22	23834260	23834260	SNV	G	C	ENST00000644036.2:c.*80G>C	-	3PRIME_UTR			0.00012141	0.00011933	0.000151566	0.000188567	0.000182815	5.21564e-05	6.32819e-05	8.41348e-05	0.000118227	0.000196977	-0.473861	0.923646	1.52381	0.999999	FALSE
1076	SMARCB1	chr22	23834260	23834260	SNV	G	T	ENST00000644036.2:c.*80G>T	-	3PRIME_UTR			4.26918e-05	3.88828e-05	7.20453e-05	7.46555e-05	1.40627e-05	1.58853e-05	9.51628e-07	4.54675e-06	3.86705e-06	0
1077	SMARCB1	chr22	23834261	23834261	SNV	G	A	ENST00000644036.2:c.*81G>A	-	3PRIME_UTR			1.54914e-06	1.78771e-06	1.12621e-05	2.68727e-06	2.00896e-06	0	0	0	0	0
1078	SMARCB1	chr22	23834261	23834261	SNV	G	C	ENST00000644036.2:c.*81G>C	-	3PRIME_UTR			7.69082e-05	6.39108e-05	8.89333e-05	7.07394e-05	1.50672e-05	4.13428e-05	4.14821e-05	7.3769e-05	6.05675e-05	1.80575e-05
1079	SMARCB1	chr22	23834261	23834261	SNV	G	T	ENST00000644036.2:c.*81G>T	-	3PRIME_UTR			2.81658e-05	3.44135e-05	5.46861e-05	2.85522e-05	2.41075e-05	1.64435e-05	1.93454e-05	1.48256e-05	2.05918e-05	0.000296701
1080	SMARCB1	chr22	23834262	23834262	SNV	C	A	ENST00000644036.2:c.*82C>A	-	3PRIME_UTR			8.05354e-05	8.22349e-05	0.000142489	0.00029141	0.000236053	2.01657e-05	3.40066e-05	5.31828e-05	0.000131006	0.000662629
1081	SMARCB1	chr22	23834262	23834262	SNV	C	G	ENST00000644036.2:c.*82C>G	-	3PRIME_UTR	VCV001363238	Uncertain	0.000223198	0.000164917	0.000366074	0.000380248	0.000164735	2.18768e-05	3.06637e-05	5.73028e-05	7.76702e-05	5.90844e-05
1082	SMARCB1	chr22	23834262	23834262	SNV	C	T	ENST00000644036.2:c.*82C>T	-	3PRIME_UTR	VCV000239481	Likely pathogenic
1083	SMARCB1	chr22	23834263	23834263	SNV	G	A	ENST00000644036.2:c.*83G>A	-	3PRIME_UTR			4.58651e-05	5.13968e-05	8.03771e-05	8.70445e-05	7.5336e-05	8.38183e-07	2.25133e-06	5.45054e-06	5.04355e-06	3.32849e-05
1084	SMARCB1	chr22	23834263	23834263	SNV	G	C	ENST00000644036.2:c.*83G>C	-	3PRIME_UTR			0.000100914	9.3855e-05	0.00015172	0.000234083	8.38741e-05	0.000140178	0.000162697	0.000188908	0.000220501	0.00022812	0.888132
1085	SMARCB1	chr22	23834263	23834263	SNV	G	T	ENST00000644036.2:c.*83G>T	-	3PRIME_UTR			7.59214e-05	6.30169e-05	0.000124932	0.000164107	0.000180304	5.3793e-05	6.20525e-05	4.50273e-05	6.55586e-05	0.000194024
1086	SMARCB1	chr22	23834264	23834264	SNV	A	C	ENST00000644036.2:c.*84A>C	-	3PRIME_UTR			1.5466e-05	1.51956e-05	2.66022e-05	5.56315e-05	5.52464e-06	1.48826e-05	2.24204e-05	5.09012e-05	0.000102322	0.000503112
1087	SMARCB1	chr22	23834264	23834264	SNV	A	G	ENST00000644036.2:c.*84A>G	-	3PRIME_UTR			7.94736e-05	7.01678e-05	0.000126265	0.000130974	0.000109488	8.08277e-05	9.47944e-05	0.000129255	0.000155348	0.000230365
1088	SMARCB1	chr22	23834264	23834264	SNV	A	T	ENST00000644036.2:c.*84A>T	-	3PRIME_UTR			4.73393e-05	4.96091e-05	7.36808e-05	8.68197e-05	3.26456e-05	2.74084e-05	4.52112e-05	4.63916e-05	5.62481e-05	8.01307e-05
1089	SMARCB1	chr22	23834265	23834265	SNV	G	A	ENST00000644036.2:c.*85G>A	-	3PRIME_UTR			2.02138e-05	2.68157e-05	4.16511e-05	5.6274e-05	1.30582e-05	0	0	0	3.8753e-05	6.99539e-05
1090	SMARCB1	chr22	23834265	23834265	SNV	G	C	ENST00000644036.2:c.*85G>C	-	3PRIME_UTR			4.35554e-06	8.93857e-07	4.09979e-06	5.86584e-06	6.52912e-06	9.36264e-05	0.000106098	0.000178616	0.000264409	0.000277972
1091	SMARCB1	chr22	23834265	23834265	SNV	G	T	ENST00000644036.2:c.*85G>T	-	3PRIME_UTR
1092	SMARCB1	chr22	23834266	23834266	SNV	G	A	ENST00000644036.2:c.*86G>A	-	3PRIME_UTR			6.07071e-06	3.57543e-06	1.25244e-05	1.45541e-05	1.50672e-06	2.26359e-05	1.46198e-05	6.02398e-05	0.000165133	7.83954e-05
1093	SMARCB1	chr22	23834266	23834266	SNV	G	C	ENST00000644036.2:c.*86G>C	-	3PRIME_UTR			4.76793e-06	8.93857e-07	9.30286e-06	3.82529e-06	8.53808e-06	1.18339e-05	1.62077e-05	4.02596e-05	6.81131e-05	2.39789e-05
1094	SMARCB1	chr22	23834266	23834266	SNV	G	T	ENST00000644036.2:c.*86G>T	-	3PRIME_UTR			9.89337e-06	9.3855e-06	7.61237e-06	1.25995e-05	2.56143e-05	1.83037e-06	1.96587e-05	1.26175e-05	2.99835e-05	0.0001459
1095	SMARCB1	chr22	23834267	23834267	SNV	G	A	ENST00000644036.2:c.*87G>A	-	3PRIME_UTR			2.22155e-05	1.60894e-05	2.14596e-05	2.15724e-05	1.00448e-06	1.85596e-05	3.83891e-05	4.97125e-05	0.000115522	0.000102443
1096	SMARCB1	chr22	23834267	23834267	SNV	G	C	ENST00000644036.2:c.*87G>C	-	3PRIME_UTR			9.45553e-06	1.11732e-05	1.69427e-05	3.01265e-05	7.03136e-06	0.000210272	0.000293779	0.000332578	0.000493595	0.000468566
1097	SMARCB1	chr22	23834267	23834267	SNV	G	T	ENST00000644036.2:c.*87G>T	-	3PRIME_UTR			1.10448e-05	1.2514e-05	2.06089e-05	3.95522e-05	1.20538e-05	3.18074e-05	7.30721e-05	7.65003e-05	0.000171131	0.000128732
1098	SMARCB1	chr22	23834268	23834268	SNV	G	A	ENST00000644036.2:c.*88G>A	-	3PRIME_UTR			1.60591e-05	1.29609e-05	2.10755e-05	5.49661e-05	0.00020843	0	0	0	1.62866e-05	0
1099	SMARCB1	chr22	23834268	23834268	SNV	G	C	ENST00000644036.2:c.*88G>C	-	3PRIME_UTR			5.56527e-05	6.30169e-05	9.90653e-05	6.38765e-05	0.000155694	0.000105689	0.000118341	0.000138814	0.000130944	0.000125095
1100	SMARCB1	chr22	23834268	23834268	SNV	G	T	ENST00000644036.2:c.*88G>T	-	3PRIME_UTR			2.09637e-05	2.36872e-05	3.83635e-05	4.35484e-05	0.000237057	2.80879e-05	4.37963e-05	4.6559e-05	6.42025e-05	8.23522e-05
1101	SMARCB1	chr22	23834269	23834269	SNV	A	C	ENST00000644036.2:c.*89A>C	-	3PRIME_UTR			0.000496844	0.000474191	0.000584338	0.00129596	0.000780481	0.000138944	0.000149468	0.000209142	0.000320947	0.000261353	0.844812	-0.079055	1.23898	0.999999	FALSE
1102	SMARCB1	chr22	23834269	23834269	SNV	A	G	ENST00000644036.2:c.*89A>G	-	3PRIME_UTR
1103	SMARCB1	chr22	23834269	23834269	SNV	A	T	ENST00000644036.2:c.*89A>T	-	3PRIME_UTR			0.000125936	0.000179218	0.000234782	0.00025163	0.000195874	1.32118e-05	2.20236e-05	5.17323e-05	0.00015838	0.000118087
1104	SMARCB1	chr22	23834270	23834270	SNV	C	A	ENST00000644036.2:c.*90C>A	-	3PRIME_UTR			2.27351e-06	2.68157e-06	3.50708e-06	6.79346e-06	0.000120538	3.86817e-05	2.96953e-05	4.32371e-05	3.0523e-05	5.74335e-05
1105	SMARCB1	chr22	23834270	23834270	SNV	C	G	ENST00000644036.2:c.*90C>G	-	3PRIME_UTR			0.000147391	0.000131397	0.000262103	0.000402579	0.000466581	2.08035e-05	1.94481e-05	4.34923e-05	0.000241026	8.96397e-05
1106	SMARCB1	chr22	23834270	23834270	SNV	C	T	ENST00000644036.2:c.*90C>T	-	3PRIME_UTR
1107	SMARCB1	chr22	23834271	23834271	SNV	A	C	ENST00000644036.2:c.*91A>C	-	3PRIME_UTR			0.000147372	0.000172068	0.000249441	0.000251527	0.000151677	1.84084e-06	1.88247e-06	0	2.35035e-05	0
1108	SMARCB1	chr22	23834271	23834271	SNV	A	G	ENST00000644036.2:c.*91A>G	-	3PRIME_UTR
1109	SMARCB1	chr22	23834271	23834271	SNV	A	T	ENST00000644036.2:c.*91A>T	-	3PRIME_UTR			0.000108006	0.000152403	0.000159718	0.000160683	0.000288788	1.24591e-05	1.53698e-05	1.73419e-05	6.18729e-05	0.000241945
1110	SMARCB1	chr22	23834272	23834272	SNV	G	A	ENST00000644036.2:c.*92G>A	-	3PRIME_UTR
1111	SMARCB1	chr22	23834272	23834272	SNV	G	C	ENST00000644036.2:c.*92G>C	-	3PRIME_UTR			0.000108718	8.40226e-05	0.000207977	0.000192991	0.000254134	8.34931e-06	3.04051e-05	3.20231e-05	0.000100144	0.000472715
1112	SMARCB1	chr22	23834272	23834272	SNV	G	T	ENST00000644036.2:c.*92G>T	-	3PRIME_UTR			0.000222327	0.000188157	0.000256257	0.00020473	0.000128071	3.329e-05	4.71929e-05	5.19404e-05	6.3684e-05	1.20979e-05
1113	SMARCB1	chr22	23834273	23834273	SNV	C	A	ENST00000644036.2:c.*93C>A	-	3PRIME_UTR			0.000120721	0.00017609	0.000266252	0.00025234	0.000379694	7.64934e-05	9.96565e-05	7.65603e-05	0.000103545	9.06437e-05
1114	SMARCB1	chr22	23834273	23834273	SNV	C	G	ENST00000644036.2:c.*93C>G	-	3PRIME_UTR			0.00034948	0.000379442	0.00037704	0.000212149	0.000282761	9.562e-05	0.000117883	0.000163731	0.000207594	0.000367592	-1.78375	-0.134595	0.781441	0.999999	FALSE
1115	SMARCB1	chr22	23834273	23834273	SNV	C	T	ENST00000644036.2:c.*93C>T	-	3PRIME_UTR
1116	SMARCB1	chr22	23834274	23834274	SNV	C	A	ENST00000644036.2:c.*94C>A	-	3PRIME_UTR			0.000266652	0.000270839	0.000433412	0.000415862	0.000528357	8.55213e-05	8.06842e-05	0.000112265	0.000165461	0.000228243
1117	SMARCB1	chr22	23834274	23834274	SNV	C	G	ENST00000644036.2:c.*94C>G	-	3PRIME_UTR			0.000824464	0.000850505	0.000964445	0.000860721	0.00117374	9.84988e-05	0.000110535	0.000180092	0.000251668	0.000279472
1118	SMARCB1	chr22	23834274	23834274	SNV	C	T	ENST00000644036.2:c.*94C>T	-	3PRIME_UTR			0.000358459	0.000416091	0.000525265	0.000504412	0.000670993	0	0	1.96016e-05	5.25266e-05	8.94366e-05
1119	SMARCB1	chr22	23834275	23834275	SNV	C	A	ENST00000644036.2:c.*95C>A	-	3PRIME_UTR			0.00010776	0.000113073	0.000251592	0.000187417	5.47442e-05	2.23334e-05	3.04098e-05	2.33405e-05	3.95967e-05	0.000139263
1120	SMARCB1	chr22	23834275	23834275	SNV	C	G	ENST00000644036.2:c.*95C>G	-	3PRIME_UTR			0.000177144	0.000205587	0.00024999	0.000255084	0.000301344	4.56536e-05	5.08479e-05	7.02265e-05	0.000100775	8.64693e-05	0.540312	0.453186	1.63104	0.999999	FALSE
1121	SMARCB1	chr22	23834275	23834275	SNV	C	T	ENST00000644036.2:c.*95C>T	-	3PRIME_UTR			0.000279428	0.000292291	0.000383297	0.000261034	0.000842759	2.82002e-06	0	0	1.57964e-06	9.74803e-05
1122	SMARCB1	chr22	23834276	23834276	SNV	A	C	ENST00000644036.2:c.*96A>C	-	3PRIME_UTR			0.000343236	0.000394191	0.000565831	0.000570864	0.000820661	1.74602e-05	2.41389e-05	2.93655e-05	7.40832e-05	0.000165971
1123	SMARCB1	chr22	23834276	23834276	SNV	A	G	ENST00000644036.2:c.*96A>G	-	3PRIME_UTR			0.000104272	0.000105475	0.000176978	0.000199361	0.00012556	3.36661e-05	3.88682e-05	5.49289e-05	0.000107839	0.000514159
1124	SMARCB1	chr22	23834276	23834276	SNV	A	T	ENST00000644036.2:c.*96A>T	-	3PRIME_UTR			0.000232886	0.000291397	0.000356174	0.000408336	0.000185829	5.01075e-06	1.19443e-05	2.57938e-05	9.10729e-05	3.26636e-05
1125	SMARCB1	chr22	23834277	23834277	SNV	G	A	ENST00000644036.2:c.*97G>A	-	3PRIME_UTR			0.000142515	0.000149274	0.000303079	0.000331399	0.000274223	0	0	0	0	0
1126	SMARCB1	chr22	23834277	23834277	SNV	G	C	ENST00000644036.2:c.*97G>C	-	3PRIME_UTR			8.91139e-05	0.00013095	0.000162083	0.000177252	0.000290797	2.77455e-05	3.87596e-05	6.01187e-05	0.000116962	4.99764e-05
1127	SMARCB1	chr22	23834277	23834277	SNV	G	T	ENST00000644036.2:c.*97G>T	-	3PRIME_UTR			0.000211023	0.000233297	0.000362035	0.000410691	0.000128071	2.22541e-05	2.54823e-05	2.96415e-05	6.0203e-05	7.43054e-06
1128	SMARCB1	chr22	23834278	23834278	SNV	C	A	ENST00000644036.2:c.*98C>A	-	3PRIME_UTR			0.000223557	0.000329833	0.000389664	0.000281479	0.000893485	3.7987e-05	6.03074e-05	3.37121e-05	3.06872e-05	8.93813e-05
1129	SMARCB1	chr22	23834278	23834278	SNV	C	G	ENST00000644036.2:c.*98C>G	-	3PRIME_UTR			0.000472659	0.000466147	0.000730979	0.000927576	0.00119232	4.48863e-05	5.62461e-05	9.05337e-05	0.0001999	0.000369549
1130	SMARCB1	chr22	23834278	23834278	SNV	C	T	ENST00000644036.2:c.*98C>T	-	3PRIME_UTR
1131	SMARCB1	chr22	23834279	23834279	SNV	G	A	ENST00000644036.2:c.*99G>A	-	3PRIME_UTR
1132	SMARCB1	chr22	23834279	23834279	SNV	G	C	ENST00000644036.2:c.*99G>C	-	3PRIME_UTR			4.28927e-05	5.72069e-05	0.000103389	0.000131767	7.03136e-05	0	0	0	0	0
1133	SMARCB1	chr22	23834279	23834279	SNV	G	T	ENST00000644036.2:c.*99G>T	-	3PRIME_UTR			0.000109056	0.000110391	0.000181079	0.000296224	0.000102457	2.66868e-05	4.97014e-05	2.56957e-05	3.57036e-05	0
1134	SMARCB1	chr22	23834280	23834280	SNV	C	A	ENST00000644036.2:c.*100C>A	-	3PRIME_UTR			3.91342e-05	4.3799e-05	8.00754e-05	0.000101477	1.15515e-05	3.70806e-05	4.73248e-05	4.2201e-05	6.89747e-05	5.53112e-05
1135	SMARCB1	chr22	23834280	23834280	SNV	C	G	ENST00000644036.2:c.*100C>G	-	3PRIME_UTR	VCV000903097	Uncertain	0.000368396	0.000371845	0.000358918	0.000183773	0.000230026	0.000108741	9.65944e-05	9.58791e-05	5.54145e-05	0.000173227	-1.04132	-0.0014761	0.164286	0.999999	FALSE
1136	SMARCB1	chr22	23834280	23834280	SNV	C	T	ENST00000644036.2:c.*100C>T	-	3PRIME_UTR
1137	SMARCB1	chr22	23834281	23834281	SNV	C	A	ENST00000644036.2:c.*101C>A	-	3PRIME_UTR			0.000207499	0.000239554	0.000443247	0.000624214	0.000146152	2.62124e-05	3.92333e-05	3.32715e-05	8.94408e-05	2.448e-05
1138	SMARCB1	chr22	23834281	23834281	SNV	C	G	ENST00000644036.2:c.*101C>G	-	3PRIME_UTR			0.000162914	0.000175196	0.000362688	0.000357341	0.000639854	3.39818e-05	3.65192e-05	5.75814e-05	8.89884e-05	0.000164682
1139	SMARCB1	chr22	23834281	23834281	SNV	C	T	ENST00000644036.2:c.*101C>T	-	3PRIME_UTR			0.000212732	0.000237319	0.000317448	0.000280382	0.00144997	0	0	7.75308e-06	3.3587e-05	0.00026054
1140	SMARCB1	chr22	23834282	23834282	SNV	A	C	ENST00000644036.2:c.*102A>C	-	3PRIME_UTR			0.000194971	0.000178771	0.000339902	0.000630647	0.00015921	1.30233e-05	2.05372e-05	1.42314e-05	6.68035e-05	4.48264e-05
1141	SMARCB1	chr22	23834282	23834282	SNV	A	G	ENST00000644036.2:c.*102A>G	-	3PRIME_UTR			0.000263439	0.000236872	0.000405957	0.000541241	0.000166744	1.12434e-06	1.22564e-05	1.20399e-05	3.17167e-05	0.000345255
1142	SMARCB1	chr22	23834282	23834282	SNV	A	T	ENST00000644036.2:c.*102A>T	-	3PRIME_UTR			0.000157853	0.000171621	0.000240336	0.000381337	0.000457541	1.13097e-06	2.33315e-06	0	3.0822e-06	2.85014e-05
1143	SMARCB1	chr22	23834283	23834283	SNV	T	A	ENST00000644036.2:c.*103T>A	-	3PRIME_UTR			0.000326481	0.000393744	0.000494145	0.000731244	0.00059415	2.43946e-05	4.37563e-05	4.92774e-05	0.00013753	0.000106237
1144	SMARCB1	chr22	23834283	23834283	SNV	T	C	ENST00000644036.2:c.*103T>C	-	3PRIME_UTR			0.00015287	0.000138548	0.000293847	0.000286177	0.00065241	1.50521e-06	0	8.60272e-06	1.59167e-05	5.21682e-05
1145	SMARCB1	chr22	23834283	23834283	SNV	T	G	ENST00000644036.2:c.*103T>G	-	3PRIME_UTR			0.0002415	0.000248939	0.000312377	0.000257616	0.000287784	5.94393e-05	6.70293e-05	5.8954e-05	0.000127065	0.000631985	0.817149	0.16328	1.76142	0.999999	FALSE
1146	SMARCB1	chr22	23834284	23834284	SNV	C	A	ENST00000644036.2:c.*104C>A	-	3PRIME_UTR			0.000197826	0.00015866	0.000246351	0.000308431	0.000198887	2.73216e-05	4.17076e-05	5.50289e-05	9.59306e-05	4.08957e-05	1.09221	0.263702	-0.845813	0.532478	FALSE
1147	SMARCB1	chr22	23834284	23834284	SNV	C	G	ENST00000644036.2:c.*104C>G	-	3PRIME_UTR			0.000203934	0.000197096	0.000265266	0.000316912	0.000214959	5.18494e-05	3.7963e-05	5.80383e-05	6.38718e-05	3.21364e-05	1.54427	0.132124
1148	SMARCB1	chr22	23834284	23834284	SNV	C	T	ENST00000644036.2:c.*104C>T	-	3PRIME_UTR			0.000471304	0.000544806	0.000589741	0.000543111	0.000587119	8.47916e-05	8.56314e-05	0.000113261	0.000129571	9.50434e-05	0.667133	-0.0814288	1.1511	0.999999	FALSE
1149	SMARCB1	chr22	23834285	23834285	SNV	C	A	ENST00000644036.2:c.*105C>A	-	3PRIME_UTR			0.000573832	0.00059665	0.000775458	0.000872674	0.000934167	0.000146904	0.000170021	0.000200186	0.000228161	0.000266235	0.828328	0.321257	1.38816	0.999999	FALSE
1150	SMARCB1	chr22	23834285	23834285	SNV	C	G	ENST00000644036.2:c.*105C>G	-	3PRIME_UTR			0.000607078	0.000606035	0.0007155	0.000592335	0.000275228	0.000157681	0.000201755	0.000211246	0.00022507	0.000372138	-0.521818	0.27859	-0.0207167	0.999999	FALSE
1151	SMARCB1	chr22	23834285	23834285	SNV	C	T	ENST00000644036.2:c.*105C>T	-	3PRIME_UTR			0.000740897	0.000744136	0.000912237	0.000980016	0.00107279	7.58015e-05	0.000117752	0.000149524	0.0003225	0.000559954	-0.813663	-0.153765	1.44007	0.999999	FALSE
1152	SMARCB1	chr22	23834286	23834286	SNV	T	A	ENST00000644036.2:c.*106T>A	-	3PRIME_UTR			0.000351109	0.000383018	0.000565729	0.000641472	0.00033399	3.75645e-05	8.35902e-05	5.56785e-05	0.000147693	0.000113465
1153	SMARCB1	chr22	23834286	23834286	SNV	T	C	ENST00000644036.2:c.*106T>C	-	3PRIME_UTR
1154	SMARCB1	chr22	23834286	23834286	SNV	T	G	ENST00000644036.2:c.*106T>G	-	3PRIME_UTR			0.000907428	0.000928718	0.00127911	0.00122914	0.000499729	0.000135879	0.000138092	0.000215811	0.000340855	0.000270849
1155	SMARCB1	chr22	23834287	23834287	SNV	G	A	ENST00000644036.2:c.*107G>A	-	3PRIME_UTR			0.0004158	0.00047285	0.00071759	0.000544799	0.000386223	0	3.42846e-06	1.17484e-05	2.59154e-05	0
1156	SMARCB1	chr22	23834287	23834287	SNV	G	C	ENST00000644036.2:c.*107G>C	-	3PRIME_UTR			0.000607259	0.000572069	0.000817844	0.000863593	0.000526348	9.55851e-05	8.96542e-05	0.000138606	0.000187207	0.000158829	-0.870598	0.188866	1.27618	0.999999	FALSE
1157	SMARCB1	chr22	23834287	23834287	SNV	G	T	ENST00000644036.2:c.*107G>T	-	3PRIME_UTR			0.000279495	0.000320895	0.000464059	0.000442122	0.000349559	5.33873e-05	8.40957e-05	4.5056e-05	7.37043e-05	0.000100668			0.0690892	0.999999	FALSE
1158	SMARCB1	chr22	23834288	23834288	SNV	A	C	ENST00000644036.2:c.*108A>C	-	3PRIME_UTR			0.000624139	0.000710616	0.000825621	0.000731699	0.000545433	0.00015269	0.000137023	0.000244458	0.0003866	0.000429428	0.214326	0.76978	0.817927	0.999999	FALSE
1159	SMARCB1	chr22	23834288	23834288	SNV	A	G	ENST00000644036.2:c.*108A>G	-	3PRIME_UTR			0.0003809	0.0005238	0.000593738	0.000650805	0.000529361	0	2.23998e-05	1.54891e-05	0	3.37748e-05	1.52254	0.124429	0.613434	0.999999	FALSE
1160	SMARCB1	chr22	23834288	23834288	SNV	A	T	ENST00000644036.2:c.*108A>T	-	3PRIME_UTR			0.000357003	0.000343241	0.000542624	0.000494479	0.000503245	3.37212e-05	5.51156e-05	3.96592e-05	0.000134214	0.000133266
1161	SMARCB1	chr22	23834289	23834289	SNV	G	A	ENST00000644036.2:c.*109G>A	-	3PRIME_UTR			0.000622328	0.000706594	0.00115365	0.00231724	0.00128373	4.16154e-05	7.338e-05	0.000103453	0.000305303	0.000316586
1162	SMARCB1	chr22	23834289	23834289	SNV	G	C	ENST00000644036.2:c.*109G>C	-	3PRIME_UTR			0.000690419	0.000720449	0.000948557	0.000876963	0.000740302	0.000144024	0.00015754	0.00018719	0.000171856	0.000140686	0.665925	0.361713	0.521595	0.999999	FALSE
1163	SMARCB1	chr22	23834289	23834289	SNV	G	T	ENST00000644036.2:c.*109G>T	-	3PRIME_UTR			0.000353743	0.000374973	0.000523178	0.000517143	0.000749342	3.92086e-05	6.60449e-05	7.05666e-05	9.03595e-05	0.000727978
1164	SMARCB1	chr22	23834290	23834290	SNV	G	A	ENST00000644036.2:c.*110G>A	-	3PRIME_UTR			0.000343033	0.000416537	0.000613374	0.00105015	0.000508769	1.37553e-05	2.64486e-05	4.51715e-05	0.000199977	5.91268e-05
1165	SMARCB1	chr22	23834290	23834290	SNV	G	C	ENST00000644036.2:c.*110G>C	-	3PRIME_UTR			0.000176186	0.000190392	0.000303512	0.00034386	0.000190851	9.65285e-05	0.000113268	0.00015138	0.000158165	0.00012562			-0.121126	0.999999	FALSE
1166	SMARCB1	chr22	23834290	23834290	SNV	G	T	ENST00000644036.2:c.*110G>T	-	3PRIME_UTR			0.000492566	0.000565365	0.00084983	0.000857987	0.00181459	1.48492e-05	3.96436e-05	2.23851e-05	6.00763e-05	0.000191912
1167	SMARCB1	chr22	23834291	23834291	SNV	A	C	ENST00000644036.2:c.*111A>C	-	3PRIME_UTR			0.000399301	0.000391063	0.00059677	0.000589289	0.000444985	0.000119607	0.00014258	0.000186073	0.000221733	0.000216054
1168	SMARCB1	chr22	23834291	23834291	SNV	A	G	ENST00000644036.2:c.*111A>G	-	3PRIME_UTR			0.00021676	0.000192626	0.000299697	0.000309975	0.000407317	0.000176073	0.000204757	0.000242401	0.000374163	0.000494253	0.0796632	-0.0122918	-1.57018	0.10273	FALSE
1169	SMARCB1	chr22	23834291	23834291	SNV	A	T	ENST00000644036.2:c.*111A>T	-	3PRIME_UTR			0.000725528	0.000793745	0.00115832	0.00141987	0.00147307	6.07455e-05	0.000118484	0.000115632	0.000197816	0.000519514
1170	SMARCB1	chr22	23834292	23834292	SNV	T	A	ENST00000644036.2:c.*112T>A	-	3PRIME_UTR			0.000213407	0.000213632	0.000344242	0.000368	0.000290797	7.87653e-05	0.000114155	0.00014104	0.000229588	0.000285856
1171	SMARCB1	chr22	23834292	23834292	SNV	T	C	ENST00000644036.2:c.*112T>C	-	3PRIME_UTR			0.000114232	0.000126481	0.000215895	0.000304617	0.000218475	8.54093e-05	0.000147324	0.000198728	0.000316628	0.000471572
1172	SMARCB1	chr22	23834292	23834292	SNV	T	G	ENST00000644036.2:c.*112T>G	-	3PRIME_UTR			0.000409977	0.000332068	0.00060833	0.00104148	0.000463066	0.000411358	0.000543165	0.000649422	0.0009854	0.00123685
1173	SMARCB1	chr22	23834293	23834293	SNV	C	A	ENST00000644036.2:c.*113C>A	-	3PRIME_UTR			0.00151722	0.00154414	0.0019112	0.00171382	0.00205014	0.000187701	0.000212018	0.000266196	0.000269996	0.000453974	-0.167614	-0.186048	0.164513	0.999999	FALSE
1174	SMARCB1	chr22	23834293	23834293	SNV	C	G	ENST00000644036.2:c.*113C>G	-	3PRIME_UTR			0.000387955	0.000378102	0.000562003	0.000952775	0.00102909	1.18015e-05	2.64261e-05	1.98082e-05	6.73923e-05	0.000198933
1175	SMARCB1	chr22	23834293	23834293	SNV	C	T	ENST00000644036.2:c.*113C>T	-	3PRIME_UTR	VCV000340920	Uncertain
1176	SMARCB1	chr22	23834294	23834294	SNV	G	A	ENST00000644036.2:c.*114G>A	-	3PRIME_UTR
1177	SMARCB1	chr22	23834294	23834294	SNV	G	C	ENST00000644036.2:c.*114G>C	-	3PRIME_UTR			0.000486801	0.00045989	0.000804295	0.000990117	0.00203458	0.000212606	0.000211786	0.000305293	0.000385632	0.000521307
1178	SMARCB1	chr22	23834294	23834294	SNV	G	T	ENST00000644036.2:c.*114G>T	-	3PRIME_UTR			0.000761192	0.000901008	0.00164499	0.00258556	0.0033846	0.000156835	0.000234038	9.82734e-05	0.000142769	0.000297006
1179	SMARCB1	chr22	23834295	23834295	SNV	G	A	ENST00000644036.2:c.*115G>A	-	3PRIME_UTR													1.19065
1180	SMARCB1	chr22	23834295	23834295	SNV	G	C	ENST00000644036.2:c.*115G>C	-	3PRIME_UTR			0.000444352	0.000395085	0.000762284	0.000919449	0.000859333	0.000152197	0.000182687	0.000254178	0.000407822	0.000347948
1181	SMARCB1	chr22	23834295	23834295	SNV	G	T	ENST00000644036.2:c.*115G>T	-	3PRIME_UTR			0.000440911	0.000556873	0.00102298	0.00135357	0.0019497	1.19959e-05	5.13772e-05	4.83478e-05	0.000148792	0.000399104
1182	SMARCB1	chr22	23834296	23834296	SNV	G	A	ENST00000644036.2:c.*116G>A	-	3PRIME_UTR			0.000339221	0.000372292	0.000703839	0.00113245	0.000423389	0	1.12175e-05	1.68634e-05	8.38445e-05	0.000300391
1183	SMARCB1	chr22	23834296	23834296	SNV	G	C	ENST00000644036.2:c.*116G>C	-	3PRIME_UTR			0.000446851	0.000431286	0.000681974	0.000816567	0.0010321	0.000216101	0.000260168	0.000283731	0.000404812	0.00121619	0.179937
1184	SMARCB1	chr22	23834296	23834296	SNV	G	T	ENST00000644036.2:c.*116G>T	-	3PRIME_UTR			0.000334261	0.000336984	0.000661678	0.000969925	0.000410833	3.16099e-05	5.9917e-05	6.08137e-05	9.10958e-05	0.000136341
1185	SMARCB1	chr22	23834297	23834297	SNV	T	A	ENST00000644036.2:c.*117T>A	-	3PRIME_UTR			0.000251928	0.000330727	0.00061236	0.000751156	0.000980373	6.38051e-06	2.54403e-05	1.63768e-05	9.09962e-05	0.000159416
1186	SMARCB1	chr22	23834297	23834297	SNV	T	C	ENST00000644036.2:c.*117T>C	-	3PRIME_UTR			8.98891e-05	0.000101006	0.000254875	0.000547069	0.000282259	4.39226e-06	2.33205e-05	3.18298e-05	0.000137568	0.0001592
1187	SMARCB1	chr22	23834297	23834297	SNV	T	G	ENST00000644036.2:c.*117T>G	-	3PRIME_UTR			5.087e-05	4.46929e-05	7.16944e-05	9.81209e-05	7.88517e-05	0.000113122	0.000133629	0.000132756	0.00018401	0.000511733
1188	SMARCB1	chr22	23834298	23834298	SNV	G	A	ENST00000644036.2:c.*118G>A	-	3PRIME_UTR			0.000363944	0.000460336	0.000734997	0.00113146	0.00102256	8.56736e-06	6.53905e-06	2.29263e-05	4.4575e-05	7.27354e-05
1189	SMARCB1	chr22	23834298	23834298	SNV	G	C	ENST00000644036.2:c.*118G>C	-	3PRIME_UTR			0.000283196	0.000314191	0.000527426	0.000570058	0.000667477	4.1726e-05	6.82203e-05	8.9838e-05	0.000117365	0.000152188
1190	SMARCB1	chr22	23834298	23834298	SNV	G	T	ENST00000644036.2:c.*118G>T	-	3PRIME_UTR			0.000377817	0.000485364	0.000806259	0.00133408	0.00193162	0	2.82343e-06	0	2.37558e-05	8.79516e-05
1191	SMARCB1	chr22	23834299	23834299	SNV	G	A	ENST00000644036.2:c.*119G>A	-	3PRIME_UTR			0.000542436	0.000658773	0.000957016	0.00107439	0.000608715	1.83665e-05	4.77644e-05	3.43911e-05	8.45435e-05	0.000212739
1192	SMARCB1	chr22	23834299	23834299	SNV	G	C	ENST00000644036.2:c.*119G>C	-	3PRIME_UTR			0.00116539	0.00119062	0.00161558	0.00209676	0.00258955	2.87172e-05	5.95264e-05	0.000101907	0.000194359	0.000839324		0.650893
1193	SMARCB1	chr22	23834299	23834299	SNV	G	T	ENST00000644036.2:c.*119G>T	-	3PRIME_UTR			0.000547404	0.000746818	0.00134883	0.00290908	0.00263325	4.27108e-06	2.40012e-05	8.84859e-06	7.05653e-05	0.000195903
1194	SMARCB1	chr22	23834300	23834300	SNV	G	A	ENST00000644036.2:c.*120G>A	-	3PRIME_UTR			0.000468598	0.000601566	0.00091293	0.00124491	0.000774454	4.0092e-06	0	0	2.76019e-05	3.78167e-05
1195	SMARCB1	chr22	23834300	23834300	SNV	G	C	ENST00000644036.2:c.*120G>C	-	3PRIME_UTR			0.000513405	0.000474638	0.000961425	0.00102927	0.000933665	6.71515e-06	2.04722e-05	2.61297e-05	6.13558e-05	0.000105127
1196	SMARCB1	chr22	23834300	23834300	SNV	G	T	ENST00000644036.2:c.*120G>T	-	3PRIME_UTR			0.000343809	0.000409834	0.000779517	0.00146184	0.00132943	7.77616e-07	7.99662e-07	0	1.90891e-05	5.53191e-05
1197	SMARCB1	chr22	23834301	23834301	SNV	G	A	ENST00000644036.2:c.*121G>A	-	3PRIME_UTR			0.000147256	0.000191732	0.000309781	0.00051714	0.000382707	0	0	0	0	0
1198	SMARCB1	chr22	23834301	23834301	SNV	G	C	ENST00000644036.2:c.*121G>C	-	3PRIME_UTR			0.000109988	9.07265e-05	0.00022427	0.000986385	0.000167748	5.75337e-07	5.3313e-06	1.47107e-05	2.38955e-05	8.52321e-05
1199	SMARCB1	chr22	23834301	23834301	SNV	G	T	ENST00000644036.2:c.*121G>T	-	3PRIME_UTR			7.38541e-05	0.000105028	0.000221873	0.000560913	0.000431927	0	2.00234e-06	0	4.36104e-06	0
1376	SMARCB1	chr22	23833573	23833575	DEL	GAG	-	ENST00000644036.2:c.988_990del	ENSP00000494049.2:p.Glu330del	CODON_DELETION			0.000271254	0.000310615	0.000401079	0.000420652	0.00134299	2.65335e-05	4.8225e-05	6.66392e-05	0.000112778	0.000353225			3.65968	0.999999	FALSE
1377	SMARCB1	chr22	23833576	23833578	DEL	AAC	-	ENST00000644036.2:c.991_993del	ENSP00000494049.2:p.Asn331del	CODON_DELETION			0.000429593	0.00042056	0.000686377	0.000894595	0.000842257	4.57079e-05	6.26246e-05	0.000100264	0.000122254	0.000336346	-0.65363		1.56538	0.999999	FALSE
1378	SMARCB1	chr22	23833579	23833581	DEL	CCT	-	ENST00000644036.2:c.995_997del	ENSP00000494049.2:p.Pro332del	CODON_DELETION			0.000355473	0.000345476	0.000559233	0.000506376	0.000355586	4.57836e-05	5.63532e-05	9.23188e-05	0.00010061	0.000114565
1379	SMARCB1	chr22	23833582	23833584	DEL	CTG	-	ENST00000644036.2:c.998_1000del	ENSP00000494049.2:p.Leu333del	CODON_DELETION			0.000165073	0.000130503	0.000290745	0.000230608	0.000462061	1.8607e-05	2.40171e-05	4.00194e-05	5.66298e-05	0.000110819
1380	SMARCB1	chr22	23833585	23833587	DEL	CCC	-	ENST00000644036.2:c.1000_1002del	ENSP00000494049.2:p.Pro334del	CODON_DELETION			0.000319567	0.000326705	0.000461512	0.000410698	0.000527854	5.92109e-05	8.6944e-05	0.000104779	0.000102429	0.000232356	-0.923886	0.571422	1.35437	0.999999	FALSE
1381	SMARCB1	chr22	23833588	23833590	DEL	ACA	-	ENST00000644036.2:c.1003_1005del	ENSP00000494049.2:p.Thr335del	CODON_DELETION			0.000575061	0.000512627	0.00105387	0.00140307	0.000917593	6.4643e-05	6.43238e-05	0.000141544	0.000198042	0.000108491
1382	SMARCB1	chr22	23833591	23833593	DEL	GTG	-	ENST00000644036.2:c.1007_1009del	ENSP00000494049.2:p.Val336del	CODON_DELETION			6.42379e-05	5.54191e-05	8.82475e-05	0.000128224	0.000154188	5.19017e-06	8.71675e-06	7.15828e-06	8.62013e-06	1.71717e-05
1383	SMARCB1	chr22	23833594	23833596	DEL	GAG	-	ENST00000644036.2:c.1009_1011del	ENSP00000494049.2:p.Glu337del	CODON_DELETION			3.80257e-06	8.04471e-06	1.45936e-05	1.67596e-05	6.4789e-05	9.75519e-07	3.87849e-07	2.57088e-06	3.53949e-06	3.38679e-06
1384	SMARCB1	chr22	23833597	23833599	DEL	ATT	-	ENST00000644036.2:c.1012_1014del	ENSP00000494049.2:p.Ile338del	CODON_DELETION			5.71161e-05	4.20113e-05	6.37367e-05	0.000106333	0.00028025	2.24909e-05	2.84182e-05	4.93672e-05	6.32774e-05	4.78272e-05
1385	SMARCB1	chr22	23833600	23833602	DEL	GCC	-	ENST00000644036.2:c.1015_1017del	ENSP00000494049.2:p.Ala339del	CODON_DELETION			1.07181e-05	8.04471e-06	3.34078e-05	6.80264e-05	3.01344e-05	5.71572e-08	3.48436e-07	3.42253e-06	2.76575e-06	4.75266e-06
1386	SMARCB1	chr22	23833603	23833605	DEL	ATC	-	ENST00000644036.2:c.1018_1020del	ENSP00000494049.2:p.Ile340del	CODON_DELETION			5.91006e-06	1.78771e-06	8.58373e-06	2.54836e-05	5.52464e-06	1.62247e-05	2.26892e-05	4.7267e-05	0.000105939	0.000173279
1387	SMARCB1	chr22	23833606	23833608	DEL	CGG	-	ENST00000644036.2:c.1021_1023del	ENSP00000494049.2:p.Arg341del	CODON_DELETION			7.23974e-05	5.22906e-05	8.37306e-05	0.000144513	0.000159712	2.55116e-05	3.24808e-05	5.83167e-05	0.000134171	0.000272906
1388	SMARCB1	chr22	23833609	23833611	DEL	AAC	-	ENST00000644036.2:c.1025_1027del	ENSP00000494049.2:p.Asn342del	CODON_DELETION			2.14765e-06	1.78771e-06	7.52992e-06	2.25096e-06	1.00448e-06	6.79599e-05	6.74365e-05	8.64746e-05	6.59673e-05	3.59554e-05
1389	SMARCB1	chr22	23833612	23833614	DEL	ACG	-	ENST00000644036.2:c.1027_1029del	ENSP00000494049.2:p.Thr343del	CODON_DELETION			1.86112e-07	0	6.25687e-07	1.55404e-07	0	0	1.93925e-07	1.29688e-07	3.55599e-07	6.91181e-08
1390	SMARCB1	chr22	23833615	23833617	DEL	GGC	-	ENST00000644036.2:c.1031_1033del	ENSP00000494049.2:p.Gly344del	CODON_DELETION			8.88248e-06	4.46929e-06	9.61005e-06	3.57094e-05	3.51568e-05	3.26242e-05	4.25649e-05	7.65606e-05	0.000150947	0.000206553
1391	SMARCB1	chr22	23833618	23833620	DEL	GAT	-	ENST00000644036.2:c.1034_1036del	ENSP00000494049.2:p.Asp345del	CODON_DELETION			2.53995e-06	1.34079e-06	2.04165e-06	1.16313e-06	1.2556e-05	2.72999e-05	2.93583e-05	5.09663e-05	7.30218e-05	0.000186017
1392	SMARCB1	chr22	23833621	23833623	DEL	GCG	-	ENST00000644036.2:c.1037_1039del	ENSP00000494049.2:p.Ala346del	CODON_DELETION			9.53586e-06	9.3855e-06	1.15311e-05	3.01709e-05	1.10493e-05	1.8088e-05	2.20975e-05	3.64282e-05	5.28809e-05	8.17972e-05
1393	SMARCB1	chr22	23833624	23833626	DEL	GAC	-	ENST00000644036.2:c.1039_1041del	ENSP00000494049.2:p.Asp347del	CODON_DELETION			9.22484e-05	9.51958e-05	0.000180743	0.000149402	0.00028025	4.30309e-06	1.00742e-05	6.64422e-06	5.1139e-06	3.04424e-05
1394	SMARCB1	chr22	23833627	23833629	DEL	CAG	-	ENST00000644036.2:c.1042_1044del	ENSP00000494049.2:p.Gln348del	CODON_DELETION			8.51506e-05	9.65366e-05	0.000107484	0.000111603	0.000302349	1.14419e-05	1.82289e-05	1.76033e-05	1.91884e-05	4.58944e-05
1395	SMARCB1	chr22	23833630	23833632	DEL	TGG	-	ENST00000644036.2:c.1047_1049del	ENSP00000494049.2:p.Trp349del	CODON_DELETION			0.000239785	0.000257431	0.000409802	0.000500577	0.00204412	8.0606e-06	1.08566e-05	2.53977e-05	0.000142479	0.0001949
1396	SMARCB1	chr22	23833633	23833635	DEL	TGC	-	ENST00000644036.2:c.1048_1050del	ENSP00000494049.2:p.Cys350del	CODON_DELETION			0.000253508	0.000240895	0.000410322	0.000593952	0.000390241	1.79586e-05	2.36754e-05	4.42406e-05	7.19449e-05	0.000168574
1397	SMARCB1	chr22	23833636	23833638	DEL	CCA	-	ENST00000644036.2:c.1052_1054del	ENSP00000494049.2:p.Pro351del	CODON_DELETION			0.000904736	0.00100559	0.00132434	0.00138259	0.00323694	5.13022e-05	8.10215e-05	0.000136944	0.000199777	0.000539864	1.16948	-0.352367	0.80892	0.999999	FALSE
1398	SMARCB1	chr22	23833639	23833641	DEL	CTG	-	ENST00000644036.2:c.1057_1059del	ENSP00000494049.2:p.Leu353del	CODON_DELETION			0.000198454	0.000169833	0.000315586	0.00042062	0.00022199	1.91849e-05	2.95325e-05	6.48544e-05	0.000117964	0.000129746
1399	SMARCB1	chr22	23833642	23833644	DEL	CTG	-	ENST00000644036.2:c.1057_1059del	ENSP00000494049.2:p.Leu353del	CODON_DELETION			0	0	0	0	0	1.91849e-05	2.95325e-05	6.48544e-05	0.000117964	0.000129746
1400	SMARCB1	chr22	23833645	23833647	DEL	GAG	-	ENST00000644036.2:c.1060_1062del	ENSP00000494049.2:p.Glu354del	CODON_DELETION			0	0	0	1.55404e-07	0	0	1.93925e-07	6.48442e-08	0	0
1401	SMARCB1	chr22	23833648	23833650	DEL	ACT	-	ENST00000644036.2:c.1063_1065del	ENSP00000494049.2:p.Thr355del	CODON_DELETION			0	0	0	0	0	0	0	0	0	0
1402	SMARCB1	chr22	23833651	23833653	DEL	CTG	-	ENST00000644036.2:c.1066_1068del	ENSP00000494049.2:p.Leu356del	CODON_DELETION			0	0	0	0	0	0	0	0	0	0
1403	SMARCB1	chr22	23833654	23833656	DEL	ACA	-	ENST00000644036.2:c.1069_1071del	ENSP00000494049.2:p.Thr357del	CODON_DELETION			0	0	0	0	0	0	0	0	3.14846e-08	0
1404	SMARCB1	chr22	23833657	23833659	DEL	GAC	-	ENST00000644036.2:c.1073_1075del	ENSP00000494049.2:p.Asp358del	CODON_DELETION			0	0	0	3.10809e-07	0	0	0	0	0	0
1405	SMARCB1	chr22	23833660	23833662	DEL	GCT	-	ENST00000644036.2:c.1076_1078del	ENSP00000494049.2:p.Ala359del	CODON_DELETION			0	0	0	0	0	0	0	0	0	0
1406	SMARCB1	chr22	23833663	23833665	DEL	GAG	-	ENST00000644036.2:c.1078_1080del	ENSP00000494049.2:p.Glu360del	CODON_DELETION			0	0	0	0	0	0	0	0	0	0
1407	SMARCB1	chr22	23833666	23833668	DEL	ATG	-	ENST00000644036.2:c.1081_1083del	ENSP00000494049.2:p.Met361del	CODON_DELETION			7.84613e-07	4.46929e-07	3.32051e-06	3.7249e-06	4.01792e-06	2.22867e-07	0	0	6.29692e-08	6.91181e-08
1408	SMARCB1	chr22	23833669	23833671	DEL	GAG	-	ENST00000644036.2:c.1084_1086del	ENSP00000494049.2:p.Glu362del	CODON_DELETION			9.20917e-06	9.3855e-06	4.97844e-05	0.000698908	4.16859e-05	0	0	0	8.77631e-08	0
1409	SMARCB1	chr22	23833672	23833674	DEL	AAG	-	ENST00000644036.2:c.1091_1093del	ENSP00000494049.2:p.Lys364del	CODON_DELETION			1.35701e-05	9.3855e-06	2.95823e-05	4.17984e-05	5.37397e-05	0	0	1.03609e-05	2.80855e-05	6.91771e-05
1410	SMARCB1	chr22	23833675	23833677	DEL	AAG	-	ENST00000644036.2:c.1091_1093del	ENSP00000494049.2:p.Lys364del	CODON_DELETION			5.43205e-06	3.1285e-06	1.65638e-05	2.78435e-05	8.03584e-06	0	0	1.03609e-05	2.80855e-05	6.91771e-05
1411	SMARCB1	chr22	23833678	23833680	DEL	ATC	-	ENST00000644036.2:c.1093_1095del	ENSP00000494049.2:p.Ile365del	CODON_DELETION			8.85355e-05	7.82125e-05	0.000157187	0.000220401	0.000163228	5.34213e-06	7.14565e-06	1.23931e-05	2.65349e-05	4.58475e-05
1412	SMARCB1	chr22	23833681	23833683	DEL	CGC	-	ENST00000644036.2:c.1096_1098del	ENSP00000494049.2:p.Arg366del	CODON_DELETION			4.83957e-05	4.11174e-05	8.75836e-05	0.000152842	9.09055e-05	3.8691e-06	5.22611e-06	1.14618e-05	3.40703e-05	3.76998e-05
1413	SMARCB1	chr22	23833684	23833686	DEL	GAC	-	ENST00000644036.2:c.1099_1101del	ENSP00000494049.2:p.Asp367del	CODON_DELETION			5.48172e-05	0.000101453	0.000123423	0.000173104	0.000104968	4.7048e-06	9.84089e-06	2.5115e-05	4.08058e-05	4.56319e-05
1414	SMARCB1	chr22	23833687	23833689	DEL	CAG	-	ENST00000644036.2:c.1102_1104del	ENSP00000494049.2:p.Gln368del	CODON_DELETION			8.11673e-05	0.000107263	0.000170617	0.000227	0.000236555	3.5837e-06	3.58289e-06	2.98539e-05	7.05104e-05	7.50077e-05
1415	SMARCB1	chr22	23833690	23833692	DEL	GAC	-	ENST00000644036.2:c.1105_1107del	ENSP00000494049.2:p.Asp369del	CODON_DELETION			0	0	2.08562e-07	0	0	0	0	1.56095e-07	2.38928e-07	0
1416	SMARCB1	chr22	23833693	23833695	DEL	AGG	-	ENST00000644036.2:c.1109_1111del	ENSP00000494049.2:p.Arg370del	CODON_DELETION			6.23674e-06	7.15086e-06	1.38747e-05	2.55205e-05	2.41075e-05	2.01087e-06	6.35024e-06	8.15986e-06	1.71148e-05	6.51923e-05
1417	SMARCB1	chr22	23833696	23833698	DEL	AAC	-	ENST00000644036.2:c.1112_1114del	ENSP00000494049.2:p.Asn371del	CODON_DELETION			5.29147e-06	3.1285e-06	1.00217e-05	8.1921e-06	2.5112e-06	3.52623e-06	3.83908e-06	1.4478e-05	4.65945e-05	2.45896e-05
1418	SMARCB1	chr22	23833699	23833701	DEL	ACG	-	ENST00000644036.2:c.1115_1117del	ENSP00000494049.2:p.Thr372del	CODON_DELETION			0.000285735	0.000252515	0.000521886	0.000919634	0.000159712	1.88225e-05	3.19286e-05	6.24809e-05	0.000164792	5.60605e-05		3.10168	0.633216	0.999999	FALSE
1419	SMARCB1	chr22	23834142	23834144	DEL	CGG	-	ENST00000644036.2:c.1120_1122del	ENSP00000494049.2:p.Arg374del	CODON_DELETION			0	8.49164e-06	2.03066e-07	1.00772e-06	4.52016e-06	2.05589e-07	7.81036e-08	1.89123e-07	2.26175e-07	2.79069e-07
1420	SMARCB1	chr22	23834145	23834147	DEL	ATG	-	ENST00000644036.2:c.1124_1126del	ENSP00000494049.2:p.Met375del	CODON_DELETION			5.45615e-05	5.18437e-05	8.53606e-05	0.000184768	0.000166744	1.60195e-05	2.14428e-05	4.50509e-05	0.0001108	0.000306947
1421	SMARCB1	chr22	23834148	23834150	DEL	AGG	-	ENST00000644036.2:c.1126_1128del	ENSP00000494049.2:p.Arg377del	CODON_DELETION			2.6002e-06	3.1285e-06	4.14376e-06	8.65831e-06	3.31479e-05	1.78908e-06	3.76014e-06	7.16612e-06	3.10289e-05	6.29886e-05
1422	SMARCB1	chr22	23834151	23834153	DEL	CGT	-	ENST00000644036.2:c.1130_1132del	ENSP00000494049.2:p.Arg377del	CODON_DELETION			5.01966e-06	1.34079e-06	9.07231e-06	8.94402e-06	1.20538e-05	2.15466e-05	1.92314e-05	3.92115e-05	7.06483e-05	4.34982e-05
1423	SMARCB1	chr22	23834154	23834156	DEL	CTT	-	ENST00000644036.2:c.1132_1134del	ENSP00000494049.2:p.Leu378del	CODON_DELETION			3.13845e-06	5.81007e-06	8.41914e-06	1.56013e-05	1.40627e-05	7.94087e-06	8.51553e-06	9.43779e-06	1.17223e-05	2.95651e-05
1424	SMARCB1	chr22	23834157	23834159	DEL	GCC	-	ENST00000644036.2:c.1135_1137del	ENSP00000494049.2:p.Ala379del	CODON_DELETION			1.00795e-05	8.04471e-06	1.23269e-05	1.0528e-05	1.30582e-05	2.65415e-05	3.80543e-05	5.46602e-05	7.70606e-05	8.88934e-05
1425	SMARCB1	chr22	23834160	23834162	DEL	AAC	-	ENST00000644036.2:c.1139_1141del	ENSP00000494049.2:p.Asn380del	CODON_DELETION			3.89696e-05	2.90504e-05	6.13817e-05	5.01101e-05	9.39189e-05	2.4943e-05	2.74389e-05	5.90069e-05	0.000110251	0.000239077
1426	SMARCB1	chr22	23834163	23834165	DEL	ACG	-	ENST00000644036.2:c.1141_1143del	ENSP00000494049.2:p.Thr381del	CODON_DELETION			1.99273e-05	1.96649e-05	3.23482e-05	3.4692e-05	8.03584e-06	5.45184e-06	9.13812e-06	1.00925e-05	1.65169e-05	9.48834e-06
1427	SMARCB1	chr22	23834166	23834168	DEL	GCC	-	ENST00000644036.2:c.1144_1146del	ENSP00000494049.2:p.Ala382del	CODON_DELETION			1.2926e-05	1.78771e-05	2.67885e-05	3.46872e-05	7.03136e-06	2.60957e-06	5.55206e-06	8.86826e-06	4.61646e-05	1.25374e-06
1428	SMARCB1	chr22	23834169	23834171	DEL	CCG	-	ENST00000644036.2:c.1147_1149del	ENSP00000494049.2:p.Pro383del	CODON_DELETION			1.77542e-06	1.34079e-06	2.06913e-06	7.33016e-06	1.4565e-05	1.12186e-06	2.27171e-06	3.82135e-06	4.50517e-06	3.76536e-06
1429	SMARCB1	chr22	23834172	23834174	DEL	GCC	-	ENST00000644036.2:c.1150_1152del	ENSP00000494049.2:p.Ala384del	CODON_DELETION			5.92745e-05	4.87152e-05	7.46635e-05	6.39876e-05	3.7668e-05	3.35054e-05	4.35126e-05	5.31025e-05	8.83058e-05	0.000133702
1430	SMARCB1	chr22	23834175	23834177	DEL	TGG	-	ENST00000644036.2:c.1154_1156del	ENSP00000494049.2:p.Trp385del	CODON_DELETION			0.000216501	0.00020514	0.000246647	0.000203203	0.000387729	7.64991e-05	8.655e-05	0.000133473	0.000234893	0.000196942	-0.827415	-0.241586	0.75029	0.999999	FALSE
1431	SMARCB1	chr22	23833573	23833575	MNV	GAG	TAA	ENST00000644036.2:c.988_990delinsTAA	ENSP00000494049.2:p.Glu330Ter	STOP_GAINED			0.000360499	0.000422794	0.000686384	0.00100831	0.00151877	2.94475e-05	4.90038e-05	6.62329e-05	9.81159e-05	8.68568e-05
1432	SMARCB1	chr22	23833576	23833578	MNV	AAC	TAA	ENST00000644036.2:c.991_993delinsTAA	ENSP00000494049.2:p.Asn331Ter	STOP_GAINED			0.000789352	0.000744583	0.00118114	0.00135526	0.000864858	8.61876e-05	0.000123333	0.000172493	0.000256492	8.97711e-05		-0.092523	-1.38987	0.17077	FALSE
1433	SMARCB1	chr22	23833579	23833581	MNV	CCT	TAA	ENST00000644036.2:c.994_996delinsTAA	ENSP00000494049.2:p.Pro332Ter	STOP_GAINED			0.0010388	0.000964919	0.00136612	0.00128243	0.000551962	0.000147459	0.000183729	0.00027592	0.000252849	0.000176227	-0.441602	0.398172	-1.13096	0.312434	FALSE
1434	SMARCB1	chr22	23833582	23833584	MNV	CTG	TAA	ENST00000644036.2:c.997_999delinsTAA	ENSP00000494049.2:p.Leu333Ter	STOP_GAINED			0.000388815	0.000421454	0.000692059	0.000837206	0.000905539	0.000108437	0.000123343	0.000215725	0.000221096	0.000184985
1435	SMARCB1	chr22	23833585	23833587	MNV	CCC	TAA	ENST00000644036.2:c.1000_1002delinsTAA	ENSP00000494049.2:p.Pro334Ter	STOP_GAINED			0.00247904	0.0023857	0.00261596	0.00202738	0.00146202	0.000351284	0.000375363	0.000350667	0.000269648	0.000217425	-1.81688	-2.69443	-4.44558	1.47e-08	TRUE
1436	SMARCB1	chr22	23833588	23833590	MNV	ACA	TAA	ENST00000644036.2:c.1003_1004delinsTA	ENSP00000494049.2:p.Thr335Ter	STOP_GAINED			0.000616124	0.000640002	0.00114599	0.00130362	0.00121542	9.26455e-05	0.000121229	0.000160482	0.000180949	0.000119193
1437	SMARCB1	chr22	23833591	23833593	MNV	GTG	TAA	ENST00000644036.2:c.1006_1008delinsTAA	ENSP00000494049.2:p.Val336Ter	STOP_GAINED			3.6368e-05	2.77096e-05	7.74245e-05	0.000159968	0.000114009	9.76452e-06	1.45246e-05	2.27795e-05	6.51006e-05	3.10258e-05
1438	SMARCB1	chr22	23833594	23833596	MNV	GAG	TAA	ENST00000644036.2:c.1009_1011delinsTAA	ENSP00000494049.2:p.Glu337Ter	STOP_GAINED			4.417e-05	5.98884e-05	9.52012e-05	0.000249399	0.000133596	7.72913e-06	1.29437e-05	2.20491e-05	4.809e-05	4.03098e-05
1439	SMARCB1	chr22	23833597	23833599	MNV	ATT	TAA	ENST00000644036.2:c.1012_1014delinsTAA	ENSP00000494049.2:p.Ile338Ter	STOP_GAINED			8.64348e-05	8.1341e-05	0.000132692	0.000260143	0.000318923	4.27988e-05	4.62889e-05	7.69131e-05	7.12937e-05	8.60273e-05
1440	SMARCB1	chr22	23833600	23833602	MNV	GCC	TAA	ENST00000644036.2:c.1015_1017delinsTAA	ENSP00000494049.2:p.Ala339Ter	STOP_GAINED			4.76459e-05	4.33521e-05	9.17158e-05	0.000180677	4.92195e-05	7.07468e-06	8.67734e-06	1.49324e-05	1.97305e-05	3.23612e-05
1441	SMARCB1	chr22	23833603	23833605	MNV	ATC	TAA	ENST00000644036.2:c.1018_1020delinsTAA	ENSP00000494049.2:p.Ile340Ter	STOP_GAINED			0.000996881	0.000970282	0.00088085	0.000350825	0.000192358	0.000268465	0.000268139	0.000284629	0.000140179	0.000250112	-1.16438	-1.25784	-1.98497	0.0264867	TRUE
1442	SMARCB1	chr22	23833606	23833608	MNV	CGG	TAA	ENST00000644036.2:c.1021_1023delinsTAA	ENSP00000494049.2:p.Arg341Ter	STOP_GAINED			9.1694e-05	8.98326e-05	0.000181961	0.000322654	7.13181e-05	5.51628e-05	6.70092e-05	0.000113625	0.00016996	9.36525e-05
1443	SMARCB1	chr22	23833609	23833611	MNV	AAC	TAA	ENST00000644036.2:c.1024_1026delinsTAA	ENSP00000494049.2:p.Asn342Ter	STOP_GAINED			0.000146182	0.00013095	0.000175484	0.000109697	2.81255e-05	6.68996e-05	8.25133e-05	9.84453e-05	4.75428e-05	2.10398e-05
1444	SMARCB1	chr22	23833612	23833614	MNV	ACG	TAA	ENST00000644036.2:c.1027_1029delinsTAA	ENSP00000494049.2:p.Thr343Ter	STOP_GAINED			0.000441572	0.000406705	0.00068076	0.000966174	0.000431927	0.000132413	0.00014289	0.000214676	0.000263981	0.000149926
1445	SMARCB1	chr22	23833615	23833617	MNV	GGC	TAA	ENST00000644036.2:c.1030_1032delinsTAA	ENSP00000494049.2:p.Gly344Ter	STOP_GAINED			0.000401159	0.000301677	0.00024618	0.000151705	2.31031e-05	0.00063629	0.000601778	0.00043387	0.000181733	1.21413e-05	-4.18868	-2.48622	-6.47225	1.34e-17	TRUE
1446	SMARCB1	chr22	23833618	23833620	MNV	GAT	TAA	ENST00000644036.2:c.1033_1035delinsTAA	ENSP00000494049.2:p.Asp345Ter	STOP_GAINED			1.2448e-05	1.74302e-05	2.60755e-05	4.55543e-05	2.00896e-05	1.9041e-05	3.65237e-05	6.32777e-05	0.000157174	8.95581e-05
1447	SMARCB1	chr22	23833621	23833623	MNV	GCG	TAA	ENST00000644036.2:c.1036_1038delinsTAA	ENSP00000494049.2:p.Ala346Ter	STOP_GAINED			2.69031e-05	4.64806e-05	0.000121407	0.000369493	0.000692589	4.18334e-05	5.89105e-05	9.63225e-05	0.000163669	0.000250731
1448	SMARCB1	chr22	23833624	23833626	MNV	GAC	TAA	ENST00000644036.2:c.1039_1041delinsTAA	ENSP00000494049.2:p.Asp347Ter	STOP_GAINED			0.000223513	0.000290057	0.000384238	0.000619082	0.00119835	5.06779e-06	1.67993e-05	3.15466e-05	6.23094e-05	0.000273631
1449	SMARCB1	chr22	23833627	23833629	MNV	CAG	TAA	ENST00000644036.2:c.1042_1044delinsTAA	ENSP00000494049.2:p.Gln348Ter	STOP_GAINED			0.00056829	0.000675309	0.00114647	0.00143506	0.00290144	5.61943e-06	1.88667e-05	2.92855e-05	6.52257e-05	9.09709e-05
1450	SMARCB1	chr22	23833630	23833632	MNV	TGG	TAA	ENST00000644036.2:c.1046_1047delinsAA	ENSP00000494049.2:p.Trp349Ter	STOP_GAINED			0.000261426	0.000322682	0.000576178	0.00102965	0.00139422	6.9926e-06	1.87417e-05	2.04492e-05	5.93809e-05	8.00445e-05
1451	SMARCB1	chr22	23833633	23833635	MNV	TGC	TAA	ENST00000644036.2:c.1049_1050delinsAA	ENSP00000494049.2:p.Cys350Ter	STOP_GAINED			0.000356769	0.000549722	0.000638272	0.00110739	0.00137463	7.31097e-06	1.23126e-05	2.93481e-05	4.0987e-05	7.12887e-05
1452	SMARCB1	chr22	23833636	23833638	MNV	CCA	TAA	ENST00000644036.2:c.1051_1052delinsTA	ENSP00000494049.2:p.Pro351Ter	STOP_GAINED			0.00116776	0.00129162	0.00165421	0.00165652	0.000815136	7.78772e-05	0.000127704	0.000188641	0.000256295	0.000125019
1453	SMARCB1	chr22	23833639	23833641	MNV	CTG	TAA	ENST00000644036.2:c.1054_1056delinsTAA	ENSP00000494049.2:p.Leu352Ter	STOP_GAINED			0.000335425	0.000396873	0.000682761	0.00121806	0.0020632	1.23929e-05	2.22458e-05	4.66771e-05	0.000120432	0.000206028
1454	SMARCB1	chr22	23833642	23833644	MNV	CTG	TAA	ENST00000644036.2:c.1057_1059delinsTAA	ENSP00000494049.2:p.Leu353Ter	STOP_GAINED			0.000275034	0.000212291	0.000447939	0.000721641	0.000131587	3.26497e-05	3.50806e-05	6.79703e-05	8.45908e-05	2.97817e-05
1455	SMARCB1	chr22	23833645	23833647	MNV	GAG	TAA	ENST00000644036.2:c.1060_1062delinsTAA	ENSP00000494049.2:p.Glu354Ter	STOP_GAINED			1.77248e-05	1.83241e-05	2.90937e-05	5.39296e-05	2.26008e-05	3.39714e-06	7.44482e-06	1.01303e-05	1.49353e-05	3.34728e-05
1456	SMARCB1	chr22	23833648	23833650	MNV	ACT	TAA	ENST00000644036.2:c.1063_1065delinsTAA	ENSP00000494049.2:p.Thr355Ter	STOP_GAINED			3.68528e-05	4.69275e-05	4.79791e-05	4.72723e-05	6.22778e-05	2.04951e-06	3.46108e-06	4.96862e-06	5.90409e-06	7.31492e-05
1457	SMARCB1	chr22	23833651	23833653	MNV	CTG	TAA	ENST00000644036.2:c.1066_1068delinsTAA	ENSP00000494049.2:p.Leu356Ter	STOP_GAINED			9.90808e-07	8.93857e-07	2.65085e-06	2.37608e-05	1.10493e-05	0	0	1.72473e-07	2.57264e-06	4.17752e-06
1458	SMARCB1	chr22	23833654	23833656	MNV	ACA	TAA	ENST00000644036.2:c.1069_1070delinsTA	ENSP00000494049.2:p.Thr357Ter	STOP_GAINED			3.84274e-06	2.68157e-06	2.88689e-06	9.04442e-06	8.03584e-06	1.97792e-06	9.69623e-07	3.158e-06	3.85802e-06	5.18386e-06
1459	SMARCB1	chr22	23833657	23833659	MNV	GAC	TAA	ENST00000644036.2:c.1072_1074delinsTAA	ENSP00000494049.2:p.Asp358Ter	STOP_GAINED			0	0	0	0	0	0	1.93925e-07	7.80477e-08	0	0
1460	SMARCB1	chr22	23833660	23833662	MNV	GCT	TAA	ENST00000644036.2:c.1075_1077delinsTAA	ENSP00000494049.2:p.Ala359Ter	STOP_GAINED			0	0	0	0	0	0	0	0	0	0
1461	SMARCB1	chr22	23833663	23833665	MNV	GAG	TAA	ENST00000644036.2:c.1078_1080delinsTAA	ENSP00000494049.2:p.Glu360Ter	STOP_GAINED			0	0	0	0	0	0	0	0	0	0
1462	SMARCB1	chr22	23833666	23833668	MNV	ATG	TAA	ENST00000644036.2:c.1081_1083delinsTAA	ENSP00000494049.2:p.Met361Ter	STOP_GAINED			4.59896e-05	3.39666e-05	8.79785e-05	0.000116726	0.000149165	3.11076e-06	2.44219e-06	1.58725e-05	3.57222e-05	1.70392e-05
1463	SMARCB1	chr22	23833669	23833671	MNV	GAG	TAA	ENST00000644036.2:c.1084_1086delinsTAA	ENSP00000494049.2:p.Glu362Ter	STOP_GAINED			1.92137e-06	7.59779e-06	2.71131e-06	4.46239e-06	6.02688e-06	0	0	0	3.61187e-08	0
1464	SMARCB1	chr22	23833672	23833674	MNV	AAG	TAA	ENST00000644036.2:c.1087_1089delinsTAA	ENSP00000494049.2:p.Lys363Ter	STOP_GAINED			2.32773e-05	2.23464e-05	6.58278e-05	0.000182102	0.000382707	2.25551e-07	1.72561e-06	4.30063e-06	1.44302e-05	3.02655e-05
1465	SMARCB1	chr22	23833675	23833677	MNV	AAG	TAA	ENST00000644036.2:c.1090_1092delinsTAA	ENSP00000494049.2:p.Lys364Ter	STOP_GAINED			4.7595e-05	3.39666e-05	8.52021e-05	0.000124834	0.000366133	0	0	0	3.69984e-06	1.40341e-05
1466	SMARCB1	chr22	23833678	23833680	MNV	ATC	TAA	ENST00000644036.2:c.1093_1095delinsTAA	ENSP00000494049.2:p.Ile365Ter	STOP_GAINED			5.79101e-05	4.33521e-05	0.000123626	0.000221534	0.000167246	0	0	4.58972e-06	4.55116e-05	0.000103739
1467	SMARCB1	chr22	23833681	23833683	MNV	CGC	TAA	ENST00000644036.2:c.1096_1098delinsTAA	ENSP00000494049.2:p.Arg366Ter	STOP_GAINED			3.15907e-05	2.68157e-05	6.60138e-05	7.606e-05	6.83047e-05	3.70171e-06	3.68457e-06	6.75671e-06	2.01371e-05	6.98093e-06
1468	SMARCB1	chr22	23833684	23833686	MNV	GAC	TAA	ENST00000644036.2:c.1099_1101delinsTAA	ENSP00000494049.2:p.Asp367Ter	STOP_GAINED			0.000156943	0.000138548	0.000399402	0.000791146	0.000602186	4.05812e-05	4.52373e-05	0.000190261	0.000373062	0.000273499
1469	SMARCB1	chr22	23833687	23833689	MNV	CAG	TAA	ENST00000644036.2:c.1102_1104delinsTAA	ENSP00000494049.2:p.Gln368Ter	STOP_GAINED			0.000154847	0.000193967	0.000367936	0.00075794	0.000225004	5.31826e-06	2.24527e-05	6.40386e-05	0.000171751	7.08854e-05
1470	SMARCB1	chr22	23833690	23833692	MNV	GAC	TAA	ENST00000644036.2:c.1105_1107delinsTAA	ENSP00000494049.2:p.Asp369Ter	STOP_GAINED			0.000137879	0.000120671	0.000244329	0.000325277	3.9677e-05	4.16782e-05	5.04737e-05	0.000137393	0.000194069	0.000171202	1.80095
1471	SMARCB1	chr22	23833693	23833695	MNV	AGG	TAA	ENST00000644036.2:c.1108_1110delinsTAA	ENSP00000494049.2:p.Arg370Ter	STOP_GAINED			2.38852e-05	2.5028e-05	3.43737e-05	2.96795e-05	5.17307e-05	3.50672e-06	8.14483e-06	1.00529e-05	1.38058e-05	1.53442e-05
1472	SMARCB1	chr22	23833696	23833698	MNV	AAC	TAA	ENST00000644036.2:c.1111_1113delinsTAA	ENSP00000494049.2:p.Asn371Ter	STOP_GAINED			7.15511e-05	6.65924e-05	0.000101667	0.000138048	0.000141632	1.06486e-05	1.52609e-05	4.03084e-05	0.000102727	8.02214e-05
1473	SMARCB1	chr22	23833699	23833701	MNV	ACG	TAA	ENST00000644036.2:c.1114_1116delinsTAA	ENSP00000494049.2:p.Thr372Ter	STOP_GAINED			0.000360028	0.00030704	0.000571562	0.000653634	0.000319927	3.70711e-05	3.36936e-05	8.61434e-05	0.000113066	6.08379e-05
1474	SMARCB1	chr22	23834142	23834144	MNV	CGG	TAA	ENST00000644036.2:c.1120_1122delinsTAA	ENSP00000494049.2:p.Arg374Ter	STOP_GAINED			0.00018621	0.000209163	0.000335533	0.000388927	9.34167e-05	1.08144e-05	1.53463e-05	3.65832e-05	5.68964e-05	0.000165399
1475	SMARCB1	chr22	23834145	23834147	MNV	ATG	TAA	ENST00000644036.2:c.1123_1125delinsTAA	ENSP00000494049.2:p.Met375Ter	STOP_GAINED			7.4146e-05	6.97209e-05	0.000128054	0.00017949	0.00016373	3.052e-05	2.29202e-05	8.89047e-05	0.000180646	0.000121964
1476	SMARCB1	chr22	23834148	23834150	MNV	AGG	TAA	ENST00000644036.2:c.1126_1128delinsTAA	ENSP00000494049.2:p.Arg376Ter	STOP_GAINED			2.46149e-05	1.78771e-05	3.98455e-05	8.30147e-05	1.30582e-05	1.29549e-05	1.46232e-05	3.80416e-05	8.26826e-05	0.000103126
1477	SMARCB1	chr22	23834151	23834153	MNV	CGT	TAA	ENST00000644036.2:c.1129_1131delinsTAA	ENSP00000494049.2:p.Arg377Ter	STOP_GAINED			1.28203e-05	1.20671e-05	2.20633e-05	3.3782e-05	4.21882e-05	1.27493e-05	1.7011e-05	5.69857e-05	0.000170367	0.000151639
1478	SMARCB1	chr22	23834154	23834156	MNV	CTT	TAA	ENST00000644036.2:c.1132_1134delinsTAA	ENSP00000494049.2:p.Leu378Ter	STOP_GAINED			1.75534e-05	2.10056e-05	2.28371e-05	4.36467e-05	1.90851e-05	4.44571e-05	5.22938e-05	0.000127632	0.000326545	0.000129645
1479	SMARCB1	chr22	23834157	23834159	MNV	GCC	TAA	ENST00000644036.2:c.1135_1137delinsTAA	ENSP00000494049.2:p.Ala379Ter	STOP_GAINED			2.11846e-05	1.65364e-05	2.44616e-05	3.92404e-05	4.72106e-05	7.62303e-05	0.000103501	0.000190525	0.000337541	0.000226583
1480	SMARCB1	chr22	23834160	23834162	MNV	AAC	TAA	ENST00000644036.2:c.1138_1140delinsTAA	ENSP00000494049.2:p.Asn380Ter	STOP_GAINED			0.000119267	8.08941e-05	0.0001457	0.00014503	0.000371658	4.78783e-05	5.69844e-05	0.000117916	0.000213511	0.000217613
1481	SMARCB1	chr22	23834163	23834165	MNV	ACG	TAA	ENST00000644036.2:c.1141_1143delinsTAA	ENSP00000494049.2:p.Thr381Ter	STOP_GAINED			3.6842e-05	4.24582e-05	9.50369e-05	0.000153205	0.000339514	1.82599e-06	4.86476e-06	9.57592e-06	1.48592e-05	7.2396e-05
1482	SMARCB1	chr22	23834166	23834168	MNV	GCC	TAA	ENST00000644036.2:c.1144_1146delinsTAA	ENSP00000494049.2:p.Ala382Ter	STOP_GAINED			3.10578e-05	2.14526e-05	5.49273e-05	0.000101134	1.50672e-05	1.92174e-05	2.86016e-05	4.26693e-05	0.000106522	6.90957e-05
1483	SMARCB1	chr22	23834169	23834171	MNV	CCG	TAA	ENST00000644036.2:c.1147_1149delinsTAA	ENSP00000494049.2:p.Pro383Ter	STOP_GAINED			0.000116708	9.60896e-05	0.000151007	0.000145816	6.62957e-05	1.53921e-05	2.81262e-05	3.07626e-05	3.40337e-05	4.24467e-05
1484	SMARCB1	chr22	23834172	23834174	MNV	GCC	TAA	ENST00000644036.2:c.1150_1152delinsTAA	ENSP00000494049.2:p.Ala384Ter	STOP_GAINED			7.75067e-05	7.59779e-05	0.000108005	0.000119393	0.000104968	9.88676e-05	0.000153581	0.000193529	0.000254345	0.000404524
1485	SMARCB1	chr22	23834175	23834177	MNV	TGG	TAA	ENST00000644036.2:c.1154_1155delinsAA	ENSP00000494049.2:p.Trp385Ter	STOP_GAINED			0.000128157	0.000169833	0.000228816	0.000185559	0.000335496	4.12018e-05	5.48355e-05	9.55381e-05	0.000158621	0.00031157
