# Supplementary material for: High-throughput screening of human genetic variants by pooled prime editing
Source: Cell Genom. 2025 Mar 21;5(4):100814. doi: 10.1016/j.xgen.2025.100814 (PMC12008803; doi:10.1016/j.xgen.2025.100814)
Supplement: Table S5. ST editing rates and pegRNA scores for the MLH1 exon 10 screen, related to Figure 3 [file mmc6.xlsx]

## Sheet: Supp_table_MLH1_x10_pegRNA_scor
Table S5. ST editing rates and pegRNA scores for the MLH1 exon 10 screen, related to Figure 3.
mutant index	gene	chr	GRCh38startlocation	GRCh38endlocation	variant_type	ref_allele	mut_allele	PAM location	PAM strand	PAM	protospacer	PBS	PBS length	RTT	RTT length	PBS_RTT_5to3	distance mut to 5' RTT	distance to nick	PBS GC content	CRISPick_score	PRIDICT_editing_Score_deep	target sequence	target length	pegRNA_BC	Library_ID	Library_BC	epegRNA_oligo_final	ref_search_term	mut_search_term	edited target sequence	Consequence	Accession	ClinVar_Significance_Simple	PEmax_D20_percentage_editing	PEmax_MLH1dn_D20_percentage_editing	PEmax_obn_D20_percentage_editing	PEmax_MLH1dn_obn_D20_percentage_editing	neg_control_percentage_editing	percentage_editing_control_high	PEmax_D20_pseudo_freq	PEmax_D34_pseudo_freq	PEmax_obn_D20_pseudo_freq	PEmax_obn_D34_pseudo_freq	PEmax_MLH1dn_D20_pseudo_freq	PEmax_MLH1dn_D34_pseudo_freq	PEmax_MLH1dn_obn_D20_pseudo_freq	PEmax_MLH1dn_obn_D34_pseudo_freq	PEmax_pegRNA_score_unnormalized	PEmax_obn_pegRNA_score_unnormalized
1581	MLH1	chr3	37017453	37017453	SNV	G	A	37058953	-	GGG	CAGTTCAAAACTGTCCTGAG	AGGACAGTT	9	ACACCTGTAACCTCACCCCTC	21	ACACCTGTAACCTCACCCCTCAGGACAGTT	9	12	0.444444	0.1257		TTGTGTGAATGTACACCTGTGACCTCACCCCTCAGGACAGTTTTGAACTGGTTGC	55	TTCTACAAGTACATGA	8	GGTCCATAGT	GCGAGAAAAGCCTTGTTTGCAGTTCAAAACTGTCCTGAGGTTTGGAGACGTTGACTATCGTCTCGGTGCACACCTGTAACCTCACCCCTCAGGACAGTTCGCGGTTCTATCTAGTTACGCGTTAAACCAACTAGAATTTTTTTGAGTCAGATCTTGTGTGAATGTACACCTGTGACCTCACCCCTCAGGACAGTTTTGAACTGGTTGCTTCTACAAGTACATGAGGTCCATAGTGGTAAGCTC	CCTGTGACCTC	CCTGTaACCTC	TTGTGTGAATGTACACCTGTaACCTCACCCCTCAGGACAGTTTTGAACTGGTTGC	INTRONIC							0	FALSE	0.000936434	5.73885e-06	0.00106149	3.46715e-05	0.0011718	7.22495e-05	0.000965101	0.000243074
1581	MLH1	chr3	37017453	37017453	SNV	G	A	37058953	-	GGG	CAGTTCAAAACTGTCCTGAG	AGGACAGTT	9	TACACCTGTAACCTCACCCCTC	22	TACACCTGTAACCTCACCCCTCAGGACAGTT	10	12	0.444444	0.1257		TTGTGTGAATGTACACCTGTGACCTCACCCCTCAGGACAGTTTTGAACTGGTTGC	55	ACAGCCGTCACCTTAT	8	GGTCCATAGT	GCGAGAAAAGCCTTGTTTGCAGTTCAAAACTGTCCTGAGGTTTGGAGACGTTGACTATCGTCTCGGTGCTACACCTGTAACCTCACCCCTCAGGACAGTTCGCGGTTCTATCTAGTTACGCGTTAAACCAACTAGAATTTTTTTGAGTCAGATTTGTGTGAATGTACACCTGTGACCTCACCCCTCAGGACAGTTTTGAACTGGTTGCACAGCCGTCACCTTATGGTCCATAGTGGTAAGCTC	CCTGTGACCTC	CCTGTaACCTC	TTGTGTGAATGTACACCTGTaACCTCACCCCTCAGGACAGTTTTGAACTGGTTGC	INTRONIC							0	FALSE	0.000471405	5.73885e-06	0.000533036	7.70478e-06	0.000529009	1.6673e-05	0.000435579	3.01955e-06
1581	MLH1	chr3	37017453	37017453	SNV	G	A	37058941	-	AGG	GTCCTGAGGGGTGAGGTCAC	ACCTCACCCCTCA	13	GTACACCTGTA	11	GTACACCTGTAACCTCACCCCTCA	11	0	0.615385	-0.1726	67.1269	GATTTCATGACTTTGTGTGAATGTACACCTGTGACCTCACCCCTCAGGACAGTTT	55	AGGGATGAGAGGTTGC	8	GGTCCATAGT	GCGAGAAAAGCCTTGTTTGGTCCTGAGGGGTGAGGTCACGTTTGGAGACGTTGACTATCGTCTCGGTGCGTACACCTGTAACCTCACCCCTCACGCGGTTCTATCTAGTTACGCGTTAAACCAACTAGAATTTTTTTGAGTCAGATCTGAATGGATTTCATGACTTTGTGTGAATGTACACCTGTGACCTCACCCCTCAGGACAGTTTAGGGATGAGAGGTTGCGGTCCATAGTGGTAAGCTC	CCTGTGACCTC	CCTGTaACCTC	GATTTCATGACTTTGTGTGAATGTACACCTGTaACCTCACCCCTCAGGACAGTTT	INTRONIC			10.9155	39.0345	12.5	52.8258	0	FALSE	0.00019091	8.60827e-06	0.000162888	3.85239e-06	0.000251843	1.11153e-05	0.000253237	2.56661e-05	-4.47103	-5.40198
1581	MLH1	chr3	37017453	37017453	SNV	G	A	37058941	-	AGG	GTCCTGAGGGGTGAGGTCAC	ACCTCACCCCTCA	13	TGTACACCTGTA	12	TGTACACCTGTAACCTCACCCCTCA	12	0	0.615385	-0.1726	68.7672	GATTTCATGACTTTGTGTGAATGTACACCTGTGACCTCACCCCTCAGGACAGTTT	55	AGGGATGCAATGGTCT	8	GGTCCATAGT	GCGAGAAAAGCCTTGTTTGGTCCTGAGGGGTGAGGTCACGTTTGGAGACGTTGACTATCGTCTCGGTGCTGTACACCTGTAACCTCACCCCTCACGCGGTTCTATCTAGTTACGCGTTAAACCAACTAGAATTTTTTTGAGTCAGATCTGAATGATTTCATGACTTTGTGTGAATGTACACCTGTGACCTCACCCCTCAGGACAGTTTAGGGATGCAATGGTCTGGTCCATAGTGGTAAGCTC	CCTGTGACCTC	CCTGTaACCTC	GATTTCATGACTTTGTGTGAATGTACACCTGTaACCTCACCCCTCAGGACAGTTT	INTRONIC			15.7757	34.296	24.8096	44.7947	0	FALSE	0.000257679	1.14777e-05	0.000263369	3.85239e-06	0.000288613	5.55766e-06	0.000398235	9.05864e-06	-4.48867	-6.09519
1581	MLH1	chr3	37017453	37017453	SNV	G	A	37058955	-	AGG	ACCAGTTCAAAACTGTCCTG	GACAGTTTTGAACTG	15	ACACCTGTAACCTCACCCCTCAG	23	ACACCTGTAACCTCACCCCTCAGGACAGTTTTGAACTG	9	14	0.4	-0.1975		GTGTGAATGTACACCTGTGACCTCACCCCTCAGGACAGTTTTGAACTGGTTGCTT	55	GAAATGATCTGGGCCA	8	GGTCCATAGT	GCGAGAAAAGCCTTGTTTGACCAGTTCAAAACTGTCCTGGTTTGGAGACGTTGACTATCGTCTCGGTGCACACCTGTAACCTCACCCCTCAGGACAGTTTTGAACTGCGCGGTTCTATCTAGTTACGCGTTAAACCAACTAGAATTTTTTTGAGTGTGAATGTACACCTGTGACCTCACCCCTCAGGACAGTTTTGAACTGGTTGCTTGAAATGATCTGGGCCAGGTCCATAGTGGTAAGCTC	CCTGTGACCTC	CCTGTaACCTC	GTGTGAATGTACACCTGTaACCTCACCCCTCAGGACAGTTTTGAACTGGTTGCTT	INTRONIC			10.5781	26.5408	12.9286	50.457	0	FALSE	0.000853561	1.14777e-05	0.000618058	1.54096e-05	0.000625098	2.77883e-05	0.000606835	4.52932e-06	-6.21659	-5.32584
1581	MLH1	chr3	37017453	37017453	SNV	G	A	37058955	-	AGG	ACCAGTTCAAAACTGTCCTG	GACAGTTTTGAACTG	15	GTACACCTGTAACCTCACCCCTCAG	25	GTACACCTGTAACCTCACCCCTCAGGACAGTTTTGAACTG	11	14	0.4	-0.1975		GTGTGAATGTACACCTGTGACCTCACCCCTCAGGACAGTTTTGAACTGGTTGCTT	55	TCAGATGAGGTAAACT	8	GGTCCATAGT	GCGAGAAAAGCCTTGTTTGACCAGTTCAAAACTGTCCTGGTTTGGAGACGTTGACTATCGTCTCGGTGCGTACACCTGTAACCTCACCCCTCAGGACAGTTTTGAACTGCGCGGTTCTATCTAGTTACGCGTTAAACCAACTAGAATTTTTTTGTGTGAATGTACACCTGTGACCTCACCCCTCAGGACAGTTTTGAACTGGTTGCTTTCAGATGAGGTAAACTGGTCCATAGTGGTAAGCTC	CCTGTGACCTC	CCTGTaACCTC	GTGTGAATGTACACCTGTaACCTCACCCCTCAGGACAGTTTTGAACTGGTTGCTT	INTRONIC					7.29872		0	FALSE	0.000375782	1.14777e-05	0.00038074	3.85239e-06	0.000374642	1.11153e-05	0.000397068	1.50977e-05		-6.62691
1582	MLH1	chr3	37017453	37017453	SNV	G	C	37058953	-	GGG	CAGTTCAAAACTGTCCTGAG	AGGACAGTT	9	ACACCTGTCACCTCACCCCTC	21	ACACCTGTCACCTCACCCCTCAGGACAGTT	9	12	0.444444	0.1257		TTGTGTGAATGTACACCTGTGACCTCACCCCTCAGGACAGTTTTGAACTGGTTGC	55	TACCTATGTCATGCCG	8	GGTCCATAGT	GCGAGAAAAGCCTTGTTTGCAGTTCAAAACTGTCCTGAGGTTTGGAGACGTTGACTATCGTCTCGGTGCACACCTGTCACCTCACCCCTCAGGACAGTTCGCGGTTCTATCTAGTTACGCGTTAAACCAACTAGAATTTTTTTGAGTCAGATCTTGTGTGAATGTACACCTGTGACCTCACCCCTCAGGACAGTTTTGAACTGGTTGCTACCTATGTCATGCCGGGTCCATAGTGGTAAGCTC	CCTGTGACCTC	CCTGTcACCTC	TTGTGTGAATGTACACCTGTcACCTCACCCCTCAGGACAGTTTTGAACTGGTTGC	INTRONIC					5.15645		0.191083	FALSE	0.00111527	1.14777e-05	0.00114394	2.69667e-05	0.00149996	0.00401818	0.00127785	3.17052e-05		-5.40668
1582	MLH1	chr3	37017453	37017453	SNV	G	C	37058953	-	GGG	CAGTTCAAAACTGTCCTGAG	AGGACAGTT	9	TACACCTGTCACCTCACCCCTC	22	TACACCTGTCACCTCACCCCTCAGGACAGTT	10	12	0.444444	0.1257		TTGTGTGAATGTACACCTGTGACCTCACCCCTCAGGACAGTTTTGAACTGGTTGC	55	GTGGGTCCACGAAGCA	8	GGTCCATAGT	GCGAGAAAAGCCTTGTTTGCAGTTCAAAACTGTCCTGAGGTTTGGAGACGTTGACTATCGTCTCGGTGCTACACCTGTCACCTCACCCCTCAGGACAGTTCGCGGTTCTATCTAGTTACGCGTTAAACCAACTAGAATTTTTTTGAGTCAGATTTGTGTGAATGTACACCTGTGACCTCACCCCTCAGGACAGTTTTGAACTGGTTGCGTGGGTCCACGAAGCAGGTCCATAGTGGTAAGCTC	CCTGTGACCTC	CCTGTcACCTC	TTGTGTGAATGTACACCTGTcACCTCACCCCTCAGGACAGTTTTGAACTGGTTGC	INTRONIC							0	FALSE	0.000676071	5.73885e-06	0.000699072	3.85239e-06	0.00107606	2.77883e-05	0.00115999	1.20782e-05
1582	MLH1	chr3	37017453	37017453	SNV	G	C	37058941	-	AGG	GTCCTGAGGGGTGAGGTCAC	ACCTCACCCCTCA	13	GTACACCTGTC	11	GTACACCTGTCACCTCACCCCTCA	11	0	0.615385	-0.1726	72.3692	GATTTCATGACTTTGTGTGAATGTACACCTGTGACCTCACCCCTCAGGACAGTTT	55	CATCAGATCCAAAGTC	8	GGTCCATAGT	GCGAGAAAAGCCTTGTTTGGTCCTGAGGGGTGAGGTCACGTTTGGAGACGTTGACTATCGTCTCGGTGCGTACACCTGTCACCTCACCCCTCACGCGGTTCTATCTAGTTACGCGTTAAACCAACTAGAATTTTTTTGAGTCAGATCTGAATGGATTTCATGACTTTGTGTGAATGTACACCTGTGACCTCACCCCTCAGGACAGTTTCATCAGATCCAAAGTCGGTCCATAGTGGTAAGCTC	CCTGTGACCTC	CCTGTcACCTC	GATTTCATGACTTTGTGTGAATGTACACCTGTcACCTCACCCCTCAGGACAGTTT	INTRONIC			49.6	74.4861	46.3636	68.1245	0.740741	FALSE	0.000168095	2.86942e-06	0.000220715	3.85239e-06	0.000287226	5.55766e-06	0.00034718	3.01955e-06	-5.87237	-5.84028
1582	MLH1	chr3	37017453	37017453	SNV	G	C	37058941	-	AGG	GTCCTGAGGGGTGAGGTCAC	ACCTCACCCCTCA	13	TGTACACCTGTC	12	TGTACACCTGTCACCTCACCCCTCA	12	0	0.615385	-0.1726	72.0556	GATTTCATGACTTTGTGTGAATGTACACCTGTGACCTCACCCCTCAGGACAGTTT	55	CGGTTAATCCTTGACC	8	GGTCCATAGT	GCGAGAAAAGCCTTGTTTGGTCCTGAGGGGTGAGGTCACGTTTGGAGACGTTGACTATCGTCTCGGTGCTGTACACCTGTCACCTCACCCCTCACGCGGTTCTATCTAGTTACGCGTTAAACCAACTAGAATTTTTTTGAGTCAGATCTGAATGATTTCATGACTTTGTGTGAATGTACACCTGTGACCTCACCCCTCAGGACAGTTTCGGTTAATCCTTGACCGGTCCATAGTGGTAAGCTC	CCTGTGACCTC	CCTGTcACCTC	GATTTCATGACTTTGTGTGAATGTACACCTGTcACCTCACCCCTCAGGACAGTTT	INTRONIC			47.7578	72.7928	52.057		0	FALSE	0.000149977	2.86942e-06	0.000181209	3.85239e-06	0.000192871	1.11153e-05	0.00013858	1.50977e-06	-5.70784	-5.55576
1582	MLH1	chr3	37017453	37017453	SNV	G	C	37058955	-	AGG	ACCAGTTCAAAACTGTCCTG	GACAGTTTTGAACTG	15	ACACCTGTCACCTCACCCCTCAG	23	ACACCTGTCACCTCACCCCTCAGGACAGTTTTGAACTG	9	14	0.4	-0.1975		GTGTGAATGTACACCTGTGACCTCACCCCTCAGGACAGTTTTGAACTGGTTGCTT	55	CGCTGGATCAAACGGG	8	GGTCCATAGT	GCGAGAAAAGCCTTGTTTGACCAGTTCAAAACTGTCCTGGTTTGGAGACGTTGACTATCGTCTCGGTGCACACCTGTCACCTCACCCCTCAGGACAGTTTTGAACTGCGCGGTTCTATCTAGTTACGCGTTAAACCAACTAGAATTTTTTTGAGTGTGAATGTACACCTGTGACCTCACCCCTCAGGACAGTTTTGAACTGGTTGCTTCGCTGGATCAAACGGGGGTCCATAGTGGTAAGCTC	CCTGTGACCTC	CCTGTcACCTC	GTGTGAATGTACACCTGTcACCTCACCCCTCAGGACAGTTTTGAACTGGTTGCTT	INTRONIC			6.10098	32.9612	12.6852	45.6241	0	FALSE	0.000478786	1.14777e-05	0.00061863	3.85239e-06	0.000590756	5.55766e-05	0.000610336	0.000526911	-5.38248	-7.32718
1582	MLH1	chr3	37017453	37017453	SNV	G	C	37058955	-	AGG	ACCAGTTCAAAACTGTCCTG	GACAGTTTTGAACTG	15	GTACACCTGTCACCTCACCCCTCAG	25	GTACACCTGTCACCTCACCCCTCAGGACAGTTTTGAACTG	11	14	0.4	-0.1975		GTGTGAATGTACACCTGTGACCTCACCCCTCAGGACAGTTTTGAACTGGTTGCTT	55	CACACAATCAATCACG	8	GGTCCATAGT	GCGAGAAAAGCCTTGTTTGACCAGTTCAAAACTGTCCTGGTTTGGAGACGTTGACTATCGTCTCGGTGCGTACACCTGTCACCTCACCCCTCAGGACAGTTTTGAACTGCGCGGTTCTATCTAGTTACGCGTTAAACCAACTAGAATTTTTTTGTGTGAATGTACACCTGTGACCTCACCCCTCAGGACAGTTTTGAACTGGTTGCTTCACACAATCAATCACGGGTCCATAGTGGTAAGCTC	CCTGTGACCTC	CCTGTcACCTC	GTGTGAATGTACACCTGTcACCTCACCCCTCAGGACAGTTTTGAACTGGTTGCTT	INTRONIC							0	FALSE	3.69071e-06	2.86942e-06	4.58033e-06	3.85239e-06	6.93782e-07	5.55766e-06	1.75049e-06	1.50977e-06
1583	MLH1	chr3	37017453	37017453	SNV	G	T	37058953	-	GGG	CAGTTCAAAACTGTCCTGAG	AGGACAGTT	9	ACACCTGTTACCTCACCCCTC	21	ACACCTGTTACCTCACCCCTCAGGACAGTT	9	12	0.444444	0.1257		TTGTGTGAATGTACACCTGTGACCTCACCCCTCAGGACAGTTTTGAACTGGTTGC	55	CAAGATCCAGGCAGTA	8	GGTCCATAGT	GCGAGAAAAGCCTTGTTTGCAGTTCAAAACTGTCCTGAGGTTTGGAGACGTTGACTATCGTCTCGGTGCACACCTGTTACCTCACCCCTCAGGACAGTTCGCGGTTCTATCTAGTTACGCGTTAAACCAACTAGAATTTTTTTGAGTCAGATCTTGTGTGAATGTACACCTGTGACCTCACCCCTCAGGACAGTTTTGAACTGGTTGCCAAGATCCAGGCAGTAGGTCCATAGTGGTAAGCTC	CCTGTGACCTC	CCTGTtACCTC	TTGTGTGAATGTACACCTGTtACCTCACCCCTCAGGACAGTTTTGAACTGGTTGC	INTRONIC			5.50098				0	FALSE	0.000341894	5.73885e-06	0.000338658	7.70478e-06	0.000450265	5.55766e-06	0.000446957	1.50977e-06	-5.89664
1583	MLH1	chr3	37017453	37017453	SNV	G	T	37058953	-	GGG	CAGTTCAAAACTGTCCTGAG	AGGACAGTT	9	TACACCTGTTACCTCACCCCTC	22	TACACCTGTTACCTCACCCCTCAGGACAGTT	10	12	0.444444	0.1257		TTGTGTGAATGTACACCTGTGACCTCACCCCTCAGGACAGTTTTGAACTGGTTGC	55	CTCGAAAGTTTGTTGG	8	GGTCCATAGT	GCGAGAAAAGCCTTGTTTGCAGTTCAAAACTGTCCTGAGGTTTGGAGACGTTGACTATCGTCTCGGTGCTACACCTGTTACCTCACCCCTCAGGACAGTTCGCGGTTCTATCTAGTTACGCGTTAAACCAACTAGAATTTTTTTGAGTCAGATTTGTGTGAATGTACACCTGTGACCTCACCCCTCAGGACAGTTTTGAACTGGTTGCCTCGAAAGTTTGTTGGGGTCCATAGTGGTAAGCTC	CCTGTGACCTC	CCTGTtACCTC	TTGTGTGAATGTACACCTGTtACCTCACCCCTCAGGACAGTTTTGAACTGGTTGC	INTRONIC							0	FALSE	0.00038417	5.73885e-06	0.000439711	7.70478e-06	0.000423554	5.55766e-06	0.000514059	1.50977e-06
1583	MLH1	chr3	37017453	37017453	SNV	G	T	37058941	-	AGG	GTCCTGAGGGGTGAGGTCAC	ACCTCACCCCTCA	13	GTACACCTGTT	11	GTACACCTGTTACCTCACCCCTCA	11	0	0.615385	-0.1726	60.0961	GATTTCATGACTTTGTGTGAATGTACACCTGTGACCTCACCCCTCAGGACAGTTT	55	TGAGAGGTCAGGATCT	8	GGTCCATAGT	GCGAGAAAAGCCTTGTTTGGTCCTGAGGGGTGAGGTCACGTTTGGAGACGTTGACTATCGTCTCGGTGCGTACACCTGTTACCTCACCCCTCACGCGGTTCTATCTAGTTACGCGTTAAACCAACTAGAATTTTTTTGAGTCAGATCTGAATGGATTTCATGACTTTGTGTGAATGTACACCTGTGACCTCACCCCTCAGGACAGTTTTGAGAGGTCAGGATCTGGTCCATAGTGGTAAGCTC	CCTGTGACCTC	CCTGTtACCTC	GATTTCATGACTTTGTGTGAATGTACACCTGTtACCTCACCCCTCAGGACAGTTT	INTRONIC				49.1409		35.5828	0	FALSE	0.000136556	1.14777e-05	0.000121951	3.85239e-06	0.000202238	5.55766e-06	0.000142956	1.50977e-06
1583	MLH1	chr3	37017453	37017453	SNV	G	T	37058941	-	AGG	GTCCTGAGGGGTGAGGTCAC	ACCTCACCCCTCA	13	TGTACACCTGTT	12	TGTACACCTGTTACCTCACCCCTCA	12	0	0.615385	-0.1726	62.3817	GATTTCATGACTTTGTGTGAATGTACACCTGTGACCTCACCCCTCAGGACAGTTT	55	TGGCCAGAGGGCACTA	8	GGTCCATAGT	GCGAGAAAAGCCTTGTTTGGTCCTGAGGGGTGAGGTCACGTTTGGAGACGTTGACTATCGTCTCGGTGCTGTACACCTGTTACCTCACCCCTCACGCGGTTCTATCTAGTTACGCGTTAAACCAACTAGAATTTTTTTGAGTCAGATCTGAATGATTTCATGACTTTGTGTGAATGTACACCTGTGACCTCACCCCTCAGGACAGTTTTGGCCAGAGGGCACTAGGTCCATAGTGGTAAGCTC	CCTGTGACCTC	CCTGTtACCTC	GATTTCATGACTTTGTGTGAATGTACACCTGTtACCTCACCCCTCAGGACAGTTT	INTRONIC			25.6595	46.4692	37.0236		0	FALSE	0.000140247	2.86942e-06	0.000158021	7.70478e-06	0.000152632	5.55766e-06	0.000137705	1.50977e-06	-5.61107	-4.35822
1583	MLH1	chr3	37017453	37017453	SNV	G	T	37058955	-	AGG	ACCAGTTCAAAACTGTCCTG	GACAGTTTTGAACTG	15	ACACCTGTTACCTCACCCCTCAG	23	ACACCTGTTACCTCACCCCTCAGGACAGTTTTGAACTG	9	14	0.4	-0.1975		GTGTGAATGTACACCTGTGACCTCACCCCTCAGGACAGTTTTGAACTGGTTGCTT	55	GACTGCGCAAACGTGG	8	GGTCCATAGT	GCGAGAAAAGCCTTGTTTGACCAGTTCAAAACTGTCCTGGTTTGGAGACGTTGACTATCGTCTCGGTGCACACCTGTTACCTCACCCCTCAGGACAGTTTTGAACTGCGCGGTTCTATCTAGTTACGCGTTAAACCAACTAGAATTTTTTTGAGTGTGAATGTACACCTGTGACCTCACCCCTCAGGACAGTTTTGAACTGGTTGCTTGACTGCGCAAACGTGGGGTCCATAGTGGTAAGCTC	CCTGTGACCTC	CCTGTtACCTC	GTGTGAATGTACACCTGTtACCTCACCCCTCAGGACAGTTTTGAACTGGTTGCTT	INTRONIC			14.4677		13.3333	25.4764	0.184162	FALSE	0.000369071	8.60827e-06	0.000386751	1.15572e-05	0.000517562	1.6673e-05	0.000413698	4.52932e-06	-5.42203	-5.06455
1583	MLH1	chr3	37017453	37017453	SNV	G	T	37058955	-	AGG	ACCAGTTCAAAACTGTCCTG	GACAGTTTTGAACTG	15	GTACACCTGTTACCTCACCCCTCAG	25	GTACACCTGTTACCTCACCCCTCAGGACAGTTTTGAACTG	11	14	0.4	-0.1975		GTGTGAATGTACACCTGTGACCTCACCCCTCAGGACAGTTTTGAACTGGTTGCTT	55	CACATTTCATCGGTTA	8	GGTCCATAGT	GCGAGAAAAGCCTTGTTTGACCAGTTCAAAACTGTCCTGGTTTGGAGACGTTGACTATCGTCTCGGTGCGTACACCTGTTACCTCACCCCTCAGGACAGTTTTGAACTGCGCGGTTCTATCTAGTTACGCGTTAAACCAACTAGAATTTTTTTGTGTGAATGTACACCTGTGACCTCACCCCTCAGGACAGTTTTGAACTGGTTGCTTCACATTTCATCGGTTAGGTCCATAGTGGTAAGCTC	CCTGTGACCTC	CCTGTtACCTC	GTGTGAATGTACACCTGTtACCTCACCCCTCAGGACAGTTTTGAACTGGTTGCTT	INTRONIC			6.99301		9.84523		0.164745	FALSE	0.000624066	8.60827e-06	0.000666151	1.9262e-05	0.000520684	5.55766e-06	0.000496554	7.54887e-06	-6.17983	-5.11202
1584	MLH1	chr3	37017454	37017454	SNV	A	C	37058953	-	GGG	CAGTTCAAAACTGTCCTGAG	AGGACAGTT	9	ACCTGTGCCCTCACCCCTC	19	ACCTGTGCCCTCACCCCTCAGGACAGTT	8	11	0.444444	0.1257		TTGTGTGAATGTACACCTGTGACCTCACCCCTCAGGACAGTTTTGAACTGGTTGC	55	CCTCAGTTCTGGAGCC	8	GGTCCATAGT	GCGAGAAAAGCCTTGTTTGCAGTTCAAAACTGTCCTGAGGTTTGGAGACGTTGACTATCGTCTCGGTGCACCTGTGCCCTCACCCCTCAGGACAGTTCGCGGTTCTATCTAGTTACGCGTTAAACCAACTAGAATTTTTTTGAGTCAGATCTGTTGTGTGAATGTACACCTGTGACCTCACCCCTCAGGACAGTTTTGAACTGGTTGCCCTCAGTTCTGGAGCCGGTCCATAGTGGTAAGCTC	CTGTGACCTCA	CTGTGcCCTCA	TTGTGTGAATGTACACCTGTGcCCTCACCCCTCAGGACAGTTTTGAACTGGTTGC	INTRONIC			16.3064	27.7861	15.6482	35.4628	0	FALSE	0.00071432	1.14777e-05	0.000885721	3.08191e-05	0.000694476	2.22306e-05	0.000580286	1.50977e-06	-5.95967	-4.84495
1584	MLH1	chr3	37017454	37017454	SNV	A	C	37058953	-	GGG	CAGTTCAAAACTGTCCTGAG	AGGACAGTT	9	TACACCTGTGCCCTCACCCCTC	22	TACACCTGTGCCCTCACCCCTCAGGACAGTT	11	11	0.444444	0.1257		TTGTGTGAATGTACACCTGTGACCTCACCCCTCAGGACAGTTTTGAACTGGTTGC	55	CGTCTACGTACATCCA	8	GGTCCATAGT	GCGAGAAAAGCCTTGTTTGCAGTTCAAAACTGTCCTGAGGTTTGGAGACGTTGACTATCGTCTCGGTGCTACACCTGTGCCCTCACCCCTCAGGACAGTTCGCGGTTCTATCTAGTTACGCGTTAAACCAACTAGAATTTTTTTGAGTCAGATTTGTGTGAATGTACACCTGTGACCTCACCCCTCAGGACAGTTTTGAACTGGTTGCCGTCTACGTACATCCAGGTCCATAGTGGTAAGCTC	CTGTGACCTCA	CTGTGcCCTCA	TTGTGTGAATGTACACCTGTGcCCTCACCCCTCAGGACAGTTTTGAACTGGTTGC	INTRONIC			10.5437		12.1714		0.33389	FALSE	0.000407656	0.00330845	0.00050126	0.000458435	0.000621282	2.22306e-05	0.000661975	9.05864e-06	3.02073	-0.128842
1584	MLH1	chr3	37017454	37017454	SNV	A	C	37058954	-	GGG	CCAGTTCAAAACTGTCCTGA	GGACAGTTT	9	TACACCTGTGCCCTCACCCCTCA	23	TACACCTGTGCCCTCACCCCTCAGGACAGTTT	11	12	0.444444	-0.3888		TGTGTGAATGTACACCTGTGACCTCACCCCTCAGGACAGTTTTGAACTGGTTGCT	55	CGCTTCATCGTGGTCG	8	GGTCCATAGT	GCGAGAAAAGCCTTGTTTGCCAGTTCAAAACTGTCCTGAGTTTGGAGACGTTGACTATCGTCTCGGTGCTACACCTGTGCCCTCACCCCTCAGGACAGTTTCGCGGTTCTATCTAGTTACGCGTTAAACCAACTAGAATTTTTTTGAGTCAGATGTGTGAATGTACACCTGTGACCTCACCCCTCAGGACAGTTTTGAACTGGTTGCTCGCTTCATCGTGGTCGGGTCCATAGTGGTAAGCTC	CTGTGACCTCA	CTGTGcCCTCA	TGTGTGAATGTACACCTGTGcCCTCACCCCTCAGGACAGTTTTGAACTGGTTGCT	INTRONIC			9.46438		12.2938		0	FALSE	0.000645539	8.60827e-06	0.000729131	7.70478e-06	0.000607753	1.6673e-05	0.000848694	6.03909e-06	-6.22864	-6.56428
1584	MLH1	chr3	37017454	37017454	SNV	A	C	37058954	-	GGG	CCAGTTCAAAACTGTCCTGA	GGACAGTTT	9	ACACCTGTGCCCTCACCCCTCA	22	ACACCTGTGCCCTCACCCCTCAGGACAGTTT	10	12	0.444444	-0.3888		TGTGTGAATGTACACCTGTGACCTCACCCCTCAGGACAGTTTTGAACTGGTTGCT	55	CCCTCCTAGCGTGTCC	8	GGTCCATAGT	GCGAGAAAAGCCTTGTTTGCCAGTTCAAAACTGTCCTGAGTTTGGAGACGTTGACTATCGTCTCGGTGCACACCTGTGCCCTCACCCCTCAGGACAGTTTCGCGGTTCTATCTAGTTACGCGTTAAACCAACTAGAATTTTTTTGAGTCAGATTGTGTGAATGTACACCTGTGACCTCACCCCTCAGGACAGTTTTGAACTGGTTGCTCCCTCCTAGCGTGTCCGGTCCATAGTGGTAAGCTC	CTGTGACCTCA	CTGTGcCCTCA	TGTGTGAATGTACACCTGTGcCCTCACCCCTCAGGACAGTTTTGAACTGGTTGCT	INTRONIC			16.0607		15.0434		0.350058	FALSE	0.00084014	5.73885e-06	0.00125243	7.70478e-06	0.000837048	0.000266767	0.000621714	7.85082e-05	-7.19373	-7.34476
1584	MLH1	chr3	37017454	37017454	SNV	A	C	37058955	-	AGG	ACCAGTTCAAAACTGTCCTG	GACAGTTTTGAACTG	15	ACCTGTGCCCTCACCCCTCAG	21	ACCTGTGCCCTCACCCCTCAGGACAGTTTTGAACTG	8	13	0.4	-0.1975		GTGTGAATGTACACCTGTGACCTCACCCCTCAGGACAGTTTTGAACTGGTTGCTT	55	CAGCGACCATTCGACA	8	GGTCCATAGT	GCGAGAAAAGCCTTGTTTGACCAGTTCAAAACTGTCCTGGTTTGGAGACGTTGACTATCGTCTCGGTGCACCTGTGCCCTCACCCCTCAGGACAGTTTTGAACTGCGCGGTTCTATCTAGTTACGCGTTAAACCAACTAGAATTTTTTTGAGTGTGTGAATGTACACCTGTGACCTCACCCCTCAGGACAGTTTTGAACTGGTTGCTTCAGCGACCATTCGACAGGTCCATAGTGGTAAGCTC	CTGTGACCTCA	CTGTGcCCTCA	GTGTGAATGTACACCTGTGcCCTCACCCCTCAGGACAGTTTTGAACTGGTTGCTT	INTRONIC			41.7291	56.8249	47.4926	56.4465	0	FALSE	0.000582461	5.73885e-06	0.00058256	4.62287e-05	0.000467956	1.11153e-05	0.000371395	9.05864e-06	-6.66526	-3.65555
1584	MLH1	chr3	37017454	37017454	SNV	A	C	37058955	-	AGG	ACCAGTTCAAAACTGTCCTG	GACAGTTTTGAACTG	15	GTACACCTGTGCCCTCACCCCTCAG	25	GTACACCTGTGCCCTCACCCCTCAGGACAGTTTTGAACTG	12	13	0.4	-0.1975		GTGTGAATGTACACCTGTGACCTCACCCCTCAGGACAGTTTTGAACTGGTTGCTT	55	ACGTCAAAGGTGACCA	8	GGTCCATAGT	GCGAGAAAAGCCTTGTTTGACCAGTTCAAAACTGTCCTGGTTTGGAGACGTTGACTATCGTCTCGGTGCGTACACCTGTGCCCTCACCCCTCAGGACAGTTTTGAACTGCGCGGTTCTATCTAGTTACGCGTTAAACCAACTAGAATTTTTTTGTGTGAATGTACACCTGTGACCTCACCCCTCAGGACAGTTTTGAACTGGTTGCTTACGTCAAAGGTGACCAGGTCCATAGTGGTAAGCTC	CTGTGACCTCA	CTGTGcCCTCA	GTGTGAATGTACACCTGTGcCCTCACCCCTCAGGACAGTTTTGAACTGGTTGCTT	INTRONIC			29.8677	65.6429	32.6389	70.9288	0.210526	FALSE	0.000532805	1.14777e-05	0.000371293	0.000165653	0.000485994	1.11153e-05	0.000725868	3.01955e-06	-5.5367	-1.16439
1585	MLH1	chr3	37017454	37017454	SNV	A	G	37058953	-	GGG	CAGTTCAAAACTGTCCTGAG	AGGACAGTT	9	ACACCTGTGGCCTCACCCCTC	21	ACACCTGTGGCCTCACCCCTCAGGACAGTT	10	11	0.444444	0.1257		TTGTGTGAATGTACACCTGTGACCTCACCCCTCAGGACAGTTTTGAACTGGTTGC	55	AGCTCTCAGTCAAGGC	8	GGTCCATAGT	GCGAGAAAAGCCTTGTTTGCAGTTCAAAACTGTCCTGAGGTTTGGAGACGTTGACTATCGTCTCGGTGCACACCTGTGGCCTCACCCCTCAGGACAGTTCGCGGTTCTATCTAGTTACGCGTTAAACCAACTAGAATTTTTTTGAGTCAGATCTTGTGTGAATGTACACCTGTGACCTCACCCCTCAGGACAGTTTTGAACTGGTTGCAGCTCTCAGTCAAGGCGGTCCATAGTGGTAAGCTC	CTGTGACCTCA	CTGTGgCCTCA	TTGTGTGAATGTACACCTGTGgCCTCACCCCTCAGGACAGTTTTGAACTGGTTGC	INTRONIC							0.075643	FALSE	0.0010334	1.43471e-05	0.0012447	5.00811e-05	0.00124152	1.6673e-05	0.00128106	1.66075e-05
1585	MLH1	chr3	37017454	37017454	SNV	A	G	37058953	-	GGG	CAGTTCAAAACTGTCCTGAG	AGGACAGTT	9	GTACACCTGTGGCCTCACCCCTC	23	GTACACCTGTGGCCTCACCCCTCAGGACAGTT	12	11	0.444444	0.1257		TTGTGTGAATGTACACCTGTGACCTCACCCCTCAGGACAGTTTTGAACTGGTTGC	55	TGAGAGGAGGGTATCG	8	GGTCCATAGT	GCGAGAAAAGCCTTGTTTGCAGTTCAAAACTGTCCTGAGGTTTGGAGACGTTGACTATCGTCTCGGTGCGTACACCTGTGGCCTCACCCCTCAGGACAGTTCGCGGTTCTATCTAGTTACGCGTTAAACCAACTAGAATTTTTTTGAGTCAGATTGTGTGAATGTACACCTGTGACCTCACCCCTCAGGACAGTTTTGAACTGGTTGCTGAGAGGAGGGTATCGGGTCCATAGTGGTAAGCTC	CTGTGACCTCA	CTGTGgCCTCA	TTGTGTGAATGTACACCTGTGgCCTCACCCCTCAGGACAGTTTTGAACTGGTTGC	INTRONIC							0.14771	FALSE	0.000605948	1.14777e-05	0.0006839	3.85239e-06	0.000702454	3.89036e-05	0.000537107	9.05864e-06
1585	MLH1	chr3	37017454	37017454	SNV	A	G	37058954	-	GGG	CCAGTTCAAAACTGTCCTGA	GGACAGTTT	9	TACACCTGTGGCCTCACCCCTCA	23	TACACCTGTGGCCTCACCCCTCAGGACAGTTT	11	12	0.444444	-0.3888		TGTGTGAATGTACACCTGTGACCTCACCCCTCAGGACAGTTTTGAACTGGTTGCT	55	GTCAAGTCAACAACCT	8	GGTCCATAGT	GCGAGAAAAGCCTTGTTTGCCAGTTCAAAACTGTCCTGAGTTTGGAGACGTTGACTATCGTCTCGGTGCTACACCTGTGGCCTCACCCCTCAGGACAGTTTCGCGGTTCTATCTAGTTACGCGTTAAACCAACTAGAATTTTTTTGAGTCAGATGTGTGAATGTACACCTGTGACCTCACCCCTCAGGACAGTTTTGAACTGGTTGCTGTCAAGTCAACAACCTGGTCCATAGTGGTAAGCTC	CTGTGACCTCA	CTGTGgCCTCA	TGTGTGAATGTACACCTGTGgCCTCACCCCTCAGGACAGTTTTGAACTGGTTGCT	INTRONIC							0.071582	FALSE	0.00109581	0.0269955	0.00129852	0.00808232	0.00108195	0.000127826	0.00106284	3.92541e-05
1585	MLH1	chr3	37017454	37017454	SNV	A	G	37058954	-	GGG	CCAGTTCAAAACTGTCCTGA	GGACAGTTT	9	GTACACCTGTGGCCTCACCCCTCA	24	GTACACCTGTGGCCTCACCCCTCAGGACAGTTT	12	12	0.444444	-0.3888		TGTGTGAATGTACACCTGTGACCTCACCCCTCAGGACAGTTTTGAACTGGTTGCT	55	TTTACTGTCGTACCGG	8	GGTCCATAGT	GCGAGAAAAGCCTTGTTTGCCAGTTCAAAACTGTCCTGAGTTTGGAGACGTTGACTATCGTCTCGGTGCGTACACCTGTGGCCTCACCCCTCAGGACAGTTTCGCGGTTCTATCTAGTTACGCGTTAAACCAACTAGAATTTTTTTGAGTCAGTGTGTGAATGTACACCTGTGACCTCACCCCTCAGGACAGTTTTGAACTGGTTGCTTTTACTGTCGTACCGGGGTCCATAGTGGTAAGCTC	CTGTGACCTCA	CTGTGgCCTCA	TGTGTGAATGTACACCTGTGgCCTCACCCCTCAGGACAGTTTTGAACTGGTTGCT	INTRONIC							0.11534	FALSE	0.000680098	8.60827e-06	0.000717966	7.70478e-06	0.000752407	2.77883e-05	0.000702236	2.56661e-05
1585	MLH1	chr3	37017454	37017454	SNV	A	G	37058955	-	AGG	ACCAGTTCAAAACTGTCCTG	GACAGTTTTGAACTG	15	ACCTGTGGCCTCACCCCTCAG	21	ACCTGTGGCCTCACCCCTCAGGACAGTTTTGAACTG	8	13	0.4	-0.1975		GTGTGAATGTACACCTGTGACCTCACCCCTCAGGACAGTTTTGAACTGGTTGCTT	55	AACTCAGTCTGATACG	8	GGTCCATAGT	GCGAGAAAAGCCTTGTTTGACCAGTTCAAAACTGTCCTGGTTTGGAGACGTTGACTATCGTCTCGGTGCACCTGTGGCCTCACCCCTCAGGACAGTTTTGAACTGCGCGGTTCTATCTAGTTACGCGTTAAACCAACTAGAATTTTTTTGAGTGTGTGAATGTACACCTGTGACCTCACCCCTCAGGACAGTTTTGAACTGGTTGCTTAACTCAGTCTGATACGGGTCCATAGTGGTAAGCTC	CTGTGACCTCA	CTGTGgCCTCA	GTGTGAATGTACACCTGTGgCCTCACCCCTCAGGACAGTTTTGAACTGGTTGCTT	INTRONIC			9.89724	31.8108	11.3208	32.9971	0	FALSE	0.000620711	8.60827e-06	0.000698214	7.70478e-06	0.000425635	1.6673e-05	0.000405237	3.01955e-06	-6.17205	-6.50177
1585	MLH1	chr3	37017454	37017454	SNV	A	G	37058955	-	AGG	ACCAGTTCAAAACTGTCCTG	GACAGTTTTGAACTG	15	TACACCTGTGGCCTCACCCCTCAG	24	TACACCTGTGGCCTCACCCCTCAGGACAGTTTTGAACTG	11	13	0.4	-0.1975		GTGTGAATGTACACCTGTGACCTCACCCCTCAGGACAGTTTTGAACTGGTTGCTT	55	CACAGGCTCAAGGCTT	8	GGTCCATAGT	GCGAGAAAAGCCTTGTTTGACCAGTTCAAAACTGTCCTGGTTTGGAGACGTTGACTATCGTCTCGGTGCTACACCTGTGGCCTCACCCCTCAGGACAGTTTTGAACTGCGCGGTTCTATCTAGTTACGCGTTAAACCAACTAGAATTTTTTTGGTGTGAATGTACACCTGTGACCTCACCCCTCAGGACAGTTTTGAACTGGTTGCTTCACAGGCTCAAGGCTTGGTCCATAGTGGTAAGCTC	CTGTGACCTCA	CTGTGgCCTCA	GTGTGAATGTACACCTGTGgCCTCACCCCTCAGGACAGTTTTGAACTGGTTGCTT	INTRONIC			10.159	25.3222	14.2956	26.5204	0.124844	FALSE	0.000759951	1.72165e-05	0.000831329	5.00811e-05	0.00083462	3.33459e-05	0.00105087	0.000101155	-5.46404	-4.05308
1586	MLH1	chr3	37017454	37017454	SNV	A	T	37058953	-	GGG	CAGTTCAAAACTGTCCTGAG	AGGACAGTT	9	ACACCTGTGTCCTCACCCCTC	21	ACACCTGTGTCCTCACCCCTCAGGACAGTT	10	11	0.444444	0.1257		TTGTGTGAATGTACACCTGTGACCTCACCCCTCAGGACAGTTTTGAACTGGTTGC	55	CTTAACTAGAGAGCTC	8	GGTCCATAGT	GCGAGAAAAGCCTTGTTTGCAGTTCAAAACTGTCCTGAGGTTTGGAGACGTTGACTATCGTCTCGGTGCACACCTGTGTCCTCACCCCTCAGGACAGTTCGCGGTTCTATCTAGTTACGCGTTAAACCAACTAGAATTTTTTTGAGTCAGATCTTGTGTGAATGTACACCTGTGACCTCACCCCTCAGGACAGTTTTGAACTGGTTGCCTTAACTAGAGAGCTCGGTCCATAGTGGTAAGCTC	CTGTGACCTCA	CTGTGtCCTCA	TTGTGTGAATGTACACCTGTGtCCTCACCCCTCAGGACAGTTTTGAACTGGTTGC	INTRONIC							0.119904	FALSE	0.000943816	2.86942e-06	0.00107552	7.70478e-06	0.000976845	5.55766e-06	0.000796763	1.50977e-06
1586	MLH1	chr3	37017454	37017454	SNV	A	T	37058953	-	GGG	CAGTTCAAAACTGTCCTGAG	AGGACAGTT	9	GTACACCTGTGTCCTCACCCCTC	23	GTACACCTGTGTCCTCACCCCTCAGGACAGTT	12	11	0.444444	0.1257		TTGTGTGAATGTACACCTGTGACCTCACCCCTCAGGACAGTTTTGAACTGGTTGC	55	ACATGGTGTGCACCAC	8	GGTCCATAGT	GCGAGAAAAGCCTTGTTTGCAGTTCAAAACTGTCCTGAGGTTTGGAGACGTTGACTATCGTCTCGGTGCGTACACCTGTGTCCTCACCCCTCAGGACAGTTCGCGGTTCTATCTAGTTACGCGTTAAACCAACTAGAATTTTTTTGAGTCAGATTGTGTGAATGTACACCTGTGACCTCACCCCTCAGGACAGTTTTGAACTGGTTGCACATGGTGTGCACCACGGTCCATAGTGGTAAGCTC	CTGTGACCTCA	CTGTGtCCTCA	TTGTGTGAATGTACACCTGTGtCCTCACCCCTCAGGACAGTTTTGAACTGGTTGC	INTRONIC							0.380228	FALSE	0.000212048	2.86942e-06	0.00026709	7.70478e-06	0.000257393	5.55766e-06	0.000204223	1.50977e-06
1586	MLH1	chr3	37017454	37017454	SNV	A	T	37058954	-	GGG	CCAGTTCAAAACTGTCCTGA	GGACAGTTT	9	TACACCTGTGTCCTCACCCCTCA	23	TACACCTGTGTCCTCACCCCTCAGGACAGTTT	11	12	0.444444	-0.3888		TGTGTGAATGTACACCTGTGACCTCACCCCTCAGGACAGTTTTGAACTGGTTGCT	55	CCACGGACAGTTCATG	8	GGTCCATAGT	GCGAGAAAAGCCTTGTTTGCCAGTTCAAAACTGTCCTGAGTTTGGAGACGTTGACTATCGTCTCGGTGCTACACCTGTGTCCTCACCCCTCAGGACAGTTTCGCGGTTCTATCTAGTTACGCGTTAAACCAACTAGAATTTTTTTGAGTCAGATGTGTGAATGTACACCTGTGACCTCACCCCTCAGGACAGTTTTGAACTGGTTGCTCCACGGACAGTTCATGGGTCCATAGTGGTAAGCTC	CTGTGACCTCA	CTGTGtCCTCA	TGTGTGAATGTACACCTGTGtCCTCACCCCTCAGGACAGTTTTGAACTGGTTGCT	INTRONIC							0.0986193	FALSE	0.000788135	8.60827e-06	0.00106149	1.9262e-05	0.000748244	0.00267879	0.00104387	3.01955e-06
1586	MLH1	chr3	37017454	37017454	SNV	A	T	37058954	-	GGG	CCAGTTCAAAACTGTCCTGA	GGACAGTTT	9	GTACACCTGTGTCCTCACCCCTCA	24	GTACACCTGTGTCCTCACCCCTCAGGACAGTTT	12	12	0.444444	-0.3888		TGTGTGAATGTACACCTGTGACCTCACCCCTCAGGACAGTTTTGAACTGGTTGCT	55	TTCGGTCGTTCGCGAC	8	GGTCCATAGT	GCGAGAAAAGCCTTGTTTGCCAGTTCAAAACTGTCCTGAGTTTGGAGACGTTGACTATCGTCTCGGTGCGTACACCTGTGTCCTCACCCCTCAGGACAGTTTCGCGGTTCTATCTAGTTACGCGTTAAACCAACTAGAATTTTTTTGAGTCAGTGTGTGAATGTACACCTGTGACCTCACCCCTCAGGACAGTTTTGAACTGGTTGCTTTCGGTCGTTCGCGACGGTCCATAGTGGTAAGCTC	CTGTGACCTCA	CTGTGtCCTCA	TGTGTGAATGTACACCTGTGtCCTCACCCCTCAGGACAGTTTTGAACTGGTTGCT	INTRONIC							0.480769	FALSE	0.000947171	1.14777e-05	0.000848506	1.15572e-05	0.000834967	2.77883e-05	0.000926298	0.000153997
1586	MLH1	chr3	37017454	37017454	SNV	A	T	37058955	-	AGG	ACCAGTTCAAAACTGTCCTG	GACAGTTTTGAACTG	15	ACCTGTGTCCTCACCCCTCAG	21	ACCTGTGTCCTCACCCCTCAGGACAGTTTTGAACTG	8	13	0.4	-0.1975		GTGTGAATGTACACCTGTGACCTCACCCCTCAGGACAGTTTTGAACTGGTTGCTT	55	TAAACCGCACTAGTAC	8	GGTCCATAGT	GCGAGAAAAGCCTTGTTTGACCAGTTCAAAACTGTCCTGGTTTGGAGACGTTGACTATCGTCTCGGTGCACCTGTGTCCTCACCCCTCAGGACAGTTTTGAACTGCGCGGTTCTATCTAGTTACGCGTTAAACCAACTAGAATTTTTTTGAGTGTGTGAATGTACACCTGTGACCTCACCCCTCAGGACAGTTTTGAACTGGTTGCTTTAAACCGCACTAGTACGGTCCATAGTGGTAAGCTC	CTGTGACCTCA	CTGTGtCCTCA	GTGTGAATGTACACCTGTGtCCTCACCCCTCAGGACAGTTTTGAACTGGTTGCTT	INTRONIC			8.09444	29.6663	12.4921	34.8426	0.166667	FALSE	0.000398261	5.73885e-06	0.000454025	6.54907e-05	0.000561617	1.6673e-05	0.000676854	3.01955e-06	-6.11681	-2.79341
1586	MLH1	chr3	37017454	37017454	SNV	A	T	37058955	-	AGG	ACCAGTTCAAAACTGTCCTG	GACAGTTTTGAACTG	15	TACACCTGTGTCCTCACCCCTCAG	24	TACACCTGTGTCCTCACCCCTCAGGACAGTTTTGAACTG	11	13	0.4	-0.1975		GTGTGAATGTACACCTGTGACCTCACCCCTCAGGACAGTTTTGAACTGGTTGCTT	55	TCGGGACCAGACAAAT	8	GGTCCATAGT	GCGAGAAAAGCCTTGTTTGACCAGTTCAAAACTGTCCTGGTTTGGAGACGTTGACTATCGTCTCGGTGCTACACCTGTGTCCTCACCCCTCAGGACAGTTTTGAACTGCGCGGTTCTATCTAGTTACGCGTTAAACCAACTAGAATTTTTTTGGTGTGAATGTACACCTGTGACCTCACCCCTCAGGACAGTTTTGAACTGGTTGCTTTCGGGACCAGACAAATGGTCCATAGTGGTAAGCTC	CTGTGACCTCA	CTGTGtCCTCA	GTGTGAATGTACACCTGTGtCCTCACCCCTCAGGACAGTTTTGAACTGGTTGCTT	INTRONIC			13.1627	30.4462		34.6154	0	FALSE	0.000183865	5.73885e-06	0.000131112	7.70478e-06	0.000264678	5.55766e-06	0.000371978	6.03909e-06	-5.00174
1587	MLH1	chr3	37017455	37017455	SNV	C	A	37058953	-	GGG	CAGTTCAAAACTGTCCTGAG	AGGACAGTT	9	ACACCTGTGAACTCACCCCTC	21	ACACCTGTGAACTCACCCCTCAGGACAGTT	11	10	0.444444	0.1257		TTGTGTGAATGTACACCTGTGACCTCACCCCTCAGGACAGTTTTGAACTGGTTGC	55	CCGGTAGCAAGTTAAG	8	GGTCCATAGT	GCGAGAAAAGCCTTGTTTGCAGTTCAAAACTGTCCTGAGGTTTGGAGACGTTGACTATCGTCTCGGTGCACACCTGTGAACTCACCCCTCAGGACAGTTCGCGGTTCTATCTAGTTACGCGTTAAACCAACTAGAATTTTTTTGAGTCAGATCTTGTGTGAATGTACACCTGTGACCTCACCCCTCAGGACAGTTTTGAACTGGTTGCCCGGTAGCAAGTTAAGGGTCCATAGTGGTAAGCTC	TGTGACCTCAC	TGTGAaCTCAC	TTGTGTGAATGTACACCTGTGAaCTCACCCCTCAGGACAGTTTTGAACTGGTTGC	INTRONIC							0.329308	FALSE	0.000906237	2.58248e-05	0.00103115	0.000739659	0.000985518	2.77883e-05	0.000830314	1.50977e-06
1587	MLH1	chr3	37017455	37017455	SNV	C	A	37058953	-	GGG	CAGTTCAAAACTGTCCTGAG	AGGACAGTT	9	TACACCTGTGAACTCACCCCTC	22	TACACCTGTGAACTCACCCCTCAGGACAGTT	12	10	0.444444	0.1257		TTGTGTGAATGTACACCTGTGACCTCACCCCTCAGGACAGTTTTGAACTGGTTGC	55	TGCTACCGTCTGGAGA	8	GGTCCATAGT	GCGAGAAAAGCCTTGTTTGCAGTTCAAAACTGTCCTGAGGTTTGGAGACGTTGACTATCGTCTCGGTGCTACACCTGTGAACTCACCCCTCAGGACAGTTCGCGGTTCTATCTAGTTACGCGTTAAACCAACTAGAATTTTTTTGAGTCAGATTTGTGTGAATGTACACCTGTGACCTCACCCCTCAGGACAGTTTTGAACTGGTTGCTGCTACCGTCTGGAGAGGTCCATAGTGGTAAGCTC	TGTGACCTCAC	TGTGAaCTCAC	TTGTGTGAATGTACACCTGTGAaCTCACCCCTCAGGACAGTTTTGAACTGGTTGC	INTRONIC							0	FALSE	0.00064621	8.60827e-06	0.00071081	1.15572e-05	0.00059249	2.22306e-05	0.000733745	4.52932e-06
1587	MLH1	chr3	37017455	37017455	SNV	C	A	37058954	-	GGG	CCAGTTCAAAACTGTCCTGA	GGACAGTTT	9	ACACCTGTGAACTCACCCCTCA	22	ACACCTGTGAACTCACCCCTCAGGACAGTTT	11	11	0.444444	-0.3888		TGTGTGAATGTACACCTGTGACCTCACCCCTCAGGACAGTTTTGAACTGGTTGCT	55	CGTCCATAGATCACGG	8	GGTCCATAGT	GCGAGAAAAGCCTTGTTTGCCAGTTCAAAACTGTCCTGAGTTTGGAGACGTTGACTATCGTCTCGGTGCACACCTGTGAACTCACCCCTCAGGACAGTTTCGCGGTTCTATCTAGTTACGCGTTAAACCAACTAGAATTTTTTTGAGTCAGATTGTGTGAATGTACACCTGTGACCTCACCCCTCAGGACAGTTTTGAACTGGTTGCTCGTCCATAGATCACGGGGTCCATAGTGGTAAGCTC	TGTGACCTCAC	TGTGAaCTCAC	TGTGTGAATGTACACCTGTGAaCTCACCCCTCAGGACAGTTTTGAACTGGTTGCT	INTRONIC			5.22167		9.82043		0	FALSE	0.000340888	5.73885e-06	0.00051042	1.54096e-05	0.000972336	1.11153e-05	0.00139222	7.54887e-06	-5.89239	-5.04979
1587	MLH1	chr3	37017455	37017455	SNV	C	A	37058954	-	GGG	CCAGTTCAAAACTGTCCTGA	GGACAGTTT	9	TACACCTGTGAACTCACCCCTCA	23	TACACCTGTGAACTCACCCCTCAGGACAGTTT	12	11	0.444444	-0.3888		TGTGTGAATGTACACCTGTGACCTCACCCCTCAGGACAGTTTTGAACTGGTTGCT	55	CATTCGCAGAGCTGCA	8	GGTCCATAGT	GCGAGAAAAGCCTTGTTTGCCAGTTCAAAACTGTCCTGAGTTTGGAGACGTTGACTATCGTCTCGGTGCTACACCTGTGAACTCACCCCTCAGGACAGTTTCGCGGTTCTATCTAGTTACGCGTTAAACCAACTAGAATTTTTTTGAGTCAGATGTGTGAATGTACACCTGTGACCTCACCCCTCAGGACAGTTTTGAACTGGTTGCTCATTCGCAGAGCTGCAGGTCCATAGTGGTAAGCTC	TGTGACCTCAC	TGTGAaCTCAC	TGTGTGAATGTACACCTGTGAaCTCACCCCTCAGGACAGTTTTGAACTGGTTGCT	INTRONIC							0.200938	FALSE	0.00153232	2.0086e-05	0.00167812	2.69667e-05	0.00138826	2.22306e-05	0.00143306	1.3588e-05
1587	MLH1	chr3	37017455	37017455	SNV	C	A	37058955	-	AGG	ACCAGTTCAAAACTGTCCTG	GACAGTTTTGAACTG	15	TACACCTGTGAACTCACCCCTCAG	24	TACACCTGTGAACTCACCCCTCAGGACAGTTTTGAACTG	12	12	0.4	-0.1975		GTGTGAATGTACACCTGTGACCTCACCCCTCAGGACAGTTTTGAACTGGTTGCTT	55	TAGTTGGTCTTTACAC	8	GGTCCATAGT	GCGAGAAAAGCCTTGTTTGACCAGTTCAAAACTGTCCTGGTTTGGAGACGTTGACTATCGTCTCGGTGCTACACCTGTGAACTCACCCCTCAGGACAGTTTTGAACTGCGCGGTTCTATCTAGTTACGCGTTAAACCAACTAGAATTTTTTTGGTGTGAATGTACACCTGTGACCTCACCCCTCAGGACAGTTTTGAACTGGTTGCTTTAGTTGGTCTTTACACGGTCCATAGTGGTAAGCTC	TGTGACCTCAC	TGTGAaCTCAC	GTGTGAATGTACACCTGTGAaCTCACCCCTCAGGACAGTTTTGAACTGGTTGCTT	INTRONIC			6.94289	29.2929	10.5856		0.301205	FALSE	0.000299954	2.86942e-06	0.000254494	1.15572e-05	0.000309427	1.11153e-05	0.000230772	3.01955e-06	-6.70784	-4.46077
1587	MLH1	chr3	37017455	37017455	SNV	C	A	37058955	-	AGG	ACCAGTTCAAAACTGTCCTG	GACAGTTTTGAACTG	15	ACCTGTGAACTCACCCCTCAG	21	ACCTGTGAACTCACCCCTCAGGACAGTTTTGAACTG	9	12	0.4	-0.1975		GTGTGAATGTACACCTGTGACCTCACCCCTCAGGACAGTTTTGAACTGGTTGCTT	55	GCTGGGTAGGCTCAGA	8	GGTCCATAGT	GCGAGAAAAGCCTTGTTTGACCAGTTCAAAACTGTCCTGGTTTGGAGACGTTGACTATCGTCTCGGTGCACCTGTGAACTCACCCCTCAGGACAGTTTTGAACTGCGCGGTTCTATCTAGTTACGCGTTAAACCAACTAGAATTTTTTTGAGTGTGTGAATGTACACCTGTGACCTCACCCCTCAGGACAGTTTTGAACTGGTTGCTTGCTGGGTAGGCTCAGAGGTCCATAGTGGTAAGCTC	TGTGACCTCAC	TGTGAaCTCAC	GTGTGAATGTACACCTGTGAaCTCACCCCTCAGGACAGTTTTGAACTGGTTGCTT	INTRONIC			16.1507	35.5624	12.6092	40.1891	0.276625	FALSE	0.000498917	5.73885e-06	0.000458892	1.54096e-05	0.000783627	5.55766e-06	0.000987565	6.03909e-06	-6.4419	-4.89626
1588	MLH1	chr3	37017455	37017455	SNV	C	G	37058953	-	GGG	CAGTTCAAAACTGTCCTGAG	AGGACAGTT	9	ACACCTGTGAGCTCACCCCTC	21	ACACCTGTGAGCTCACCCCTCAGGACAGTT	11	10	0.444444	0.1257		TTGTGTGAATGTACACCTGTGACCTCACCCCTCAGGACAGTTTTGAACTGGTTGC	55	GCGAGAATCTCCCTGA	8	GGTCCATAGT	GCGAGAAAAGCCTTGTTTGCAGTTCAAAACTGTCCTGAGGTTTGGAGACGTTGACTATCGTCTCGGTGCACACCTGTGAGCTCACCCCTCAGGACAGTTCGCGGTTCTATCTAGTTACGCGTTAAACCAACTAGAATTTTTTTGAGTCAGATCTTGTGTGAATGTACACCTGTGACCTCACCCCTCAGGACAGTTTTGAACTGGTTGCGCGAGAATCTCCCTGAGGTCCATAGTGGTAAGCTC	TGTGACCTCAC	TGTGAgCTCAC	TTGTGTGAATGTACACCTGTGAgCTCACCCCTCAGGACAGTTTTGAACTGGTTGC	INTRONIC			78.1014	74.3085	76.2594	80.8577	0	FALSE	0.00119847	5.73885e-06	0.000989064	6.16383e-05	0.000915793	4.44612e-05	0.00121805	3.01955e-06	-7.70622	-4.00417
1588	MLH1	chr3	37017455	37017455	SNV	C	G	37058953	-	GGG	CAGTTCAAAACTGTCCTGAG	AGGACAGTT	9	TACACCTGTGAGCTCACCCCTC	22	TACACCTGTGAGCTCACCCCTCAGGACAGTT	12	10	0.444444	0.1257		TTGTGTGAATGTACACCTGTGACCTCACCCCTCAGGACAGTTTTGAACTGGTTGC	55	TTCGAAGTCTGCTTGC	8	GGTCCATAGT	GCGAGAAAAGCCTTGTTTGCAGTTCAAAACTGTCCTGAGGTTTGGAGACGTTGACTATCGTCTCGGTGCTACACCTGTGAGCTCACCCCTCAGGACAGTTCGCGGTTCTATCTAGTTACGCGTTAAACCAACTAGAATTTTTTTGAGTCAGATTTGTGTGAATGTACACCTGTGACCTCACCCCTCAGGACAGTTTTGAACTGGTTGCTTCGAAGTCTGCTTGCGGTCCATAGTGGTAAGCTC	TGTGACCTCAC	TGTGAgCTCAC	TTGTGTGAATGTACACCTGTGAgCTCACCCCTCAGGACAGTTTTGAACTGGTTGC	INTRONIC			69.8683	60	66.2747	63.9985	0.157729	FALSE	0.000611652	5.73885e-06	0.000681896	4.62287e-05	0.000838089	5.55766e-06	0.000776632	9.05864e-06	-6.73581	-3.88269
1588	MLH1	chr3	37017455	37017455	SNV	C	G	37058954	-	GGG	CCAGTTCAAAACTGTCCTGA	GGACAGTTT	9	ACACCTGTGAGCTCACCCCTCA	22	ACACCTGTGAGCTCACCCCTCAGGACAGTTT	11	11	0.444444	-0.3888		TGTGTGAATGTACACCTGTGACCTCACCCCTCAGGACAGTTTTGAACTGGTTGCT	55	CCTTTCTTCTCTAAGG	8	GGTCCATAGT	GCGAGAAAAGCCTTGTTTGCCAGTTCAAAACTGTCCTGAGTTTGGAGACGTTGACTATCGTCTCGGTGCACACCTGTGAGCTCACCCCTCAGGACAGTTTCGCGGTTCTATCTAGTTACGCGTTAAACCAACTAGAATTTTTTTGAGTCAGATTGTGTGAATGTACACCTGTGACCTCACCCCTCAGGACAGTTTTGAACTGGTTGCTCCTTTCTTCTCTAAGGGGTCCATAGTGGTAAGCTC	TGTGACCTCAC	TGTGAgCTCAC	TGTGTGAATGTACACCTGTGAgCTCACCCCTCAGGACAGTTTTGAACTGGTTGCT	INTRONIC			72.6507	78.5784	69.7674	82.5163	0.171674	FALSE	0.00103575	1.14777e-05	0.00105891	1.9262e-05	0.00106912	1.6673e-05	0.00120842	3.01955e-06	-6.4957	-5.78069
1588	MLH1	chr3	37017455	37017455	SNV	C	G	37058954	-	GGG	CCAGTTCAAAACTGTCCTGA	GGACAGTTT	9	TACACCTGTGAGCTCACCCCTCA	23	TACACCTGTGAGCTCACCCCTCAGGACAGTTT	12	11	0.444444	-0.3888		TGTGTGAATGTACACCTGTGACCTCACCCCTCAGGACAGTTTTGAACTGGTTGCT	55	GTGCAGCTCGCAAGCC	8	GGTCCATAGT	GCGAGAAAAGCCTTGTTTGCCAGTTCAAAACTGTCCTGAGTTTGGAGACGTTGACTATCGTCTCGGTGCTACACCTGTGAGCTCACCCCTCAGGACAGTTTCGCGGTTCTATCTAGTTACGCGTTAAACCAACTAGAATTTTTTTGAGTCAGATGTGTGAATGTACACCTGTGACCTCACCCCTCAGGACAGTTTTGAACTGGTTGCTGTGCAGCTCGCAAGCCGGTCCATAGTGGTAAGCTC	TGTGACCTCAC	TGTGAgCTCAC	TGTGTGAATGTACACCTGTGAgCTCACCCCTCAGGACAGTTTTGAACTGGTTGCT	INTRONIC			75.7336	79.196	69.8495	79.8208	0.164384	FALSE	0.00118942	1.14777e-05	0.00138841	3.46715e-05	0.00103582	5.00189e-05	0.00100945	2.56661e-05	-6.69528	-5.32354
1588	MLH1	chr3	37017455	37017455	SNV	C	G	37058955	-	AGG	ACCAGTTCAAAACTGTCCTG	GACAGTTTTGAACTG	15	TACACCTGTGAGCTCACCCCTCAG	24	TACACCTGTGAGCTCACCCCTCAGGACAGTTTTGAACTG	12	12	0.4	-0.1975		GTGTGAATGTACACCTGTGACCTCACCCCTCAGGACAGTTTTGAACTGGTTGCTT	55	CTAGTGAGTTTGACAC	8	GGTCCATAGT	GCGAGAAAAGCCTTGTTTGACCAGTTCAAAACTGTCCTGGTTTGGAGACGTTGACTATCGTCTCGGTGCTACACCTGTGAGCTCACCCCTCAGGACAGTTTTGAACTGCGCGGTTCTATCTAGTTACGCGTTAAACCAACTAGAATTTTTTTGGTGTGAATGTACACCTGTGACCTCACCCCTCAGGACAGTTTTGAACTGGTTGCTTCTAGTGAGTTTGACACGGTCCATAGTGGTAAGCTC	TGTGACCTCAC	TGTGAgCTCAC	GTGTGAATGTACACCTGTGAgCTCACCCCTCAGGACAGTTTTGAACTGGTTGCTT	INTRONIC			86.4625	91.7051	84.8448	95.2628	0.168634	FALSE	0.000339881	1.14777e-05	0.000470629	1.15572e-05	0.000527274	2.77883e-05	0.000449875	4.52932e-06	-4.88812	-5.34773
1588	MLH1	chr3	37017455	37017455	SNV	C	G	37058955	-	AGG	ACCAGTTCAAAACTGTCCTG	GACAGTTTTGAACTG	15	ACCTGTGAGCTCACCCCTCAG	21	ACCTGTGAGCTCACCCCTCAGGACAGTTTTGAACTG	9	12	0.4	-0.1975		GTGTGAATGTACACCTGTGACCTCACCCCTCAGGACAGTTTTGAACTGGTTGCTT	55	AACCATGGTACGACCC	8	GGTCCATAGT	GCGAGAAAAGCCTTGTTTGACCAGTTCAAAACTGTCCTGGTTTGGAGACGTTGACTATCGTCTCGGTGCACCTGTGAGCTCACCCCTCAGGACAGTTTTGAACTGCGCGGTTCTATCTAGTTACGCGTTAAACCAACTAGAATTTTTTTGAGTGTGTGAATGTACACCTGTGACCTCACCCCTCAGGACAGTTTTGAACTGGTTGCTTAACCATGGTACGACCCGGTCCATAGTGGTAAGCTC	TGTGACCTCAC	TGTGAgCTCAC	GTGTGAATGTACACCTGTGAgCTCACCCCTCAGGACAGTTTTGAACTGGTTGCTT	INTRONIC			93.711	92.9491	82.7817	92.171	0	FALSE	0.000645875	5.73885e-06	0.000813294	1.54096e-05	0.000566126	1.11153e-05	0.00060771	7.54887e-06	-6.81435	-5.72188
1589	MLH1	chr3	37017455	37017455	SNV	C	T	37058953	-	GGG	CAGTTCAAAACTGTCCTGAG	AGGACAGTT	9	ACACCTGTGATCTCACCCCTC	21	ACACCTGTGATCTCACCCCTCAGGACAGTT	11	10	0.444444	0.1257		TTGTGTGAATGTACACCTGTGACCTCACCCCTCAGGACAGTTTTGAACTGGTTGC	55	ACTTACTCAAGGGTCA	8	GGTCCATAGT	GCGAGAAAAGCCTTGTTTGCAGTTCAAAACTGTCCTGAGGTTTGGAGACGTTGACTATCGTCTCGGTGCACACCTGTGATCTCACCCCTCAGGACAGTTCGCGGTTCTATCTAGTTACGCGTTAAACCAACTAGAATTTTTTTGAGTCAGATCTTGTGTGAATGTACACCTGTGACCTCACCCCTCAGGACAGTTTTGAACTGGTTGCACTTACTCAAGGGTCAGGTCCATAGTGGTAAGCTC	TGTGACCTCAC	TGTGAtCTCAC	TTGTGTGAATGTACACCTGTGAtCTCACCCCTCAGGACAGTTTTGAACTGGTTGC	INTRONIC			11.0749		5.15312		1.5748	FALSE	0.000824371	4.01719e-05	0.000972461	1.9262e-05	0.000784321	5.55766e-06	0.000895081	6.03909e-06	-4.35903	-5.65781
1589	MLH1	chr3	37017455	37017455	SNV	C	T	37058953	-	GGG	CAGTTCAAAACTGTCCTGAG	AGGACAGTT	9	TACACCTGTGATCTCACCCCTC	22	TACACCTGTGATCTCACCCCTCAGGACAGTT	12	10	0.444444	0.1257		TTGTGTGAATGTACACCTGTGACCTCACCCCTCAGGACAGTTTTGAACTGGTTGC	55	GCAAACTCACTAAGTC	8	GGTCCATAGT	GCGAGAAAAGCCTTGTTTGCAGTTCAAAACTGTCCTGAGGTTTGGAGACGTTGACTATCGTCTCGGTGCTACACCTGTGATCTCACCCCTCAGGACAGTTCGCGGTTCTATCTAGTTACGCGTTAAACCAACTAGAATTTTTTTGAGTCAGATTTGTGTGAATGTACACCTGTGACCTCACCCCTCAGGACAGTTTTGAACTGGTTGCGCAAACTCACTAAGTCGGTCCATAGTGGTAAGCTC	TGTGACCTCAC	TGTGAtCTCAC	TTGTGTGAATGTACACCTGTGAtCTCACCCCTCAGGACAGTTTTGAACTGGTTGC	INTRONIC							0	FALSE	0.000687814	1.43471e-05	0.000884862	3.08191e-05	0.000865493	3.33459e-05	0.00120696	1.96271e-05
1589	MLH1	chr3	37017455	37017455	SNV	C	T	37058954	-	GGG	CCAGTTCAAAACTGTCCTGA	GGACAGTTT	9	ACACCTGTGATCTCACCCCTCA	22	ACACCTGTGATCTCACCCCTCAGGACAGTTT	11	11	0.444444	-0.3888		TGTGTGAATGTACACCTGTGACCTCACCCCTCAGGACAGTTTTGAACTGGTTGCT	55	ATTTCTGTCTCATTCA	8	GGTCCATAGT	GCGAGAAAAGCCTTGTTTGCCAGTTCAAAACTGTCCTGAGTTTGGAGACGTTGACTATCGTCTCGGTGCACACCTGTGATCTCACCCCTCAGGACAGTTTCGCGGTTCTATCTAGTTACGCGTTAAACCAACTAGAATTTTTTTGAGTCAGATTGTGTGAATGTACACCTGTGACCTCACCCCTCAGGACAGTTTTGAACTGGTTGCTATTTCTGTCTCATTCAGGTCCATAGTGGTAAGCTC	TGTGACCTCAC	TGTGAtCTCAC	TGTGTGAATGTACACCTGTGAtCTCACCCCTCAGGACAGTTTTGAACTGGTTGCT	INTRONIC			5.21936		5.88084		0.828157	FALSE	0.000887448	5.16496e-05	0.00111016	0.0216851	0.000994537	0.000100038	0.00112615	2.56661e-05	-4.10283	4.28787
1589	MLH1	chr3	37017455	37017455	SNV	C	T	37058954	-	GGG	CCAGTTCAAAACTGTCCTGA	GGACAGTTT	9	TACACCTGTGATCTCACCCCTCA	23	TACACCTGTGATCTCACCCCTCAGGACAGTTT	12	11	0.444444	-0.3888		TGTGTGAATGTACACCTGTGACCTCACCCCTCAGGACAGTTTTGAACTGGTTGCT	55	TTCGGTCGTGGACGAT	8	GGTCCATAGT	GCGAGAAAAGCCTTGTTTGCCAGTTCAAAACTGTCCTGAGTTTGGAGACGTTGACTATCGTCTCGGTGCTACACCTGTGATCTCACCCCTCAGGACAGTTTCGCGGTTCTATCTAGTTACGCGTTAAACCAACTAGAATTTTTTTGAGTCAGATGTGTGAATGTACACCTGTGACCTCACCCCTCAGGACAGTTTTGAACTGGTTGCTTTCGGTCGTGGACGATGGTCCATAGTGGTAAGCTC	TGTGACCTCAC	TGTGAtCTCAC	TGTGTGAATGTACACCTGTGAtCTCACCCCTCAGGACAGTTTTGAACTGGTTGCT	INTRONIC							0	FALSE	0.00137362	0.000212337	0.00123497	2.31144e-05	0.00155823	1.6673e-05	0.00141556	6.03909e-06
1589	MLH1	chr3	37017455	37017455	SNV	C	T	37058955	-	AGG	ACCAGTTCAAAACTGTCCTG	GACAGTTTTGAACTG	15	TACACCTGTGATCTCACCCCTCAG	24	TACACCTGTGATCTCACCCCTCAGGACAGTTTTGAACTG	12	12	0.4	-0.1975		GTGTGAATGTACACCTGTGACCTCACCCCTCAGGACAGTTTTGAACTGGTTGCTT	55	CAGCGACCAATGAATG	8	GGTCCATAGT	GCGAGAAAAGCCTTGTTTGACCAGTTCAAAACTGTCCTGGTTTGGAGACGTTGACTATCGTCTCGGTGCTACACCTGTGATCTCACCCCTCAGGACAGTTTTGAACTGCGCGGTTCTATCTAGTTACGCGTTAAACCAACTAGAATTTTTTTGGTGTGAATGTACACCTGTGACCTCACCCCTCAGGACAGTTTTGAACTGGTTGCTTCAGCGACCAATGAATGGGTCCATAGTGGTAAGCTC	TGTGACCTCAC	TGTGAtCTCAC	GTGTGAATGTACACCTGTGAtCTCACCCCTCAGGACAGTTTTGAACTGGTTGCTT	INTRONIC			13.1783	30.006	15.0043	34.8075	0	FALSE	0.000606283	2.86942e-06	0.000660426	7.70478e-06	0.000577227	1.11153e-05	0.000561031	1.05684e-05	-7.72309	-6.4215
1589	MLH1	chr3	37017455	37017455	SNV	C	T	37058955	-	AGG	ACCAGTTCAAAACTGTCCTG	GACAGTTTTGAACTG	15	ACCTGTGATCTCACCCCTCAG	21	ACCTGTGATCTCACCCCTCAGGACAGTTTTGAACTG	9	12	0.4	-0.1975		GTGTGAATGTACACCTGTGACCTCACCCCTCAGGACAGTTTTGAACTGGTTGCTT	55	CTAGAGTGTAGCTGCC	8	GGTCCATAGT	GCGAGAAAAGCCTTGTTTGACCAGTTCAAAACTGTCCTGGTTTGGAGACGTTGACTATCGTCTCGGTGCACCTGTGATCTCACCCCTCAGGACAGTTTTGAACTGCGCGGTTCTATCTAGTTACGCGTTAAACCAACTAGAATTTTTTTGAGTGTGTGAATGTACACCTGTGACCTCACCCCTCAGGACAGTTTTGAACTGGTTGCTTCTAGAGTGTAGCTGCCGGTCCATAGTGGTAAGCTC	TGTGACCTCAC	TGTGAtCTCAC	GTGTGAATGTACACCTGTGAtCTCACCCCTCAGGACAGTTTTGAACTGGTTGCTT	INTRONIC			11.6556	33.4339	9.36288	33.3032	0	FALSE	0.000760287	1.14777e-05	0.000517004	7.70478e-06	0.000575145	2.22306e-05	0.000645054	6.03909e-06	-6.04964	-6.06828
1590	MLH1	chr3	37017456	37017456	SNV	C	A	37058953	-	GGG	CAGTTCAAAACTGTCCTGAG	AGGACAGTT	9	ACCTGTGACATCACCCCTC	19	ACCTGTGACATCACCCCTCAGGACAGTT	10	9	0.444444	0.1257		TTGTGTGAATGTACACCTGTGACCTCACCCCTCAGGACAGTTTTGAACTGGTTGC	55	CCAATCCCATCTCCCA	8	GGTCCATAGT	GCGAGAAAAGCCTTGTTTGCAGTTCAAAACTGTCCTGAGGTTTGGAGACGTTGACTATCGTCTCGGTGCACCTGTGACATCACCCCTCAGGACAGTTCGCGGTTCTATCTAGTTACGCGTTAAACCAACTAGAATTTTTTTGAGTCAGATCTGTTGTGTGAATGTACACCTGTGACCTCACCCCTCAGGACAGTTTTGAACTGGTTGCCCAATCCCATCTCCCAGGTCCATAGTGGTAAGCTC	GTGACCTCACC	GTGACaTCACC	TTGTGTGAATGTACACCTGTGACaTCACCCCTCAGGACAGTTTTGAACTGGTTGC	INTRONIC							0.277778	FALSE	0.000432149	5.73885e-06	0.000505554	1.15572e-05	0.000431879	1.11153e-05	0.000311586	1.50977e-06
1590	MLH1	chr3	37017456	37017456	SNV	C	A	37058953	-	GGG	CAGTTCAAAACTGTCCTGAG	AGGACAGTT	9	ACACCTGTGACATCACCCCTC	21	ACACCTGTGACATCACCCCTCAGGACAGTT	12	9	0.444444	0.1257		TTGTGTGAATGTACACCTGTGACCTCACCCCTCAGGACAGTTTTGAACTGGTTGC	55	CGGCTAGCACATCCAA	8	GGTCCATAGT	GCGAGAAAAGCCTTGTTTGCAGTTCAAAACTGTCCTGAGGTTTGGAGACGTTGACTATCGTCTCGGTGCACACCTGTGACATCACCCCTCAGGACAGTTCGCGGTTCTATCTAGTTACGCGTTAAACCAACTAGAATTTTTTTGAGTCAGATCTTGTGTGAATGTACACCTGTGACCTCACCCCTCAGGACAGTTTTGAACTGGTTGCCGGCTAGCACATCCAAGGTCCATAGTGGTAAGCTC	GTGACCTCACC	GTGACaTCACC	TTGTGTGAATGTACACCTGTGACaTCACCCCTCAGGACAGTTTTGAACTGGTTGC	INTRONIC							0.228571	FALSE	0.00097871	8.60827e-06	0.0011843	3.08191e-05	0.000987946	5.55766e-06	0.000952556	6.03909e-06
1590	MLH1	chr3	37017456	37017456	SNV	C	A	37058954	-	GGG	CCAGTTCAAAACTGTCCTGA	GGACAGTTT	9	ACCTGTGACATCACCCCTCA	20	ACCTGTGACATCACCCCTCAGGACAGTTT	10	10	0.444444	-0.3888		TGTGTGAATGTACACCTGTGACCTCACCCCTCAGGACAGTTTTGAACTGGTTGCT	55	TAAGAGAGTCGCTTTC	8	GGTCCATAGT	GCGAGAAAAGCCTTGTTTGCCAGTTCAAAACTGTCCTGAGTTTGGAGACGTTGACTATCGTCTCGGTGCACCTGTGACATCACCCCTCAGGACAGTTTCGCGGTTCTATCTAGTTACGCGTTAAACCAACTAGAATTTTTTTGAGTCAGATCTTGTGTGAATGTACACCTGTGACCTCACCCCTCAGGACAGTTTTGAACTGGTTGCTTAAGAGAGTCGCTTTCGGTCCATAGTGGTAAGCTC	GTGACCTCACC	GTGACaTCACC	TGTGTGAATGTACACCTGTGACaTCACCCCTCAGGACAGTTTTGAACTGGTTGCT	INTRONIC							0.195695	FALSE	0.000637822	8.60827e-06	0.00054191	0.00123662	0.000552944	2.77883e-05	0.000660225	6.03909e-06
1590	MLH1	chr3	37017456	37017456	SNV	C	A	37058954	-	GGG	CCAGTTCAAAACTGTCCTGA	GGACAGTTT	9	ACACCTGTGACATCACCCCTCA	22	ACACCTGTGACATCACCCCTCAGGACAGTTT	12	10	0.444444	-0.3888		TGTGTGAATGTACACCTGTGACCTCACCCCTCAGGACAGTTTTGAACTGGTTGCT	55	ATTACTCAGGAGTCTG	8	GGTCCATAGT	GCGAGAAAAGCCTTGTTTGCCAGTTCAAAACTGTCCTGAGTTTGGAGACGTTGACTATCGTCTCGGTGCACACCTGTGACATCACCCCTCAGGACAGTTTCGCGGTTCTATCTAGTTACGCGTTAAACCAACTAGAATTTTTTTGAGTCAGATTGTGTGAATGTACACCTGTGACCTCACCCCTCAGGACAGTTTTGAACTGGTTGCTATTACTCAGGAGTCTGGGTCCATAGTGGTAAGCTC	GTGACCTCACC	GTGACaTCACC	TGTGTGAATGTACACCTGTGACaTCACCCCTCAGGACAGTTTTGAACTGGTTGCT	INTRONIC							0	FALSE	0.00130215	5.73885e-06	0.00125215	0.000104015	0.00102298	0.00208968	0.00104562	3.01955e-05
1590	MLH1	chr3	37017456	37017456	SNV	C	A	37058955	-	AGG	ACCAGTTCAAAACTGTCCTG	GACAGTTTTGAACTG	15	ACCTGTGACATCACCCCTCAG	21	ACCTGTGACATCACCCCTCAGGACAGTTTTGAACTG	10	11	0.4	-0.1975		GTGTGAATGTACACCTGTGACCTCACCCCTCAGGACAGTTTTGAACTGGTTGCTT	55	CGATGTACATGTCCTC	8	GGTCCATAGT	GCGAGAAAAGCCTTGTTTGACCAGTTCAAAACTGTCCTGGTTTGGAGACGTTGACTATCGTCTCGGTGCACCTGTGACATCACCCCTCAGGACAGTTTTGAACTGCGCGGTTCTATCTAGTTACGCGTTAAACCAACTAGAATTTTTTTGAGTGTGTGAATGTACACCTGTGACCTCACCCCTCAGGACAGTTTTGAACTGGTTGCTTCGATGTACATGTCCTCGGTCCATAGTGGTAAGCTC	GTGACCTCACC	GTGACaTCACC	GTGTGAATGTACACCTGTGACaTCACCCCTCAGGACAGTTTTGAACTGGTTGCTT	INTRONIC			7.44596	31.2729	7.14758	31.8321	0.212314	FALSE	0.000838463	5.73885e-06	0.000865396	1.54096e-05	0.000853352	3.89036e-05	0.000570366	6.03909e-06	-7.19084	-5.81146
1590	MLH1	chr3	37017456	37017456	SNV	C	A	37058955	-	AGG	ACCAGTTCAAAACTGTCCTG	GACAGTTTTGAACTG	15	ACACCTGTGACATCACCCCTCAG	23	ACACCTGTGACATCACCCCTCAGGACAGTTTTGAACTG	12	11	0.4	-0.1975		GTGTGAATGTACACCTGTGACCTCACCCCTCAGGACAGTTTTGAACTGGTTGCTT	55	CGATGGCCACCAGGCT	8	GGTCCATAGT	GCGAGAAAAGCCTTGTTTGACCAGTTCAAAACTGTCCTGGTTTGGAGACGTTGACTATCGTCTCGGTGCACACCTGTGACATCACCCCTCAGGACAGTTTTGAACTGCGCGGTTCTATCTAGTTACGCGTTAAACCAACTAGAATTTTTTTGAGTGTGAATGTACACCTGTGACCTCACCCCTCAGGACAGTTTTGAACTGGTTGCTTCGATGGCCACCAGGCTGGTCCATAGTGGTAAGCTC	GTGACCTCACC	GTGACaTCACC	GTGTGAATGTACACCTGTGACaTCACCCCTCAGGACAGTTTTGAACTGGTTGCTT	INTRONIC			17.4565	30.9539	17.875	37.1134	0.141443	FALSE	0.000694189	2.86942e-06	0.000687335	7.70478e-06	0.000534906	3.89036e-05	0.000594581	7.54887e-06	-7.91842	-6.47912
1591	MLH1	chr3	37017456	37017456	SNV	C	G	37058953	-	GGG	CAGTTCAAAACTGTCCTGAG	AGGACAGTT	9	ACCTGTGACGTCACCCCTC	19	ACCTGTGACGTCACCCCTCAGGACAGTT	10	9	0.444444	0.1257		TTGTGTGAATGTACACCTGTGACCTCACCCCTCAGGACAGTTTTGAACTGGTTGC	55	AACACGTCACATCTTT	8	GGTCCATAGT	GCGAGAAAAGCCTTGTTTGCAGTTCAAAACTGTCCTGAGGTTTGGAGACGTTGACTATCGTCTCGGTGCACCTGTGACGTCACCCCTCAGGACAGTTCGCGGTTCTATCTAGTTACGCGTTAAACCAACTAGAATTTTTTTGAGTCAGATCTGTTGTGTGAATGTACACCTGTGACCTCACCCCTCAGGACAGTTTTGAACTGGTTGCAACACGTCACATCTTTGGTCCATAGTGGTAAGCTC	GTGACCTCACC	GTGACgTCACC	TTGTGTGAATGTACACCTGTGACgTCACCCCTCAGGACAGTTTTGAACTGGTTGC	INTRONIC			49.9308	60.1496	49.9076	62.3009	0	FALSE	0.000727406	5.73885e-06	0.000774648	1.54096e-05	0.00102055	1.11153e-05	0.000824479	4.37834e-05	-6.98586	-5.65164
1591	MLH1	chr3	37017456	37017456	SNV	C	G	37058953	-	GGG	CAGTTCAAAACTGTCCTGAG	AGGACAGTT	9	ACACCTGTGACGTCACCCCTC	21	ACACCTGTGACGTCACCCCTCAGGACAGTT	12	9	0.444444	0.1257		TTGTGTGAATGTACACCTGTGACCTCACCCCTCAGGACAGTTTTGAACTGGTTGC	55	ACACCAATCCCGGATG	8	GGTCCATAGT	GCGAGAAAAGCCTTGTTTGCAGTTCAAAACTGTCCTGAGGTTTGGAGACGTTGACTATCGTCTCGGTGCACACCTGTGACGTCACCCCTCAGGACAGTTCGCGGTTCTATCTAGTTACGCGTTAAACCAACTAGAATTTTTTTGAGTCAGATCTTGTGTGAATGTACACCTGTGACCTCACCCCTCAGGACAGTTTTGAACTGGTTGCACACCAATCCCGGATGGGTCCATAGTGGTAAGCTC	GTGACCTCACC	GTGACgTCACC	TTGTGTGAATGTACACCTGTGACgTCACCCCTCAGGACAGTTTTGAACTGGTTGC	INTRONIC			69.6203	66.7709	63.2124	76.9171	0.0963391	FALSE	0.000795516	1.72165e-05	0.00105004	0.000346715	0.000777036	0.000455728	0.00111885	4.52932e-06	-5.53002	-1.59862
1591	MLH1	chr3	37017456	37017456	SNV	C	G	37058954	-	GGG	CCAGTTCAAAACTGTCCTGA	GGACAGTTT	9	ACCTGTGACGTCACCCCTCA	20	ACCTGTGACGTCACCCCTCAGGACAGTTT	10	10	0.444444	-0.3888		TGTGTGAATGTACACCTGTGACCTCACCCCTCAGGACAGTTTTGAACTGGTTGCT	55	TTTGCGCAGAGAACAG	8	GGTCCATAGT	GCGAGAAAAGCCTTGTTTGCCAGTTCAAAACTGTCCTGAGTTTGGAGACGTTGACTATCGTCTCGGTGCACCTGTGACGTCACCCCTCAGGACAGTTTCGCGGTTCTATCTAGTTACGCGTTAAACCAACTAGAATTTTTTTGAGTCAGATCTTGTGTGAATGTACACCTGTGACCTCACCCCTCAGGACAGTTTTGAACTGGTTGCTTTTGCGCAGAGAACAGGGTCCATAGTGGTAAGCTC	GTGACCTCACC	GTGACgTCACC	TGTGTGAATGTACACCTGTGACgTCACCCCTCAGGACAGTTTTGAACTGGTTGCT	INTRONIC			53.6288	55.9006	54.5344	61.0494	0.176523	FALSE	0.00104514	0.00261691	0.00117457	6.16383e-05	0.00100564	5.00189e-05	0.00105117	2.41564e-05	1.32417	-4.25216
1591	MLH1	chr3	37017456	37017456	SNV	C	G	37058954	-	GGG	CCAGTTCAAAACTGTCCTGA	GGACAGTTT	9	ACACCTGTGACGTCACCCCTCA	22	ACACCTGTGACGTCACCCCTCAGGACAGTTT	12	10	0.444444	-0.3888		TGTGTGAATGTACACCTGTGACCTCACCCCTCAGGACAGTTTTGAACTGGTTGCT	55	CTGTTTAGTTGCGTTA	8	GGTCCATAGT	GCGAGAAAAGCCTTGTTTGCCAGTTCAAAACTGTCCTGAGTTTGGAGACGTTGACTATCGTCTCGGTGCACACCTGTGACGTCACCCCTCAGGACAGTTTCGCGGTTCTATCTAGTTACGCGTTAAACCAACTAGAATTTTTTTGAGTCAGATTGTGTGAATGTACACCTGTGACCTCACCCCTCAGGACAGTTTTGAACTGGTTGCTCTGTTTAGTTGCGTTAGGTCCATAGTGGTAAGCTC	GTGACCTCACC	GTGACgTCACC	TGTGTGAATGTACACCTGTGACgTCACCCCTCAGGACAGTTTTGAACTGGTTGCT	INTRONIC			40.2928	56.275	36.0219	56.0656	1.57343	FALSE	0.000527436	3.73025e-05	0.0004191	6.54907e-05	0.000434308	0.0328124	0.000445207	2.86857e-05	-3.82165	-2.67793
1591	MLH1	chr3	37017456	37017456	SNV	C	G	37058955	-	AGG	ACCAGTTCAAAACTGTCCTG	GACAGTTTTGAACTG	15	ACCTGTGACGTCACCCCTCAG	21	ACCTGTGACGTCACCCCTCAGGACAGTTTTGAACTG	10	11	0.4	-0.1975		GTGTGAATGTACACCTGTGACCTCACCCCTCAGGACAGTTTTGAACTGGTTGCTT	55	CGGTTAAAGAGATGAG	8	GGTCCATAGT	GCGAGAAAAGCCTTGTTTGACCAGTTCAAAACTGTCCTGGTTTGGAGACGTTGACTATCGTCTCGGTGCACCTGTGACGTCACCCCTCAGGACAGTTTTGAACTGCGCGGTTCTATCTAGTTACGCGTTAAACCAACTAGAATTTTTTTGAGTGTGTGAATGTACACCTGTGACCTCACCCCTCAGGACAGTTTTGAACTGGTTGCTTCGGTTAAAGAGATGAGGGTCCATAGTGGTAAGCTC	GTGACCTCACC	GTGACgTCACC	GTGTGAATGTACACCTGTGACgTCACCCCTCAGGACAGTTTTGAACTGGTTGCTT	INTRONIC			79.3466	85.8364	76.0659	69.383	0	FALSE	0.000287876	5.73885e-06	0.000295717	3.85239e-06	0.000284451	5.55766e-06	0.000250903	3.01955e-06	-5.64854	-6.26232
1591	MLH1	chr3	37017456	37017456	SNV	C	G	37058955	-	AGG	ACCAGTTCAAAACTGTCCTG	GACAGTTTTGAACTG	15	ACACCTGTGACGTCACCCCTCAG	23	ACACCTGTGACGTCACCCCTCAGGACAGTTTTGAACTG	12	11	0.4	-0.1975		GTGTGAATGTACACCTGTGACCTCACCCCTCAGGACAGTTTTGAACTGGTTGCTT	55	GTAACTGAGAGCCTAG	8	GGTCCATAGT	GCGAGAAAAGCCTTGTTTGACCAGTTCAAAACTGTCCTGGTTTGGAGACGTTGACTATCGTCTCGGTGCACACCTGTGACGTCACCCCTCAGGACAGTTTTGAACTGCGCGGTTCTATCTAGTTACGCGTTAAACCAACTAGAATTTTTTTGAGTGTGAATGTACACCTGTGACCTCACCCCTCAGGACAGTTTTGAACTGGTTGCTTGTAACTGAGAGCCTAGGGTCCATAGTGGTAAGCTC	GTGACCTCACC	GTGACgTCACC	GTGTGAATGTACACCTGTGACgTCACCCCTCAGGACAGTTTTGAACTGGTTGCTT	INTRONIC			84.3201	88.7797	84.6012	90.4745	0.565771	FALSE	0.000725728	5.16496e-05	0.000779228	1.15572e-05	0.000671234	1.6673e-05	0.000842567	4.52932e-06	-3.8126	-6.07519
1592	MLH1	chr3	37017456	37017456	SNV	C	T	37058953	-	GGG	CAGTTCAAAACTGTCCTGAG	AGGACAGTT	9	ACCTGTGACTTCACCCCTC	19	ACCTGTGACTTCACCCCTCAGGACAGTT	10	9	0.444444	0.1257		TTGTGTGAATGTACACCTGTGACCTCACCCCTCAGGACAGTTTTGAACTGGTTGC	55	AAGCCGCTCTCTAGGA	8	GGTCCATAGT	GCGAGAAAAGCCTTGTTTGCAGTTCAAAACTGTCCTGAGGTTTGGAGACGTTGACTATCGTCTCGGTGCACCTGTGACTTCACCCCTCAGGACAGTTCGCGGTTCTATCTAGTTACGCGTTAAACCAACTAGAATTTTTTTGAGTCAGATCTGTTGTGTGAATGTACACCTGTGACCTCACCCCTCAGGACAGTTTTGAACTGGTTGCAAGCCGCTCTCTAGGAGGTCCATAGTGGTAAGCTC	GTGACCTCACC	GTGACtTCACC	TTGTGTGAATGTACACCTGTGACtTCACCCCTCAGGACAGTTTTGAACTGGTTGC	INTRONIC			5.23031				0	FALSE	0.00155916	0.00215494	0.0014345	3.46715e-05	0.00150377	0.000728053	0.00141556	3.47248e-05	0.466879
1592	MLH1	chr3	37017456	37017456	SNV	C	T	37058953	-	GGG	CAGTTCAAAACTGTCCTGAG	AGGACAGTT	9	ACACCTGTGACTTCACCCCTC	21	ACACCTGTGACTTCACCCCTCAGGACAGTT	12	9	0.444444	0.1257		TTGTGTGAATGTACACCTGTGACCTCACCCCTCAGGACAGTTTTGAACTGGTTGC	55	ACCTTTACATCACGAT	8	GGTCCATAGT	GCGAGAAAAGCCTTGTTTGCAGTTCAAAACTGTCCTGAGGTTTGGAGACGTTGACTATCGTCTCGGTGCACACCTGTGACTTCACCCCTCAGGACAGTTCGCGGTTCTATCTAGTTACGCGTTAAACCAACTAGAATTTTTTTGAGTCAGATCTTGTGTGAATGTACACCTGTGACCTCACCCCTCAGGACAGTTTTGAACTGGTTGCACCTTTACATCACGATGGTCCATAGTGGTAAGCTC	GTGACCTCACC	GTGACtTCACC	TTGTGTGAATGTACACCTGTGACtTCACCCCTCAGGACAGTTTTGAACTGGTTGC	INTRONIC							0	FALSE	0.000299283	8.60827e-06	0.000379022	3.85239e-06	0.000475588	1.11153e-05	0.000329091	7.54887e-06
1592	MLH1	chr3	37017456	37017456	SNV	C	T	37058954	-	GGG	CCAGTTCAAAACTGTCCTGA	GGACAGTTT	9	ACCTGTGACTTCACCCCTCA	20	ACCTGTGACTTCACCCCTCAGGACAGTTT	10	10	0.444444	-0.3888		TGTGTGAATGTACACCTGTGACCTCACCCCTCAGGACAGTTTTGAACTGGTTGCT	55	TCTGAGAAGGCTATCT	8	GGTCCATAGT	GCGAGAAAAGCCTTGTTTGCCAGTTCAAAACTGTCCTGAGTTTGGAGACGTTGACTATCGTCTCGGTGCACCTGTGACTTCACCCCTCAGGACAGTTTCGCGGTTCTATCTAGTTACGCGTTAAACCAACTAGAATTTTTTTGAGTCAGATCTTGTGTGAATGTACACCTGTGACCTCACCCCTCAGGACAGTTTTGAACTGGTTGCTTCTGAGAAGGCTATCTGGTCCATAGTGGTAAGCTC	GTGACCTCACC	GTGACtTCACC	TGTGTGAATGTACACCTGTGACtTCACCCCTCAGGACAGTTTTGAACTGGTTGCT	INTRONIC			5.4007		5.1023		0.0761035	FALSE	0.00115586	2.86942e-06	0.00113363	7.70478e-06	0.000964704	0.000177845	0.000948763	6.03909e-06	-8.65399	-7.20098
1592	MLH1	chr3	37017456	37017456	SNV	C	T	37058954	-	GGG	CCAGTTCAAAACTGTCCTGA	GGACAGTTT	9	ACACCTGTGACTTCACCCCTCA	22	ACACCTGTGACTTCACCCCTCAGGACAGTTT	12	10	0.444444	-0.3888		TGTGTGAATGTACACCTGTGACCTCACCCCTCAGGACAGTTTTGAACTGGTTGCT	55	TGCCAAACACTTCGAA	8	GGTCCATAGT	GCGAGAAAAGCCTTGTTTGCCAGTTCAAAACTGTCCTGAGTTTGGAGACGTTGACTATCGTCTCGGTGCACACCTGTGACTTCACCCCTCAGGACAGTTTCGCGGTTCTATCTAGTTACGCGTTAAACCAACTAGAATTTTTTTGAGTCAGATTGTGTGAATGTACACCTGTGACCTCACCCCTCAGGACAGTTTTGAACTGGTTGCTTGCCAAACACTTCGAAGGTCCATAGTGGTAAGCTC	GTGACCTCACC	GTGACtTCACC	TGTGTGAATGTACACCTGTGACtTCACCCCTCAGGACAGTTTTGAACTGGTTGCT	INTRONIC			9.25738				0	FALSE	0.000989782	5.73885e-06	0.000782377	1.9262e-05	0.000890469	1.6673e-05	0.00107451	4.52932e-06	-7.43021
1592	MLH1	chr3	37017456	37017456	SNV	C	T	37058955	-	AGG	ACCAGTTCAAAACTGTCCTG	GACAGTTTTGAACTG	15	ACCTGTGACTTCACCCCTCAG	21	ACCTGTGACTTCACCCCTCAGGACAGTTTTGAACTG	10	11	0.4	-0.1975		GTGTGAATGTACACCTGTGACCTCACCCCTCAGGACAGTTTTGAACTGGTTGCTT	55	TTCTTAGAGCGATCCC	8	GGTCCATAGT	GCGAGAAAAGCCTTGTTTGACCAGTTCAAAACTGTCCTGGTTTGGAGACGTTGACTATCGTCTCGGTGCACCTGTGACTTCACCCCTCAGGACAGTTTTGAACTGCGCGGTTCTATCTAGTTACGCGTTAAACCAACTAGAATTTTTTTGAGTGTGTGAATGTACACCTGTGACCTCACCCCTCAGGACAGTTTTGAACTGGTTGCTTTTCTTAGAGCGATCCCGGTCCATAGTGGTAAGCTC	GTGACCTCACC	GTGACtTCACC	GTGTGAATGTACACCTGTGACtTCACCCCTCAGGACAGTTTTGAACTGGTTGCTT	INTRONIC			10.4867	35.7593	10.8363	44.7789	0	FALSE	0.00124813	1.43471e-05	0.00127362	1.15572e-05	0.001211	5.55766e-05	0.00109551	9.05864e-06	-6.44287	-6.784
1592	MLH1	chr3	37017456	37017456	SNV	C	T	37058955	-	AGG	ACCAGTTCAAAACTGTCCTG	GACAGTTTTGAACTG	15	ACACCTGTGACTTCACCCCTCAG	23	ACACCTGTGACTTCACCCCTCAGGACAGTTTTGAACTG	12	11	0.4	-0.1975		GTGTGAATGTACACCTGTGACCTCACCCCTCAGGACAGTTTTGAACTGGTTGCTT	55	GATGAAACAAAGTCAA	8	GGTCCATAGT	GCGAGAAAAGCCTTGTTTGACCAGTTCAAAACTGTCCTGGTTTGGAGACGTTGACTATCGTCTCGGTGCACACCTGTGACTTCACCCCTCAGGACAGTTTTGAACTGCGCGGTTCTATCTAGTTACGCGTTAAACCAACTAGAATTTTTTTGAGTGTGAATGTACACCTGTGACCTCACCCCTCAGGACAGTTTTGAACTGGTTGCTTGATGAAACAAAGTCAAGGTCCATAGTGGTAAGCTC	GTGACCTCACC	GTGACtTCACC	GTGTGAATGTACACCTGTGACtTCACCCCTCAGGACAGTTTTGAACTGGTTGCTT	INTRONIC			20.5793	41.0546	18.6084		0	FALSE	0.000220436	2.86942e-06	0.000177201	1.15572e-05	0.000184546	1.11153e-05	0.000119908	1.50977e-06	-6.26346	-3.93853
1593	MLH1	chr3	37017457	37017457	SNV	T	A	37058953	-	GGG	CAGTTCAAAACTGTCCTGAG	AGGACAGTT	9	TGTGACCACACCCCTC	16	TGTGACCACACCCCTCAGGACAGTT	8	8	0.444444	0.1257		TTGTGTGAATGTACACCTGTGACCTCACCCCTCAGGACAGTTTTGAACTGGTTGC	55	TACTCGCTCTTAGAGC	8	GGTCCATAGT	GCGAGAAAAGCCTTGTTTGCAGTTCAAAACTGTCCTGAGGTTTGGAGACGTTGACTATCGTCTCGGTGCTGTGACCACACCCCTCAGGACAGTTCGCGGTTCTATCTAGTTACGCGTTAAACCAACTAGAATTTTTTTGAGTCAGATCTGAATTTGTGTGAATGTACACCTGTGACCTCACCCCTCAGGACAGTTTTGAACTGGTTGCTACTCGCTCTTAGAGCGGTCCATAGTGGTAAGCTC	TGACCTCACCC	TGACCaCACCC	TTGTGTGAATGTACACCTGTGACCaCACCCCTCAGGACAGTTTTGAACTGGTTGC	INTRONIC			5.56622		7.5969		0.283889	FALSE	0.00122397	2.58248e-05	0.00110815	1.9262e-05	0.00121828	1.6673e-05	0.00113606	1.50977e-05	-5.56667	-5.84626
1593	MLH1	chr3	37017457	37017457	SNV	T	A	37058953	-	GGG	CAGTTCAAAACTGTCCTGAG	AGGACAGTT	9	ACCTGTGACCACACCCCTC	19	ACCTGTGACCACACCCCTCAGGACAGTT	11	8	0.444444	0.1257		TTGTGTGAATGTACACCTGTGACCTCACCCCTCAGGACAGTTTTGAACTGGTTGC	55	ACGCCAGGTAAACGCG	8	GGTCCATAGT	GCGAGAAAAGCCTTGTTTGCAGTTCAAAACTGTCCTGAGGTTTGGAGACGTTGACTATCGTCTCGGTGCACCTGTGACCACACCCCTCAGGACAGTTCGCGGTTCTATCTAGTTACGCGTTAAACCAACTAGAATTTTTTTGAGTCAGATCTGTTGTGTGAATGTACACCTGTGACCTCACCCCTCAGGACAGTTTTGAACTGGTTGCACGCCAGGTAAACGCGGGTCCATAGTGGTAAGCTC	TGACCTCACCC	TGACCaCACCC	TTGTGTGAATGTACACCTGTGACCaCACCCCTCAGGACAGTTTTGAACTGGTTGC	INTRONIC					5.56818		1.01215	FALSE	0.000921	1.14777e-05	0.00100796	3.08191e-05	0.000912324	0.000227864	0.000870575	6.03909e-06		-5.03147
1593	MLH1	chr3	37017457	37017457	SNV	T	A	37058954	-	GGG	CCAGTTCAAAACTGTCCTGA	GGACAGTTT	9	TGTGACCACACCCCTCA	17	TGTGACCACACCCCTCAGGACAGTTT	8	9	0.444444	-0.3888		TGTGTGAATGTACACCTGTGACCTCACCCCTCAGGACAGTTTTGAACTGGTTGCT	55	TCAGATGAGCTGCAAG	8	GGTCCATAGT	GCGAGAAAAGCCTTGTTTGCCAGTTCAAAACTGTCCTGAGTTTGGAGACGTTGACTATCGTCTCGGTGCTGTGACCACACCCCTCAGGACAGTTTCGCGGTTCTATCTAGTTACGCGTTAAACCAACTAGAATTTTTTTGAGTCAGATCTGAATGTGTGAATGTACACCTGTGACCTCACCCCTCAGGACAGTTTTGAACTGGTTGCTTCAGATGAGCTGCAAGGGTCCATAGTGGTAAGCTC	TGACCTCACCC	TGACCaCACCC	TGTGTGAATGTACACCTGTGACCaCACCCCTCAGGACAGTTTTGAACTGGTTGCT	INTRONIC					6.14006		0.347625	FALSE	0.000732103	1.43471e-05	0.000862819	2.31144e-05	0.000752407	2.77883e-05	0.00103979	7.54887e-06		-5.2222
1593	MLH1	chr3	37017457	37017457	SNV	T	A	37058954	-	GGG	CCAGTTCAAAACTGTCCTGA	GGACAGTTT	9	ACCTGTGACCACACCCCTCA	20	ACCTGTGACCACACCCCTCAGGACAGTTT	11	9	0.444444	-0.3888		TGTGTGAATGTACACCTGTGACCTCACCCCTCAGGACAGTTTTGAACTGGTTGCT	55	CCTTCGATCGACCAGC	8	GGTCCATAGT	GCGAGAAAAGCCTTGTTTGCCAGTTCAAAACTGTCCTGAGTTTGGAGACGTTGACTATCGTCTCGGTGCACCTGTGACCACACCCCTCAGGACAGTTTCGCGGTTCTATCTAGTTACGCGTTAAACCAACTAGAATTTTTTTGAGTCAGATCTTGTGTGAATGTACACCTGTGACCTCACCCCTCAGGACAGTTTTGAACTGGTTGCTCCTTCGATCGACCAGCGGTCCATAGTGGTAAGCTC	TGACCTCACCC	TGACCaCACCC	TGTGTGAATGTACACCTGTGACCaCACCCCTCAGGACAGTTTTGAACTGGTTGCT	INTRONIC			5.19972		6.23694		0.379267	FALSE	0.000974683	5.73885e-06	0.000959579	0.000265815	0.000831845	0.000483516	0.00072616	6.03909e-06	-7.40803	-1.85198
1593	MLH1	chr3	37017457	37017457	SNV	T	A	37058955	-	AGG	ACCAGTTCAAAACTGTCCTG	GACAGTTTTGAACTG	15	ACCTGTGACCACACCCCTCAG	21	ACCTGTGACCACACCCCTCAGGACAGTTTTGAACTG	11	10	0.4	-0.1975		GTGTGAATGTACACCTGTGACCTCACCCCTCAGGACAGTTTTGAACTGGTTGCTT	55	TCTTCGGTCCTTTACA	8	GGTCCATAGT	GCGAGAAAAGCCTTGTTTGACCAGTTCAAAACTGTCCTGGTTTGGAGACGTTGACTATCGTCTCGGTGCACCTGTGACCACACCCCTCAGGACAGTTTTGAACTGCGCGGTTCTATCTAGTTACGCGTTAAACCAACTAGAATTTTTTTGAGTGTGTGAATGTACACCTGTGACCTCACCCCTCAGGACAGTTTTGAACTGGTTGCTTTCTTCGGTCCTTTACAGGTCCATAGTGGTAAGCTC	TGACCTCACCC	TGACCaCACCC	GTGTGAATGTACACCTGTGACCaCACCCCTCAGGACAGTTTTGAACTGGTTGCTT	INTRONIC			10.2976	29.0323	8.16901	39.8531	0.294985	FALSE	0.000564008	8.60827e-06	0.000610042	3.85239e-06	0.000441245	1.6673e-05	0.00043733	3.01955e-06	-6.03385	-7.30701
1593	MLH1	chr3	37017457	37017457	SNV	T	A	37058955	-	AGG	ACCAGTTCAAAACTGTCCTG	GACAGTTTTGAACTG	15	TGTGACCACACCCCTCAG	18	TGTGACCACACCCCTCAGGACAGTTTTGAACTG	8	10	0.4	-0.1975		GTGTGAATGTACACCTGTGACCTCACCCCTCAGGACAGTTTTGAACTGGTTGCTT	55	TACTTGTGTTTGACTG	8	GGTCCATAGT	GCGAGAAAAGCCTTGTTTGACCAGTTCAAAACTGTCCTGGTTTGGAGACGTTGACTATCGTCTCGGTGCTGTGACCACACCCCTCAGGACAGTTTTGAACTGCGCGGTTCTATCTAGTTACGCGTTAAACCAACTAGAATTTTTTTGAGTCAGGTGTGAATGTACACCTGTGACCTCACCCCTCAGGACAGTTTTGAACTGGTTGCTTTACTTGTGTTTGACTGGGTCCATAGTGGTAAGCTC	TGACCTCACCC	TGACCaCACCC	GTGTGAATGTACACCTGTGACCaCACCCCTCAGGACAGTTTTGAACTGGTTGCTT	INTRONIC			14.0252	43.8138	13.1681	47.4093	0.130378	FALSE	0.000718011	5.73885e-06	0.000809	1.15572e-05	0.000544272	1.6673e-05	0.000675979	6.03909e-06	-6.9671	-6.12928
1594	MLH1	chr3	37017457	37017457	SNV	T	C	37058953	-	GGG	CAGTTCAAAACTGTCCTGAG	AGGACAGTT	9	TGTGACCCCACCCCTC	16	TGTGACCCCACCCCTCAGGACAGTT	8	8	0.444444	0.1257		TTGTGTGAATGTACACCTGTGACCTCACCCCTCAGGACAGTTTTGAACTGGTTGC	55	CTAATGGCAATCAGAA	8	GGTCCATAGT	GCGAGAAAAGCCTTGTTTGCAGTTCAAAACTGTCCTGAGGTTTGGAGACGTTGACTATCGTCTCGGTGCTGTGACCCCACCCCTCAGGACAGTTCGCGGTTCTATCTAGTTACGCGTTAAACCAACTAGAATTTTTTTGAGTCAGATCTGAATTTGTGTGAATGTACACCTGTGACCTCACCCCTCAGGACAGTTTTGAACTGGTTGCCTAATGGCAATCAGAAGGTCCATAGTGGTAAGCTC	TGACCTCACCC	TGACCcCACCC	TTGTGTGAATGTACACCTGTGACCcCACCCCTCAGGACAGTTTTGAACTGGTTGC	INTRONIC			23.9054	30.1265	21.4316	44.9153	0.309598	FALSE	0.000766661	0.000588232	0.000676171	0.00112875	0.000768364	5.55766e-06	0.000585537	3.01955e-06	-0.382205	0.739267
1594	MLH1	chr3	37017457	37017457	SNV	T	C	37058953	-	GGG	CAGTTCAAAACTGTCCTGAG	AGGACAGTT	9	ACCTGTGACCCCACCCCTC	19	ACCTGTGACCCCACCCCTCAGGACAGTT	11	8	0.444444	0.1257		TTGTGTGAATGTACACCTGTGACCTCACCCCTCAGGACAGTTTTGAACTGGTTGC	55	TGCGTGGCATCTCCCA	8	GGTCCATAGT	GCGAGAAAAGCCTTGTTTGCAGTTCAAAACTGTCCTGAGGTTTGGAGACGTTGACTATCGTCTCGGTGCACCTGTGACCCCACCCCTCAGGACAGTTCGCGGTTCTATCTAGTTACGCGTTAAACCAACTAGAATTTTTTTGAGTCAGATCTGTTGTGTGAATGTACACCTGTGACCTCACCCCTCAGGACAGTTTTGAACTGGTTGCTGCGTGGCATCTCCCAGGTCCATAGTGGTAAGCTC	TGACCTCACCC	TGACCcCACCC	TTGTGTGAATGTACACCTGTGACCcCACCCCTCAGGACAGTTTTGAACTGGTTGC	INTRONIC			8.50016		11.2301		0.186741	FALSE	0.00102266	2.58248e-05	0.00109642	3.08191e-05	0.00113468	0.00405153	0.00086153	7.54887e-06	-5.30743	-5.15283
1594	MLH1	chr3	37017457	37017457	SNV	T	C	37058954	-	GGG	CCAGTTCAAAACTGTCCTGA	GGACAGTTT	9	TGTGACCCCACCCCTCA	17	TGTGACCCCACCCCTCAGGACAGTTT	8	9	0.444444	-0.3888		TGTGTGAATGTACACCTGTGACCTCACCCCTCAGGACAGTTTTGAACTGGTTGCT	55	TTCGAAGAGGACATTA	8	GGTCCATAGT	GCGAGAAAAGCCTTGTTTGCCAGTTCAAAACTGTCCTGAGTTTGGAGACGTTGACTATCGTCTCGGTGCTGTGACCCCACCCCTCAGGACAGTTTCGCGGTTCTATCTAGTTACGCGTTAAACCAACTAGAATTTTTTTGAGTCAGATCTGAATGTGTGAATGTACACCTGTGACCTCACCCCTCAGGACAGTTTTGAACTGGTTGCTTTCGAAGAGGACATTAGGTCCATAGTGGTAAGCTC	TGACCTCACCC	TGACCcCACCC	TGTGTGAATGTACACCTGTGACCcCACCCCTCAGGACAGTTTTGAACTGGTTGCT	INTRONIC			29.0129	30.0664	23.2199	44.968	0.100705	FALSE	0.000782095	1.14777e-05	0.000908909	2.31144e-05	0.000888735	2.77883e-05	0.000774298	4.52932e-06	-6.09044	-5.29727
1594	MLH1	chr3	37017457	37017457	SNV	T	C	37058954	-	GGG	CCAGTTCAAAACTGTCCTGA	GGACAGTTT	9	ACCTGTGACCCCACCCCTCA	20	ACCTGTGACCCCACCCCTCAGGACAGTTT	11	9	0.444444	-0.3888		TGTGTGAATGTACACCTGTGACCTCACCCCTCAGGACAGTTTTGAACTGGTTGCT	55	CGTAGCGGTATCTGCA	8	GGTCCATAGT	GCGAGAAAAGCCTTGTTTGCCAGTTCAAAACTGTCCTGAGTTTGGAGACGTTGACTATCGTCTCGGTGCACCTGTGACCCCACCCCTCAGGACAGTTTCGCGGTTCTATCTAGTTACGCGTTAAACCAACTAGAATTTTTTTGAGTCAGATCTTGTGTGAATGTACACCTGTGACCTCACCCCTCAGGACAGTTTTGAACTGGTTGCTCGTAGCGGTATCTGCAGGTCCATAGTGGTAAGCTC	TGACCTCACCC	TGACCcCACCC	TGTGTGAATGTACACCTGTGACCcCACCCCTCAGGACAGTTTTGAACTGGTTGCT	INTRONIC			15.0567		15.3211	25.2314	0.319234	FALSE	0.000858258	2.29554e-05	0.000936391	2.31144e-05	0.00111872	0.00481849	0.00173356	3.47248e-05	-5.22451	-5.34025
1594	MLH1	chr3	37017457	37017457	SNV	T	C	37058955	-	AGG	ACCAGTTCAAAACTGTCCTG	GACAGTTTTGAACTG	15	ACCTGTGACCCCACCCCTCAG	21	ACCTGTGACCCCACCCCTCAGGACAGTTTTGAACTG	11	10	0.4	-0.1975		GTGTGAATGTACACCTGTGACCTCACCCCTCAGGACAGTTTTGAACTGGTTGCTT	55	GGGTCTGAGCTTTGGT	8	GGTCCATAGT	GCGAGAAAAGCCTTGTTTGACCAGTTCAAAACTGTCCTGGTTTGGAGACGTTGACTATCGTCTCGGTGCACCTGTGACCCCACCCCTCAGGACAGTTTTGAACTGCGCGGTTCTATCTAGTTACGCGTTAAACCAACTAGAATTTTTTTGAGTGTGTGAATGTACACCTGTGACCTCACCCCTCAGGACAGTTTTGAACTGGTTGCTTGGGTCTGAGCTTTGGTGGTCCATAGTGGTAAGCTC	TGACCTCACCC	TGACCcCACCC	GTGTGAATGTACACCTGTGACCcCACCCCTCAGGACAGTTTTGAACTGGTTGCTT	INTRONIC			38.6299	67.686	40.2834	70.9868	0	FALSE	0.000475431	2.86942e-06	0.000424539	3.85239e-06	0.000420085	5.55766e-06	0.000443748	7.54887e-06	-7.37233	-6.784
1594	MLH1	chr3	37017457	37017457	SNV	T	C	37058955	-	AGG	ACCAGTTCAAAACTGTCCTG	GACAGTTTTGAACTG	15	TGTGACCCCACCCCTCAG	18	TGTGACCCCACCCCTCAGGACAGTTTTGAACTG	8	10	0.4	-0.1975		GTGTGAATGTACACCTGTGACCTCACCCCTCAGGACAGTTTTGAACTGGTTGCTT	55	TACCTATTCCGCATAA	8	GGTCCATAGT	GCGAGAAAAGCCTTGTTTGACCAGTTCAAAACTGTCCTGGTTTGGAGACGTTGACTATCGTCTCGGTGCTGTGACCCCACCCCTCAGGACAGTTTTGAACTGCGCGGTTCTATCTAGTTACGCGTTAAACCAACTAGAATTTTTTTGAGTCAGGTGTGAATGTACACCTGTGACCTCACCCCTCAGGACAGTTTTGAACTGGTTGCTTTACCTATTCCGCATAAGGTCCATAGTGGTAAGCTC	TGACCTCACCC	TGACCcCACCC	GTGTGAATGTACACCTGTGACCcCACCCCTCAGGACAGTTTTGAACTGGTTGCTT	INTRONIC			55.9133	77.0738	58.0464	90.0494	0	FALSE	0.000510996	8.60827e-06	0.000407649	7.70478e-06	0.000531437	2.22306e-05	0.00124051	1.50977e-06	-5.89144	-5.72543
1595	MLH1	chr3	37017457	37017457	SNV	T	G	37058953	-	GGG	CAGTTCAAAACTGTCCTGAG	AGGACAGTT	9	TGTGACCGCACCCCTC	16	TGTGACCGCACCCCTCAGGACAGTT	8	8	0.444444	0.1257		TTGTGTGAATGTACACCTGTGACCTCACCCCTCAGGACAGTTTTGAACTGGTTGC	55	CCACCTATCCGCAAGC	8	GGTCCATAGT	GCGAGAAAAGCCTTGTTTGCAGTTCAAAACTGTCCTGAGGTTTGGAGACGTTGACTATCGTCTCGGTGCTGTGACCGCACCCCTCAGGACAGTTCGCGGTTCTATCTAGTTACGCGTTAAACCAACTAGAATTTTTTTGAGTCAGATCTGAATTTGTGTGAATGTACACCTGTGACCTCACCCCTCAGGACAGTTTTGAACTGGTTGCCCACCTATCCGCAAGCGGTCCATAGTGGTAAGCTC	TGACCTCACCC	TGACCgCACCC	TTGTGTGAATGTACACCTGTGACCgCACCCCTCAGGACAGTTTTGAACTGGTTGC	INTRONIC			11.9282		9.606		0.295567	FALSE	0.000785115	8.60827e-06	0.000763197	0.00283536	0.000782933	3.89036e-05	0.000596332	1.3588e-05	-6.51104	1.8934
1595	MLH1	chr3	37017457	37017457	SNV	T	G	37058953	-	GGG	CAGTTCAAAACTGTCCTGAG	AGGACAGTT	9	ACCTGTGACCGCACCCCTC	19	ACCTGTGACCGCACCCCTCAGGACAGTT	11	8	0.444444	0.1257		TTGTGTGAATGTACACCTGTGACCTCACCCCTCAGGACAGTTTTGAACTGGTTGC	55	AAGGAGCTCCGTTGTC	8	GGTCCATAGT	GCGAGAAAAGCCTTGTTTGCAGTTCAAAACTGTCCTGAGGTTTGGAGACGTTGACTATCGTCTCGGTGCACCTGTGACCGCACCCCTCAGGACAGTTCGCGGTTCTATCTAGTTACGCGTTAAACCAACTAGAATTTTTTTGAGTCAGATCTGTTGTGTGAATGTACACCTGTGACCTCACCCCTCAGGACAGTTTTGAACTGGTTGCAAGGAGCTCCGTTGTCGGTCCATAGTGGTAAGCTC	TGACCTCACCC	TGACCgCACCC	TTGTGTGAATGTACACCTGTGACCgCACCCCTCAGGACAGTTTTGAACTGGTTGC	INTRONIC					5.46751		0	FALSE	0.000569376	8.60827e-06	0.000722833	1.15572e-05	0.000649033	2.22306e-05	0.00064943	6.03909e-06		-5.9668
1595	MLH1	chr3	37017457	37017457	SNV	T	G	37058954	-	GGG	CCAGTTCAAAACTGTCCTGA	GGACAGTTT	9	TGTGACCGCACCCCTCA	17	TGTGACCGCACCCCTCAGGACAGTTT	8	9	0.444444	-0.3888		TGTGTGAATGTACACCTGTGACCTCACCCCTCAGGACAGTTTTGAACTGGTTGCT	55	CCTTCGAGTATTCGTG	8	GGTCCATAGT	GCGAGAAAAGCCTTGTTTGCCAGTTCAAAACTGTCCTGAGTTTGGAGACGTTGACTATCGTCTCGGTGCTGTGACCGCACCCCTCAGGACAGTTTCGCGGTTCTATCTAGTTACGCGTTAAACCAACTAGAATTTTTTTGAGTCAGATCTGAATGTGTGAATGTACACCTGTGACCTCACCCCTCAGGACAGTTTTGAACTGGTTGCTCCTTCGAGTATTCGTGGGTCCATAGTGGTAAGCTC	TGACCTCACCC	TGACCgCACCC	TGTGTGAATGTACACCTGTGACCgCACCCCTCAGGACAGTTTTGAACTGGTTGCT	INTRONIC			15.8714	27.8867	10.4012		0	FALSE	0.000323776	5.73885e-06	0.000385606	7.70478e-06	0.000318793	1.11153e-05	0.000468547	3.01955e-06	-5.81809	-5.64523
1595	MLH1	chr3	37017457	37017457	SNV	T	G	37058954	-	GGG	CCAGTTCAAAACTGTCCTGA	GGACAGTTT	9	ACCTGTGACCGCACCCCTCA	20	ACCTGTGACCGCACCCCTCAGGACAGTTT	11	9	0.444444	-0.3888		TGTGTGAATGTACACCTGTGACCTCACCCCTCAGGACAGTTTTGAACTGGTTGCT	55	TGACAACTCTGGAGCC	8	GGTCCATAGT	GCGAGAAAAGCCTTGTTTGCCAGTTCAAAACTGTCCTGAGTTTGGAGACGTTGACTATCGTCTCGGTGCACCTGTGACCGCACCCCTCAGGACAGTTTCGCGGTTCTATCTAGTTACGCGTTAAACCAACTAGAATTTTTTTGAGTCAGATCTTGTGTGAATGTACACCTGTGACCTCACCCCTCAGGACAGTTTTGAACTGGTTGCTTGACAACTCTGGAGCCGGTCCATAGTGGTAAGCTC	TGACCTCACCC	TGACCgCACCC	TGTGTGAATGTACACCTGTGACCgCACCCCTCAGGACAGTTTTGAACTGGTTGCT	INTRONIC			9.86079		7.8398		0.0593472	FALSE	0.00115721	1.43471e-05	0.00134404	1.54096e-05	0.00125228	2.22306e-05	0.00143306	3.77443e-05	-6.33374	-6.44661
1595	MLH1	chr3	37017457	37017457	SNV	T	G	37058955	-	AGG	ACCAGTTCAAAACTGTCCTG	GACAGTTTTGAACTG	15	ACCTGTGACCGCACCCCTCAG	21	ACCTGTGACCGCACCCCTCAGGACAGTTTTGAACTG	11	10	0.4	-0.1975		GTGTGAATGTACACCTGTGACCTCACCCCTCAGGACAGTTTTGAACTGGTTGCTT	55	CGACTTCTCATAAAGG	8	GGTCCATAGT	GCGAGAAAAGCCTTGTTTGACCAGTTCAAAACTGTCCTGGTTTGGAGACGTTGACTATCGTCTCGGTGCACCTGTGACCGCACCCCTCAGGACAGTTTTGAACTGCGCGGTTCTATCTAGTTACGCGTTAAACCAACTAGAATTTTTTTGAGTGTGTGAATGTACACCTGTGACCTCACCCCTCAGGACAGTTTTGAACTGGTTGCTTCGACTTCTCATAAAGGGGTCCATAGTGGTAAGCTC	TGACCTCACCC	TGACCgCACCC	GTGTGAATGTACACCTGTGACCgCACCCCTCAGGACAGTTTTGAACTGGTTGCTT	INTRONIC			23.903	50.5576	25.5934	46.6207	0	FALSE	0.000290895	2.86942e-06	0.000277682	7.70478e-06	0.000280288	1.6673e-05	0.000211809	3.01955e-06	-6.66359	-5.17154
1595	MLH1	chr3	37017457	37017457	SNV	T	G	37058955	-	AGG	ACCAGTTCAAAACTGTCCTG	GACAGTTTTGAACTG	15	TGTGACCGCACCCCTCAG	18	TGTGACCGCACCCCTCAGGACAGTTTTGAACTG	8	10	0.4	-0.1975		GTGTGAATGTACACCTGTGACCTCACCCCTCAGGACAGTTTTGAACTGGTTGCTT	55	TACTCATAGGATGTAT	8	GGTCCATAGT	GCGAGAAAAGCCTTGTTTGACCAGTTCAAAACTGTCCTGGTTTGGAGACGTTGACTATCGTCTCGGTGCTGTGACCGCACCCCTCAGGACAGTTTTGAACTGCGCGGTTCTATCTAGTTACGCGTTAAACCAACTAGAATTTTTTTGAGTCAGGTGTGAATGTACACCTGTGACCTCACCCCTCAGGACAGTTTTGAACTGGTTGCTTTACTCATAGGATGTATGGTCCATAGTGGTAAGCTC	TGACCTCACCC	TGACCgCACCC	GTGTGAATGTACACCTGTGACCgCACCCCTCAGGACAGTTTTGAACTGGTTGCTT	INTRONIC			32.3316	62.55	34.2562	68.1428	0.106045	FALSE	0.000647888	1.43471e-05	0.000527596	2.31144e-05	0.000781199	2.77883e-05	0.000850152	0.00109912	-5.49691	-4.51257
1596	MLH1	chr3	37017458	37017458	SNV	C	A	37058953	-	GGG	CAGTTCAAAACTGTCCTGAG	AGGACAGTT	9	ACCTGTGACCTAACCCCTC	19	ACCTGTGACCTAACCCCTCAGGACAGTT	12	7	0.444444	0.1257		TTGTGTGAATGTACACCTGTGACCTCACCCCTCAGGACAGTTTTGAACTGGTTGC	55	GAACCTACAGGTCGTC	8	GGTCCATAGT	GCGAGAAAAGCCTTGTTTGCAGTTCAAAACTGTCCTGAGGTTTGGAGACGTTGACTATCGTCTCGGTGCACCTGTGACCTAACCCCTCAGGACAGTTCGCGGTTCTATCTAGTTACGCGTTAAACCAACTAGAATTTTTTTGAGTCAGATCTGTTGTGTGAATGTACACCTGTGACCTCACCCCTCAGGACAGTTTTGAACTGGTTGCGAACCTACAGGTCGTCGGTCCATAGTGGTAAGCTC	GACCTCACCCC	GACCTaACCCC	TTGTGTGAATGTACACCTGTGACCTaACCCCTCAGGACAGTTTTGAACTGGTTGC	INTRONIC							0	FALSE	0.000917645	1.72165e-05	0.00111073	1.54096e-05	0.00105836	1.11153e-05	0.00110193	6.03909e-06
1596	MLH1	chr3	37017458	37017458	SNV	C	A	37058953	-	GGG	CAGTTCAAAACTGTCCTGAG	AGGACAGTT	9	GTGACCTAACCCCTC	15	GTGACCTAACCCCTCAGGACAGTT	8	7	0.444444	0.1257		TTGTGTGAATGTACACCTGTGACCTCACCCCTCAGGACAGTTTTGAACTGGTTGC	55	GTCCTCAGTTTCGCTC	8	GGTCCATAGT	GCGAGAAAAGCCTTGTTTGCAGTTCAAAACTGTCCTGAGGTTTGGAGACGTTGACTATCGTCTCGGTGCGTGACCTAACCCCTCAGGACAGTTCGCGGTTCTATCTAGTTACGCGTTAAACCAACTAGAATTTTTTTGAGTCAGATCTGAATGTTGTGTGAATGTACACCTGTGACCTCACCCCTCAGGACAGTTTTGAACTGGTTGCGTCCTCAGTTTCGCTCGGTCCATAGTGGTAAGCTC	GACCTCACCCC	GACCTaACCCC	TTGTGTGAATGTACACCTGTGACCTaACCCCTCAGGACAGTTTTGAACTGGTTGC	INTRONIC							0	FALSE	0.000249962	5.73885e-06	0.000354975	7.70478e-06	0.000292429	1.6673e-05	0.000207724	4.52932e-06
1596	MLH1	chr3	37017458	37017458	SNV	C	A	37058954	-	GGG	CCAGTTCAAAACTGTCCTGA	GGACAGTTT	9	ACCTGTGACCTAACCCCTCA	20	ACCTGTGACCTAACCCCTCAGGACAGTTT	12	8	0.444444	-0.3888		TGTGTGAATGTACACCTGTGACCTCACCCCTCAGGACAGTTTTGAACTGGTTGCT	55	CATATGGAGAATGTGT	8	GGTCCATAGT	GCGAGAAAAGCCTTGTTTGCCAGTTCAAAACTGTCCTGAGTTTGGAGACGTTGACTATCGTCTCGGTGCACCTGTGACCTAACCCCTCAGGACAGTTTCGCGGTTCTATCTAGTTACGCGTTAAACCAACTAGAATTTTTTTGAGTCAGATCTTGTGTGAATGTACACCTGTGACCTCACCCCTCAGGACAGTTTTGAACTGGTTGCTCATATGGAGAATGTGTGGTCCATAGTGGTAAGCTC	GACCTCACCCC	GACCTaACCCC	TGTGTGAATGTACACCTGTGACCTaACCCCTCAGGACAGTTTTGAACTGGTTGCT	INTRONIC							0.140449	FALSE	0.00141992	2.0086e-05	0.00142591	0.000847526	0.00169595	1.11153e-05	0.00194216	3.62346e-05
1596	MLH1	chr3	37017458	37017458	SNV	C	A	37058954	-	GGG	CCAGTTCAAAACTGTCCTGA	GGACAGTTT	9	TGTGACCTAACCCCTCA	17	TGTGACCTAACCCCTCAGGACAGTTT	9	8	0.444444	-0.3888		TGTGTGAATGTACACCTGTGACCTCACCCCTCAGGACAGTTTTGAACTGGTTGCT	55	AGAGCTTGTCTAGCCG	8	GGTCCATAGT	GCGAGAAAAGCCTTGTTTGCCAGTTCAAAACTGTCCTGAGTTTGGAGACGTTGACTATCGTCTCGGTGCTGTGACCTAACCCCTCAGGACAGTTTCGCGGTTCTATCTAGTTACGCGTTAAACCAACTAGAATTTTTTTGAGTCAGATCTGAATGTGTGAATGTACACCTGTGACCTCACCCCTCAGGACAGTTTTGAACTGGTTGCTAGAGCTTGTCTAGCCGGGTCCATAGTGGTAAGCTC	GACCTCACCCC	GACCTaACCCC	TGTGTGAATGTACACCTGTGACCTaACCCCTCAGGACAGTTTTGAACTGGTTGCT	INTRONIC			5.4326		10.8782		0	FALSE	0.000500595	5.73885e-06	0.000505554	1.15572e-05	0.000599775	2.22306e-05	0.00104096	3.01955e-05	-6.44674	-5.451
1596	MLH1	chr3	37017458	37017458	SNV	C	A	37058955	-	AGG	ACCAGTTCAAAACTGTCCTG	GACAGTTTTGAACTG	15	TGTGACCTAACCCCTCAG	18	TGTGACCTAACCCCTCAGGACAGTTTTGAACTG	9	9	0.4	-0.1975		GTGTGAATGTACACCTGTGACCTCACCCCTCAGGACAGTTTTGAACTGGTTGCTT	55	CATCAGAGTAGCCTCG	8	GGTCCATAGT	GCGAGAAAAGCCTTGTTTGACCAGTTCAAAACTGTCCTGGTTTGGAGACGTTGACTATCGTCTCGGTGCTGTGACCTAACCCCTCAGGACAGTTTTGAACTGCGCGGTTCTATCTAGTTACGCGTTAAACCAACTAGAATTTTTTTGAGTCAGGTGTGAATGTACACCTGTGACCTCACCCCTCAGGACAGTTTTGAACTGGTTGCTTCATCAGAGTAGCCTCGGGTCCATAGTGGTAAGCTC	GACCTCACCCC	GACCTaACCCC	GTGTGAATGTACACCTGTGACCTaACCCCTCAGGACAGTTTTGAACTGGTTGCTT	INTRONIC			25.7271	44.5477	27.5128	50.552	0.776699	FALSE	0.000750221	6.59968e-05	0.00078066	6.16383e-05	0.000859249	0.000222306	0.00137442	0.0157877	-3.50685	-3.6628
1596	MLH1	chr3	37017458	37017458	SNV	C	A	37058955	-	AGG	ACCAGTTCAAAACTGTCCTG	GACAGTTTTGAACTG	15	GTGACCTAACCCCTCAG	17	GTGACCTAACCCCTCAGGACAGTTTTGAACTG	8	9	0.4	-0.1975		GTGTGAATGTACACCTGTGACCTCACCCCTCAGGACAGTTTTGAACTGGTTGCTT	55	TTGCGTCGTGCACCAC	8	GGTCCATAGT	GCGAGAAAAGCCTTGTTTGACCAGTTCAAAACTGTCCTGGTTTGGAGACGTTGACTATCGTCTCGGTGCGTGACCTAACCCCTCAGGACAGTTTTGAACTGCGCGGTTCTATCTAGTTACGCGTTAAACCAACTAGAATTTTTTTGAGTCAGAGTGTGAATGTACACCTGTGACCTCACCCCTCAGGACAGTTTTGAACTGGTTGCTTTTGCGTCGTGCACCACGGTCCATAGTGGTAAGCTC	GACCTCACCCC	GACCTaACCCC	GTGTGAATGTACACCTGTGACCTaACCCCTCAGGACAGTTTTGAACTGGTTGCTT	INTRONIC			22.9535	46.3357	17.4927		0	FALSE	0.000209364	2.86942e-06	0.000196668	1.9262e-05	0.000147082	1.6673e-05	0.000110864	3.01955e-06	-6.18911	-3.35193
1597	MLH1	chr3	37017458	37017458	SNV	C	G	37058953	-	GGG	CAGTTCAAAACTGTCCTGAG	AGGACAGTT	9	ACCTGTGACCTGACCCCTC	19	ACCTGTGACCTGACCCCTCAGGACAGTT	12	7	0.444444	0.1257		TTGTGTGAATGTACACCTGTGACCTCACCCCTCAGGACAGTTTTGAACTGGTTGC	55	CTTGGCTGTGACAAAT	8	GGTCCATAGT	GCGAGAAAAGCCTTGTTTGCAGTTCAAAACTGTCCTGAGGTTTGGAGACGTTGACTATCGTCTCGGTGCACCTGTGACCTGACCCCTCAGGACAGTTCGCGGTTCTATCTAGTTACGCGTTAAACCAACTAGAATTTTTTTGAGTCAGATCTGTTGTGTGAATGTACACCTGTGACCTCACCCCTCAGGACAGTTTTGAACTGGTTGCCTTGGCTGTGACAAATGGTCCATAGTGGTAAGCTC	GACCTCACCCC	GACCTgACCCC	TTGTGTGAATGTACACCTGTGACCTgACCCCTCAGGACAGTTTTGAACTGGTTGC	INTRONIC			31.7911	29.5794	31.4331	46.3959	0.239234	FALSE	0.000732774	5.73885e-06	0.000723405	3.85239e-06	0.000742694	2.22306e-05	0.000862406	9.05864e-06	-6.99646	-7.55291
1597	MLH1	chr3	37017458	37017458	SNV	C	G	37058953	-	GGG	CAGTTCAAAACTGTCCTGAG	AGGACAGTT	9	GTGACCTGACCCCTC	15	GTGACCTGACCCCTCAGGACAGTT	8	7	0.444444	0.1257		TTGTGTGAATGTACACCTGTGACCTCACCCCTCAGGACAGTTTTGAACTGGTTGC	55	TATCAGGCATTCTTAC	8	GGTCCATAGT	GCGAGAAAAGCCTTGTTTGCAGTTCAAAACTGTCCTGAGGTTTGGAGACGTTGACTATCGTCTCGGTGCGTGACCTGACCCCTCAGGACAGTTCGCGGTTCTATCTAGTTACGCGTTAAACCAACTAGAATTTTTTTGAGTCAGATCTGAATGTTGTGTGAATGTACACCTGTGACCTCACCCCTCAGGACAGTTTTGAACTGGTTGCTATCAGGCATTCTTACGGTCCATAGTGGTAAGCTC	GACCTCACCCC	GACCTgACCCC	TTGTGTGAATGTACACCTGTGACCTgACCCCTCAGGACAGTTTTGAACTGGTTGC	INTRONIC			64.0297	63.0293	58.9512	62.1951	0	FALSE	0.000271771	2.86942e-06	0.000316901	1.15572e-05	0.000213338	1.6673e-05	0.000191678	3.01955e-06	-6.56548	-4.77717
1597	MLH1	chr3	37017458	37017458	SNV	C	G	37058954	-	GGG	CCAGTTCAAAACTGTCCTGA	GGACAGTTT	9	ACCTGTGACCTGACCCCTCA	20	ACCTGTGACCTGACCCCTCAGGACAGTTT	12	8	0.444444	-0.3888		TGTGTGAATGTACACCTGTGACCTCACCCCTCAGGACAGTTTTGAACTGGTTGCT	55	GCCAAATTCTACGAGT	8	GGTCCATAGT	GCGAGAAAAGCCTTGTTTGCCAGTTCAAAACTGTCCTGAGTTTGGAGACGTTGACTATCGTCTCGGTGCACCTGTGACCTGACCCCTCAGGACAGTTTCGCGGTTCTATCTAGTTACGCGTTAAACCAACTAGAATTTTTTTGAGTCAGATCTTGTGTGAATGTACACCTGTGACCTCACCCCTCAGGACAGTTTTGAACTGGTTGCTGCCAAATTCTACGAGTGGTCCATAGTGGTAAGCTC	GACCTCACCCC	GACCTgACCCC	TGTGTGAATGTACACCTGTGACCTgACCCCTCAGGACAGTTTTGAACTGGTTGCT	INTRONIC			51.2066	42.9841	43.5525	44.1971	0.063012	FALSE	0.00101528	1.14777e-05	0.00122352	1.15572e-05	0.00109305	3.33459e-05	0.00079968	7.54887e-06	-6.4669	-6.72611
1597	MLH1	chr3	37017458	37017458	SNV	C	G	37058954	-	GGG	CCAGTTCAAAACTGTCCTGA	GGACAGTTT	9	TGTGACCTGACCCCTCA	17	TGTGACCTGACCCCTCAGGACAGTTT	9	8	0.444444	-0.3888		TGTGTGAATGTACACCTGTGACCTCACCCCTCAGGACAGTTTTGAACTGGTTGCT	55	GCTGCTTTCATCACCC	8	GGTCCATAGT	GCGAGAAAAGCCTTGTTTGCCAGTTCAAAACTGTCCTGAGTTTGGAGACGTTGACTATCGTCTCGGTGCTGTGACCTGACCCCTCAGGACAGTTTCGCGGTTCTATCTAGTTACGCGTTAAACCAACTAGAATTTTTTTGAGTCAGATCTGAATGTGTGAATGTACACCTGTGACCTCACCCCTCAGGACAGTTTTGAACTGGTTGCTGCTGCTTTCATCACCCGGTCCATAGTGGTAAGCTC	GACCTCACCCC	GACCTgACCCC	TGTGTGAATGTACACCTGTGACCTgACCCCTCAGGACAGTTTTGAACTGGTTGCT	INTRONIC			65.2974	68.5451	66.2467	71.3594	0.230592	FALSE	0.00133168	1.72165e-05	0.00140902	0.000874493	0.00101604	2.77883e-05	0.000963934	4.52932e-06	-6.2733	-0.688177
1597	MLH1	chr3	37017458	37017458	SNV	C	G	37058955	-	AGG	ACCAGTTCAAAACTGTCCTG	GACAGTTTTGAACTG	15	TGTGACCTGACCCCTCAG	18	TGTGACCTGACCCCTCAGGACAGTTTTGAACTG	9	9	0.4	-0.1975		GTGTGAATGTACACCTGTGACCTCACCCCTCAGGACAGTTTTGAACTGGTTGCTT	55	CTAGTGAAGACAGAGA	8	GGTCCATAGT	GCGAGAAAAGCCTTGTTTGACCAGTTCAAAACTGTCCTGGTTTGGAGACGTTGACTATCGTCTCGGTGCTGTGACCTGACCCCTCAGGACAGTTTTGAACTGCGCGGTTCTATCTAGTTACGCGTTAAACCAACTAGAATTTTTTTGAGTCAGGTGTGAATGTACACCTGTGACCTCACCCCTCAGGACAGTTTTGAACTGGTTGCTTCTAGTGAAGACAGAGAGGTCCATAGTGGTAAGCTC	GACCTCACCCC	GACCTgACCCC	GTGTGAATGTACACCTGTGACCTgACCCCTCAGGACAGTTTTGAACTGGTTGCTT	INTRONIC			87.796	86.7502	91.8391	91.8367	0	FALSE	0.000552936	8.60827e-06	0.000498397	7.70478e-06	0.000526581	5.55766e-06	0.000500639	3.01955e-06	-6.00524	-6.0154
1597	MLH1	chr3	37017458	37017458	SNV	C	G	37058955	-	AGG	ACCAGTTCAAAACTGTCCTG	GACAGTTTTGAACTG	15	GTGACCTGACCCCTCAG	17	GTGACCTGACCCCTCAGGACAGTTTTGAACTG	8	9	0.4	-0.1975		GTGTGAATGTACACCTGTGACCTCACCCCTCAGGACAGTTTTGAACTGGTTGCTT	55	GGATTACCACGCCAGT	8	GGTCCATAGT	GCGAGAAAAGCCTTGTTTGACCAGTTCAAAACTGTCCTGGTTTGGAGACGTTGACTATCGTCTCGGTGCGTGACCTGACCCCTCAGGACAGTTTTGAACTGCGCGGTTCTATCTAGTTACGCGTTAAACCAACTAGAATTTTTTTGAGTCAGAGTGTGAATGTACACCTGTGACCTCACCCCTCAGGACAGTTTTGAACTGGTTGCTTGGATTACCACGCCAGTGGTCCATAGTGGTAAGCTC	GACCTCACCCC	GACCTgACCCC	GTGTGAATGTACACCTGTGACCTgACCCCTCAGGACAGTTTTGAACTGGTTGCTT	INTRONIC			94.499	78.9074	95.3865	67.052	0	FALSE	0.000171115	2.86942e-06	0.000229875	3.85239e-06	0.000228948	1.11153e-05	0.000151709	4.52932e-06	-5.89806	-5.89895
1598	MLH1	chr3	37017458	37017458	SNV	C	T	37058953	-	GGG	CAGTTCAAAACTGTCCTGAG	AGGACAGTT	9	ACCTGTGACCTTACCCCTC	19	ACCTGTGACCTTACCCCTCAGGACAGTT	12	7	0.444444	0.1257		TTGTGTGAATGTACACCTGTGACCTCACCCCTCAGGACAGTTTTGAACTGGTTGC	55	GTTTCTACAGGAATGC	8	GGTCCATAGT	GCGAGAAAAGCCTTGTTTGCAGTTCAAAACTGTCCTGAGGTTTGGAGACGTTGACTATCGTCTCGGTGCACCTGTGACCTTACCCCTCAGGACAGTTCGCGGTTCTATCTAGTTACGCGTTAAACCAACTAGAATTTTTTTGAGTCAGATCTGTTGTGTGAATGTACACCTGTGACCTCACCCCTCAGGACAGTTTTGAACTGGTTGCGTTTCTACAGGAATGCGGTCCATAGTGGTAAGCTC	GACCTCACCCC	GACCTtACCCC	TTGTGTGAATGTACACCTGTGACCTtACCCCTCAGGACAGTTTTGAACTGGTTGC	INTRONIC							0	FALSE	0.000750892	8.60827e-06	0.000733425	1.15572e-05	0.000667765	1.11153e-05	0.000786843	1.50977e-06
1598	MLH1	chr3	37017458	37017458	SNV	C	T	37058953	-	GGG	CAGTTCAAAACTGTCCTGAG	AGGACAGTT	9	GTGACCTTACCCCTC	15	GTGACCTTACCCCTCAGGACAGTT	8	7	0.444444	0.1257		TTGTGTGAATGTACACCTGTGACCTCACCCCTCAGGACAGTTTTGAACTGGTTGC	55	CCTATTAAGTACGATA	8	GGTCCATAGT	GCGAGAAAAGCCTTGTTTGCAGTTCAAAACTGTCCTGAGGTTTGGAGACGTTGACTATCGTCTCGGTGCGTGACCTTACCCCTCAGGACAGTTCGCGGTTCTATCTAGTTACGCGTTAAACCAACTAGAATTTTTTTGAGTCAGATCTGAATGTTGTGTGAATGTACACCTGTGACCTCACCCCTCAGGACAGTTTTGAACTGGTTGCCCTATTAAGTACGATAGGTCCATAGTGGTAAGCTC	GACCTCACCCC	GACCTtACCCC	TTGTGTGAATGTACACCTGTGACCTtACCCCTCAGGACAGTTTTGAACTGGTTGC	INTRONIC							0.166113	FALSE	0.000674729	2.86942e-06	0.000745448	1.15572e-05	0.000561964	1.11153e-05	0.00075796	1.96271e-05
1598	MLH1	chr3	37017458	37017458	SNV	C	T	37058954	-	GGG	CCAGTTCAAAACTGTCCTGA	GGACAGTTT	9	ACCTGTGACCTTACCCCTCA	20	ACCTGTGACCTTACCCCTCAGGACAGTTT	12	8	0.444444	-0.3888		TGTGTGAATGTACACCTGTGACCTCACCCCTCAGGACAGTTTTGAACTGGTTGCT	55	GTGTTAGCAGTAAGAT	8	GGTCCATAGT	GCGAGAAAAGCCTTGTTTGCCAGTTCAAAACTGTCCTGAGTTTGGAGACGTTGACTATCGTCTCGGTGCACCTGTGACCTTACCCCTCAGGACAGTTTCGCGGTTCTATCTAGTTACGCGTTAAACCAACTAGAATTTTTTTGAGTCAGATCTTGTGTGAATGTACACCTGTGACCTCACCCCTCAGGACAGTTTTGAACTGGTTGCTGTGTTAGCAGTAAGATGGTCCATAGTGGTAAGCTC	GACCTCACCCC	GACCTtACCCC	TGTGTGAATGTACACCTGTGACCTtACCCCTCAGGACAGTTTTGAACTGGTTGCT	INTRONIC							0	FALSE	0.000564343	8.60827e-06	0.000747452	1.54096e-05	0.000506114	1.6673e-05	0.000389775	4.52932e-06
1598	MLH1	chr3	37017458	37017458	SNV	C	T	37058954	-	GGG	CCAGTTCAAAACTGTCCTGA	GGACAGTTT	9	TGTGACCTTACCCCTCA	17	TGTGACCTTACCCCTCAGGACAGTTT	9	8	0.444444	-0.3888		TGTGTGAATGTACACCTGTGACCTCACCCCTCAGGACAGTTTTGAACTGGTTGCT	55	GAAACTCGTATAAACG	8	GGTCCATAGT	GCGAGAAAAGCCTTGTTTGCCAGTTCAAAACTGTCCTGAGTTTGGAGACGTTGACTATCGTCTCGGTGCTGTGACCTTACCCCTCAGGACAGTTTCGCGGTTCTATCTAGTTACGCGTTAAACCAACTAGAATTTTTTTGAGTCAGATCTGAATGTGTGAATGTACACCTGTGACCTCACCCCTCAGGACAGTTTTGAACTGGTTGCTGAAACTCGTATAAACGGGTCCATAGTGGTAAGCTC	GACCTCACCCC	GACCTtACCCC	TGTGTGAATGTACACCTGTGACCTtACCCCTCAGGACAGTTTTGAACTGGTTGCT	INTRONIC							0	FALSE	0.000697209	1.43471e-05	0.000594297	1.54096e-05	0.000643483	1.6673e-05	0.000493637	6.03909e-06
1598	MLH1	chr3	37017458	37017458	SNV	C	T	37058955	-	AGG	ACCAGTTCAAAACTGTCCTG	GACAGTTTTGAACTG	15	TGTGACCTTACCCCTCAG	18	TGTGACCTTACCCCTCAGGACAGTTTTGAACTG	9	9	0.4	-0.1975		GTGTGAATGTACACCTGTGACCTCACCCCTCAGGACAGTTTTGAACTGGTTGCTT	55	TGCGGGTAGCTAACTC	8	GGTCCATAGT	GCGAGAAAAGCCTTGTTTGACCAGTTCAAAACTGTCCTGGTTTGGAGACGTTGACTATCGTCTCGGTGCTGTGACCTTACCCCTCAGGACAGTTTTGAACTGCGCGGTTCTATCTAGTTACGCGTTAAACCAACTAGAATTTTTTTGAGTCAGGTGTGAATGTACACCTGTGACCTCACCCCTCAGGACAGTTTTGAACTGGTTGCTTTGCGGGTAGCTAACTCGGTCCATAGTGGTAAGCTC	GACCTCACCCC	GACCTtACCCC	GTGTGAATGTACACCTGTGACCTtACCCCTCAGGACAGTTTTGAACTGGTTGCTT	INTRONIC			18.9688	31.2556	15.4849	34.3657	0.225479	FALSE	0.000709623	1.43471e-05	0.000747166	2.31144e-05	0.000779464	1.6673e-05	0.00107421	4.52932e-06	-5.62822	-5.01457
1598	MLH1	chr3	37017458	37017458	SNV	C	T	37058955	-	AGG	ACCAGTTCAAAACTGTCCTG	GACAGTTTTGAACTG	15	GTGACCTTACCCCTCAG	17	GTGACCTTACCCCTCAGGACAGTTTTGAACTG	8	9	0.4	-0.1975		GTGTGAATGTACACCTGTGACCTCACCCCTCAGGACAGTTTTGAACTGGTTGCTT	55	ATTACTCTCTCGATGA	8	GGTCCATAGT	GCGAGAAAAGCCTTGTTTGACCAGTTCAAAACTGTCCTGGTTTGGAGACGTTGACTATCGTCTCGGTGCGTGACCTTACCCCTCAGGACAGTTTTGAACTGCGCGGTTCTATCTAGTTACGCGTTAAACCAACTAGAATTTTTTTGAGTCAGAGTGTGAATGTACACCTGTGACCTCACCCCTCAGGACAGTTTTGAACTGGTTGCTTATTACTCTCTCGATGAGGTCCATAGTGGTAAGCTC	GACCTCACCCC	GACCTtACCCC	GTGTGAATGTACACCTGTGACCTtACCCCTCAGGACAGTTTTGAACTGGTTGCTT	INTRONIC			13.9119	35.792	15.6011	48.3532	0	FALSE	0.00105185	8.60827e-06	0.000936104	3.08191e-05	0.00114786	1.11153e-05	0.00102783	7.54887e-06	-6.93299	-4.92477
1599	MLH1	chr3	37017459	37017459	SNV	A	C	37058953	-	GGG	CAGTTCAAAACTGTCCTGAG	AGGACAGTT	9	TGACCTCCCCCCTC	14	TGACCTCCCCCCTCAGGACAGTT	8	6	0.444444	0.1257		TTGTGTGAATGTACACCTGTGACCTCACCCCTCAGGACAGTTTTGAACTGGTTGC	55	CGTCTACAGGCATGGT	8	GGTCCATAGT	GCGAGAAAAGCCTTGTTTGCAGTTCAAAACTGTCCTGAGGTTTGGAGACGTTGACTATCGTCTCGGTGCTGACCTCCCCCCTCAGGACAGTTCGCGGTTCTATCTAGTTACGCGTTAAACCAACTAGAATTTTTTTGAGTCAGATCTGAATGGTTGTGTGAATGTACACCTGTGACCTCACCCCTCAGGACAGTTTTGAACTGGTTGCCGTCTACAGGCATGGTGGTCCATAGTGGTAAGCTC	ACCTCACCCCT	ACCTCcCCCCT	TTGTGTGAATGTACACCTGTGACCTCcCCCCTCAGGACAGTTTTGAACTGGTTGC	INTRONIC			50.0468	75.3107	44.0625	77.0012	0	FALSE	0.000359006	2.86942e-06	0.000549926	1.9262e-05	0.000419044	1.11153e-05	0.000488677	1.50977e-06	-6.9671	-4.83541
1599	MLH1	chr3	37017459	37017459	SNV	A	C	37058953	-	GGG	CAGTTCAAAACTGTCCTGAG	AGGACAGTT	9	TGTGACCTCCCCCCTC	16	TGTGACCTCCCCCCTCAGGACAGTT	10	6	0.444444	0.1257		TTGTGTGAATGTACACCTGTGACCTCACCCCTCAGGACAGTTTTGAACTGGTTGC	55	TGCACCTGTCGGATCC	8	GGTCCATAGT	GCGAGAAAAGCCTTGTTTGCAGTTCAAAACTGTCCTGAGGTTTGGAGACGTTGACTATCGTCTCGGTGCTGTGACCTCCCCCCTCAGGACAGTTCGCGGTTCTATCTAGTTACGCGTTAAACCAACTAGAATTTTTTTGAGTCAGATCTGAATTTGTGTGAATGTACACCTGTGACCTCACCCCTCAGGACAGTTTTGAACTGGTTGCTGCACCTGTCGGATCCGGTCCATAGTGGTAAGCTC	ACCTCACCCCT	ACCTCcCCCCT	TTGTGTGAATGTACACCTGTGACCTCcCCCCTCAGGACAGTTTTGAACTGGTTGC	INTRONIC			36.2518	62.7652	38.5231	64.0496	0.0732601	FALSE	0.00117298	8.60827e-06	0.00128736	3.46715e-05	0.00155338	0.000150057	0.00127114	1.05684e-05	-7.09023	-5.21452
1599	MLH1	chr3	37017459	37017459	SNV	A	C	37058954	-	GGG	CCAGTTCAAAACTGTCCTGA	GGACAGTTT	9	TGTGACCTCCCCCCTCA	17	TGTGACCTCCCCCCTCAGGACAGTTT	10	7	0.444444	-0.3888		TGTGTGAATGTACACCTGTGACCTCACCCCTCAGGACAGTTTTGAACTGGTTGCT	55	ACTGCTCCACAGACTT	8	GGTCCATAGT	GCGAGAAAAGCCTTGTTTGCCAGTTCAAAACTGTCCTGAGTTTGGAGACGTTGACTATCGTCTCGGTGCTGTGACCTCCCCCCTCAGGACAGTTTCGCGGTTCTATCTAGTTACGCGTTAAACCAACTAGAATTTTTTTGAGTCAGATCTGAATGTGTGAATGTACACCTGTGACCTCACCCCTCAGGACAGTTTTGAACTGGTTGCTACTGCTCCACAGACTTGGTCCATAGTGGTAAGCTC	ACCTCACCCCT	ACCTCcCCCCT	TGTGTGAATGTACACCTGTGACCTCcCCCCTCAGGACAGTTTTGAACTGGTTGCT	INTRONIC			29.0766	37.8423	25.5534	52.9009	1.09375	FALSE	0.000512673	0.0120085	0.000737433	3.85239e-05	0.00063377	5.55766e-05	0.000724409	1.96271e-05	4.54988	-4.25869
1599	MLH1	chr3	37017459	37017459	SNV	A	C	37058954	-	GGG	CCAGTTCAAAACTGTCCTGA	GGACAGTTT	9	TGACCTCCCCCCTCA	15	TGACCTCCCCCCTCAGGACAGTTT	8	7	0.444444	-0.3888		TGTGTGAATGTACACCTGTGACCTCACCCCTCAGGACAGTTTTGAACTGGTTGCT	55	GGTGAAGTCTTGTCAT	8	GGTCCATAGT	GCGAGAAAAGCCTTGTTTGCCAGTTCAAAACTGTCCTGAGTTTGGAGACGTTGACTATCGTCTCGGTGCTGACCTCCCCCCTCAGGACAGTTTCGCGGTTCTATCTAGTTACGCGTTAAACCAACTAGAATTTTTTTGAGTCAGATCTGAATGTGTGTGAATGTACACCTGTGACCTCACCCCTCAGGACAGTTTTGAACTGGTTGCTGGTGAAGTCTTGTCATGGTCCATAGTGGTAAGCTC	ACCTCACCCCT	ACCTCcCCCCT	TGTGTGAATGTACACCTGTGACCTCcCCCCTCAGGACAGTTTTGAACTGGTTGCT	INTRONIC			34.7323	44.4042	32.9133	55.977	0	FALSE	0.000695867	5.73885e-06	0.000568247	1.9262e-05	0.000765936	1.6673e-05	0.000608002	4.52932e-06	-6.92191	-4.88269
1599	MLH1	chr3	37017459	37017459	SNV	A	C	37058955	-	AGG	ACCAGTTCAAAACTGTCCTG	GACAGTTTTGAACTG	15	TGACCTCCCCCCTCAG	16	TGACCTCCCCCCTCAGGACAGTTTTGAACTG	8	8	0.4	-0.1975		GTGTGAATGTACACCTGTGACCTCACCCCTCAGGACAGTTTTGAACTGGTTGCTT	55	AACTCCCAGGCAGGTT	8	GGTCCATAGT	GCGAGAAAAGCCTTGTTTGACCAGTTCAAAACTGTCCTGGTTTGGAGACGTTGACTATCGTCTCGGTGCTGACCTCCCCCCTCAGGACAGTTTTGAACTGCGCGGTTCTATCTAGTTACGCGTTAAACCAACTAGAATTTTTTTGAGTCAGATGTGTGAATGTACACCTGTGACCTCACCCCTCAGGACAGTTTTGAACTGGTTGCTTAACTCCCAGGCAGGTTGGTCCATAGTGGTAAGCTC	ACCTCACCCCT	ACCTCcCCCCT	GTGTGAATGTACACCTGTGACCTCcCCCCTCAGGACAGTTTTGAACTGGTTGCTT	INTRONIC			77.9904	91.8552	74.8901	89.5259	0	FALSE	0.0004912	8.60827e-06	0.000456315	7.70478e-06	0.000536987	1.11153e-05	0.000529522	6.03909e-06	-5.83444	-5.88813
1599	MLH1	chr3	37017459	37017459	SNV	A	C	37058955	-	AGG	ACCAGTTCAAAACTGTCCTG	GACAGTTTTGAACTG	15	TGTGACCTCCCCCCTCAG	18	TGTGACCTCCCCCCTCAGGACAGTTTTGAACTG	10	8	0.4	-0.1975		GTGTGAATGTACACCTGTGACCTCACCCCTCAGGACAGTTTTGAACTGGTTGCTT	55	CGTCTACTCCCTAACC	8	GGTCCATAGT	GCGAGAAAAGCCTTGTTTGACCAGTTCAAAACTGTCCTGGTTTGGAGACGTTGACTATCGTCTCGGTGCTGTGACCTCCCCCCTCAGGACAGTTTTGAACTGCGCGGTTCTATCTAGTTACGCGTTAAACCAACTAGAATTTTTTTGAGTCAGGTGTGAATGTACACCTGTGACCTCACCCCTCAGGACAGTTTTGAACTGGTTGCTTCGTCTACTCCCTAACCGGTCCATAGTGGTAAGCTC	ACCTCACCCCT	ACCTCcCCCCT	GTGTGAATGTACACCTGTGACCTCcCCCCTCAGGACAGTTTTGAACTGGTTGCTT	INTRONIC			64.56	85.7561	67.3983	84.9781	0.513699	FALSE	0.000419735	2.86942e-06	0.000443719	7.70478e-06	0.00035591	1.11153e-05	0.000266366	4.52932e-06	-7.19257	-5.84775
1600	MLH1	chr3	37017459	37017459	SNV	A	G	37058953	-	GGG	CAGTTCAAAACTGTCCTGAG	AGGACAGTT	9	TGACCTCGCCCCTC	14	TGACCTCGCCCCTCAGGACAGTT	8	6	0.444444	0.1257		TTGTGTGAATGTACACCTGTGACCTCACCCCTCAGGACAGTTTTGAACTGGTTGC	55	CTTTGCGAGGATGCGT	8	GGTCCATAGT	GCGAGAAAAGCCTTGTTTGCAGTTCAAAACTGTCCTGAGGTTTGGAGACGTTGACTATCGTCTCGGTGCTGACCTCGCCCCTCAGGACAGTTCGCGGTTCTATCTAGTTACGCGTTAAACCAACTAGAATTTTTTTGAGTCAGATCTGAATGGTTGTGTGAATGTACACCTGTGACCTCACCCCTCAGGACAGTTTTGAACTGGTTGCCTTTGCGAGGATGCGTGGTCCATAGTGGTAAGCTC	ACCTCACCCCT	ACCTCgCCCCT	TTGTGTGAATGTACACCTGTGACCTCgCCCCTCAGGACAGTTTTGAACTGGTTGC	INTRONIC			6.39365		9.06238	27.6102	0.116144	FALSE	0.000803233	2.86942e-06	0.00072999	7.70478e-06	0.00101604	2.77883e-05	0.000880494	0.000309504	-8.12891	-6.56598
1600	MLH1	chr3	37017459	37017459	SNV	A	G	37058953	-	GGG	CAGTTCAAAACTGTCCTGAG	AGGACAGTT	9	TGTGACCTCGCCCCTC	16	TGTGACCTCGCCCCTCAGGACAGTT	10	6	0.444444	0.1257		TTGTGTGAATGTACACCTGTGACCTCACCCCTCAGGACAGTTTTGAACTGGTTGC	55	GGGACCTCAGGCAGTA	8	GGTCCATAGT	GCGAGAAAAGCCTTGTTTGCAGTTCAAAACTGTCCTGAGGTTTGGAGACGTTGACTATCGTCTCGGTGCTGTGACCTCGCCCCTCAGGACAGTTCGCGGTTCTATCTAGTTACGCGTTAAACCAACTAGAATTTTTTTGAGTCAGATCTGAATTTGTGTGAATGTACACCTGTGACCTCACCCCTCAGGACAGTTTTGAACTGGTTGCGGGACCTCAGGCAGTAGGTCCATAGTGGTAAGCTC	ACCTCACCCCT	ACCTCgCCCCT	TTGTGTGAATGTACACCTGTGACCTCgCCCCTCAGGACAGTTTTGAACTGGTTGC	INTRONIC			7.36449		13.451		0	FALSE	0.000897849	8.60827e-06	0.000892019	3.46715e-05	0.000756916	1.6673e-05	0.000622589	1.05684e-05	-6.70461	-4.68525
1600	MLH1	chr3	37017459	37017459	SNV	A	G	37058954	-	GGG	CCAGTTCAAAACTGTCCTGA	GGACAGTTT	9	TGTGACCTCGCCCCTCA	17	TGTGACCTCGCCCCTCAGGACAGTTT	10	7	0.444444	-0.3888		TGTGTGAATGTACACCTGTGACCTCACCCCTCAGGACAGTTTTGAACTGGTTGCT	55	GTCGGGTCATGCCTTC	8	GGTCCATAGT	GCGAGAAAAGCCTTGTTTGCCAGTTCAAAACTGTCCTGAGTTTGGAGACGTTGACTATCGTCTCGGTGCTGTGACCTCGCCCCTCAGGACAGTTTCGCGGTTCTATCTAGTTACGCGTTAAACCAACTAGAATTTTTTTGAGTCAGATCTGAATGTGTGAATGTACACCTGTGACCTCACCCCTCAGGACAGTTTTGAACTGGTTGCTGTCGGGTCATGCCTTCGGTCCATAGTGGTAAGCTC	ACCTCACCCCT	ACCTCgCCCCT	TGTGTGAATGTACACCTGTGACCTCgCCCCTCAGGACAGTTTTGAACTGGTTGCT	INTRONIC			6.27366		8.7532		0	FALSE	0.000620711	5.73885e-06	0.000670732	1.15572e-05	0.000734368	2.77883e-05	0.000526896	7.54887e-06	-6.75702	-5.85888
1600	MLH1	chr3	37017459	37017459	SNV	A	G	37058954	-	GGG	CCAGTTCAAAACTGTCCTGA	GGACAGTTT	9	TGACCTCGCCCCTCA	15	TGACCTCGCCCCTCAGGACAGTTT	8	7	0.444444	-0.3888		TGTGTGAATGTACACCTGTGACCTCACCCCTCAGGACAGTTTTGAACTGGTTGCT	55	ACGCCGACAGCTGGCT	8	GGTCCATAGT	GCGAGAAAAGCCTTGTTTGCCAGTTCAAAACTGTCCTGAGTTTGGAGACGTTGACTATCGTCTCGGTGCTGACCTCGCCCCTCAGGACAGTTTCGCGGTTCTATCTAGTTACGCGTTAAACCAACTAGAATTTTTTTGAGTCAGATCTGAATGTGTGTGAATGTACACCTGTGACCTCACCCCTCAGGACAGTTTTGAACTGGTTGCTACGCCGACAGCTGGCTGGTCCATAGTGGTAAGCTC	ACCTCACCCCT	ACCTCgCCCCT	TGTGTGAATGTACACCTGTGACCTCgCCCCTCAGGACAGTTTTGAACTGGTTGCT	INTRONIC			10.7921		12.9614	35.989	0.559832	FALSE	0.00126256	0.00346626	0.00131885	0.000181062	0.00122453	0.0198853	0.00127465	0.000191741	1.45703	-2.86472
1600	MLH1	chr3	37017459	37017459	SNV	A	G	37058955	-	AGG	ACCAGTTCAAAACTGTCCTG	GACAGTTTTGAACTG	15	TGACCTCGCCCCTCAG	16	TGACCTCGCCCCTCAGGACAGTTTTGAACTG	8	8	0.4	-0.1975		GTGTGAATGTACACCTGTGACCTCACCCCTCAGGACAGTTTTGAACTGGTTGCTT	55	CACCAGGGTTTGTTTC	8	GGTCCATAGT	GCGAGAAAAGCCTTGTTTGACCAGTTCAAAACTGTCCTGGTTTGGAGACGTTGACTATCGTCTCGGTGCTGACCTCGCCCCTCAGGACAGTTTTGAACTGCGCGGTTCTATCTAGTTACGCGTTAAACCAACTAGAATTTTTTTGAGTCAGATGTGTGAATGTACACCTGTGACCTCACCCCTCAGGACAGTTTTGAACTGGTTGCTTCACCAGGGTTTGTTTCGGTCCATAGTGGTAAGCTC	ACCTCACCCCT	ACCTCgCCCCT	GTGTGAATGTACACCTGTGACCTCgCCCCTCAGGACAGTTTTGAACTGGTTGCTT	INTRONIC			27.7473	75.2634	28.4131	77.3265	0.236686	FALSE	0.000610981	8.60827e-06	0.000723692	7.70478e-06	0.00075761	1.6673e-05	0.000740164	6.49203e-05	-6.14926	-6.55348
1600	MLH1	chr3	37017459	37017459	SNV	A	G	37058955	-	AGG	ACCAGTTCAAAACTGTCCTG	GACAGTTTTGAACTG	15	TGTGACCTCGCCCCTCAG	18	TGTGACCTCGCCCCTCAGGACAGTTTTGAACTG	10	8	0.4	-0.1975		GTGTGAATGTACACCTGTGACCTCACCCCTCAGGACAGTTTTGAACTGGTTGCTT	55	TGCCAAAGTTGATTGC	8	GGTCCATAGT	GCGAGAAAAGCCTTGTTTGACCAGTTCAAAACTGTCCTGGTTTGGAGACGTTGACTATCGTCTCGGTGCTGTGACCTCGCCCCTCAGGACAGTTTTGAACTGCGCGGTTCTATCTAGTTACGCGTTAAACCAACTAGAATTTTTTTGAGTCAGGTGTGAATGTACACCTGTGACCTCACCCCTCAGGACAGTTTTGAACTGGTTGCTTTGCCAAAGTTGATTGCGGTCCATAGTGGTAAGCTC	ACCTCACCCCT	ACCTCgCCCCT	GTGTGAATGTACACCTGTGACCTCgCCCCTCAGGACAGTTTTGAACTGGTTGCTT	INTRONIC			24.8945	59.9483	31.9149	69.0499	0	FALSE	0.00023889	2.86942e-06	0.000350109	1.15572e-05	0.000268841	1.6673e-05	0.000310419	1.3588e-05	-6.37944	-4.92094
1601	MLH1	chr3	37017459	37017459	SNV	A	T	37058953	-	GGG	CAGTTCAAAACTGTCCTGAG	AGGACAGTT	9	TGACCTCTCCCCTC	14	TGACCTCTCCCCTCAGGACAGTT	8	6	0.444444	0.1257		TTGTGTGAATGTACACCTGTGACCTCACCCCTCAGGACAGTTTTGAACTGGTTGC	55	GCACATATCTCGCATC	8	GGTCCATAGT	GCGAGAAAAGCCTTGTTTGCAGTTCAAAACTGTCCTGAGGTTTGGAGACGTTGACTATCGTCTCGGTGCTGACCTCTCCCCTCAGGACAGTTCGCGGTTCTATCTAGTTACGCGTTAAACCAACTAGAATTTTTTTGAGTCAGATCTGAATGGTTGTGTGAATGTACACCTGTGACCTCACCCCTCAGGACAGTTTTGAACTGGTTGCGCACATATCTCGCATCGGTCCATAGTGGTAAGCTC	ACCTCACCCCT	ACCTCtCCCCT	TTGTGTGAATGTACACCTGTGACCTCtCCCCTCAGGACAGTTTTGAACTGGTTGC	INTRONIC			6.53373				0.0972763	FALSE	0.000791154	2.0086e-05	0.000854804	1.9262e-05	0.00083913	2.77883e-05	0.00083644	1.50977e-06	-5.2997
1601	MLH1	chr3	37017459	37017459	SNV	A	T	37058953	-	GGG	CAGTTCAAAACTGTCCTGAG	AGGACAGTT	9	TGTGACCTCTCCCCTC	16	TGTGACCTCTCCCCTCAGGACAGTT	10	6	0.444444	0.1257		TTGTGTGAATGTACACCTGTGACCTCACCCCTCAGGACAGTTTTGAACTGGTTGC	55	CGTGTCTAGTATTGGA	8	GGTCCATAGT	GCGAGAAAAGCCTTGTTTGCAGTTCAAAACTGTCCTGAGGTTTGGAGACGTTGACTATCGTCTCGGTGCTGTGACCTCTCCCCTCAGGACAGTTCGCGGTTCTATCTAGTTACGCGTTAAACCAACTAGAATTTTTTTGAGTCAGATCTGAATTTGTGTGAATGTACACCTGTGACCTCACCCCTCAGGACAGTTTTGAACTGGTTGCCGTGTCTAGTATTGGAGGTCCATAGTGGTAAGCTC	ACCTCACCCCT	ACCTCtCCCCT	TTGTGTGAATGTACACCTGTGACCTCtCCCCTCAGGACAGTTTTGAACTGGTTGC	INTRONIC			7.25753		10.7685	26.8001	0.281162	FALSE	0.00100354	2.29554e-05	0.00113277	0.00080515	0.00114717	0.000133384	0.000976771	0.00151128	-5.45012	-0.492529
1601	MLH1	chr3	37017459	37017459	SNV	A	T	37058954	-	GGG	CCAGTTCAAAACTGTCCTGA	GGACAGTTT	9	TGTGACCTCTCCCCTCA	17	TGTGACCTCTCCCCTCAGGACAGTTT	10	7	0.444444	-0.3888		TGTGTGAATGTACACCTGTGACCTCACCCCTCAGGACAGTTTTGAACTGGTTGCT	55	CGTCTACGTCATCGGC	8	GGTCCATAGT	GCGAGAAAAGCCTTGTTTGCCAGTTCAAAACTGTCCTGAGTTTGGAGACGTTGACTATCGTCTCGGTGCTGTGACCTCTCCCCTCAGGACAGTTTCGCGGTTCTATCTAGTTACGCGTTAAACCAACTAGAATTTTTTTGAGTCAGATCTGAATGTGTGAATGTACACCTGTGACCTCACCCCTCAGGACAGTTTTGAACTGGTTGCTCGTCTACGTCATCGGCGGTCCATAGTGGTAAGCTC	ACCTCACCCCT	ACCTCtCCCCT	TGTGTGAATGTACACCTGTGACCTCtCCCCTCAGGACAGTTTTGAACTGGTTGCT	INTRONIC			6.45973		11.2591		0.30303	FALSE	0.000800213	1.43471e-05	0.000666438	0.000392944	0.000714943	1.6673e-05	0.000633092	3.01955e-06	-5.80155	-0.762146
1601	MLH1	chr3	37017459	37017459	SNV	A	T	37058954	-	GGG	CCAGTTCAAAACTGTCCTGA	GGACAGTTT	9	TGACCTCTCCCCTCA	15	TGACCTCTCCCCTCAGGACAGTTT	8	7	0.444444	-0.3888		TGTGTGAATGTACACCTGTGACCTCACCCCTCAGGACAGTTTTGAACTGGTTGCT	55	AGAGCGACAAGCTGAG	8	GGTCCATAGT	GCGAGAAAAGCCTTGTTTGCCAGTTCAAAACTGTCCTGAGTTTGGAGACGTTGACTATCGTCTCGGTGCTGACCTCTCCCCTCAGGACAGTTTCGCGGTTCTATCTAGTTACGCGTTAAACCAACTAGAATTTTTTTGAGTCAGATCTGAATGTGTGTGAATGTACACCTGTGACCTCACCCCTCAGGACAGTTTTGAACTGGTTGCTAGAGCGACAAGCTGAGGGTCCATAGTGGTAAGCTC	ACCTCACCCCT	ACCTCtCCCCT	TGTGTGAATGTACACCTGTGACCTCtCCCCTCAGGACAGTTTTGAACTGGTTGCT	INTRONIC			7.7433	25.6192	8.71434	31.1172	0.420673	FALSE	0.00126558	3.15637e-05	0.00146542	7.70478e-05	0.00138687	7.22495e-05	0.00149666	0.00550463	-5.32539	-4.24941
1601	MLH1	chr3	37017459	37017459	SNV	A	T	37058955	-	AGG	ACCAGTTCAAAACTGTCCTG	GACAGTTTTGAACTG	15	TGACCTCTCCCCTCAG	16	TGACCTCTCCCCTCAGGACAGTTTTGAACTG	8	8	0.4	-0.1975		GTGTGAATGTACACCTGTGACCTCACCCCTCAGGACAGTTTTGAACTGGTTGCTT	55	GAACGGACATGACATC	8	GGTCCATAGT	GCGAGAAAAGCCTTGTTTGACCAGTTCAAAACTGTCCTGGTTTGGAGACGTTGACTATCGTCTCGGTGCTGACCTCTCCCCTCAGGACAGTTTTGAACTGCGCGGTTCTATCTAGTTACGCGTTAAACCAACTAGAATTTTTTTGAGTCAGATGTGTGAATGTACACCTGTGACCTCACCCCTCAGGACAGTTTTGAACTGGTTGCTTGAACGGACATGACATCGGTCCATAGTGGTAAGCTC	ACCTCACCCCT	ACCTCtCCCCT	GTGTGAATGTACACCTGTGACCTCtCCCCTCAGGACAGTTTTGAACTGGTTGCTT	INTRONIC			24.5255	71.0992	32.9767	74.3204	0	FALSE	0.000459997	8.60827e-06	0.000615768	0.000123277	0.000451652	3.33459e-05	0.000601292	3.47248e-05	-5.73976	-2.32049
1601	MLH1	chr3	37017459	37017459	SNV	A	T	37058955	-	AGG	ACCAGTTCAAAACTGTCCTG	GACAGTTTTGAACTG	15	TGTGACCTCTCCCCTCAG	18	TGTGACCTCTCCCCTCAGGACAGTTTTGAACTG	10	8	0.4	-0.1975		GTGTGAATGTACACCTGTGACCTCACCCCTCAGGACAGTTTTGAACTGGTTGCTT	55	GCGCAGTTCCGCAAGC	8	GGTCCATAGT	GCGAGAAAAGCCTTGTTTGACCAGTTCAAAACTGTCCTGGTTTGGAGACGTTGACTATCGTCTCGGTGCTGTGACCTCTCCCCTCAGGACAGTTTTGAACTGCGCGGTTCTATCTAGTTACGCGTTAAACCAACTAGAATTTTTTTGAGTCAGGTGTGAATGTACACCTGTGACCTCACCCCTCAGGACAGTTTTGAACTGGTTGCTTGCGCAGTTCCGCAAGCGGTCCATAGTGGTAAGCTC	ACCTCACCCCT	ACCTCtCCCCT	GTGTGAATGTACACCTGTGACCTCtCCCCTCAGGACAGTTTTGAACTGGTTGCTT	INTRONIC			24.2382	62.9727	27.2476	67.3581	0.106724	FALSE	0.000715998	3.44331e-05	0.000726268	0.000157948	0.000660828	1.6673e-05	0.000534773	9.05864e-06	-4.37809	-2.20105
1602	MLH1	chr3	37017460	37017460	SNV	C	A	37058953	-	GGG	CAGTTCAAAACTGTCCTGAG	AGGACAGTT	9	GTGACCTCAACCCTC	15	GTGACCTCAACCCTCAGGACAGTT	10	5	0.444444	0.1257		TTGTGTGAATGTACACCTGTGACCTCACCCCTCAGGACAGTTTTGAACTGGTTGC	55	TCGTAGAAGGCCGAAT	8	GGTCCATAGT	GCGAGAAAAGCCTTGTTTGCAGTTCAAAACTGTCCTGAGGTTTGGAGACGTTGACTATCGTCTCGGTGCGTGACCTCAACCCTCAGGACAGTTCGCGGTTCTATCTAGTTACGCGTTAAACCAACTAGAATTTTTTTGAGTCAGATCTGAATGTTGTGTGAATGTACACCTGTGACCTCACCCCTCAGGACAGTTTTGAACTGGTTGCTCGTAGAAGGCCGAATGGTCCATAGTGGTAAGCTC	CCTCACCCCTC	CCTCAaCCCTC	TTGTGTGAATGTACACCTGTGACCTCAaCCCTCAGGACAGTTTTGAACTGGTTGC	INTRONIC			5.52268				0	FALSE	0.00051066	1.14777e-05	0.000474064	1.9262e-05	0.000585899	1.11153e-05	0.000499764	3.01955e-06	-5.47546
1602	MLH1	chr3	37017460	37017460	SNV	C	A	37058953	-	GGG	CAGTTCAAAACTGTCCTGAG	AGGACAGTT	9	TGTGACCTCAACCCTC	16	TGTGACCTCAACCCTCAGGACAGTT	11	5	0.444444	0.1257		TTGTGTGAATGTACACCTGTGACCTCACCCCTCAGGACAGTTTTGAACTGGTTGC	55	GTATTCTTCCACGTGG	8	GGTCCATAGT	GCGAGAAAAGCCTTGTTTGCAGTTCAAAACTGTCCTGAGGTTTGGAGACGTTGACTATCGTCTCGGTGCTGTGACCTCAACCCTCAGGACAGTTCGCGGTTCTATCTAGTTACGCGTTAAACCAACTAGAATTTTTTTGAGTCAGATCTGAATTTGTGTGAATGTACACCTGTGACCTCACCCCTCAGGACAGTTTTGAACTGGTTGCGTATTCTTCCACGTGGGGTCCATAGTGGTAAGCTC	CCTCACCCCTC	CCTCAaCCCTC	TTGTGTGAATGTACACCTGTGACCTCAaCCCTCAGGACAGTTTTGAACTGGTTGC	INTRONIC							0.294985	FALSE	0.000249626	2.86942e-06	0.000321195	1.9262e-05	0.000241436	1.6673e-05	0.000190219	3.01955e-06
1602	MLH1	chr3	37017460	37017460	SNV	C	A	37058954	-	GGG	CCAGTTCAAAACTGTCCTGA	GGACAGTTT	9	GACCTCAACCCTCA	14	GACCTCAACCCTCAGGACAGTTT	8	6	0.444444	-0.3888		TGTGTGAATGTACACCTGTGACCTCACCCCTCAGGACAGTTTTGAACTGGTTGCT	55	GGCTCGAGTAAAGTCA	8	GGTCCATAGT	GCGAGAAAAGCCTTGTTTGCCAGTTCAAAACTGTCCTGAGTTTGGAGACGTTGACTATCGTCTCGGTGCGACCTCAACCCTCAGGACAGTTTCGCGGTTCTATCTAGTTACGCGTTAAACCAACTAGAATTTTTTTGAGTCAGATCTGAATGGTGTGTGAATGTACACCTGTGACCTCACCCCTCAGGACAGTTTTGAACTGGTTGCTGGCTCGAGTAAAGTCAGGTCCATAGTGGTAAGCTC	CCTCACCCCTC	CCTCAaCCCTC	TGTGTGAATGTACACCTGTGACCTCAaCCCTCAGGACAGTTTTGAACTGGTTGCT	INTRONIC			7.31707		10.1961		0	FALSE	0.000385512	5.73885e-06	0.00043828	1.54096e-05	0.000219929	5.55766e-06	0.000121659	1.50977e-06	-6.06987	-4.82995
1602	MLH1	chr3	37017460	37017460	SNV	C	A	37058954	-	GGG	CCAGTTCAAAACTGTCCTGA	GGACAGTTT	9	GTGACCTCAACCCTCA	16	GTGACCTCAACCCTCAGGACAGTTT	10	6	0.444444	-0.3888		TGTGTGAATGTACACCTGTGACCTCACCCCTCAGGACAGTTTTGAACTGGTTGCT	55	AATCCAGCATGCTGGC	8	GGTCCATAGT	GCGAGAAAAGCCTTGTTTGCCAGTTCAAAACTGTCCTGAGTTTGGAGACGTTGACTATCGTCTCGGTGCGTGACCTCAACCCTCAGGACAGTTTCGCGGTTCTATCTAGTTACGCGTTAAACCAACTAGAATTTTTTTGAGTCAGATCTGAATTGTGTGAATGTACACCTGTGACCTCACCCCTCAGGACAGTTTTGAACTGGTTGCTAATCCAGCATGCTGGCGGTCCATAGTGGTAAGCTC	CCTCACCCCTC	CCTCAaCCCTC	TGTGTGAATGTACACCTGTGACCTCAaCCCTCAGGACAGTTTTGAACTGGTTGCT	INTRONIC			10.7955		11.0022		0.0732064	FALSE	0.00118136	1.14777e-05	0.00131427	1.9262e-05	0.00104275	2.22306e-05	0.000795304	4.52932e-06	-6.68548	-6.09236
1602	MLH1	chr3	37017460	37017460	SNV	C	A	37058955	-	AGG	ACCAGTTCAAAACTGTCCTG	GACAGTTTTGAACTG	15	GACCTCAACCCTCAG	15	GACCTCAACCCTCAGGACAGTTTTGAACTG	8	7	0.4	-0.1975		GTGTGAATGTACACCTGTGACCTCACCCCTCAGGACAGTTTTGAACTGGTTGCTT	55	CGTCTACCATGTAAGA	8	GGTCCATAGT	GCGAGAAAAGCCTTGTTTGACCAGTTCAAAACTGTCCTGGTTTGGAGACGTTGACTATCGTCTCGGTGCGACCTCAACCCTCAGGACAGTTTTGAACTGCGCGGTTCTATCTAGTTACGCGTTAAACCAACTAGAATTTTTTTGAGTCAGATCGTGTGAATGTACACCTGTGACCTCACCCCTCAGGACAGTTTTGAACTGGTTGCTTCGTCTACCATGTAAGAGGTCCATAGTGGTAAGCTC	CCTCACCCCTC	CCTCAaCCCTC	GTGTGAATGTACACCTGTGACCTCAaCCCTCAGGACAGTTTTGAACTGGTTGCTT	INTRONIC			17.8434	34.5408	18.6017	51.8878	0	FALSE	0.000261705	5.73885e-06	0.000229589	5.39335e-05	0.000268494	1.11153e-05	0.000270742	4.52932e-06	-5.51104	-2.0898
1602	MLH1	chr3	37017460	37017460	SNV	C	A	37058955	-	AGG	ACCAGTTCAAAACTGTCCTG	GACAGTTTTGAACTG	15	GTGACCTCAACCCTCAG	17	GTGACCTCAACCCTCAGGACAGTTTTGAACTG	10	7	0.4	-0.1975		GTGTGAATGTACACCTGTGACCTCACCCCTCAGGACAGTTTTGAACTGGTTGCTT	55	ATCATCTTCGCATGAT	8	GGTCCATAGT	GCGAGAAAAGCCTTGTTTGACCAGTTCAAAACTGTCCTGGTTTGGAGACGTTGACTATCGTCTCGGTGCGTGACCTCAACCCTCAGGACAGTTTTGAACTGCGCGGTTCTATCTAGTTACGCGTTAAACCAACTAGAATTTTTTTGAGTCAGAGTGTGAATGTACACCTGTGACCTCACCCCTCAGGACAGTTTTGAACTGGTTGCTTATCATCTTCGCATGATGGTCCATAGTGGTAAGCTC	CCTCACCCCTC	CCTCAaCCCTC	GTGTGAATGTACACCTGTGACCTCAaCCCTCAGGACAGTTTTGAACTGGTTGCTT	INTRONIC			20.3807	40.2985	11.2101	42.1285	0	FALSE	0.000599573	1.43471e-05	0.000610615	1.9262e-05	0.000627873	2.77883e-05	0.000595165	4.52932e-06	-5.3851	-4.98644
1603	MLH1	chr3	37017460	37017460	SNV	C	G	37058953	-	GGG	CAGTTCAAAACTGTCCTGAG	AGGACAGTT	9	GTGACCTCAGCCCTC	15	GTGACCTCAGCCCTCAGGACAGTT	10	5	0.444444	0.1257		TTGTGTGAATGTACACCTGTGACCTCACCCCTCAGGACAGTTTTGAACTGGTTGC	55	CACTCCAGTCTCTTAT	8	GGTCCATAGT	GCGAGAAAAGCCTTGTTTGCAGTTCAAAACTGTCCTGAGGTTTGGAGACGTTGACTATCGTCTCGGTGCGTGACCTCAGCCCTCAGGACAGTTCGCGGTTCTATCTAGTTACGCGTTAAACCAACTAGAATTTTTTTGAGTCAGATCTGAATGTTGTGTGAATGTACACCTGTGACCTCACCCCTCAGGACAGTTTTGAACTGGTTGCCACTCCAGTCTCTTATGGTCCATAGTGGTAAGCTC	CCTCACCCCTC	CCTCAgCCCTC	TTGTGTGAATGTACACCTGTGACCTCAgCCCTCAGGACAGTTTTGAACTGGTTGC	INTRONIC			49.9714	74.1176	55.8306	59.7627	0	FALSE	0.000586488	2.86942e-06	0.000601741	0.000234996	0.00053109	2.22306e-05	0.000811642	4.52932e-06	-7.6752	-1.35651
1603	MLH1	chr3	37017460	37017460	SNV	C	G	37058953	-	GGG	CAGTTCAAAACTGTCCTGAG	AGGACAGTT	9	TGTGACCTCAGCCCTC	16	TGTGACCTCAGCCCTCAGGACAGTT	11	5	0.444444	0.1257		TTGTGTGAATGTACACCTGTGACCTCACCCCTCAGGACAGTTTTGAACTGGTTGC	55	CGTAGGCGTTCCCGAG	8	GGTCCATAGT	GCGAGAAAAGCCTTGTTTGCAGTTCAAAACTGTCCTGAGGTTTGGAGACGTTGACTATCGTCTCGGTGCTGTGACCTCAGCCCTCAGGACAGTTCGCGGTTCTATCTAGTTACGCGTTAAACCAACTAGAATTTTTTTGAGTCAGATCTGAATTTGTGTGAATGTACACCTGTGACCTCACCCCTCAGGACAGTTTTGAACTGGTTGCCGTAGGCGTTCCCGAGGGTCCATAGTGGTAAGCTC	CCTCACCCCTC	CCTCAgCCCTC	TTGTGTGAATGTACACCTGTGACCTCAgCCCTCAGGACAGTTTTGAACTGGTTGC	INTRONIC			56.2264	75.261	49.4787	62.8539	0.114811	FALSE	0.00106729	1.72165e-05	0.00120835	0.000154096	0.00119643	1.6673e-05	0.00126793	0.000217407	-5.95401	-2.97114
1603	MLH1	chr3	37017460	37017460	SNV	C	G	37058954	-	GGG	CCAGTTCAAAACTGTCCTGA	GGACAGTTT	9	GACCTCAGCCCTCA	14	GACCTCAGCCCTCAGGACAGTTT	8	6	0.444444	-0.3888		TGTGTGAATGTACACCTGTGACCTCACCCCTCAGGACAGTTTTGAACTGGTTGCT	55	AAGCCGCTCGGAAACG	8	GGTCCATAGT	GCGAGAAAAGCCTTGTTTGCCAGTTCAAAACTGTCCTGAGTTTGGAGACGTTGACTATCGTCTCGGTGCGACCTCAGCCCTCAGGACAGTTTCGCGGTTCTATCTAGTTACGCGTTAAACCAACTAGAATTTTTTTGAGTCAGATCTGAATGGTGTGTGAATGTACACCTGTGACCTCACCCCTCAGGACAGTTTTGAACTGGTTGCTAAGCCGCTCGGAAACGGGTCCATAGTGGTAAGCTC	CCTCACCCCTC	CCTCAgCCCTC	TGTGTGAATGTACACCTGTGACCTCAgCCCTCAGGACAGTTTTGAACTGGTTGCT	INTRONIC			57.7384	72.125	54.3579	69.9307	0.157233	FALSE	0.000644197	2.86942e-06	0.000555365	1.9262e-05	0.00128835	1.11153e-05	0.00138872	3.01955e-06	-7.8106	-4.84961
1603	MLH1	chr3	37017460	37017460	SNV	C	G	37058954	-	GGG	CCAGTTCAAAACTGTCCTGA	GGACAGTTT	9	GTGACCTCAGCCCTCA	16	GTGACCTCAGCCCTCAGGACAGTTT	10	6	0.444444	-0.3888		TGTGTGAATGTACACCTGTGACCTCACCCCTCAGGACAGTTTTGAACTGGTTGCT	55	CGTCACTCAGTGAGTG	8	GGTCCATAGT	GCGAGAAAAGCCTTGTTTGCCAGTTCAAAACTGTCCTGAGTTTGGAGACGTTGACTATCGTCTCGGTGCGTGACCTCAGCCCTCAGGACAGTTTCGCGGTTCTATCTAGTTACGCGTTAAACCAACTAGAATTTTTTTGAGTCAGATCTGAATTGTGTGAATGTACACCTGTGACCTCACCCCTCAGGACAGTTTTGAACTGGTTGCTCGTCACTCAGTGAGTGGGTCCATAGTGGTAAGCTC	CCTCACCCCTC	CCTCAgCCCTC	TGTGTGAATGTACACCTGTGACCTCAgCCCTCAGGACAGTTTTGAACTGGTTGCT	INTRONIC			59.0412	72.4071	51.765	69.7455	0	FALSE	0.00104313	8.60827e-06	0.0010383	1.54096e-05	0.000896714	2.77883e-05	0.000928924	4.52932e-06	-6.92098	-6.07426
1603	MLH1	chr3	37017460	37017460	SNV	C	G	37058955	-	AGG	ACCAGTTCAAAACTGTCCTG	GACAGTTTTGAACTG	15	GACCTCAGCCCTCAG	15	GACCTCAGCCCTCAGGACAGTTTTGAACTG	8	7	0.4	-0.1975		GTGTGAATGTACACCTGTGACCTCACCCCTCAGGACAGTTTTGAACTGGTTGCTT	55	CACAGGCAGTTAGCGG	8	GGTCCATAGT	GCGAGAAAAGCCTTGTTTGACCAGTTCAAAACTGTCCTGGTTTGGAGACGTTGACTATCGTCTCGGTGCGACCTCAGCCCTCAGGACAGTTTTGAACTGCGCGGTTCTATCTAGTTACGCGTTAAACCAACTAGAATTTTTTTGAGTCAGATCGTGTGAATGTACACCTGTGACCTCACCCCTCAGGACAGTTTTGAACTGGTTGCTTCACAGGCAGTTAGCGGGGTCCATAGTGGTAAGCTC	CCTCACCCCTC	CCTCAgCCCTC	GTGTGAATGTACACCTGTGACCTCAgCCCTCAGGACAGTTTTGAACTGGTTGCTT	INTRONIC			87.0192	90.0892	74.8284	92.3557	0	FALSE	0.000279488	0.000195121	0.000375587	0.000882198	0.00035036	2.22306e-05	0.000374312	4.52932e-06	-0.518416	1.23196
1603	MLH1	chr3	37017460	37017460	SNV	C	G	37058955	-	AGG	ACCAGTTCAAAACTGTCCTG	GACAGTTTTGAACTG	15	GTGACCTCAGCCCTCAG	17	GTGACCTCAGCCCTCAGGACAGTTTTGAACTG	10	7	0.4	-0.1975		GTGTGAATGTACACCTGTGACCTCACCCCTCAGGACAGTTTTGAACTGGTTGCTT	55	AAGACCTTCCGGCACA	8	GGTCCATAGT	GCGAGAAAAGCCTTGTTTGACCAGTTCAAAACTGTCCTGGTTTGGAGACGTTGACTATCGTCTCGGTGCGTGACCTCAGCCCTCAGGACAGTTTTGAACTGCGCGGTTCTATCTAGTTACGCGTTAAACCAACTAGAATTTTTTTGAGTCAGAGTGTGAATGTACACCTGTGACCTCACCCCTCAGGACAGTTTTGAACTGGTTGCTTAAGACCTTCCGGCACAGGTCCATAGTGGTAAGCTC	CCTCACCCCTC	CCTCAgCCCTC	GTGTGAATGTACACCTGTGACCTCAgCCCTCAGGACAGTTTTGAACTGGTTGCTT	INTRONIC			87.3124	93.1444	83.2812	90.3668	0.226244	FALSE	0.000492207	2.86942e-06	0.000549926	1.54096e-05	0.000759345	1.6673e-05	0.000660516	7.39789e-05	-7.42236	-5.15734
1604	MLH1	chr3	37017460	37017460	SNV	C	T	37058953	-	GGG	CAGTTCAAAACTGTCCTGAG	AGGACAGTT	9	GTGACCTCATCCCTC	15	GTGACCTCATCCCTCAGGACAGTT	10	5	0.444444	0.1257		TTGTGTGAATGTACACCTGTGACCTCACCCCTCAGGACAGTTTTGAACTGGTTGC	55	TATCTCAGTTCCGGCA	8	GGTCCATAGT	GCGAGAAAAGCCTTGTTTGCAGTTCAAAACTGTCCTGAGGTTTGGAGACGTTGACTATCGTCTCGGTGCGTGACCTCATCCCTCAGGACAGTTCGCGGTTCTATCTAGTTACGCGTTAAACCAACTAGAATTTTTTTGAGTCAGATCTGAATGTTGTGTGAATGTACACCTGTGACCTCACCCCTCAGGACAGTTTTGAACTGGTTGCTATCTCAGTTCCGGCAGGTCCATAGTGGTAAGCTC	CCTCACCCCTC	CCTCAtCCCTC	TTGTGTGAATGTACACCTGTGACCTCAtCCCTCAGGACAGTTTTGAACTGGTTGC	INTRONIC			9.63406		8.54197	26.7857	3.65535	FALSE	0.000449596	2.86942e-06	0.000389042	7.70478e-06	0.000434308	1.6673e-05	0.0003924	1.50977e-06	-7.29172	-5.65803
1604	MLH1	chr3	37017460	37017460	SNV	C	T	37058953	-	GGG	CAGTTCAAAACTGTCCTGAG	AGGACAGTT	9	TGTGACCTCATCCCTC	16	TGTGACCTCATCCCTCAGGACAGTT	11	5	0.444444	0.1257		TTGTGTGAATGTACACCTGTGACCTCACCCCTCAGGACAGTTTTGAACTGGTTGC	55	CTAGCCTTCGCATGGC	8	GGTCCATAGT	GCGAGAAAAGCCTTGTTTGCAGTTCAAAACTGTCCTGAGGTTTGGAGACGTTGACTATCGTCTCGGTGCTGTGACCTCATCCCTCAGGACAGTTCGCGGTTCTATCTAGTTACGCGTTAAACCAACTAGAATTTTTTTGAGTCAGATCTGAATTTGTGTGAATGTACACCTGTGACCTCACCCCTCAGGACAGTTTTGAACTGGTTGCCTAGCCTTCGCATGGCGGTCCATAGTGGTAAGCTC	CCTCACCCCTC	CCTCAtCCCTC	TTGTGTGAATGTACACCTGTGACCTCAtCCCTCAGGACAGTTTTGAACTGGTTGC	INTRONIC			6.36428	26.3384	5.16983	34.0059	0.363636	FALSE	0.000954552	2.29554e-05	0.00114651	2.31144e-05	0.00105004	0.000527977	0.00157631	0.00223899	-5.37792	-5.63232
1604	MLH1	chr3	37017460	37017460	SNV	C	T	37058954	-	GGG	CCAGTTCAAAACTGTCCTGA	GGACAGTTT	9	GACCTCATCCCTCA	14	GACCTCATCCCTCAGGACAGTTT	8	6	0.444444	-0.3888		TGTGTGAATGTACACCTGTGACCTCACCCCTCAGGACAGTTTTGAACTGGTTGCT	55	CTTACCGCACGGTTTA	8	GGTCCATAGT	GCGAGAAAAGCCTTGTTTGCCAGTTCAAAACTGTCCTGAGTTTGGAGACGTTGACTATCGTCTCGGTGCGACCTCATCCCTCAGGACAGTTTCGCGGTTCTATCTAGTTACGCGTTAAACCAACTAGAATTTTTTTGAGTCAGATCTGAATGGTGTGTGAATGTACACCTGTGACCTCACCCCTCAGGACAGTTTTGAACTGGTTGCTCTTACCGCACGGTTTAGGTCCATAGTGGTAAGCTC	CCTCACCCCTC	CCTCAtCCCTC	TGTGTGAATGTACACCTGTGACCTCAtCCCTCAGGACAGTTTTGAACTGGTTGCT	INTRONIC			7.0132		8.79791	32.6738	2.6936	FALSE	0.000406985	2.86942e-06	0.000328925	3.46715e-05	0.000365623	3.33459e-05	0.00054586	4.52932e-06	-7.14807	-3.24593
1604	MLH1	chr3	37017460	37017460	SNV	C	T	37058954	-	GGG	CCAGTTCAAAACTGTCCTGA	GGACAGTTT	9	GTGACCTCATCCCTCA	16	GTGACCTCATCCCTCAGGACAGTTT	10	6	0.444444	-0.3888		TGTGTGAATGTACACCTGTGACCTCACCCCTCAGGACAGTTTTGAACTGGTTGCT	55	TTTACTGAGTGTCTCA	8	GGTCCATAGT	GCGAGAAAAGCCTTGTTTGCCAGTTCAAAACTGTCCTGAGTTTGGAGACGTTGACTATCGTCTCGGTGCGTGACCTCATCCCTCAGGACAGTTTCGCGGTTCTATCTAGTTACGCGTTAAACCAACTAGAATTTTTTTGAGTCAGATCTGAATTGTGTGAATGTACACCTGTGACCTCACCCCTCAGGACAGTTTTGAACTGGTTGCTTTTACTGAGTGTCTCAGGTCCATAGTGGTAAGCTC	CCTCACCCCTC	CCTCAtCCCTC	TGTGTGAATGTACACCTGTGACCTCAtCCCTCAGGACAGTTTTGAACTGGTTGCT	INTRONIC			5.29532		6.8549	25.6417	0.173762	FALSE	0.00164773	1.72165e-05	0.00182526	0.000219586	0.00201058	2.77883e-05	0.00236461	0.000591831	-6.58054	-3.05524
1604	MLH1	chr3	37017460	37017460	SNV	C	T	37058955	-	AGG	ACCAGTTCAAAACTGTCCTG	GACAGTTTTGAACTG	15	GACCTCATCCCTCAG	15	GACCTCATCCCTCAGGACAGTTTTGAACTG	8	7	0.4	-0.1975		GTGTGAATGTACACCTGTGACCTCACCCCTCAGGACAGTTTTGAACTGGTTGCTT	55	GTGCAGCCAACTGCGC	8	GGTCCATAGT	GCGAGAAAAGCCTTGTTTGACCAGTTCAAAACTGTCCTGGTTTGGAGACGTTGACTATCGTCTCGGTGCGACCTCATCCCTCAGGACAGTTTTGAACTGCGCGGTTCTATCTAGTTACGCGTTAAACCAACTAGAATTTTTTTGAGTCAGATCGTGTGAATGTACACCTGTGACCTCACCCCTCAGGACAGTTTTGAACTGGTTGCTTGTGCAGCCAACTGCGCGGTCCATAGTGGTAAGCTC	CCTCACCCCTC	CCTCAtCCCTC	GTGTGAATGTACACCTGTGACCTCAtCCCTCAGGACAGTTTTGAACTGGTTGCTT	INTRONIC			15.1515	54.939	20.3008	62.0347	0	FALSE	0.000376788	5.73885e-06	0.0004191	5.00811e-05	0.000569248	1.6673e-05	0.000470589	6.03909e-06	-6.03685	-3.06496
1604	MLH1	chr3	37017460	37017460	SNV	C	T	37058955	-	AGG	ACCAGTTCAAAACTGTCCTG	GACAGTTTTGAACTG	15	GTGACCTCATCCCTCAG	17	GTGACCTCATCCCTCAGGACAGTTTTGAACTG	10	7	0.4	-0.1975		GTGTGAATGTACACCTGTGACCTCACCCCTCAGGACAGTTTTGAACTGGTTGCTT	55	GCGCCAAGTGCGATAG	8	GGTCCATAGT	GCGAGAAAAGCCTTGTTTGACCAGTTCAAAACTGTCCTGGTTTGGAGACGTTGACTATCGTCTCGGTGCGTGACCTCATCCCTCAGGACAGTTTTGAACTGCGCGGTTCTATCTAGTTACGCGTTAAACCAACTAGAATTTTTTTGAGTCAGAGTGTGAATGTACACCTGTGACCTCACCCCTCAGGACAGTTTTGAACTGGTTGCTTGCGCCAAGTGCGATAGGGTCCATAGTGGTAAGCTC	CCTCACCCCTC	CCTCAtCCCTC	GTGTGAATGTACACCTGTGACCTCAtCCCTCAGGACAGTTTTGAACTGGTTGCTT	INTRONIC			20.23	60.6787	26.9127	64.2617	1.59236	FALSE	0.000642184	1.14777e-05	0.000744876	7.31954e-05	0.000766976	1.6673e-05	0.000695818	4.52932e-06	-5.80608	-3.34717
1605	MLH1	chr3	37017461	37017461	SNV	C	A	37058953	-	GGG	CAGTTCAAAACTGTCCTGAG	AGGACAGTT	9	ACCTCACACCTC	12	ACCTCACACCTCAGGACAGTT	8	4	0.444444	0.1257		TTGTGTGAATGTACACCTGTGACCTCACCCCTCAGGACAGTTTTGAACTGGTTGC	55	CTGCCTACAATCGAAA	8	GGTCCATAGT	GCGAGAAAAGCCTTGTTTGCAGTTCAAAACTGTCCTGAGGTTTGGAGACGTTGACTATCGTCTCGGTGCACCTCACACCTCAGGACAGTTCGCGGTTCTATCTAGTTACGCGTTAAACCAACTAGAATTTTTTTGAGTCAGATCTGAATGGATTTGTGTGAATGTACACCTGTGACCTCACCCCTCAGGACAGTTTTGAACTGGTTGCCTGCCTACAATCGAAAGGTCCATAGTGGTAAGCTC	CTCACCCCTCA	CTCACaCCTCA	TTGTGTGAATGTACACCTGTGACCTCACaCCTCAGGACAGTTTTGAACTGGTTGC	INTRONIC			5.21253		9.30161	29.839	0.142349	FALSE	0.00108171	2.0086e-05	0.000926658	1.15572e-05	0.00119504	3.33459e-05	0.00145028	0.000280818	-5.75099	-6.32518
1605	MLH1	chr3	37017461	37017461	SNV	C	A	37058953	-	GGG	CAGTTCAAAACTGTCCTGAG	AGGACAGTT	9	GTGACCTCACACCTC	15	GTGACCTCACACCTCAGGACAGTT	11	4	0.444444	0.1257		TTGTGTGAATGTACACCTGTGACCTCACCCCTCAGGACAGTTTTGAACTGGTTGC	55	GACTAACAGACAAGCC	8	GGTCCATAGT	GCGAGAAAAGCCTTGTTTGCAGTTCAAAACTGTCCTGAGGTTTGGAGACGTTGACTATCGTCTCGGTGCGTGACCTCACACCTCAGGACAGTTCGCGGTTCTATCTAGTTACGCGTTAAACCAACTAGAATTTTTTTGAGTCAGATCTGAATGTTGTGTGAATGTACACCTGTGACCTCACCCCTCAGGACAGTTTTGAACTGGTTGCGACTAACAGACAAGCCGGTCCATAGTGGTAAGCTC	CTCACCCCTCA	CTCACaCCTCA	TTGTGTGAATGTACACCTGTGACCTCACaCCTCAGGACAGTTTTGAACTGGTTGC	INTRONIC							0	FALSE	0.000764648	1.14777e-05	0.000827894	3.85239e-06	0.000595265	2.77883e-05	0.00060771	4.52932e-06
1605	MLH1	chr3	37017461	37017461	SNV	C	A	37058954	-	GGG	CCAGTTCAAAACTGTCCTGA	GGACAGTTT	9	TGACCTCACACCTCA	15	TGACCTCACACCTCAGGACAGTTT	10	5	0.444444	-0.3888		TGTGTGAATGTACACCTGTGACCTCACCCCTCAGGACAGTTTTGAACTGGTTGCT	55	ATCCGAATCGAATGGG	8	GGTCCATAGT	GCGAGAAAAGCCTTGTTTGCCAGTTCAAAACTGTCCTGAGTTTGGAGACGTTGACTATCGTCTCGGTGCTGACCTCACACCTCAGGACAGTTTCGCGGTTCTATCTAGTTACGCGTTAAACCAACTAGAATTTTTTTGAGTCAGATCTGAATGTGTGTGAATGTACACCTGTGACCTCACCCCTCAGGACAGTTTTGAACTGGTTGCTATCCGAATCGAATGGGGGTCCATAGTGGTAAGCTC	CTCACCCCTCA	CTCACaCCTCA	TGTGTGAATGTACACCTGTGACCTCACaCCTCAGGACAGTTTTGAACTGGTTGCT	INTRONIC			15.3433	54.2302	19.2283	61.5508	0.0851064	FALSE	0.000811621	8.60827e-06	0.000890587	6.93431e-05	0.00100078	1.11153e-05	0.00109143	4.07639e-05	-6.55894	-3.68293
1605	MLH1	chr3	37017461	37017461	SNV	C	A	37058954	-	GGG	CCAGTTCAAAACTGTCCTGA	GGACAGTTT	9	TGTGACCTCACACCTCA	17	TGTGACCTCACACCTCAGGACAGTTT	12	5	0.444444	-0.3888		TGTGTGAATGTACACCTGTGACCTCACCCCTCAGGACAGTTTTGAACTGGTTGCT	55	CACACTCAGCCACGTC	8	GGTCCATAGT	GCGAGAAAAGCCTTGTTTGCCAGTTCAAAACTGTCCTGAGTTTGGAGACGTTGACTATCGTCTCGGTGCTGTGACCTCACACCTCAGGACAGTTTCGCGGTTCTATCTAGTTACGCGTTAAACCAACTAGAATTTTTTTGAGTCAGATCTGAATGTGTGAATGTACACCTGTGACCTCACCCCTCAGGACAGTTTTGAACTGGTTGCTCACACTCAGCCACGTCGGTCCATAGTGGTAAGCTC	CTCACCCCTCA	CTCACaCCTCA	TGTGTGAATGTACACCTGTGACCTCACaCCTCAGGACAGTTTTGAACTGGTTGCT	INTRONIC			17.8515	35.9857	14.8432	51.0584	0	FALSE	0.000425103	8.60827e-06	0.000411084	1.15572e-05	0.00048426	1.6673e-05	0.000344846	4.52932e-06	-5.62594	-5.15257
1605	MLH1	chr3	37017461	37017461	SNV	C	A	37058955	-	AGG	ACCAGTTCAAAACTGTCCTG	GACAGTTTTGAACTG	15	GACCTCACACCTCAG	15	GACCTCACACCTCAGGACAGTTTTGAACTG	9	6	0.4	-0.1975		GTGTGAATGTACACCTGTGACCTCACCCCTCAGGACAGTTTTGAACTGGTTGCTT	55	TGTCCCAGTCGAATCT	8	GGTCCATAGT	GCGAGAAAAGCCTTGTTTGACCAGTTCAAAACTGTCCTGGTTTGGAGACGTTGACTATCGTCTCGGTGCGACCTCACACCTCAGGACAGTTTTGAACTGCGCGGTTCTATCTAGTTACGCGTTAAACCAACTAGAATTTTTTTGAGTCAGATCGTGTGAATGTACACCTGTGACCTCACCCCTCAGGACAGTTTTGAACTGGTTGCTTTGTCCCAGTCGAATCTGGTCCATAGTGGTAAGCTC	CTCACCCCTCA	CTCACaCCTCA	GTGTGAATGTACACCTGTGACCTCACaCCTCAGGACAGTTTTGAACTGGTTGCTT	INTRONIC			19.2791	47.9046	25.3979	49.0121	0	FALSE	0.00040061	5.73885e-06	0.000431982	7.70478e-06	0.000480444	5.55766e-06	0.000531856	3.01955e-06	-6.12529	-5.80907
1605	MLH1	chr3	37017461	37017461	SNV	C	A	37058955	-	AGG	ACCAGTTCAAAACTGTCCTG	GACAGTTTTGAACTG	15	TGACCTCACACCTCAG	16	TGACCTCACACCTCAGGACAGTTTTGAACTG	10	6	0.4	-0.1975		GTGTGAATGTACACCTGTGACCTCACCCCTCAGGACAGTTTTGAACTGGTTGCTT	55	CCATGTCCACAGCCCA	8	GGTCCATAGT	GCGAGAAAAGCCTTGTTTGACCAGTTCAAAACTGTCCTGGTTTGGAGACGTTGACTATCGTCTCGGTGCTGACCTCACACCTCAGGACAGTTTTGAACTGCGCGGTTCTATCTAGTTACGCGTTAAACCAACTAGAATTTTTTTGAGTCAGATGTGTGAATGTACACCTGTGACCTCACCCCTCAGGACAGTTTTGAACTGGTTGCTTCCATGTCCACAGCCCAGGTCCATAGTGGTAAGCTC	CTCACCCCTCA	CTCACaCCTCA	GTGTGAATGTACACCTGTGACCTCACaCCTCAGGACAGTTTTGAACTGGTTGCTT	INTRONIC			16.8262	57.6364	24.7439	62.336	0	FALSE	0.000421077	5.73885e-06	0.000363563	1.15572e-05	0.000572717	2.22306e-05	0.00046738	4.52932e-06	-6.19718	-4.97535
1606	MLH1	chr3	37017461	37017461	SNV	C	G	37058953	-	GGG	CAGTTCAAAACTGTCCTGAG	AGGACAGTT	9	ACCTCACGCCTC	12	ACCTCACGCCTCAGGACAGTT	8	4	0.444444	0.1257		TTGTGTGAATGTACACCTGTGACCTCACCCCTCAGGACAGTTTTGAACTGGTTGC	55	CACACCTAGAGGTTGC	8	GGTCCATAGT	GCGAGAAAAGCCTTGTTTGCAGTTCAAAACTGTCCTGAGGTTTGGAGACGTTGACTATCGTCTCGGTGCACCTCACGCCTCAGGACAGTTCGCGGTTCTATCTAGTTACGCGTTAAACCAACTAGAATTTTTTTGAGTCAGATCTGAATGGATTTGTGTGAATGTACACCTGTGACCTCACCCCTCAGGACAGTTTTGAACTGGTTGCCACACCTAGAGGTTGCGGTCCATAGTGGTAAGCTC	CTCACCCCTCA	CTCACgCCTCA	TTGTGTGAATGTACACCTGTGACCTCACgCCTCAGGACAGTTTTGAACTGGTTGC	INTRONIC			35.961	51.788	36.1564	55.2997	0.105042	FALSE	0.000826048	1.43471e-05	0.000791252	7.70478e-06	0.000805481	2.22306e-05	0.000798513	4.52932e-06	-5.84739	-6.68224
1606	MLH1	chr3	37017461	37017461	SNV	C	G	37058953	-	GGG	CAGTTCAAAACTGTCCTGAG	AGGACAGTT	9	GTGACCTCACGCCTC	15	GTGACCTCACGCCTCAGGACAGTT	11	4	0.444444	0.1257		TTGTGTGAATGTACACCTGTGACCTCACCCCTCAGGACAGTTTTGAACTGGTTGC	55	TGGCTGGTCCTATGTT	8	GGTCCATAGT	GCGAGAAAAGCCTTGTTTGCAGTTCAAAACTGTCCTGAGGTTTGGAGACGTTGACTATCGTCTCGGTGCGTGACCTCACGCCTCAGGACAGTTCGCGGTTCTATCTAGTTACGCGTTAAACCAACTAGAATTTTTTTGAGTCAGATCTGAATGTTGTGTGAATGTACACCTGTGACCTCACCCCTCAGGACAGTTTTGAACTGGTTGCTGGCTGGTCCTATGTTGGTCCATAGTGGTAAGCTC	CTCACCCCTCA	CTCACgCCTCA	TTGTGTGAATGTACACCTGTGACCTCACgCCTCAGGACAGTTTTGAACTGGTTGC	INTRONIC			35.3434	49.6372	38.0144	64.5032	0.103093	FALSE	0.00100186	5.73885e-06	0.000995076	1.9262e-05	0.000956379	1.11153e-05	0.000728494	8.60571e-05	-7.4477	-5.69098
1606	MLH1	chr3	37017461	37017461	SNV	C	G	37058954	-	GGG	CCAGTTCAAAACTGTCCTGA	GGACAGTTT	9	TGACCTCACGCCTCA	15	TGACCTCACGCCTCAGGACAGTTT	10	5	0.444444	-0.3888		TGTGTGAATGTACACCTGTGACCTCACCCCTCAGGACAGTTTTGAACTGGTTGCT	55	CACATTTAGACTCGGA	8	GGTCCATAGT	GCGAGAAAAGCCTTGTTTGCCAGTTCAAAACTGTCCTGAGTTTGGAGACGTTGACTATCGTCTCGGTGCTGACCTCACGCCTCAGGACAGTTTCGCGGTTCTATCTAGTTACGCGTTAAACCAACTAGAATTTTTTTGAGTCAGATCTGAATGTGTGTGAATGTACACCTGTGACCTCACCCCTCAGGACAGTTTTGAACTGGTTGCTCACATTTAGACTCGGAGGTCCATAGTGGTAAGCTC	CTCACCCCTCA	CTCACgCCTCA	TGTGTGAATGTACACCTGTGACCTCACgCCTCAGGACAGTTTTGAACTGGTTGCT	INTRONIC			71.4472	84.171	66.8698	86.3104	0	FALSE	0.00154205	4.01719e-05	0.00164462	8.47526e-05	0.00120128	3.33459e-05	0.00124489	9.05864e-06	-5.26251	-4.27836
1606	MLH1	chr3	37017461	37017461	SNV	C	G	37058954	-	GGG	CCAGTTCAAAACTGTCCTGA	GGACAGTTT	9	TGTGACCTCACGCCTCA	17	TGTGACCTCACGCCTCAGGACAGTTT	12	5	0.444444	-0.3888		TGTGTGAATGTACACCTGTGACCTCACCCCTCAGGACAGTTTTGAACTGGTTGCT	55	ATCTGCCTCAGGTAAA	8	GGTCCATAGT	GCGAGAAAAGCCTTGTTTGCCAGTTCAAAACTGTCCTGAGTTTGGAGACGTTGACTATCGTCTCGGTGCTGTGACCTCACGCCTCAGGACAGTTTCGCGGTTCTATCTAGTTACGCGTTAAACCAACTAGAATTTTTTTGAGTCAGATCTGAATGTGTGAATGTACACCTGTGACCTCACCCCTCAGGACAGTTTTGAACTGGTTGCTATCTGCCTCAGGTAAAGGTCCATAGTGGTAAGCTC	CTCACCCCTCA	CTCACgCCTCA	TGTGTGAATGTACACCTGTGACCTCACgCCTCAGGACAGTTTTGAACTGGTTGCT	INTRONIC			81.2653	87.1916	77.3763	89.884	0.0683527	FALSE	0.00123605	2.0086e-05	0.00133144	1.9262e-05	0.00125158	4.44612e-05	0.00143365	1.96271e-05	-5.94341	-6.11109
1606	MLH1	chr3	37017461	37017461	SNV	C	G	37058955	-	AGG	ACCAGTTCAAAACTGTCCTG	GACAGTTTTGAACTG	15	GACCTCACGCCTCAG	15	GACCTCACGCCTCAGGACAGTTTTGAACTG	9	6	0.4	-0.1975		GTGTGAATGTACACCTGTGACCTCACCCCTCAGGACAGTTTTGAACTGGTTGCTT	55	GGTGCGTCAGCGATCC	8	GGTCCATAGT	GCGAGAAAAGCCTTGTTTGACCAGTTCAAAACTGTCCTGGTTTGGAGACGTTGACTATCGTCTCGGTGCGACCTCACGCCTCAGGACAGTTTTGAACTGCGCGGTTCTATCTAGTTACGCGTTAAACCAACTAGAATTTTTTTGAGTCAGATCGTGTGAATGTACACCTGTGACCTCACCCCTCAGGACAGTTTTGAACTGGTTGCTTGGTGCGTCAGCGATCCGGTCCATAGTGGTAAGCTC	CTCACCCCTCA	CTCACgCCTCA	GTGTGAATGTACACCTGTGACCTCACgCCTCAGGACAGTTTTGAACTGGTTGCTT	INTRONIC			49.282	74.7467	48.5674	78.2219	4.64865	FALSE	0.000514351	0.0868345	0.000609756	0.00522384	0.000445408	0.000294556	0.000357974	7.69984e-05	7.39937	3.09881
1606	MLH1	chr3	37017461	37017461	SNV	C	G	37058955	-	AGG	ACCAGTTCAAAACTGTCCTG	GACAGTTTTGAACTG	15	TGACCTCACGCCTCAG	16	TGACCTCACGCCTCAGGACAGTTTTGAACTG	10	6	0.4	-0.1975		GTGTGAATGTACACCTGTGACCTCACCCCTCAGGACAGTTTTGAACTGGTTGCTT	55	GTCGGGTGTCAACTGT	8	GGTCCATAGT	GCGAGAAAAGCCTTGTTTGACCAGTTCAAAACTGTCCTGGTTTGGAGACGTTGACTATCGTCTCGGTGCTGACCTCACGCCTCAGGACAGTTTTGAACTGCGCGGTTCTATCTAGTTACGCGTTAAACCAACTAGAATTTTTTTGAGTCAGATGTGTGAATGTACACCTGTGACCTCACCCCTCAGGACAGTTTTGAACTGGTTGCTTGTCGGGTGTCAACTGTGGTCCATAGTGGTAAGCTC	CTCACCCCTCA	CTCACgCCTCA	GTGTGAATGTACACCTGTGACCTCACgCCTCAGGACAGTTTTGAACTGGTTGCTT	INTRONIC			48.9758	78.9561	47.7525	76.5547	0.100301	FALSE	0.000540857	1.14777e-05	0.000490668	0.000150243	0.000625098	2.22306e-05	0.000408447	4.52932e-06	-5.55834	-1.70745
1607	MLH1	chr3	37017461	37017461	SNV	C	T	37058953	-	GGG	CAGTTCAAAACTGTCCTGAG	AGGACAGTT	9	ACCTCACTCCTC	12	ACCTCACTCCTCAGGACAGTT	8	4	0.444444	0.1257		TTGTGTGAATGTACACCTGTGACCTCACCCCTCAGGACAGTTTTGAACTGGTTGC	55	AGAGCGAGTTCCGGCA	8	GGTCCATAGT	GCGAGAAAAGCCTTGTTTGCAGTTCAAAACTGTCCTGAGGTTTGGAGACGTTGACTATCGTCTCGGTGCACCTCACTCCTCAGGACAGTTCGCGGTTCTATCTAGTTACGCGTTAAACCAACTAGAATTTTTTTGAGTCAGATCTGAATGGATTTGTGTGAATGTACACCTGTGACCTCACCCCTCAGGACAGTTTTGAACTGGTTGCAGAGCGAGTTCCGGCAGGTCCATAGTGGTAAGCTC	CTCACCCCTCA	CTCACtCCTCA	TTGTGTGAATGTACACCTGTGACCTCACtCCTCAGGACAGTTTTGAACTGGTTGC	INTRONIC			15.4705	39.0993	19.9244	50.3715	0	FALSE	0.00105219	1.43471e-05	0.00128764	1.15572e-05	0.00116347	4.44612e-05	0.00129594	1.50977e-05	-6.19649	-6.7998
1607	MLH1	chr3	37017461	37017461	SNV	C	T	37058953	-	GGG	CAGTTCAAAACTGTCCTGAG	AGGACAGTT	9	GTGACCTCACTCCTC	15	GTGACCTCACTCCTCAGGACAGTT	11	4	0.444444	0.1257		TTGTGTGAATGTACACCTGTGACCTCACCCCTCAGGACAGTTTTGAACTGGTTGC	55	TGGACGCCAGTATGCT	8	GGTCCATAGT	GCGAGAAAAGCCTTGTTTGCAGTTCAAAACTGTCCTGAGGTTTGGAGACGTTGACTATCGTCTCGGTGCGTGACCTCACTCCTCAGGACAGTTCGCGGTTCTATCTAGTTACGCGTTAAACCAACTAGAATTTTTTTGAGTCAGATCTGAATGTTGTGTGAATGTACACCTGTGACCTCACCCCTCAGGACAGTTTTGAACTGGTTGCTGGACGCCAGTATGCTGGTCCATAGTGGTAAGCTC	CTCACCCCTCA	CTCACtCCTCA	TTGTGTGAATGTACACCTGTGACCTCACtCCTCAGGACAGTTTTGAACTGGTTGC	INTRONIC			14.0768	39.4737	12.1802	58.5333	0.172712	FALSE	0.000550923	5.73885e-06	0.000750029	1.15572e-05	0.000646258	1.11153e-05	0.000875534	3.01955e-06	-6.58494	-6.02008
1607	MLH1	chr3	37017461	37017461	SNV	C	T	37058954	-	GGG	CCAGTTCAAAACTGTCCTGA	GGACAGTTT	9	TGACCTCACTCCTCA	15	TGACCTCACTCCTCAGGACAGTTT	10	5	0.444444	-0.3888		TGTGTGAATGTACACCTGTGACCTCACCCCTCAGGACAGTTTTGAACTGGTTGCT	55	AACCGCGAGATCCCAT	8	GGTCCATAGT	GCGAGAAAAGCCTTGTTTGCCAGTTCAAAACTGTCCTGAGTTTGGAGACGTTGACTATCGTCTCGGTGCTGACCTCACTCCTCAGGACAGTTTCGCGGTTCTATCTAGTTACGCGTTAAACCAACTAGAATTTTTTTGAGTCAGATCTGAATGTGTGTGAATGTACACCTGTGACCTCACCCCTCAGGACAGTTTTGAACTGGTTGCTAACCGCGAGATCCCATGGTCCATAGTGGTAAGCTC	CTCACCCCTCA	CTCACtCCTCA	TGTGTGAATGTACACCTGTGACCTCACtCCTCAGGACAGTTTTGAACTGGTTGCT	INTRONIC			36.4781	70.2006	31.089	72	0.071582	FALSE	0.00162559	0.000226684	0.00141189	6.54907e-05	0.00133206	0.00126159	0.00113811	0.000104174	-2.84221	-4.43019
1607	MLH1	chr3	37017461	37017461	SNV	C	T	37058954	-	GGG	CCAGTTCAAAACTGTCCTGA	GGACAGTTT	9	TGTGACCTCACTCCTCA	17	TGTGACCTCACTCCTCAGGACAGTTT	12	5	0.444444	-0.3888		TGTGTGAATGTACACCTGTGACCTCACCCCTCAGGACAGTTTTGAACTGGTTGCT	55	TGGGCGTTCGGCATCG	8	GGTCCATAGT	GCGAGAAAAGCCTTGTTTGCCAGTTCAAAACTGTCCTGAGTTTGGAGACGTTGACTATCGTCTCGGTGCTGTGACCTCACTCCTCAGGACAGTTTCGCGGTTCTATCTAGTTACGCGTTAAACCAACTAGAATTTTTTTGAGTCAGATCTGAATGTGTGAATGTACACCTGTGACCTCACCCCTCAGGACAGTTTTGAACTGGTTGCTTGGGCGTTCGGCATCGGGTCCATAGTGGTAAGCTC	CTCACCCCTCA	CTCACtCCTCA	TGTGTGAATGTACACCTGTGACCTCACtCCTCAGGACAGTTTTGAACTGGTTGCT	INTRONIC			35.5267	64.7401	40.7082	73.1474	0.0797448	FALSE	0.00111191	1.43471e-05	0.00123726	1.54096e-05	0.00101466	3.33459e-05	0.0010357	7.54887e-06	-6.27614	-6.32718
1607	MLH1	chr3	37017461	37017461	SNV	C	T	37058955	-	AGG	ACCAGTTCAAAACTGTCCTG	GACAGTTTTGAACTG	15	GACCTCACTCCTCAG	15	GACCTCACTCCTCAGGACAGTTTTGAACTG	9	6	0.4	-0.1975		GTGTGAATGTACACCTGTGACCTCACCCCTCAGGACAGTTTTGAACTGGTTGCTT	55	CTCGTACGTTGGACCC	8	GGTCCATAGT	GCGAGAAAAGCCTTGTTTGACCAGTTCAAAACTGTCCTGGTTTGGAGACGTTGACTATCGTCTCGGTGCGACCTCACTCCTCAGGACAGTTTTGAACTGCGCGGTTCTATCTAGTTACGCGTTAAACCAACTAGAATTTTTTTGAGTCAGATCGTGTGAATGTACACCTGTGACCTCACCCCTCAGGACAGTTTTGAACTGGTTGCTTCTCGTACGTTGGACCCGGTCCATAGTGGTAAGCTC	CTCACCCCTCA	CTCACtCCTCA	GTGTGAATGTACACCTGTGACCTCACtCCTCAGGACAGTTTTGAACTGGTTGCTT	INTRONIC			29.751	63.0863	24.0841	79.1309	0	FALSE	0.000512338	1.43471e-05	0.000476927	1.9262e-05	0.000510624	1.11153e-05	0.000544109	3.01955e-06	-5.15826	-4.62994
1607	MLH1	chr3	37017461	37017461	SNV	C	T	37058955	-	AGG	ACCAGTTCAAAACTGTCCTG	GACAGTTTTGAACTG	15	TGACCTCACTCCTCAG	16	TGACCTCACTCCTCAGGACAGTTTTGAACTG	10	6	0.4	-0.1975		GTGTGAATGTACACCTGTGACCTCACCCCTCAGGACAGTTTTGAACTGGTTGCTT	55	GCACTCTTCTACCTGC	8	GGTCCATAGT	GCGAGAAAAGCCTTGTTTGACCAGTTCAAAACTGTCCTGGTTTGGAGACGTTGACTATCGTCTCGGTGCTGACCTCACTCCTCAGGACAGTTTTGAACTGCGCGGTTCTATCTAGTTACGCGTTAAACCAACTAGAATTTTTTTGAGTCAGATGTGTGAATGTACACCTGTGACCTCACCCCTCAGGACAGTTTTGAACTGGTTGCTTGCACTCTTCTACCTGCGGTCCATAGTGGTAAGCTC	CTCACCCCTCA	CTCACtCCTCA	GTGTGAATGTACACCTGTGACCTCACtCCTCAGGACAGTTTTGAACTGGTTGCTT	INTRONIC			24.6406	65.6218	27.8743	71.4286	0.45045	FALSE	0.000677078	8.60827e-06	0.000856808	3.08191e-05	0.000686498	0.00196185	0.00073958	3.01955e-06	-6.29745	-4.79707
1608	MLH1	chr3	37017462	37017462	SNV	C	A	37058953	-	GGG	CAGTTCAAAACTGTCCTGAG	AGGACAGTT	9	TGACCTCACCACTC	14	TGACCTCACCACTCAGGACAGTT	11	3	0.444444	0.1257		TTGTGTGAATGTACACCTGTGACCTCACCCCTCAGGACAGTTTTGAACTGGTTGC	55	AACACGTTCGAACTGT	8	GGTCCATAGT	GCGAGAAAAGCCTTGTTTGCAGTTCAAAACTGTCCTGAGGTTTGGAGACGTTGACTATCGTCTCGGTGCTGACCTCACCACTCAGGACAGTTCGCGGTTCTATCTAGTTACGCGTTAAACCAACTAGAATTTTTTTGAGTCAGATCTGAATGGTTGTGTGAATGTACACCTGTGACCTCACCCCTCAGGACAGTTTTGAACTGGTTGCAACACGTTCGAACTGTGGTCCATAGTGGTAAGCTC	TCACCCCTCAG	TCACCaCTCAG	TTGTGTGAATGTACACCTGTGACCTCACCaCTCAGGACAGTTTTGAACTGGTTGC	INTRONIC							0.0944287	FALSE	0.00100824	1.14777e-05	0.00123898	2.31144e-05	0.000910589	1.6673e-05	0.000727618	6.03909e-06
1608	MLH1	chr3	37017462	37017462	SNV	C	A	37058953	-	GGG	CAGTTCAAAACTGTCCTGAG	AGGACAGTT	9	GACCTCACCACTC	13	GACCTCACCACTCAGGACAGTT	10	3	0.444444	0.1257		TTGTGTGAATGTACACCTGTGACCTCACCCCTCAGGACAGTTTTGAACTGGTTGC	55	TCTCATAGTGAAGGCT	8	GGTCCATAGT	GCGAGAAAAGCCTTGTTTGCAGTTCAAAACTGTCCTGAGGTTTGGAGACGTTGACTATCGTCTCGGTGCGACCTCACCACTCAGGACAGTTCGCGGTTCTATCTAGTTACGCGTTAAACCAACTAGAATTTTTTTGAGTCAGATCTGAATGGATTGTGTGAATGTACACCTGTGACCTCACCCCTCAGGACAGTTTTGAACTGGTTGCTCTCATAGTGAAGGCTGGTCCATAGTGGTAAGCTC	TCACCCCTCAG	TCACCaCTCAG	TTGTGTGAATGTACACCTGTGACCTCACCaCTCAGGACAGTTTTGAACTGGTTGC	INTRONIC			6.47098		5.95041		0.204499	FALSE	0.000503279	8.60827e-06	0.000519867	0.00017721	0.000631689	1.6673e-05	0.000713031	0.000292896	-5.86949	-1.55268
1608	MLH1	chr3	37017462	37017462	SNV	C	A	37058954	-	GGG	CCAGTTCAAAACTGTCCTGA	GGACAGTTT	9	GACCTCACCACTCA	14	GACCTCACCACTCAGGACAGTTT	10	4	0.444444	-0.3888		TGTGTGAATGTACACCTGTGACCTCACCCCTCAGGACAGTTTTGAACTGGTTGCT	55	GACCTGGAGGCACATG	8	GGTCCATAGT	GCGAGAAAAGCCTTGTTTGCCAGTTCAAAACTGTCCTGAGTTTGGAGACGTTGACTATCGTCTCGGTGCGACCTCACCACTCAGGACAGTTTCGCGGTTCTATCTAGTTACGCGTTAAACCAACTAGAATTTTTTTGAGTCAGATCTGAATGGTGTGTGAATGTACACCTGTGACCTCACCCCTCAGGACAGTTTTGAACTGGTTGCTGACCTGGAGGCACATGGGTCCATAGTGGTAAGCTC	TCACCCCTCAG	TCACCaCTCAG	TGTGTGAATGTACACCTGTGACCTCACCaCTCAGGACAGTTTTGAACTGGTTGCT	INTRONIC			15.2155	33.9965	13.2501	48.5696	0.262927	FALSE	0.000763306	2.86942e-05	0.000825604	0.00514294	0.000802359	2.22306e-05	0.000897707	1.20782e-05	-4.73343	2.63907
1608	MLH1	chr3	37017462	37017462	SNV	C	A	37058954	-	GGG	CCAGTTCAAAACTGTCCTGA	GGACAGTTT	9	ACCTCACCACTCA	13	ACCTCACCACTCAGGACAGTTT	9	4	0.444444	-0.3888		TGTGTGAATGTACACCTGTGACCTCACCCCTCAGGACAGTTTTGAACTGGTTGCT	55	TCAATCTGTATCAGTC	8	GGTCCATAGT	GCGAGAAAAGCCTTGTTTGCCAGTTCAAAACTGTCCTGAGTTTGGAGACGTTGACTATCGTCTCGGTGCACCTCACCACTCAGGACAGTTTCGCGGTTCTATCTAGTTACGCGTTAAACCAACTAGAATTTTTTTGAGTCAGATCTGAATGGATGTGTGAATGTACACCTGTGACCTCACCCCTCAGGACAGTTTTGAACTGGTTGCTTCAATCTGTATCAGTCGGTCCATAGTGGTAAGCTC	TCACCCCTCAG	TCACCaCTCAG	TGTGTGAATGTACACCTGTGACCTCACCaCTCAGGACAGTTTTGAACTGGTTGCT	INTRONIC			7.80387	34.5443	10.9614	32.1505	0	FALSE	0.000486167	1.43471e-05	0.000467766	1.54096e-05	0.000544619	1.6673e-05	0.000542942	4.52932e-06	-5.08262	-4.92389
1608	MLH1	chr3	37017462	37017462	SNV	C	A	37058955	-	AGG	ACCAGTTCAAAACTGTCCTG	GACAGTTTTGAACTG	15	GTGACCTCACCACTCAG	17	GTGACCTCACCACTCAGGACAGTTTTGAACTG	12	5	0.4	-0.1975		GTGTGAATGTACACCTGTGACCTCACCCCTCAGGACAGTTTTGAACTGGTTGCTT	55	TACGGGCGTCGGATCC	8	GGTCCATAGT	GCGAGAAAAGCCTTGTTTGACCAGTTCAAAACTGTCCTGGTTTGGAGACGTTGACTATCGTCTCGGTGCGTGACCTCACCACTCAGGACAGTTTTGAACTGCGCGGTTCTATCTAGTTACGCGTTAAACCAACTAGAATTTTTTTGAGTCAGAGTGTGAATGTACACCTGTGACCTCACCCCTCAGGACAGTTTTGAACTGGTTGCTTTACGGGCGTCGGATCCGGTCCATAGTGGTAAGCTC	TCACCCCTCAG	TCACCaCTCAG	GTGTGAATGTACACCTGTGACCTCACCaCTCAGGACAGTTTTGAACTGGTTGCTT	INTRONIC			29.7729	71.9599	31.6493	80.9874	0	FALSE	0.000546896	5.73885e-06	0.000578266	3.85239e-05	0.00058798	1.11153e-05	0.000715365	4.52932e-06	-6.57436	-3.90791
1608	MLH1	chr3	37017462	37017462	SNV	C	A	37058955	-	AGG	ACCAGTTCAAAACTGTCCTG	GACAGTTTTGAACTG	15	TGACCTCACCACTCAG	16	TGACCTCACCACTCAGGACAGTTTTGAACTG	11	5	0.4	-0.1975		GTGTGAATGTACACCTGTGACCTCACCCCTCAGGACAGTTTTGAACTGGTTGCTT	55	CAGCAGCGTCAAAGAT	8	GGTCCATAGT	GCGAGAAAAGCCTTGTTTGACCAGTTCAAAACTGTCCTGGTTTGGAGACGTTGACTATCGTCTCGGTGCTGACCTCACCACTCAGGACAGTTTTGAACTGCGCGGTTCTATCTAGTTACGCGTTAAACCAACTAGAATTTTTTTGAGTCAGATGTGTGAATGTACACCTGTGACCTCACCCCTCAGGACAGTTTTGAACTGGTTGCTTCAGCAGCGTCAAAGATGGTCCATAGTGGTAAGCTC	TCACCCCTCAG	TCACCaCTCAG	GTGTGAATGTACACCTGTGACCTCACCaCTCAGGACAGTTTTGAACTGGTTGCTT	INTRONIC			35.1208	67.5277	34.7504	74.1113	0	FALSE	0.00069486	5.73885e-06	0.000579411	2.31144e-05	0.000564392	2.22306e-05	0.000377813	4.52932e-06	-6.91982	-4.64773
1609	MLH1	chr3	37017462	37017462	SNV	C	G	37058953	-	GGG	CAGTTCAAAACTGTCCTGAG	AGGACAGTT	9	TGACCTCACCGCTC	14	TGACCTCACCGCTCAGGACAGTT	11	3	0.444444	0.1257		TTGTGTGAATGTACACCTGTGACCTCACCCCTCAGGACAGTTTTGAACTGGTTGC	55	CACCACTTCCGGGTGT	8	GGTCCATAGT	GCGAGAAAAGCCTTGTTTGCAGTTCAAAACTGTCCTGAGGTTTGGAGACGTTGACTATCGTCTCGGTGCTGACCTCACCGCTCAGGACAGTTCGCGGTTCTATCTAGTTACGCGTTAAACCAACTAGAATTTTTTTGAGTCAGATCTGAATGGTTGTGTGAATGTACACCTGTGACCTCACCCCTCAGGACAGTTTTGAACTGGTTGCCACCACTTCCGGGTGTGGTCCATAGTGGTAAGCTC	TCACCCCTCAG	TCACCgCTCAG	TTGTGTGAATGTACACCTGTGACCTCACCgCTCAGGACAGTTTTGAACTGGTTGC	INTRONIC			48.9972	73.5351	47.2898	78.2691	0	FALSE	0.000853561	2.0086e-05	0.000824173	1.15572e-05	0.000894285	1.6673e-05	0.000923964	4.52932e-06	-5.40923	-6.15609
1609	MLH1	chr3	37017462	37017462	SNV	C	G	37058953	-	GGG	CAGTTCAAAACTGTCCTGAG	AGGACAGTT	9	GACCTCACCGCTC	13	GACCTCACCGCTCAGGACAGTT	10	3	0.444444	0.1257		TTGTGTGAATGTACACCTGTGACCTCACCCCTCAGGACAGTTTTGAACTGGTTGC	55	TTCGAAGTCTGTACGA	8	GGTCCATAGT	GCGAGAAAAGCCTTGTTTGCAGTTCAAAACTGTCCTGAGGTTTGGAGACGTTGACTATCGTCTCGGTGCGACCTCACCGCTCAGGACAGTTCGCGGTTCTATCTAGTTACGCGTTAAACCAACTAGAATTTTTTTGAGTCAGATCTGAATGGATTGTGTGAATGTACACCTGTGACCTCACCCCTCAGGACAGTTTTGAACTGGTTGCTTCGAAGTCTGTACGAGGTCCATAGTGGTAAGCTC	TCACCCCTCAG	TCACCgCTCAG	TTGTGTGAATGTACACCTGTGACCTCACCgCTCAGGACAGTTTTGAACTGGTTGC	INTRONIC			18.0927	46.281	34.4496	46.731	3.39806	FALSE	0.000514015	0.00237014	0.000684186	0.0257147	0.000546007	6.66919e-05	0.000544693	3.92541e-05	2.20509	5.23206
1609	MLH1	chr3	37017462	37017462	SNV	C	G	37058954	-	GGG	CCAGTTCAAAACTGTCCTGA	GGACAGTTT	9	GACCTCACCGCTCA	14	GACCTCACCGCTCAGGACAGTTT	10	4	0.444444	-0.3888		TGTGTGAATGTACACCTGTGACCTCACCCCTCAGGACAGTTTTGAACTGGTTGCT	55	CCGTACTCAACGCACC	8	GGTCCATAGT	GCGAGAAAAGCCTTGTTTGCCAGTTCAAAACTGTCCTGAGTTTGGAGACGTTGACTATCGTCTCGGTGCGACCTCACCGCTCAGGACAGTTTCGCGGTTCTATCTAGTTACGCGTTAAACCAACTAGAATTTTTTTGAGTCAGATCTGAATGGTGTGTGAATGTACACCTGTGACCTCACCCCTCAGGACAGTTTTGAACTGGTTGCTCCGTACTCAACGCACCGGTCCATAGTGGTAAGCTC	TCACCCCTCAG	TCACCgCTCAG	TGTGTGAATGTACACCTGTGACCTCACCgCTCAGGACAGTTTTGAACTGGTTGCT	INTRONIC			73.0838	81.493	89.5238	82.0663	0	FALSE	0.000188562	2.86942e-06	0.000270812	3.85239e-06	0.000223398	5.55766e-06	0.000149958	1.50977e-06	-6.03813	-6.13539
1609	MLH1	chr3	37017462	37017462	SNV	C	G	37058954	-	GGG	CCAGTTCAAAACTGTCCTGA	GGACAGTTT	9	ACCTCACCGCTCA	13	ACCTCACCGCTCAGGACAGTTT	9	4	0.444444	-0.3888		TGTGTGAATGTACACCTGTGACCTCACCCCTCAGGACAGTTTTGAACTGGTTGCT	55	ACTTACTCAATCTGCA	8	GGTCCATAGT	GCGAGAAAAGCCTTGTTTGCCAGTTCAAAACTGTCCTGAGTTTGGAGACGTTGACTATCGTCTCGGTGCACCTCACCGCTCAGGACAGTTTCGCGGTTCTATCTAGTTACGCGTTAAACCAACTAGAATTTTTTTGAGTCAGATCTGAATGGATGTGTGAATGTACACCTGTGACCTCACCCCTCAGGACAGTTTTGAACTGGTTGCTACTTACTCAATCTGCAGGTCCATAGTGGTAAGCTC	TCACCCCTCAG	TCACCgCTCAG	TGTGTGAATGTACACCTGTGACCTCACCgCTCAGGACAGTTTTGAACTGGTTGCT	INTRONIC			79.2293	90.5032	79.0601	89.6325	0	FALSE	0.000514015	1.14777e-05	0.000548494	8.09002e-05	0.00048981	1.6673e-05	0.000444915	3.01955e-06	-5.48491	-2.76126
1609	MLH1	chr3	37017462	37017462	SNV	C	G	37058955	-	AGG	ACCAGTTCAAAACTGTCCTG	GACAGTTTTGAACTG	15	GTGACCTCACCGCTCAG	17	GTGACCTCACCGCTCAGGACAGTTTTGAACTG	12	5	0.4	-0.1975		GTGTGAATGTACACCTGTGACCTCACCCCTCAGGACAGTTTTGAACTGGTTGCTT	55	GGACAAGAGCGTTGCC	8	GGTCCATAGT	GCGAGAAAAGCCTTGTTTGACCAGTTCAAAACTGTCCTGGTTTGGAGACGTTGACTATCGTCTCGGTGCGTGACCTCACCGCTCAGGACAGTTTTGAACTGCGCGGTTCTATCTAGTTACGCGTTAAACCAACTAGAATTTTTTTGAGTCAGAGTGTGAATGTACACCTGTGACCTCACCCCTCAGGACAGTTTTGAACTGGTTGCTTGGACAAGAGCGTTGCCGGTCCATAGTGGTAAGCTC	TCACCCCTCAG	TCACCgCTCAG	GTGTGAATGTACACCTGTGACCTCACCgCTCAGGACAGTTTTGAACTGGTTGCTT	INTRONIC			89.1429	94.468	88.018	95.6985	0.083612	FALSE	0.000763642	1.14777e-05	0.000829326	2.31144e-05	0.00122938	1.11153e-05	0.00164166	2.56661e-05	-6.05599	-5.16508
1609	MLH1	chr3	37017462	37017462	SNV	C	G	37058955	-	AGG	ACCAGTTCAAAACTGTCCTG	GACAGTTTTGAACTG	15	TGACCTCACCGCTCAG	16	TGACCTCACCGCTCAGGACAGTTTTGAACTG	11	5	0.4	-0.1975		GTGTGAATGTACACCTGTGACCTCACCCCTCAGGACAGTTTTGAACTGGTTGCTT	55	CCACGGACACATGGGA	8	GGTCCATAGT	GCGAGAAAAGCCTTGTTTGACCAGTTCAAAACTGTCCTGGTTTGGAGACGTTGACTATCGTCTCGGTGCTGACCTCACCGCTCAGGACAGTTTTGAACTGCGCGGTTCTATCTAGTTACGCGTTAAACCAACTAGAATTTTTTTGAGTCAGATGTGTGAATGTACACCTGTGACCTCACCCCTCAGGACAGTTTTGAACTGGTTGCTTCCACGGACACATGGGAGGTCCATAGTGGTAAGCTC	TCACCCCTCAG	TCACCgCTCAG	GTGTGAATGTACACCTGTGACCTCACCgCTCAGGACAGTTTTGAACTGGTTGCTT	INTRONIC			84.0304	88.7385	85.8389	84.8154	0	FALSE	0.000441543	8.60827e-06	0.000426829	3.85239e-06	0.000564045	1.11153e-05	0.000348055	6.03909e-06	-5.68069	-6.79176
1610	MLH1	chr3	37017462	37017462	SNV	C	T	37058953	-	GGG	CAGTTCAAAACTGTCCTGAG	AGGACAGTT	9	TGACCTCACCTCTC	14	TGACCTCACCTCTCAGGACAGTT	11	3	0.444444	0.1257		TTGTGTGAATGTACACCTGTGACCTCACCCCTCAGGACAGTTTTGAACTGGTTGC	55	TGTGGTATCAAGATCC	8	GGTCCATAGT	GCGAGAAAAGCCTTGTTTGCAGTTCAAAACTGTCCTGAGGTTTGGAGACGTTGACTATCGTCTCGGTGCTGACCTCACCTCTCAGGACAGTTCGCGGTTCTATCTAGTTACGCGTTAAACCAACTAGAATTTTTTTGAGTCAGATCTGAATGGTTGTGTGAATGTACACCTGTGACCTCACCCCTCAGGACAGTTTTGAACTGGTTGCTGTGGTATCAAGATCCGGTCCATAGTGGTAAGCTC	TCACCCCTCAG	TCACCtCTCAG	TTGTGTGAATGTACACCTGTGACCTCACCtCTCAGGACAGTTTTGAACTGGTTGC	INTRONIC			12.2807	38.9669	15.2499	38.3648	0.117786	FALSE	0.000650572	8.60827e-06	0.000670445	1.15572e-05	0.00061816	2.77883e-05	0.000788885	4.52932e-06	-6.23984	-5.85826
1610	MLH1	chr3	37017462	37017462	SNV	C	T	37058953	-	GGG	CAGTTCAAAACTGTCCTGAG	AGGACAGTT	9	GACCTCACCTCTC	13	GACCTCACCTCTCAGGACAGTT	10	3	0.444444	0.1257		TTGTGTGAATGTACACCTGTGACCTCACCCCTCAGGACAGTTTTGAACTGGTTGC	55	CATTATCCAATGTAAG	8	GGTCCATAGT	GCGAGAAAAGCCTTGTTTGCAGTTCAAAACTGTCCTGAGGTTTGGAGACGTTGACTATCGTCTCGGTGCGACCTCACCTCTCAGGACAGTTCGCGGTTCTATCTAGTTACGCGTTAAACCAACTAGAATTTTTTTGAGTCAGATCTGAATGGATTGTGTGAATGTACACCTGTGACCTCACCCCTCAGGACAGTTTTGAACTGGTTGCCATTATCCAATGTAAGGGTCCATAGTGGTAAGCTC	TCACCCCTCAG	TCACCtCTCAG	TTGTGTGAATGTACACCTGTGACCTCACCtCTCAGGACAGTTTTGAACTGGTTGC	INTRONIC			10.28	26.8766	15.8541	32.3996	0.340522	FALSE	0.000803233	1.14777e-05	0.000863392	7.70478e-06	0.00080444	5.55766e-06	0.00086474	2.11368e-05	-6.12891	-6.80812
1610	MLH1	chr3	37017462	37017462	SNV	C	T	37058954	-	GGG	CCAGTTCAAAACTGTCCTGA	GGACAGTTT	9	GACCTCACCTCTCA	14	GACCTCACCTCTCAGGACAGTTT	10	4	0.444444	-0.3888		TGTGTGAATGTACACCTGTGACCTCACCCCTCAGGACAGTTTTGAACTGGTTGCT	55	GTGCTTCAGATAGTCA	8	GGTCCATAGT	GCGAGAAAAGCCTTGTTTGCCAGTTCAAAACTGTCCTGAGTTTGGAGACGTTGACTATCGTCTCGGTGCGACCTCACCTCTCAGGACAGTTTCGCGGTTCTATCTAGTTACGCGTTAAACCAACTAGAATTTTTTTGAGTCAGATCTGAATGGTGTGTGAATGTACACCTGTGACCTCACCCCTCAGGACAGTTTTGAACTGGTTGCTGTGCTTCAGATAGTCAGGTCCATAGTGGTAAGCTC	TCACCCCTCAG	TCACCtCTCAG	TGTGTGAATGTACACCTGTGACCTCACCtCTCAGGACAGTTTTGAACTGGTTGCT	INTRONIC			29.0687	59.0114	38.5749	56.7506	0	FALSE	0.000742504	1.14777e-05	0.00083591	4.23763e-05	0.00079334	1.11153e-05	0.000892747	3.01955e-06	-6.01549	-4.30202
1610	MLH1	chr3	37017462	37017462	SNV	C	T	37058954	-	GGG	CCAGTTCAAAACTGTCCTGA	GGACAGTTT	9	ACCTCACCTCTCA	13	ACCTCACCTCTCAGGACAGTTT	9	4	0.444444	-0.3888		TGTGTGAATGTACACCTGTGACCTCACCCCTCAGGACAGTTTTGAACTGGTTGCT	55	ACCTTTATCAGTGCAT	8	GGTCCATAGT	GCGAGAAAAGCCTTGTTTGCCAGTTCAAAACTGTCCTGAGTTTGGAGACGTTGACTATCGTCTCGGTGCACCTCACCTCTCAGGACAGTTTCGCGGTTCTATCTAGTTACGCGTTAAACCAACTAGAATTTTTTTGAGTCAGATCTGAATGGATGTGTGAATGTACACCTGTGACCTCACCCCTCAGGACAGTTTTGAACTGGTTGCTACCTTTATCAGTGCATGGTCCATAGTGGTAAGCTC	TCACCCCTCAG	TCACCtCTCAG	TGTGTGAATGTACACCTGTGACCTCACCtCTCAGGACAGTTTTGAACTGGTTGCT	INTRONIC			33.707	56.5988	29.0295	67.6	0	FALSE	0.000838463	8.60827e-06	0.0010091	1.15572e-05	0.000920302	1.6673e-05	0.000802597	6.03909e-06	-6.60588	-6.44814
1610	MLH1	chr3	37017462	37017462	SNV	C	T	37058955	-	AGG	ACCAGTTCAAAACTGTCCTG	GACAGTTTTGAACTG	15	GTGACCTCACCTCTCAG	17	GTGACCTCACCTCTCAGGACAGTTTTGAACTG	12	5	0.4	-0.1975		GTGTGAATGTACACCTGTGACCTCACCCCTCAGGACAGTTTTGAACTGGTTGCTT	55	ATGTGTGCATACTACG	8	GGTCCATAGT	GCGAGAAAAGCCTTGTTTGACCAGTTCAAAACTGTCCTGGTTTGGAGACGTTGACTATCGTCTCGGTGCGTGACCTCACCTCTCAGGACAGTTTTGAACTGCGCGGTTCTATCTAGTTACGCGTTAAACCAACTAGAATTTTTTTGAGTCAGAGTGTGAATGTACACCTGTGACCTCACCCCTCAGGACAGTTTTGAACTGGTTGCTTATGTGTGCATACTACGGGTCCATAGTGGTAAGCTC	TCACCCCTCAG	TCACCtCTCAG	GTGTGAATGTACACCTGTGACCTCACCtCTCAGGACAGTTTTGAACTGGTTGCTT	INTRONIC			55.6461	87.3956	59.6411	86.3752	0	FALSE	0.000823364	5.73885e-06	0.000877705	1.54096e-05	0.000872778	5.00189e-05	0.000914629	1.50977e-06	-7.16463	-5.83184
1610	MLH1	chr3	37017462	37017462	SNV	C	T	37058955	-	AGG	ACCAGTTCAAAACTGTCCTG	GACAGTTTTGAACTG	15	TGACCTCACCTCTCAG	16	TGACCTCACCTCTCAGGACAGTTTTGAACTG	11	5	0.4	-0.1975		GTGTGAATGTACACCTGTGACCTCACCCCTCAGGACAGTTTTGAACTGGTTGCTT	55	ACTTTCAGTGTTAAGA	8	GGTCCATAGT	GCGAGAAAAGCCTTGTTTGACCAGTTCAAAACTGTCCTGGTTTGGAGACGTTGACTATCGTCTCGGTGCTGACCTCACCTCTCAGGACAGTTTTGAACTGCGCGGTTCTATCTAGTTACGCGTTAAACCAACTAGAATTTTTTTGAGTCAGATGTGTGAATGTACACCTGTGACCTCACCCCTCAGGACAGTTTTGAACTGGTTGCTTACTTTCAGTGTTAAGAGGTCCATAGTGGTAAGCTC	TCACCCCTCAG	TCACCtCTCAG	GTGTGAATGTACACCTGTGACCTCACCtCTCAGGACAGTTTTGAACTGGTTGCTT	INTRONIC			57.6197	88.6424	52.8783	91.8151	0.0953289	FALSE	0.000693854	1.72165e-05	0.000696496	3.85239e-06	0.000782239	2.22306e-05	0.000852195	1.3588e-05	-5.33276	-7.49822
1611	MLH1	chr3	37017463	37017463	SNV	C	A	37058953	-	GGG	CAGTTCAAAACTGTCCTGAG	AGGACAGTT	9	TGACCTCACCCATC	14	TGACCTCACCCATCAGGACAGTT	12	2	0.444444	0.1257		TTGTGTGAATGTACACCTGTGACCTCACCCCTCAGGACAGTTTTGAACTGGTTGC	55	CTCGTCAGTCCATCCT	8	GGTCCATAGT	GCGAGAAAAGCCTTGTTTGCAGTTCAAAACTGTCCTGAGGTTTGGAGACGTTGACTATCGTCTCGGTGCTGACCTCACCCATCAGGACAGTTCGCGGTTCTATCTAGTTACGCGTTAAACCAACTAGAATTTTTTTGAGTCAGATCTGAATGGTTGTGTGAATGTACACCTGTGACCTCACCCCTCAGGACAGTTTTGAACTGGTTGCCTCGTCAGTCCATCCTGGTCCATAGTGGTAAGCTC	CACCCCTCAGG	CACCCaTCAGG	TTGTGTGAATGTACACCTGTGACCTCACCCaTCAGGACAGTTTTGAACTGGTTGC	INTRONIC			8.61244		6.50651		0.209644	FALSE	0.000421077	1.14777e-05	0.000572255	1.9262e-05	0.000393028	0.00827535	0.000344554	7.54887e-06	-5.19718	-4.89283
1611	MLH1	chr3	37017463	37017463	SNV	C	A	37058953	-	GGG	CAGTTCAAAACTGTCCTGAG	AGGACAGTT	9	GACCTCACCCATC	13	GACCTCACCCATCAGGACAGTT	11	2	0.444444	0.1257		TTGTGTGAATGTACACCTGTGACCTCACCCCTCAGGACAGTTTTGAACTGGTTGC	55	CTACACCTCCGTTGCT	8	GGTCCATAGT	GCGAGAAAAGCCTTGTTTGCAGTTCAAAACTGTCCTGAGGTTTGGAGACGTTGACTATCGTCTCGGTGCGACCTCACCCATCAGGACAGTTCGCGGTTCTATCTAGTTACGCGTTAAACCAACTAGAATTTTTTTGAGTCAGATCTGAATGGATTGTGTGAATGTACACCTGTGACCTCACCCCTCAGGACAGTTTTGAACTGGTTGCCTACACCTCCGTTGCTGGTCCATAGTGGTAAGCTC	CACCCCTCAGG	CACCCaTCAGG	TTGTGTGAATGTACACCTGTGACCTCACCCaTCAGGACAGTTTTGAACTGGTTGC	INTRONIC			6.87423		8.75228		0.136986	FALSE	0.00108876	8.60827e-06	0.00109928	6.16383e-05	0.00115653	1.6673e-05	0.00144765	1.20782e-05	-6.98275	-4.15659
1611	MLH1	chr3	37017463	37017463	SNV	C	A	37058956	+	AGG	CACCTGTGACCTCACCCCTC	ACACTGGAGTGGG	13	TAGTCCTGTCAA	12	AACTGTCCTGATGGGTGAGGTCACA	11	1	0.615385	-0.008978		ATGTACACCTGTGACCTCACCCCTCAGGACAGTTTTGAACTGGTTGCTTTCTTTT	55	CGTGAGCAGGAATTAC	8	GGTCCATAGT	GCGAGAAAAGCCTTGTTTGCACCTGTGACCTCACCCCTCGTTTGGAGACGTTGACTATCGTCTCGGTGCAACTGTCCTGATGGGTGAGGTCACACGCGGTTCTATCTAGTTACGCGTTAAACCAACTAGAATTTTTTTGAGTCAGATCTGAATATGTACACCTGTGACCTCACCCCTCAGGACAGTTTTGAACTGGTTGCTTTCTTTTCGTGAGCAGGAATTACGGTCCATAGTGGTAAGCTC	CACCCCTCAGG	CACCCaTCAGG	ATGTACACCTGTGACCTCACCCaTCAGGACAGTTTTGAACTGGTTGCTTTCTTTT	INTRONIC			56.83	89.2772	44.849	90.1569	0.374532	FALSE	0.000322098	8.32133e-05	0.000322627	9.24574e-05	0.000437083	2.22306e-05	0.000613837	7.09594e-05	-1.95262	-1.80301
1611	MLH1	chr3	37017463	37017463	SNV	C	A	37058956	+	AGG	CACCTGTGACCTCACCCCTC	ACACTGGAGTGGG	13	TAGTCCTGTCAAA	13	AAACTGTCCTGATGGGTGAGGTCACA	12	1	0.615385	-0.008978		ATGTACACCTGTGACCTCACCCCTCAGGACAGTTTTGAACTGGTTGCTTTCTTTT	55	AGGCCGTTCGTTTAGG	8	GGTCCATAGT	GCGAGAAAAGCCTTGTTTGCACCTGTGACCTCACCCCTCGTTTGGAGACGTTGACTATCGTCTCGGTGCAAACTGTCCTGATGGGTGAGGTCACACGCGGTTCTATCTAGTTACGCGTTAAACCAACTAGAATTTTTTTGAGTCAGATCTGAAATGTACACCTGTGACCTCACCCCTCAGGACAGTTTTGAACTGGTTGCTTTCTTTTAGGCCGTTCGTTTAGGGGTCCATAGTGGTAAGCTC	CACCCCTCAGG	CACCCaTCAGG	ATGTACACCTGTGACCTCACCCaTCAGGACAGTTTTGAACTGGTTGCTTTCTTTT	INTRONIC			69.0513	86.1828	66.214	88.9549	1.08268	FALSE	0.000431813	2.58248e-05	0.00052731	0.00203406	0.000645564	0.00637463	0.000737246	0.00314335	-4.06358	1.94764
1611	MLH1	chr3	37017463	37017463	SNV	C	A	37058955	-	AGG	ACCAGTTCAAAACTGTCCTG	GACAGTTTTGAACTG	15	TGACCTCACCCATCAG	16	TGACCTCACCCATCAGGACAGTTTTGAACTG	12	4	0.4	-0.1975		GTGTGAATGTACACCTGTGACCTCACCCCTCAGGACAGTTTTGAACTGGTTGCTT	55	CTTAACTGTAATCACC	8	GGTCCATAGT	GCGAGAAAAGCCTTGTTTGACCAGTTCAAAACTGTCCTGGTTTGGAGACGTTGACTATCGTCTCGGTGCTGACCTCACCCATCAGGACAGTTTTGAACTGCGCGGTTCTATCTAGTTACGCGTTAAACCAACTAGAATTTTTTTGAGTCAGATGTGTGAATGTACACCTGTGACCTCACCCCTCAGGACAGTTTTGAACTGGTTGCTTCTTAACTGTAATCACCGGTCCATAGTGGTAAGCTC	CACCCCTCAGG	CACCCaTCAGG	GTGTGAATGTACACCTGTGACCTCACCCaTCAGGACAGTTTTGAACTGGTTGCTT	INTRONIC			17.0732	58.7357	29.5588	68.47	1.81406	FALSE	0.000413024	2.86942e-06	0.000389614	3.08191e-05	0.000395456	2.22306e-05	0.000345429	3.01955e-06	-7.16932	-3.66015
1611	MLH1	chr3	37017463	37017463	SNV	C	A	37058955	-	AGG	ACCAGTTCAAAACTGTCCTG	GACAGTTTTGAACTG	15	ACCTCACCCATCAG	14	ACCTCACCCATCAGGACAGTTTTGAACTG	10	4	0.4	-0.1975		GTGTGAATGTACACCTGTGACCTCACCCCTCAGGACAGTTTTGAACTGGTTGCTT	55	GGACATTCACCGATAT	8	GGTCCATAGT	GCGAGAAAAGCCTTGTTTGACCAGTTCAAAACTGTCCTGGTTTGGAGACGTTGACTATCGTCTCGGTGCACCTCACCCATCAGGACAGTTTTGAACTGCGCGGTTCTATCTAGTTACGCGTTAAACCAACTAGAATTTTTTTGAGTCAGATCTGTGTGAATGTACACCTGTGACCTCACCCCTCAGGACAGTTTTGAACTGGTTGCTTGGACATTCACCGATATGGTCCATAGTGGTAAGCTC	CACCCCTCAGG	CACCCaTCAGG	GTGTGAATGTACACCTGTGACCTCACCCaTCAGGACAGTTTTGAACTGGTTGCTT	INTRONIC			27.4136	67.5866	33.7349	65.7389	0.126904	FALSE	0.000563337	2.86942e-06	0.000499256	1.9262e-05	0.000641402	1.6673e-05	0.000576785	3.01955e-06	-7.61709	-4.69595
1612	MLH1	chr3	37017463	37017463	SNV	C	G	37058953	-	GGG	CAGTTCAAAACTGTCCTGAG	AGGACAGTT	9	TGACCTCACCCGTC	14	TGACCTCACCCGTCAGGACAGTT	12	2	0.444444	0.1257		TTGTGTGAATGTACACCTGTGACCTCACCCCTCAGGACAGTTTTGAACTGGTTGC	55	AAACGGGCAAAGGTGC	8	GGTCCATAGT	GCGAGAAAAGCCTTGTTTGCAGTTCAAAACTGTCCTGAGGTTTGGAGACGTTGACTATCGTCTCGGTGCTGACCTCACCCGTCAGGACAGTTCGCGGTTCTATCTAGTTACGCGTTAAACCAACTAGAATTTTTTTGAGTCAGATCTGAATGGTTGTGTGAATGTACACCTGTGACCTCACCCCTCAGGACAGTTTTGAACTGGTTGCAAACGGGCAAAGGTGCGGTCCATAGTGGTAAGCTC	CACCCCTCAGG	CACCCgTCAGG	TTGTGTGAATGTACACCTGTGACCTCACCCgTCAGGACAGTTTTGAACTGGTTGC	INTRONIC			43.1365	43.6422	41.6276	45.2501	0.091659	FALSE	0.000824035	8.60827e-06	0.00103802	1.9262e-05	0.000966092	4.44612e-05	0.000752709	3.01955e-06	-6.58084	-5.75193
1612	MLH1	chr3	37017463	37017463	SNV	C	G	37058953	-	GGG	CAGTTCAAAACTGTCCTGAG	AGGACAGTT	9	GACCTCACCCGTC	13	GACCTCACCCGTCAGGACAGTT	11	2	0.444444	0.1257		TTGTGTGAATGTACACCTGTGACCTCACCCCTCAGGACAGTTTTGAACTGGTTGC	55	TTAGGACCACGCCAGT	8	GGTCCATAGT	GCGAGAAAAGCCTTGTTTGCAGTTCAAAACTGTCCTGAGGTTTGGAGACGTTGACTATCGTCTCGGTGCGACCTCACCCGTCAGGACAGTTCGCGGTTCTATCTAGTTACGCGTTAAACCAACTAGAATTTTTTTGAGTCAGATCTGAATGGATTGTGTGAATGTACACCTGTGACCTCACCCCTCAGGACAGTTTTGAACTGGTTGCTTAGGACCACGCCAGTGGTCCATAGTGGTAAGCTC	CACCCCTCAGG	CACCCgTCAGG	TTGTGTGAATGTACACCTGTGACCTCACCCgTCAGGACAGTTTTGAACTGGTTGC	INTRONIC			28.699	63.1664	43.9356	56.2897	0	FALSE	0.000263383	5.73885e-06	0.000231593	3.85239e-06	0.000215072	5.55766e-06	0.000229897	3.01955e-06	-5.52026	-5.90969
1612	MLH1	chr3	37017463	37017463	SNV	C	G	37058956	+	AGG	CACCTGTGACCTCACCCCTC	ACACTGGAGTGGG	13	CAGTCCTGTCAA	12	AACTGTCCTGACGGGTGAGGTCACA	11	1	0.615385	-0.008978		ATGTACACCTGTGACCTCACCCCTCAGGACAGTTTTGAACTGGTTGCTTTCTTTT	55	ACTGATGCAAAGTGCG	8	GGTCCATAGT	GCGAGAAAAGCCTTGTTTGCACCTGTGACCTCACCCCTCGTTTGGAGACGTTGACTATCGTCTCGGTGCAACTGTCCTGACGGGTGAGGTCACACGCGGTTCTATCTAGTTACGCGTTAAACCAACTAGAATTTTTTTGAGTCAGATCTGAATATGTACACCTGTGACCTCACCCCTCAGGACAGTTTTGAACTGGTTGCTTTCTTTTACTGATGCAAAGTGCGGGTCCATAGTGGTAAGCTC	CACCCCTCAGG	CACCCgTCAGG	ATGTACACCTGTGACCTCACCCgTCAGGACAGTTTTGAACTGGTTGCTTTCTTTT	INTRONIC			39.2308	85.9114	47.4799	94.4218	1.1583	FALSE	0.000349276	0.0225766	0.000392191	0.000277372	0.000478016	0.00748616	0.000643595	0.000101155	6.01432	-0.499732
1612	MLH1	chr3	37017463	37017463	SNV	C	G	37058956	+	AGG	CACCTGTGACCTCACCCCTC	ACACTGGAGTGGG	13	CAGTCCTGTCAAA	13	AAACTGTCCTGACGGGTGAGGTCACA	12	1	0.615385	-0.008978		ATGTACACCTGTGACCTCACCCCTCAGGACAGTTTTGAACTGGTTGCTTTCTTTT	55	CCTAGCTAGGTAGCTG	8	GGTCCATAGT	GCGAGAAAAGCCTTGTTTGCACCTGTGACCTCACCCCTCGTTTGGAGACGTTGACTATCGTCTCGGTGCAAACTGTCCTGACGGGTGAGGTCACACGCGGTTCTATCTAGTTACGCGTTAAACCAACTAGAATTTTTTTGAGTCAGATCTGAAATGTACACCTGTGACCTCACCCCTCAGGACAGTTTTGAACTGGTTGCTTTCTTTTCCTAGCTAGGTAGCTGGGTCCATAGTGGTAAGCTC	CACCCCTCAGG	CACCCgTCAGG	ATGTACACCTGTGACCTCACCCgTCAGGACAGTTTTGAACTGGTTGCTTTCTTTT	INTRONIC			65.7559	91.1003	71.5989	94.2443	2.88647	FALSE	0.000945829	0.000318506	0.00081673	0.0803724	0.000643483	0.000489074	0.000664309	6.49203e-05	-1.57026	6.6207
1612	MLH1	chr3	37017463	37017463	SNV	C	G	37058955	-	AGG	ACCAGTTCAAAACTGTCCTG	GACAGTTTTGAACTG	15	TGACCTCACCCGTCAG	16	TGACCTCACCCGTCAGGACAGTTTTGAACTG	12	4	0.4	-0.1975		GTGTGAATGTACACCTGTGACCTCACCCCTCAGGACAGTTTTGAACTGGTTGCTT	55	GGCTGGTCACCCATTC	8	GGTCCATAGT	GCGAGAAAAGCCTTGTTTGACCAGTTCAAAACTGTCCTGGTTTGGAGACGTTGACTATCGTCTCGGTGCTGACCTCACCCGTCAGGACAGTTTTGAACTGCGCGGTTCTATCTAGTTACGCGTTAAACCAACTAGAATTTTTTTGAGTCAGATGTGTGAATGTACACCTGTGACCTCACCCCTCAGGACAGTTTTGAACTGGTTGCTTGGCTGGTCACCCATTCGGTCCATAGTGGTAAGCTC	CACCCCTCAGG	CACCCgTCAGG	GTGTGAATGTACACCTGTGACCTCACCCgTCAGGACAGTTTTGAACTGGTTGCTT	INTRONIC			94.4208	93.1165	94.9362	94.0476	0.120048	FALSE	0.000631783	1.72165e-05	0.000695637	1.9262e-05	0.000640361	0.000111153	0.000588455	3.01955e-06	-5.19756	-5.17451
1612	MLH1	chr3	37017463	37017463	SNV	C	G	37058955	-	AGG	ACCAGTTCAAAACTGTCCTG	GACAGTTTTGAACTG	15	ACCTCACCCGTCAG	14	ACCTCACCCGTCAGGACAGTTTTGAACTG	10	4	0.4	-0.1975		GTGTGAATGTACACCTGTGACCTCACCCCTCAGGACAGTTTTGAACTGGTTGCTT	55	TCGCGAGTCCACGAAT	8	GGTCCATAGT	GCGAGAAAAGCCTTGTTTGACCAGTTCAAAACTGTCCTGGTTTGGAGACGTTGACTATCGTCTCGGTGCACCTCACCCGTCAGGACAGTTTTGAACTGCGCGGTTCTATCTAGTTACGCGTTAAACCAACTAGAATTTTTTTGAGTCAGATCTGTGTGAATGTACACCTGTGACCTCACCCCTCAGGACAGTTTTGAACTGGTTGCTTTCGCGAGTCCACGAATGGTCCATAGTGGTAAGCTC	CACCCCTCAGG	CACCCgTCAGG	GTGTGAATGTACACCTGTGACCTCACCCgTCAGGACAGTTTTGAACTGGTTGCTT	INTRONIC			92.5403	94.6309	86.6005	96.2791	0	FALSE	0.000333171	2.86942e-06	0.000346387	1.15572e-05	0.000362154	5.55766e-06	0.00031392	1.20782e-05	-6.85936	-4.90553
1613	MLH1	chr3	37017463	37017463	SNV	C	T	37058953	-	GGG	CAGTTCAAAACTGTCCTGAG	AGGACAGTT	9	TGACCTCACCCTTC	14	TGACCTCACCCTTCAGGACAGTT	12	2	0.444444	0.1257		TTGTGTGAATGTACACCTGTGACCTCACCCCTCAGGACAGTTTTGAACTGGTTGC	55	CGCTTCAAGACAAGCC	8	GGTCCATAGT	GCGAGAAAAGCCTTGTTTGCAGTTCAAAACTGTCCTGAGGTTTGGAGACGTTGACTATCGTCTCGGTGCTGACCTCACCCTTCAGGACAGTTCGCGGTTCTATCTAGTTACGCGTTAAACCAACTAGAATTTTTTTGAGTCAGATCTGAATGGTTGTGTGAATGTACACCTGTGACCTCACCCCTCAGGACAGTTTTGAACTGGTTGCCGCTTCAAGACAAGCCGGTCCATAGTGGTAAGCTC	CACCCCTCAGG	CACCCtTCAGG	TTGTGTGAATGTACACCTGTGACCTCACCCtTCAGGACAGTTTTGAACTGGTTGC	INTRONIC			5.63277		5.31362		0	FALSE	0.000917645	0.000625534	0.000716821	2.31144e-05	0.000755182	1.11153e-05	0.000667227	7.54887e-06	-0.552847	-4.95475
1613	MLH1	chr3	37017463	37017463	SNV	C	T	37058953	-	GGG	CAGTTCAAAACTGTCCTGAG	AGGACAGTT	9	GACCTCACCCTTC	13	GACCTCACCCTTCAGGACAGTT	11	2	0.444444	0.1257		TTGTGTGAATGTACACCTGTGACCTCACCCCTCAGGACAGTTTTGAACTGGTTGC	55	CCAGCGATCGGATGGA	8	GGTCCATAGT	GCGAGAAAAGCCTTGTTTGCAGTTCAAAACTGTCCTGAGGTTTGGAGACGTTGACTATCGTCTCGGTGCGACCTCACCCTTCAGGACAGTTCGCGGTTCTATCTAGTTACGCGTTAAACCAACTAGAATTTTTTTGAGTCAGATCTGAATGGATTGTGTGAATGTACACCTGTGACCTCACCCCTCAGGACAGTTTTGAACTGGTTGCCCAGCGATCGGATGGAGGTCCATAGTGGTAAGCTC	CACCCCTCAGG	CACCCtTCAGG	TTGTGTGAATGTACACCTGTGACCTCACCCtTCAGGACAGTTTTGAACTGGTTGC	INTRONIC			10.9129		6.04		0	FALSE	0.000808937	1.43471e-05	0.000715962	2.69667e-05	0.000811378	2.77883e-05	0.00069611	4.52932e-06	-5.81719	-4.73063
1613	MLH1	chr3	37017463	37017463	SNV	C	T	37058956	+	AGG	CACCTGTGACCTCACCCCTC	ACACTGGAGTGGG	13	AAGTCCTGTCAA	12	AACTGTCCTGAAGGGTGAGGTCACA	11	1	0.615385	-0.008978		ATGTACACCTGTGACCTCACCCCTCAGGACAGTTTTGAACTGGTTGCTTTCTTTT	55	CCGGGATGTATCTGCA	8	GGTCCATAGT	GCGAGAAAAGCCTTGTTTGCACCTGTGACCTCACCCCTCGTTTGGAGACGTTGACTATCGTCTCGGTGCAACTGTCCTGAAGGGTGAGGTCACACGCGGTTCTATCTAGTTACGCGTTAAACCAACTAGAATTTTTTTGAGTCAGATCTGAATATGTACACCTGTGACCTCACCCCTCAGGACAGTTTTGAACTGGTTGCTTTCTTTTCCGGGATGTATCTGCAGGTCCATAGTGGTAAGCTC	CACCCCTCAGG	CACCCtTCAGG	ATGTACACCTGTGACCTCACCCtTCAGGACAGTTTTGAACTGGTTGCTTTCTTTT	INTRONIC			23.2406	64.8538	23.4699	67.701	0.102249	FALSE	0.000820345	5.73885e-06	0.000594297	0.000215734	0.000676438	2.22306e-05	0.000827688	2.11368e-05	-7.15932	-1.46193
1613	MLH1	chr3	37017463	37017463	SNV	C	T	37058956	+	AGG	CACCTGTGACCTCACCCCTC	ACACTGGAGTGGG	13	AAGTCCTGTCAAA	13	AAACTGTCCTGAAGGGTGAGGTCACA	12	1	0.615385	-0.008978		ATGTACACCTGTGACCTCACCCCTCAGGACAGTTTTGAACTGGTTGCTTTCTTTT	55	CACAAACTCGTGACAT	8	GGTCCATAGT	GCGAGAAAAGCCTTGTTTGCACCTGTGACCTCACCCCTCGTTTGGAGACGTTGACTATCGTCTCGGTGCAAACTGTCCTGAAGGGTGAGGTCACACGCGGTTCTATCTAGTTACGCGTTAAACCAACTAGAATTTTTTTGAGTCAGATCTGAAATGTACACCTGTGACCTCACCCCTCAGGACAGTTTTGAACTGGTTGCTTTCTTTTCACAAACTCGTGACATGGTCCATAGTGGTAAGCTC	CACCCCTCAGG	CACCCtTCAGG	ATGTACACCTGTGACCTCACCCtTCAGGACAGTTTTGAACTGGTTGCTTTCTTTT	INTRONIC			33.659	71.7126	32.9848	75.1412	0	FALSE	0.000687143	8.60827e-06	0.000602599	5.39335e-05	0.000768017	1.6673e-05	0.000619964	4.52932e-06	-6.31874	-3.48195
1613	MLH1	chr3	37017463	37017463	SNV	C	T	37058955	-	AGG	ACCAGTTCAAAACTGTCCTG	GACAGTTTTGAACTG	15	TGACCTCACCCTTCAG	16	TGACCTCACCCTTCAGGACAGTTTTGAACTG	12	4	0.4	-0.1975		GTGTGAATGTACACCTGTGACCTCACCCCTCAGGACAGTTTTGAACTGGTTGCTT	55	ACTATCTGTCTAACGT	8	GGTCCATAGT	GCGAGAAAAGCCTTGTTTGACCAGTTCAAAACTGTCCTGGTTTGGAGACGTTGACTATCGTCTCGGTGCTGACCTCACCCTTCAGGACAGTTTTGAACTGCGCGGTTCTATCTAGTTACGCGTTAAACCAACTAGAATTTTTTTGAGTCAGATGTGTGAATGTACACCTGTGACCTCACCCCTCAGGACAGTTTTGAACTGGTTGCTTACTATCTGTCTAACGTGGTCCATAGTGGTAAGCTC	CACCCCTCAGG	CACCCtTCAGG	GTGTGAATGTACACCTGTGACCTCACCCtTCAGGACAGTTTTGAACTGGTTGCTT	INTRONIC			27.0996	65.9435	29.4554	63.8334	0	FALSE	0.001075	2.58248e-05	0.00115682	0.000520073	0.00116764	3.33459e-05	0.00119821	6.03909e-06	-5.37944	-1.15338
1613	MLH1	chr3	37017463	37017463	SNV	C	T	37058955	-	AGG	ACCAGTTCAAAACTGTCCTG	GACAGTTTTGAACTG	15	ACCTCACCCTTCAG	14	ACCTCACCCTTCAGGACAGTTTTGAACTG	10	4	0.4	-0.1975		GTGTGAATGTACACCTGTGACCTCACCCCTCAGGACAGTTTTGAACTGGTTGCTT	55	GCGCGATTCCCGACTT	8	GGTCCATAGT	GCGAGAAAAGCCTTGTTTGACCAGTTCAAAACTGTCCTGGTTTGGAGACGTTGACTATCGTCTCGGTGCACCTCACCCTTCAGGACAGTTTTGAACTGCGCGGTTCTATCTAGTTACGCGTTAAACCAACTAGAATTTTTTTGAGTCAGATCTGTGTGAATGTACACCTGTGACCTCACCCCTCAGGACAGTTTTGAACTGGTTGCTTGCGCGATTCCCGACTTGGTCCATAGTGGTAAGCTC	CACCCCTCAGG	CACCCtTCAGG	GTGTGAATGTACACCTGTGACCTCACCCtTCAGGACAGTTTTGAACTGGTTGCTT	INTRONIC			22.3759	60.1793	31.0567	72.4897	1.2844	FALSE	0.000534147	2.86942e-06	0.000444578	1.15572e-05	0.000542191	1.6673e-05	0.000636593	1.20782e-05	-7.54033	-5.26558
1614	MLH1	chr3	37017464	37017464	SNV	T	A	37058953	-	GGG	CAGTTCAAAACTGTCCTGAG	AGGACAGTT	9	ACCTCACCCCAC	12	ACCTCACCCCACAGGACAGTT	11	1	0.444444	0.1257		TTGTGTGAATGTACACCTGTGACCTCACCCCTCAGGACAGTTTTGAACTGGTTGC	55	AGCAGCCCAAGGCTCC	8	GGTCCATAGT	GCGAGAAAAGCCTTGTTTGCAGTTCAAAACTGTCCTGAGGTTTGGAGACGTTGACTATCGTCTCGGTGCACCTCACCCCACAGGACAGTTCGCGGTTCTATCTAGTTACGCGTTAAACCAACTAGAATTTTTTTGAGTCAGATCTGAATGGATTTGTGTGAATGTACACCTGTGACCTCACCCCTCAGGACAGTTTTGAACTGGTTGCAGCAGCCCAAGGCTCCGGTCCATAGTGGTAAGCTC	ACCCCTCAGGA	ACCCCaCAGGA	TTGTGTGAATGTACACCTGTGACCTCACCCCaCAGGACAGTTTTGAACTGGTTGC	INTRONIC							0.204918	FALSE	0.000796187	8.60827e-06	0.000829898	3.85239e-06	0.000735062	1.6673e-05	0.000737538	6.03909e-06
1614	MLH1	chr3	37017464	37017464	SNV	T	A	37058953	-	GGG	CAGTTCAAAACTGTCCTGAG	AGGACAGTT	9	GACCTCACCCCAC	13	GACCTCACCCCACAGGACAGTT	12	1	0.444444	0.1257		TTGTGTGAATGTACACCTGTGACCTCACCCCTCAGGACAGTTTTGAACTGGTTGC	55	GTGCTTCTCGCAGGCT	8	GGTCCATAGT	GCGAGAAAAGCCTTGTTTGCAGTTCAAAACTGTCCTGAGGTTTGGAGACGTTGACTATCGTCTCGGTGCGACCTCACCCCACAGGACAGTTCGCGGTTCTATCTAGTTACGCGTTAAACCAACTAGAATTTTTTTGAGTCAGATCTGAATGGATTGTGTGAATGTACACCTGTGACCTCACCCCTCAGGACAGTTTTGAACTGGTTGCGTGCTTCTCGCAGGCTGGTCCATAGTGGTAAGCTC	ACCCCTCAGGA	ACCCCaCAGGA	TTGTGTGAATGTACACCTGTGACCTCACCCCaCAGGACAGTTTTGAACTGGTTGC	INTRONIC					5.03215		0.141509	FALSE	0.00172054	0.000809178	0.00178089	2.69667e-05	0.00165779	8.89225e-05	0.00147508	1.20782e-05		-6.04527
1614	MLH1	chr3	37017464	37017464	SNV	T	A	37058956	+	AGG	CACCTGTGACCTCACCCCTC	ACACTGGAGTGGG	13	GTGTCCTGTCA	11	ACTGTCCTGTGGGGTGAGGTCACA	9	2	0.615385	-0.008978		ATGTACACCTGTGACCTCACCCCTCAGGACAGTTTTGAACTGGTTGCTTTCTTTT	55	CGCTATCCAACTGCGC	8	GGTCCATAGT	GCGAGAAAAGCCTTGTTTGCACCTGTGACCTCACCCCTCGTTTGGAGACGTTGACTATCGTCTCGGTGCACTGTCCTGTGGGGTGAGGTCACACGCGGTTCTATCTAGTTACGCGTTAAACCAACTAGAATTTTTTTGAGTCAGATCTGAATGATGTACACCTGTGACCTCACCCCTCAGGACAGTTTTGAACTGGTTGCTTTCTTTTCGCTATCCAACTGCGCGGTCCATAGTGGTAAGCTC	ACCCCTCAGGA	ACCCCaCAGGA	ATGTACACCTGTGACCTCACCCCaCAGGACAGTTTTGAACTGGTTGCTTTCTTTT	INTRONIC			23.0608	62.4565	26.4073	65.2118	0.461538	FALSE	0.000320421	0.000278334	0.000346101	0.00193005	0.000299714	1.6673e-05	0.000227563	1.3588e-05	-0.20315	2.47937
1614	MLH1	chr3	37017464	37017464	SNV	T	A	37058956	+	AGG	CACCTGTGACCTCACCCCTC	ACACTGGAGTGGG	13	GTGTCCTGTCAAAA	14	AAAACTGTCCTGTGGGGTGAGGTCACA	12	2	0.615385	-0.008978		ATGTACACCTGTGACCTCACCCCTCAGGACAGTTTTGAACTGGTTGCTTTCTTTT	55	GACGGCTAGCCCAATT	8	GGTCCATAGT	GCGAGAAAAGCCTTGTTTGCACCTGTGACCTCACCCCTCGTTTGGAGACGTTGACTATCGTCTCGGTGCAAAACTGTCCTGTGGGGTGAGGTCACACGCGGTTCTATCTAGTTACGCGTTAAACCAACTAGAATTTTTTTGAGTCAGATCTGAATGTACACCTGTGACCTCACCCCTCAGGACAGTTTTGAACTGGTTGCTTTCTTTTGACGGCTAGCCCAATTGGTCCATAGTGGTAAGCTC	ACCCCTCAGGA	ACCCCaCAGGA	ATGTACACCTGTGACCTCACCCCaCAGGACAGTTTTGAACTGGTTGCTTTCTTTT	INTRONIC			30.2557	87.2573	33.752	91.9363	0.964187	FALSE	0.000236541	0.000482063	0.000364995	0.00559367	0.000286185	1.6673e-05	0.000550236	9.05864e-06	1.02713	3.93785
1614	MLH1	chr3	37017464	37017464	SNV	T	A	37058955	-	AGG	ACCAGTTCAAAACTGTCCTG	GACAGTTTTGAACTG	15	ACCTCACCCCACAG	14	ACCTCACCCCACAGGACAGTTTTGAACTG	11	3	0.4	-0.1975		GTGTGAATGTACACCTGTGACCTCACCCCTCAGGACAGTTTTGAACTGGTTGCTT	55	AAGGTTCCAGGTGCCT	8	GGTCCATAGT	GCGAGAAAAGCCTTGTTTGACCAGTTCAAAACTGTCCTGGTTTGGAGACGTTGACTATCGTCTCGGTGCACCTCACCCCACAGGACAGTTTTGAACTGCGCGGTTCTATCTAGTTACGCGTTAAACCAACTAGAATTTTTTTGAGTCAGATCTGTGTGAATGTACACCTGTGACCTCACCCCTCAGGACAGTTTTGAACTGGTTGCTTAAGGTTCCAGGTGCCTGGTCCATAGTGGTAAGCTC	ACCCCTCAGGA	ACCCCaCAGGA	GTGTGAATGTACACCTGTGACCTCACCCCaCAGGACAGTTTTGAACTGGTTGCTT	INTRONIC			24.6528	57.0738	20.7186	67.3813	0.181818	FALSE	0.000290224	5.73885e-06	0.000239322	7.70478e-06	0.000287226	2.22306e-05	0.000381314	6.03909e-06	-5.66026	-4.95706
1614	MLH1	chr3	37017464	37017464	SNV	T	A	37058955	-	AGG	ACCAGTTCAAAACTGTCCTG	GACAGTTTTGAACTG	15	TCACCCCACAG	11	TCACCCCACAGGACAGTTTTGAACTG	8	3	0.4	-0.1975		GTGTGAATGTACACCTGTGACCTCACCCCTCAGGACAGTTTTGAACTGGTTGCTT	55	GACTAACGTGCACGAA	8	GGTCCATAGT	GCGAGAAAAGCCTTGTTTGACCAGTTCAAAACTGTCCTGGTTTGGAGACGTTGACTATCGTCTCGGTGCTCACCCCACAGGACAGTTTTGAACTGCGCGGTTCTATCTAGTTACGCGTTAAACCAACTAGAATTTTTTTGAGTCAGATCTGAAGTGTGAATGTACACCTGTGACCTCACCCCTCAGGACAGTTTTGAACTGGTTGCTTGACTAACGTGCACGAAGGTCCATAGTGGTAAGCTC	ACCCCTCAGGA	ACCCCaCAGGA	GTGTGAATGTACACCTGTGACCTCACCCCaCAGGACAGTTTTGAACTGGTTGCTT	INTRONIC			13.0277	36.7585	26.4516	34.0397	0.17762	FALSE	0.000278481	8.60827e-06	0.000222146	1.15572e-05	0.000327812	1.6673e-05	0.000220561	4.52932e-06	-5.01571	-4.26465
1615	MLH1	chr3	37017464	37017464	SNV	T	C	37058953	-	GGG	CAGTTCAAAACTGTCCTGAG	AGGACAGTT	9	ACCTCACCCCCC	12	ACCTCACCCCCCAGGACAGTT	11	1	0.444444	0.1257		TTGTGTGAATGTACACCTGTGACCTCACCCCTCAGGACAGTTTTGAACTGGTTGC	55	TGTCCCAGTCCCTACT	8	GGTCCATAGT	GCGAGAAAAGCCTTGTTTGCAGTTCAAAACTGTCCTGAGGTTTGGAGACGTTGACTATCGTCTCGGTGCACCTCACCCCCCAGGACAGTTCGCGGTTCTATCTAGTTACGCGTTAAACCAACTAGAATTTTTTTGAGTCAGATCTGAATGGATTTGTGTGAATGTACACCTGTGACCTCACCCCTCAGGACAGTTTTGAACTGGTTGCTGTCCCAGTCCCTACTGGTCCATAGTGGTAAGCTC	ACCCCTCAGGA	ACCCCcCAGGA	TTGTGTGAATGTACACCTGTGACCTCACCCCcCAGGACAGTTTTGAACTGGTTGC	INTRONIC			35.4344	45.9422	38.9421	51.999	0.0719424	FALSE	0.00118203	2.29554e-05	0.00131541	2.69667e-05	0.00124846	0.000222306	0.00114598	2.26466e-05	-5.6863	-5.60819
1615	MLH1	chr3	37017464	37017464	SNV	T	C	37058953	-	GGG	CAGTTCAAAACTGTCCTGAG	AGGACAGTT	9	GACCTCACCCCCC	13	GACCTCACCCCCCAGGACAGTT	12	1	0.444444	0.1257		TTGTGTGAATGTACACCTGTGACCTCACCCCTCAGGACAGTTTTGAACTGGTTGC	55	CGATGTATCGAATCCA	8	GGTCCATAGT	GCGAGAAAAGCCTTGTTTGCAGTTCAAAACTGTCCTGAGGTTTGGAGACGTTGACTATCGTCTCGGTGCGACCTCACCCCCCAGGACAGTTCGCGGTTCTATCTAGTTACGCGTTAAACCAACTAGAATTTTTTTGAGTCAGATCTGAATGGATTGTGTGAATGTACACCTGTGACCTCACCCCTCAGGACAGTTTTGAACTGGTTGCCGATGTATCGAATCCAGGTCCATAGTGGTAAGCTC	ACCCCTCAGGA	ACCCCcCAGGA	TTGTGTGAATGTACACCTGTGACCTCACCCCcCAGGACAGTTTTGAACTGGTTGC	INTRONIC			29.099	50.5219	27.0111	44.7182	0.430108	FALSE	0.000454629	2.86942e-06	0.000437994	3.85239e-06	0.000498829	1.6673e-05	0.000781883	3.01955e-06	-7.30778	-6.82901
1615	MLH1	chr3	37017464	37017464	SNV	T	C	37058956	+	AGG	CACCTGTGACCTCACCCCTC	ACACTGGAGTGGG	13	GGGTCCTGTCA	11	ACTGTCCTGGGGGGTGAGGTCACA	9	2	0.615385	-0.008978		ATGTACACCTGTGACCTCACCCCTCAGGACAGTTTTGAACTGGTTGCTTTCTTTT	55	GGTATTGTCGGTTCGG	8	GGTCCATAGT	GCGAGAAAAGCCTTGTTTGCACCTGTGACCTCACCCCTCGTTTGGAGACGTTGACTATCGTCTCGGTGCACTGTCCTGGGGGGTGAGGTCACACGCGGTTCTATCTAGTTACGCGTTAAACCAACTAGAATTTTTTTGAGTCAGATCTGAATGATGTACACCTGTGACCTCACCCCTCAGGACAGTTTTGAACTGGTTGCTTTCTTTTGGTATTGTCGGTTCGGGGTCCATAGTGGTAAGCTC	ACCCCTCAGGA	ACCCCcCAGGA	ATGTACACCTGTGACCTCACCCCcCAGGACAGTTTTGAACTGGTTGCTTTCTTTT	INTRONIC			13.1886	53.9683	7.79436		0	FALSE	0.000201312	8.60827e-06	0.000172907	3.85239e-05	0.00017518	5.55766e-06	0.000100945	3.01955e-06	-4.54756	-2.16617
1615	MLH1	chr3	37017464	37017464	SNV	T	C	37058956	+	AGG	CACCTGTGACCTCACCCCTC	ACACTGGAGTGGG	13	GGGTCCTGTCAAAA	14	AAAACTGTCCTGGGGGGTGAGGTCACA	12	2	0.615385	-0.008978		ATGTACACCTGTGACCTCACCCCTCAGGACAGTTTTGAACTGGTTGCTTTCTTTT	55	CACCAGGCAATGGAGC	8	GGTCCATAGT	GCGAGAAAAGCCTTGTTTGCACCTGTGACCTCACCCCTCGTTTGGAGACGTTGACTATCGTCTCGGTGCAAAACTGTCCTGGGGGGTGAGGTCACACGCGGTTCTATCTAGTTACGCGTTAAACCAACTAGAATTTTTTTGAGTCAGATCTGAATGTACACCTGTGACCTCACCCCTCAGGACAGTTTTGAACTGGTTGCTTTCTTTTCACCAGGCAATGGAGCGGTCCATAGTGGTAAGCTC	ACCCCTCAGGA	ACCCCcCAGGA	ATGTACACCTGTGACCTCACCCCcCAGGACAGTTTTGAACTGGTTGCTTTCTTTT	INTRONIC			15.6413	67.9699	18.4154		0	FALSE	0.000322098	2.86942e-06	0.000401351	0.000261963	0.000231029	1.11153e-05	0.000117866	0.000309504	-6.8106	-0.615504
1615	MLH1	chr3	37017464	37017464	SNV	T	C	37058955	-	AGG	ACCAGTTCAAAACTGTCCTG	GACAGTTTTGAACTG	15	ACCTCACCCCCCAG	14	ACCTCACCCCCCAGGACAGTTTTGAACTG	11	3	0.4	-0.1975		GTGTGAATGTACACCTGTGACCTCACCCCTCAGGACAGTTTTGAACTGGTTGCTT	55	GGCAATTCAATGGTCT	8	GGTCCATAGT	GCGAGAAAAGCCTTGTTTGACCAGTTCAAAACTGTCCTGGTTTGGAGACGTTGACTATCGTCTCGGTGCACCTCACCCCCCAGGACAGTTTTGAACTGCGCGGTTCTATCTAGTTACGCGTTAAACCAACTAGAATTTTTTTGAGTCAGATCTGTGTGAATGTACACCTGTGACCTCACCCCTCAGGACAGTTTTGAACTGGTTGCTTGGCAATTCAATGGTCTGGTCCATAGTGGTAAGCTC	ACCCCTCAGGA	ACCCCcCAGGA	GTGTGAATGTACACCTGTGACCTCACCCCcCAGGACAGTTTTGAACTGGTTGCTT	INTRONIC			70.4918	91.1403	74.442	87.2065	0.250627	FALSE	0.000450602	2.86942e-06	0.000397916	3.85239e-05	0.000423207	0.00299002	0.0003606	6.03909e-06	-7.29495	-3.36864
1615	MLH1	chr3	37017464	37017464	SNV	T	C	37058955	-	AGG	ACCAGTTCAAAACTGTCCTG	GACAGTTTTGAACTG	15	TCACCCCCCAG	11	TCACCCCCCAGGACAGTTTTGAACTG	8	3	0.4	-0.1975		GTGTGAATGTACACCTGTGACCTCACCCCTCAGGACAGTTTTGAACTGGTTGCTT	55	TCTATTGTCAGCTGGC	8	GGTCCATAGT	GCGAGAAAAGCCTTGTTTGACCAGTTCAAAACTGTCCTGGTTTGGAGACGTTGACTATCGTCTCGGTGCTCACCCCCCAGGACAGTTTTGAACTGCGCGGTTCTATCTAGTTACGCGTTAAACCAACTAGAATTTTTTTGAGTCAGATCTGAAGTGTGAATGTACACCTGTGACCTCACCCCTCAGGACAGTTTTGAACTGGTTGCTTTCTATTGTCAGCTGGCGGTCCATAGTGGTAAGCTC	ACCCCTCAGGA	ACCCCcCAGGA	GTGTGAATGTACACCTGTGACCTCACCCCcCAGGACAGTTTTGAACTGGTTGCTT	INTRONIC			71.5072	76.0774	72.9958	73.578	0	FALSE	0.000305323	4.59108e-05	0.000271671	3.85239e-06	0.000394762	1.11153e-05	0.000318297	7.54887e-06	-2.73343	-6.13996
1616	MLH1	chr3	37017464	37017464	SNV	T	G	37058953	-	GGG	CAGTTCAAAACTGTCCTGAG	AGGACAGTT	9	ACCTCACCCCGC	12	ACCTCACCCCGCAGGACAGTT	11	1	0.444444	0.1257		TTGTGTGAATGTACACCTGTGACCTCACCCCTCAGGACAGTTTTGAACTGGTTGC	55	GCAGTTAAGACTCGGA	8	GGTCCATAGT	GCGAGAAAAGCCTTGTTTGCAGTTCAAAACTGTCCTGAGGTTTGGAGACGTTGACTATCGTCTCGGTGCACCTCACCCCGCAGGACAGTTCGCGGTTCTATCTAGTTACGCGTTAAACCAACTAGAATTTTTTTGAGTCAGATCTGAATGGATTTGTGTGAATGTACACCTGTGACCTCACCCCTCAGGACAGTTTTGAACTGGTTGCGCAGTTAAGACTCGGAGGTCCATAGTGGTAAGCTC	ACCCCTCAGGA	ACCCCgCAGGA	TTGTGTGAATGTACACCTGTGACCTCACCCCgCAGGACAGTTTTGAACTGGTTGC	INTRONIC			9.55606		9.51482		0.102881	FALSE	0.000892146	1.14777e-05	0.00106235	1.15572e-05	0.000980314	3.33459e-05	0.000777215	1.20782e-05	-6.28037	-6.52233
1616	MLH1	chr3	37017464	37017464	SNV	T	G	37058953	-	GGG	CAGTTCAAAACTGTCCTGAG	AGGACAGTT	9	GACCTCACCCCGC	13	GACCTCACCCCGCAGGACAGTT	12	1	0.444444	0.1257		TTGTGTGAATGTACACCTGTGACCTCACCCCTCAGGACAGTTTTGAACTGGTTGC	55	TACGGATGTCGACTGC	8	GGTCCATAGT	GCGAGAAAAGCCTTGTTTGCAGTTCAAAACTGTCCTGAGGTTTGGAGACGTTGACTATCGTCTCGGTGCGACCTCACCCCGCAGGACAGTTCGCGGTTCTATCTAGTTACGCGTTAAACCAACTAGAATTTTTTTGAGTCAGATCTGAATGGATTGTGTGAATGTACACCTGTGACCTCACCCCTCAGGACAGTTTTGAACTGGTTGCTACGGATGTCGACTGCGGTCCATAGTGGTAAGCTC	ACCCCTCAGGA	ACCCCgCAGGA	TTGTGTGAATGTACACCTGTGACCTCACCCCgCAGGACAGTTTTGAACTGGTTGC	INTRONIC			6.39112		7.01923		0.139665	FALSE	0.000877047	8.60827e-06	0.00089345	1.54096e-05	0.000768711	0.00208412	0.000754167	0.000378953	-6.67079	-5.85749
1616	MLH1	chr3	37017464	37017464	SNV	T	G	37058956	+	AGG	CACCTGTGACCTCACCCCTC	ACACTGGAGTGGG	13	GCGTCCTGTCA	11	ACTGTCCTGCGGGGTGAGGTCACA	9	2	0.615385	-0.008978		ATGTACACCTGTGACCTCACCCCTCAGGACAGTTTTGAACTGGTTGCTTTCTTTT	55	CGGACACCACAACGTT	8	GGTCCATAGT	GCGAGAAAAGCCTTGTTTGCACCTGTGACCTCACCCCTCGTTTGGAGACGTTGACTATCGTCTCGGTGCACTGTCCTGCGGGGTGAGGTCACACGCGGTTCTATCTAGTTACGCGTTAAACCAACTAGAATTTTTTTGAGTCAGATCTGAATGATGTACACCTGTGACCTCACCCCTCAGGACAGTTTTGAACTGGTTGCTTTCTTTTCGGACACCACAACGTTGGTCCATAGTGGTAAGCTC	ACCCCTCAGGA	ACCCCgCAGGA	ATGTACACCTGTGACCTCACCCCgCAGGACAGTTTTGAACTGGTTGCTTTCTTTT	INTRONIC			25.1346		20.9302		0.203666	FALSE	0.00018722	1.14777e-05	0.00020955	5.00811e-05	0.000114474	3.89036e-05	0.000109405	1.20782e-05	-4.02783	-2.06496
1616	MLH1	chr3	37017464	37017464	SNV	T	G	37058956	+	AGG	CACCTGTGACCTCACCCCTC	ACACTGGAGTGGG	13	GCGTCCTGTCAAAA	14	AAAACTGTCCTGCGGGGTGAGGTCACA	12	2	0.615385	-0.008978		ATGTACACCTGTGACCTCACCCCTCAGGACAGTTTTGAACTGGTTGCTTTCTTTT	55	GCCAAATAGTCCGGTC	8	GGTCCATAGT	GCGAGAAAAGCCTTGTTTGCACCTGTGACCTCACCCCTCGTTTGGAGACGTTGACTATCGTCTCGGTGCAAAACTGTCCTGCGGGGTGAGGTCACACGCGGTTCTATCTAGTTACGCGTTAAACCAACTAGAATTTTTTTGAGTCAGATCTGAATGTACACCTGTGACCTCACCCCTCAGGACAGTTTTGAACTGGTTGCTTTCTTTTGCCAAATAGTCCGGTCGGTCCATAGTGGTAAGCTC	ACCCCTCAGGA	ACCCCgCAGGA	ATGTACACCTGTGACCTCACCCCgCAGGACAGTTTTGAACTGGTTGCTTTCTTTT	INTRONIC			32.7869		35.1449		0	FALSE	0.000143602	5.73885e-06	0.000158308	3.85239e-06	9.43544e-05	1.6673e-05	0.0001202	1.50977e-06	-4.64517	-5.36083
1616	MLH1	chr3	37017464	37017464	SNV	T	G	37058955	-	AGG	ACCAGTTCAAAACTGTCCTG	GACAGTTTTGAACTG	15	ACCTCACCCCGCAG	14	ACCTCACCCCGCAGGACAGTTTTGAACTG	11	3	0.4	-0.1975		GTGTGAATGTACACCTGTGACCTCACCCCTCAGGACAGTTTTGAACTGGTTGCTT	55	CACCAGGTCGTTGACA	8	GGTCCATAGT	GCGAGAAAAGCCTTGTTTGACCAGTTCAAAACTGTCCTGGTTTGGAGACGTTGACTATCGTCTCGGTGCACCTCACCCCGCAGGACAGTTTTGAACTGCGCGGTTCTATCTAGTTACGCGTTAAACCAACTAGAATTTTTTTGAGTCAGATCTGTGTGAATGTACACCTGTGACCTCACCCCTCAGGACAGTTTTGAACTGGTTGCTTCACCAGGTCGTTGACAGGTCCATAGTGGTAAGCTC	ACCCCTCAGGA	ACCCCgCAGGA	GTGTGAATGTACACCTGTGACCTCACCCCgCAGGACAGTTTTGAACTGGTTGCTT	INTRONIC			46.7192	67.4822	34.3931	72.7484	3.21637	FALSE	0.000383834	5.73885e-06	0.000396485	3.85239e-06	0.000439858	1.6673e-05	0.000376063	1.50977e-06	-6.06358	-6.68537
1616	MLH1	chr3	37017464	37017464	SNV	T	G	37058955	-	AGG	ACCAGTTCAAAACTGTCCTG	GACAGTTTTGAACTG	15	TCACCCCGCAG	11	TCACCCCGCAGGACAGTTTTGAACTG	8	3	0.4	-0.1975		GTGTGAATGTACACCTGTGACCTCACCCCTCAGGACAGTTTTGAACTGGTTGCTT	55	ACGCCAGTCATCTGCC	8	GGTCCATAGT	GCGAGAAAAGCCTTGTTTGACCAGTTCAAAACTGTCCTGGTTTGGAGACGTTGACTATCGTCTCGGTGCTCACCCCGCAGGACAGTTTTGAACTGCGCGGTTCTATCTAGTTACGCGTTAAACCAACTAGAATTTTTTTGAGTCAGATCTGAAGTGTGAATGTACACCTGTGACCTCACCCCTCAGGACAGTTTTGAACTGGTTGCTTACGCCAGTCATCTGCCGGTCCATAGTGGTAAGCTC	ACCCCTCAGGA	ACCCCgCAGGA	GTGTGAATGTACACCTGTGACCTCACCCCgCAGGACAGTTTTGAACTGGTTGCTT	INTRONIC			42.8243	53.5158	37.1834	51.7224	0	FALSE	0.000729754	1.14777e-05	0.000565384	2.31144e-05	0.000646605	1.11153e-05	0.000593123	1.05684e-05	-5.99051	-4.61237
1617	MLH1	chr3	37017465	37017465	SNV	C	A	37058953	-	GGG	CAGTTCAAAACTGTCCTGAG	AGGACAGTT	9	ACCTCACCCCTA	12	ACCTCACCCCTAAGGACAGTT	12	0	0.444444	0.1257		TTGTGTGAATGTACACCTGTGACCTCACCCCTCAGGACAGTTTTGAACTGGTTGC	55	CTGCTGTTCATCACCC	8	GGTCCATAGT	GCGAGAAAAGCCTTGTTTGCAGTTCAAAACTGTCCTGAGGTTTGGAGACGTTGACTATCGTCTCGGTGCACCTCACCCCTAAGGACAGTTCGCGGTTCTATCTAGTTACGCGTTAAACCAACTAGAATTTTTTTGAGTCAGATCTGAATGGATTTGTGTGAATGTACACCTGTGACCTCACCCCTCAGGACAGTTTTGAACTGGTTGCCTGCTGTTCATCACCCGGTCCATAGTGGTAAGCTC	CCCCTCAGGAC	CCCCTaAGGAC	TTGTGTGAATGTACACCTGTGACCTCACCCCTaAGGACAGTTTTGAACTGGTTGC	INTRONIC			5.0516		10.368		0	FALSE	0.000618026	8.60827e-06	0.000638097	3.85239e-06	0.000649727	2.77883e-05	0.000623464	4.52932e-06	-6.1658	-7.37188
1617	MLH1	chr3	37017465	37017465	SNV	C	A	37058956	+	AGG	CACCTGTGACCTCACCCCTC	ACACTGGAGTGGG	13	GATTCCTGTCAAA	13	AAACTGTCCTTAGGGGTGAGGTCACA	10	3	0.615385	-0.008978		ATGTACACCTGTGACCTCACCCCTCAGGACAGTTTTGAACTGGTTGCTTTCTTTT	55	GCGCCAACAGCTGGCT	8	GGTCCATAGT	GCGAGAAAAGCCTTGTTTGCACCTGTGACCTCACCCCTCGTTTGGAGACGTTGACTATCGTCTCGGTGCAAACTGTCCTTAGGGGTGAGGTCACACGCGGTTCTATCTAGTTACGCGTTAAACCAACTAGAATTTTTTTGAGTCAGATCTGAAATGTACACCTGTGACCTCACCCCTCAGGACAGTTTTGAACTGGTTGCTTTCTTTTGCGCCAACAGCTGGCTGGTCCATAGTGGTAAGCTC	CCCCTCAGGAC	CCCCTaAGGAC	ATGTACACCTGTGACCTCACCCCTaAGGACAGTTTTGAACTGGTTGCTTTCTTTT	INTRONIC			83.4034	91.6374	79.8514	89.1772	0.0713776	FALSE	0.000798871	2.58248e-05	0.000693633	0.000346715	0.000888041	8.33648e-05	0.000989608	0.000449913	-4.95113	-1.00042
1617	MLH1	chr3	37017465	37017465	SNV	C	A	37058956	+	AGG	CACCTGTGACCTCACCCCTC	ACACTGGAGTGGG	13	GATTCCTGTCA	11	ACTGTCCTTAGGGGTGAGGTCACA	8	3	0.615385	-0.008978		ATGTACACCTGTGACCTCACCCCTCAGGACAGTTTTGAACTGGTTGCTTTCTTTT	55	AGGCCGTTCACGATGT	8	GGTCCATAGT	GCGAGAAAAGCCTTGTTTGCACCTGTGACCTCACCCCTCGTTTGGAGACGTTGACTATCGTCTCGGTGCACTGTCCTTAGGGGTGAGGTCACACGCGGTTCTATCTAGTTACGCGTTAAACCAACTAGAATTTTTTTGAGTCAGATCTGAATGATGTACACCTGTGACCTCACCCCTCAGGACAGTTTTGAACTGGTTGCTTTCTTTTAGGCCGTTCACGATGTGGTCCATAGTGGTAAGCTC	CCCCTCAGGAC	CCCCTaAGGAC	ATGTACACCTGTGACCTCACCCCTaAGGACAGTTTTGAACTGGTTGCTTTCTTTT	INTRONIC			63.9775	89.2694	62.2984	90.1639	0	FALSE	0.000179167	5.16496e-05	0.000142276	7.70478e-06	0.000152285	2.22306e-05	0.000196054	3.01955e-06	-1.79448	-4.2068
1617	MLH1	chr3	37017465	37017465	SNV	C	A	37058953	-	GGG	CAGTTCAAAACTGTCCTGAG	AGGACAGTT	9	TGTACACCTGTGACCTCACCCCTA	24	TGTACACCTGTGACCTCACCCCTAAGGACAGTT	24	0	0.444444	0.1257		TTGTGTGAATGTACACCTGTGACCTCACCCCTCAGGACAGTTTTGAACTGGTTGC	55	CTGCGGATCCGAAGAG	8	GGTCCATAGT	GCGAGAAAAGCCTTGTTTGCAGTTCAAAACTGTCCTGAGGTTTGGAGACGTTGACTATCGTCTCGGTGCTGTACACCTGTGACCTCACCCCTAAGGACAGTTCGCGGTTCTATCTAGTTACGCGTTAAACCAACTAGAATTTTTTTGAGTCAGTTGTGTGAATGTACACCTGTGACCTCACCCCTCAGGACAGTTTTGAACTGGTTGCCTGCGGATCCGAAGAGGGTCCATAGTGGTAAGCTC	CCCCTCAGGAC	CCCCTaAGGAC	TTGTGTGAATGTACACCTGTGACCTCACCCCTaAGGACAGTTTTGAACTGGTTGC	INTRONIC							0.122399	FALSE	0.000729083	8.60827e-06	0.000820737	1.9262e-05	0.000538722	0.000316786	0.000507641	1.50977e-06
1617	MLH1	chr3	37017465	37017465	SNV	C	A	37058955	-	AGG	ACCAGTTCAAAACTGTCCTG	GACAGTTTTGAACTG	15	TCACCCCTAAG	11	TCACCCCTAAGGACAGTTTTGAACTG	9	2	0.4	-0.1975		GTGTGAATGTACACCTGTGACCTCACCCCTCAGGACAGTTTTGAACTGGTTGCTT	55	TACGGGCAGTGCGATG	8	GGTCCATAGT	GCGAGAAAAGCCTTGTTTGACCAGTTCAAAACTGTCCTGGTTTGGAGACGTTGACTATCGTCTCGGTGCTCACCCCTAAGGACAGTTTTGAACTGCGCGGTTCTATCTAGTTACGCGTTAAACCAACTAGAATTTTTTTGAGTCAGATCTGAAGTGTGAATGTACACCTGTGACCTCACCCCTCAGGACAGTTTTGAACTGGTTGCTTTACGGGCAGTGCGATGGGTCCATAGTGGTAAGCTC	CCCCTCAGGAC	CCCCTaAGGAC	GTGTGAATGTACACCTGTGACCTCACCCCTaAGGACAGTTTTGAACTGGTTGCTT	INTRONIC			26.5205	36.4103	30.6781	32.8608	0.101317	FALSE	0.00047476	1.14777e-05	0.000435131	3.85239e-06	0.000541497	2.22306e-05	0.000453084	7.54887e-06	-5.37029	-6.81955
1617	MLH1	chr3	37017465	37017465	SNV	C	A	37058955	-	AGG	ACCAGTTCAAAACTGTCCTG	GACAGTTTTGAACTG	15	ACCTCACCCCTAAG	14	ACCTCACCCCTAAGGACAGTTTTGAACTG	12	2	0.4	-0.1975		GTGTGAATGTACACCTGTGACCTCACCCCTCAGGACAGTTTTGAACTGGTTGCTT	55	AGTGTCACATAAGACA	8	GGTCCATAGT	GCGAGAAAAGCCTTGTTTGACCAGTTCAAAACTGTCCTGGTTTGGAGACGTTGACTATCGTCTCGGTGCACCTCACCCCTAAGGACAGTTTTGAACTGCGCGGTTCTATCTAGTTACGCGTTAAACCAACTAGAATTTTTTTGAGTCAGATCTGTGTGAATGTACACCTGTGACCTCACCCCTCAGGACAGTTTTGAACTGGTTGCTTAGTGTCACATAAGACAGGTCCATAGTGGTAAGCTC	CCCCTCAGGAC	CCCCTaAGGAC	GTGTGAATGTACACCTGTGACCTCACCCCTaAGGACAGTTTTGAACTGGTTGCTT	INTRONIC			24.5826	41.4392	28.0113	47.7324	0.174978	FALSE	0.000723715	1.14777e-05	0.000708519	6.93431e-05	0.000699332	4.44612e-05	0.000650014	1.96271e-05	-5.97852	-3.35298
1618	MLH1	chr3	37017465	37017465	SNV	C	G	37058953	-	GGG	CAGTTCAAAACTGTCCTGAG	AGGACAGTT	9	ACCTCACCCCTG	12	ACCTCACCCCTGAGGACAGTT	12	0	0.444444	0.1257		TTGTGTGAATGTACACCTGTGACCTCACCCCTCAGGACAGTTTTGAACTGGTTGC	55	GCTGCGACATCCCATC	8	GGTCCATAGT	GCGAGAAAAGCCTTGTTTGCAGTTCAAAACTGTCCTGAGGTTTGGAGACGTTGACTATCGTCTCGGTGCACCTCACCCCTGAGGACAGTTCGCGGTTCTATCTAGTTACGCGTTAAACCAACTAGAATTTTTTTGAGTCAGATCTGAATGGATTTGTGTGAATGTACACCTGTGACCTCACCCCTCAGGACAGTTTTGAACTGGTTGCGCTGCGACATCCCATCGGTCCATAGTGGTAAGCTC	CCCCTCAGGAC	CCCCTgAGGAC	TTGTGTGAATGTACACCTGTGACCTCACCCCTgAGGACAGTTTTGAACTGGTTGC	INTRONIC			33.3069		33.0223	30.5257	0.116279	FALSE	0.000845508	1.43471e-05	0.000859384	0.00118654	0.000866881	8.33648e-05	0.000977063	4.98225e-05	-5.88099	0.465382
1618	MLH1	chr3	37017465	37017465	SNV	C	G	37058956	+	AGG	CACCTGTGACCTCACCCCTC	ACACTGGAGTGGG	13	GACTCCTGTCAAA	13	AAACTGTCCTCAGGGGTGAGGTCACA	10	3	0.615385	-0.008978		ATGTACACCTGTGACCTCACCCCTCAGGACAGTTTTGAACTGGTTGCTTTCTTTT	55	CCGTACTGTAGCCTAT	8	GGTCCATAGT	GCGAGAAAAGCCTTGTTTGCACCTGTGACCTCACCCCTCGTTTGGAGACGTTGACTATCGTCTCGGTGCAAACTGTCCTCAGGGGTGAGGTCACACGCGGTTCTATCTAGTTACGCGTTAAACCAACTAGAATTTTTTTGAGTCAGATCTGAAATGTACACCTGTGACCTCACCCCTCAGGACAGTTTTGAACTGGTTGCTTTCTTTTCCGTACTGTAGCCTATGGTCCATAGTGGTAAGCTC	CCCCTCAGGAC	CCCCTgAGGAC	ATGTACACCTGTGACCTCACCCCTgAGGACAGTTTTGAACTGGTTGCTTTCTTTT	INTRONIC				68.4028	35.5993	89.192	0	FALSE	0.000109044	5.73885e-06	0.000160311	0.000300487	0.000200156	2.22306e-05	0.000278327	7.54887e-06		0.906423
1618	MLH1	chr3	37017465	37017465	SNV	C	G	37058956	+	AGG	CACCTGTGACCTCACCCCTC	ACACTGGAGTGGG	13	GACTCCTGTCA	11	ACTGTCCTCAGGGGTGAGGTCACA	8	3	0.615385	-0.008978		ATGTACACCTGTGACCTCACCCCTCAGGACAGTTTTGAACTGGTTGCTTTCTTTT	55	AACTCAGAGAATTCCC	8	GGTCCATAGT	GCGAGAAAAGCCTTGTTTGCACCTGTGACCTCACCCCTCGTTTGGAGACGTTGACTATCGTCTCGGTGCACTGTCCTCAGGGGTGAGGTCACACGCGGTTCTATCTAGTTACGCGTTAAACCAACTAGAATTTTTTTGAGTCAGATCTGAATGATGTACACCTGTGACCTCACCCCTCAGGACAGTTTTGAACTGGTTGCTTTCTTTTAACTCAGAGAATTCCCGGTCCATAGTGGTAAGCTC	CCCCTCAGGAC	CCCCTgAGGAC	ATGTACACCTGTGACCTCACCCCTgAGGACAGTTTTGAACTGGTTGCTTTCTTTT	INTRONIC			23.7875	73.2892	24.2598	67.9321	0	FALSE	0.000290895	1.72165e-05	0.000300011	3.08191e-05	0.00031463	1.11153e-05	0.000361475	1.50977e-06	-4.07863	-3.28312
1618	MLH1	chr3	37017465	37017465	SNV	C	G	37058953	-	GGG	CAGTTCAAAACTGTCCTGAG	AGGACAGTT	9	TGTACACCTGTGACCTCACCCCTG	24	TGTACACCTGTGACCTCACCCCTGAGGACAGTT	24	0	0.444444	0.1257		TTGTGTGAATGTACACCTGTGACCTCACCCCTCAGGACAGTTTTGAACTGGTTGC	55	TTTGTCACAGCGTCCA	8	GGTCCATAGT	GCGAGAAAAGCCTTGTTTGCAGTTCAAAACTGTCCTGAGGTTTGGAGACGTTGACTATCGTCTCGGTGCTGTACACCTGTGACCTCACCCCTGAGGACAGTTCGCGGTTCTATCTAGTTACGCGTTAAACCAACTAGAATTTTTTTGAGTCAGTTGTGTGAATGTACACCTGTGACCTCACCCCTCAGGACAGTTTTGAACTGGTTGCTTTGTCACAGCGTCCAGGTCCATAGTGGTAAGCTC	CCCCTCAGGAC	CCCCTgAGGAC	TTGTGTGAATGTACACCTGTGACCTCACCCCTgAGGACAGTTTTGAACTGGTTGC	INTRONIC							0.0862813	FALSE	0.00116996	3.15637e-05	0.00132457	0.00340937	0.0019752	2.22306e-05	0.00367894	2.11368e-05
1618	MLH1	chr3	37017465	37017465	SNV	C	G	37058955	-	AGG	ACCAGTTCAAAACTGTCCTG	GACAGTTTTGAACTG	15	TCACCCCTGAG	11	TCACCCCTGAGGACAGTTTTGAACTG	9	2	0.4	-0.1975		GTGTGAATGTACACCTGTGACCTCACCCCTCAGGACAGTTTTGAACTGGTTGCTT	55	CCACCTAGTTTAAGCC	8	GGTCCATAGT	GCGAGAAAAGCCTTGTTTGACCAGTTCAAAACTGTCCTGGTTTGGAGACGTTGACTATCGTCTCGGTGCTCACCCCTGAGGACAGTTTTGAACTGCGCGGTTCTATCTAGTTACGCGTTAAACCAACTAGAATTTTTTTGAGTCAGATCTGAAGTGTGAATGTACACCTGTGACCTCACCCCTCAGGACAGTTTTGAACTGGTTGCTTCCACCTAGTTTAAGCCGGTCCATAGTGGTAAGCTC	CCCCTCAGGAC	CCCCTgAGGAC	GTGTGAATGTACACCTGTGACCTCACCCCTgAGGACAGTTTTGAACTGGTTGCTT	INTRONIC			82.7539	80.6564	87.4363	83.4259	0	FALSE	0.000492542	2.29554e-05	0.000506126	7.70478e-06	0.000497095	1.6673e-05	0.000368185	7.54887e-06	-4.42334	-6.0376
1618	MLH1	chr3	37017465	37017465	SNV	C	G	37058955	-	AGG	ACCAGTTCAAAACTGTCCTG	GACAGTTTTGAACTG	15	ACCTCACCCCTGAG	14	ACCTCACCCCTGAGGACAGTTTTGAACTG	12	2	0.4	-0.1975		GTGTGAATGTACACCTGTGACCTCACCCCTCAGGACAGTTTTGAACTGGTTGCTT	55	TAAACCGCATGCCTTC	8	GGTCCATAGT	GCGAGAAAAGCCTTGTTTGACCAGTTCAAAACTGTCCTGGTTTGGAGACGTTGACTATCGTCTCGGTGCACCTCACCCCTGAGGACAGTTTTGAACTGCGCGGTTCTATCTAGTTACGCGTTAAACCAACTAGAATTTTTTTGAGTCAGATCTGTGTGAATGTACACCTGTGACCTCACCCCTCAGGACAGTTTTGAACTGGTTGCTTTAAACCGCATGCCTTCGGTCCATAGTGGTAAGCTC	CCCCTCAGGAC	CCCCTgAGGAC	GTGTGAATGTACACCTGTGACCTCACCCCTgAGGACAGTTTTGAACTGGTTGCTT	INTRONIC			62.9305	69.5173	66.3397	76.3274	0	FALSE	0.00049724	0.000453369	0.000642391	1.54096e-05	0.000661521	1.11153e-05	0.000791511	7.54887e-06	-0.133255	-5.38155
1619	MLH1	chr3	37017465	37017465	SNV	C	T	37058953	-	GGG	CAGTTCAAAACTGTCCTGAG	AGGACAGTT	9	ACCTCACCCCTT	12	ACCTCACCCCTTAGGACAGTT	12	0	0.444444	0.1257		TTGTGTGAATGTACACCTGTGACCTCACCCCTCAGGACAGTTTTGAACTGGTTGC	55	TAGTGGTGTTGACGTT	8	GGTCCATAGT	GCGAGAAAAGCCTTGTTTGCAGTTCAAAACTGTCCTGAGGTTTGGAGACGTTGACTATCGTCTCGGTGCACCTCACCCCTTAGGACAGTTCGCGGTTCTATCTAGTTACGCGTTAAACCAACTAGAATTTTTTTGAGTCAGATCTGAATGGATTTGTGTGAATGTACACCTGTGACCTCACCCCTCAGGACAGTTTTGAACTGGTTGCTAGTGGTGTTGACGTTGGTCCATAGTGGTAAGCTC	CCCCTCAGGAC	CCCCTtAGGAC	TTGTGTGAATGTACACCTGTGACCTCACCCCTtAGGACAGTTTTGAACTGGTTGC	INTRONIC							0	FALSE	0.000774714	8.60827e-06	0.000990782	1.54096e-05	0.000784668	2.77883e-05	0.000710405	6.03909e-06
1619	MLH1	chr3	37017465	37017465	SNV	C	T	37058956	+	AGG	CACCTGTGACCTCACCCCTC	ACACTGGAGTGGG	13	GAATCCTGTCAAA	13	AAACTGTCCTAAGGGGTGAGGTCACA	10	3	0.615385	-0.008978		ATGTACACCTGTGACCTCACCCCTCAGGACAGTTTTGAACTGGTTGCTTTCTTTT	55	GGACATTAGATATACG	8	GGTCCATAGT	GCGAGAAAAGCCTTGTTTGCACCTGTGACCTCACCCCTCGTTTGGAGACGTTGACTATCGTCTCGGTGCAAACTGTCCTAAGGGGTGAGGTCACACGCGGTTCTATCTAGTTACGCGTTAAACCAACTAGAATTTTTTTGAGTCAGATCTGAAATGTACACCTGTGACCTCACCCCTCAGGACAGTTTTGAACTGGTTGCTTTCTTTTGGACATTAGATATACGGGTCCATAGTGGTAAGCTC	CCCCTCAGGAC	CCCCTtAGGAC	ATGTACACCTGTGACCTCACCCCTtAGGACAGTTTTGAACTGGTTGCTTTCTTTT	INTRONIC			26.3279	55.9529	23.4591	55.0574	0	FALSE	0.000581455	1.14777e-05	0.000766632	0.000670316	0.000766629	2.77883e-05	0.000787718	1.20782e-05	-5.66276	-0.193693
1619	MLH1	chr3	37017465	37017465	SNV	C	T	37058956	+	AGG	CACCTGTGACCTCACCCCTC	ACACTGGAGTGGG	13	GAATCCTGTCA	11	ACTGTCCTAAGGGGTGAGGTCACA	8	3	0.615385	-0.008978		ATGTACACCTGTGACCTCACCCCTCAGGACAGTTTTGAACTGGTTGCTTTCTTTT	55	CCTATTAAGAGTACAT	8	GGTCCATAGT	GCGAGAAAAGCCTTGTTTGCACCTGTGACCTCACCCCTCGTTTGGAGACGTTGACTATCGTCTCGGTGCACTGTCCTAAGGGGTGAGGTCACACGCGGTTCTATCTAGTTACGCGTTAAACCAACTAGAATTTTTTTGAGTCAGATCTGAATGATGTACACCTGTGACCTCACCCCTCAGGACAGTTTTGAACTGGTTGCTTTCTTTTCCTATTAAGAGTACATGGTCCATAGTGGTAAGCTC	CCCCTCAGGAC	CCCCTtAGGAC	ATGTACACCTGTGACCTCACCCCTtAGGACAGTTTTGAACTGGTTGCTTTCTTTT	INTRONIC			9.98081	38.1139	18.5252	34.375	0	FALSE	0.000175141	0.000192251	0.000159453	8.8605e-05	0.000176914	5.55766e-06	0.000168338	1.50977e-06	0.134477	-0.847668
1619	MLH1	chr3	37017465	37017465	SNV	C	T	37058953	-	GGG	CAGTTCAAAACTGTCCTGAG	AGGACAGTT	9	TGTACACCTGTGACCTCACCCCTT	24	TGTACACCTGTGACCTCACCCCTTAGGACAGTT	24	0	0.444444	0.1257		TTGTGTGAATGTACACCTGTGACCTCACCCCTCAGGACAGTTTTGAACTGGTTGC	55	CCTAAAGGTCGACTAT	8	GGTCCATAGT	GCGAGAAAAGCCTTGTTTGCAGTTCAAAACTGTCCTGAGGTTTGGAGACGTTGACTATCGTCTCGGTGCTGTACACCTGTGACCTCACCCCTTAGGACAGTTCGCGGTTCTATCTAGTTACGCGTTAAACCAACTAGAATTTTTTTGAGTCAGTTGTGTGAATGTACACCTGTGACCTCACCCCTCAGGACAGTTTTGAACTGGTTGCCCTAAAGGTCGACTATGGTCCATAGTGGTAAGCTC	CCCCTCAGGAC	CCCCTtAGGAC	TTGTGTGAATGTACACCTGTGACCTCACCCCTtAGGACAGTTTTGAACTGGTTGC	INTRONIC							0	FALSE	0.000640171	1.14777e-05	0.000715104	1.54096e-05	0.000766282	0.000111153	0.000792095	0.000821317
1619	MLH1	chr3	37017465	37017465	SNV	C	T	37058955	-	AGG	ACCAGTTCAAAACTGTCCTG	GACAGTTTTGAACTG	15	TCACCCCTTAG	11	TCACCCCTTAGGACAGTTTTGAACTG	9	2	0.4	-0.1975		GTGTGAATGTACACCTGTGACCTCACCCCTCAGGACAGTTTTGAACTGGTTGCTT	55	ACCCACTTCAGTCCCT	8	GGTCCATAGT	GCGAGAAAAGCCTTGTTTGACCAGTTCAAAACTGTCCTGGTTTGGAGACGTTGACTATCGTCTCGGTGCTCACCCCTTAGGACAGTTTTGAACTGCGCGGTTCTATCTAGTTACGCGTTAAACCAACTAGAATTTTTTTGAGTCAGATCTGAAGTGTGAATGTACACCTGTGACCTCACCCCTCAGGACAGTTTTGAACTGGTTGCTTACCCACTTCAGTCCCTGGTCCATAGTGGTAAGCTC	CCCCTCAGGAC	CCCCTtAGGAC	GTGTGAATGTACACCTGTGACCTCACCCCTtAGGACAGTTTTGAACTGGTTGCTT	INTRONIC			14.9869	28.5714	15.7152	37.5533	0	FALSE	0.000383163	1.14777e-05	0.000426543	1.15572e-05	0.000413147	0.000238979	0.000410489	6.03909e-06	-5.06105	-5.20583
1619	MLH1	chr3	37017465	37017465	SNV	C	T	37058955	-	AGG	ACCAGTTCAAAACTGTCCTG	GACAGTTTTGAACTG	15	ACCTCACCCCTTAG	14	ACCTCACCCCTTAGGACAGTTTTGAACTG	12	2	0.4	-0.1975		GTGTGAATGTACACCTGTGACCTCACCCCTCAGGACAGTTTTGAACTGGTTGCTT	55	AGATTGCGTTTGGGCC	8	GGTCCATAGT	GCGAGAAAAGCCTTGTTTGACCAGTTCAAAACTGTCCTGGTTTGGAGACGTTGACTATCGTCTCGGTGCACCTCACCCCTTAGGACAGTTTTGAACTGCGCGGTTCTATCTAGTTACGCGTTAAACCAACTAGAATTTTTTTGAGTCAGATCTGTGTGAATGTACACCTGTGACCTCACCCCTCAGGACAGTTTTGAACTGGTTGCTTAGATTGCGTTTGGGCCGGTCCATAGTGGTAAGCTC	CCCCTCAGGAC	CCCCTtAGGAC	GTGTGAATGTACACCTGTGACCTCACCCCTtAGGACAGTTTTGAACTGGTTGCTT	INTRONIC			15.0598	31.8718	17.7675	37.8921	0.527704	FALSE	0.000477108	2.29554e-05	0.0004337	4.62287e-05	0.00041176	0.00415157	0.000465337	0.000253642	-4.37741	-3.22984
1620	MLH1	chr3	37017466	37017466	SNV	A	C	37058956	+	AGG	CACCTGTGACCTCACCCCTC	ACACTGGAGTGGG	13	GAGGCCTGTCAAA	13	AAACTGTCCGGAGGGGTGAGGTCACA	9	4	0.615385	-0.008978		ATGTACACCTGTGACCTCACCCCTCAGGACAGTTTTGAACTGGTTGCTTTCTTTT	55	CTAATGGCATGTCTCC	8	GGTCCATAGT	GCGAGAAAAGCCTTGTTTGCACCTGTGACCTCACCCCTCGTTTGGAGACGTTGACTATCGTCTCGGTGCAAACTGTCCGGAGGGGTGAGGTCACACGCGGTTCTATCTAGTTACGCGTTAAACCAACTAGAATTTTTTTGAGTCAGATCTGAAATGTACACCTGTGACCTCACCCCTCAGGACAGTTTTGAACTGGTTGCTTTCTTTTCTAATGGCATGTCTCCGGTCCATAGTGGTAAGCTC	CCCTCAGGACA	CCCTCcGGACA	ATGTACACCTGTGACCTCACCCCTCcGGACAGTTTTGAACTGGTTGCTTTCTTTT	INTRONIC			57.8151	87.7941	69.0808	82.9305	0.30303	FALSE	0.000199969	2.86942e-06	0.000205828	3.85239e-06	0.000236233	2.22306e-05	0.000193429	3.01955e-06	-6.12287	-5.73954
1620	MLH1	chr3	37017466	37017466	SNV	A	C	37058956	+	AGG	CACCTGTGACCTCACCCCTC	ACACTGGAGTGGG	13	GAGGCCTGTCAA	12	AACTGTCCGGAGGGGTGAGGTCACA	8	4	0.615385	-0.008978		ATGTACACCTGTGACCTCACCCCTCAGGACAGTTTTGAACTGGTTGCTTTCTTTT	55	AACTGGTCAATGGAAT	8	GGTCCATAGT	GCGAGAAAAGCCTTGTTTGCACCTGTGACCTCACCCCTCGTTTGGAGACGTTGACTATCGTCTCGGTGCAACTGTCCGGAGGGGTGAGGTCACACGCGGTTCTATCTAGTTACGCGTTAAACCAACTAGAATTTTTTTGAGTCAGATCTGAATATGTACACCTGTGACCTCACCCCTCAGGACAGTTTTGAACTGGTTGCTTTCTTTTAACTGGTCAATGGAATGGTCCATAGTGGTAAGCTC	CCCTCAGGACA	CCCTCcGGACA	ATGTACACCTGTGACCTCACCCCTCcGGACAGTTTTGAACTGGTTGCTTTCTTTT	INTRONIC							0	FALSE	0.000104346	5.73885e-06	0.000106206	2.31144e-05	0.000135634	5.55766e-06	8.75243e-05	1.50977e-06
1620	MLH1	chr3	37017466	37017466	SNV	A	C	37058954	-	GGG	CCAGTTCAAAACTGTCCTGA	GGACAGTTT	9	CTCACCCCTCC	11	CTCACCCCTCCGGACAGTTT	11	0	0.444444	-0.3888		TGTGTGAATGTACACCTGTGACCTCACCCCTCAGGACAGTTTTGAACTGGTTGCT	55	ACATGGTGTTCAGGCC	8	GGTCCATAGT	GCGAGAAAAGCCTTGTTTGCCAGTTCAAAACTGTCCTGAGTTTGGAGACGTTGACTATCGTCTCGGTGCCTCACCCCTCCGGACAGTTTCGCGGTTCTATCTAGTTACGCGTTAAACCAACTAGAATTTTTTTGAGTCAGATCTGAATGGATCTGTGTGAATGTACACCTGTGACCTCACCCCTCAGGACAGTTTTGAACTGGTTGCTACATGGTGTTCAGGCCGGTCCATAGTGGTAAGCTC	CCCTCAGGACA	CCCTCcGGACA	TGTGTGAATGTACACCTGTGACCTCACCCCTCcGGACAGTTTTGAACTGGTTGCT	INTRONIC			24.3407	32.4825	25.0656	38.3977	0.601375	FALSE	0.00110721	4.30414e-05	0.00141876	2.31144e-05	0.000842945	1.11153e-05	0.00112556	3.01955e-06	-4.68507	-5.93969
1620	MLH1	chr3	37017466	37017466	SNV	A	C	37058954	-	GGG	CCAGTTCAAAACTGTCCTGA	GGACAGTTT	9	TACACCTGTGACCTCACCCCTCC	23	TACACCTGTGACCTCACCCCTCCGGACAGTTT	23	0	0.444444	-0.3888		TGTGTGAATGTACACCTGTGACCTCACCCCTCAGGACAGTTTTGAACTGGTTGCT	55	AAGCCGCTCAACGGGA	8	GGTCCATAGT	GCGAGAAAAGCCTTGTTTGCCAGTTCAAAACTGTCCTGAGTTTGGAGACGTTGACTATCGTCTCGGTGCTACACCTGTGACCTCACCCCTCCGGACAGTTTCGCGGTTCTATCTAGTTACGCGTTAAACCAACTAGAATTTTTTTGAGTCAGATGTGTGAATGTACACCTGTGACCTCACCCCTCAGGACAGTTTTGAACTGGTTGCTAAGCCGCTCAACGGGAGGTCCATAGTGGTAAGCTC	CCCTCAGGACA	CCCTCcGGACA	TGTGTGAATGTACACCTGTGACCTCACCCCTCcGGACAGTTTTGAACTGGTTGCT	INTRONIC							0.705882	FALSE	0.000930059	2.86942e-05	0.000893736	0.000154096	0.000940422	2.22306e-05	0.000877868	3.01955e-06
1620	MLH1	chr3	37017466	37017466	SNV	A	C	37058955	-	AGG	ACCAGTTCAAAACTGTCCTG	GACAGTTTTGAACTG	15	TCACCCCTCCG	11	TCACCCCTCCGGACAGTTTTGAACTG	10	1	0.4	-0.1975		GTGTGAATGTACACCTGTGACCTCACCCCTCAGGACAGTTTTGAACTGGTTGCTT	55	CGTCCATTCTGTCTAT	8	GGTCCATAGT	GCGAGAAAAGCCTTGTTTGACCAGTTCAAAACTGTCCTGGTTTGGAGACGTTGACTATCGTCTCGGTGCTCACCCCTCCGGACAGTTTTGAACTGCGCGGTTCTATCTAGTTACGCGTTAAACCAACTAGAATTTTTTTGAGTCAGATCTGAAGTGTGAATGTACACCTGTGACCTCACCCCTCAGGACAGTTTTGAACTGGTTGCTTCGTCCATTCTGTCTATGGTCCATAGTGGTAAGCTC	CCCTCAGGACA	CCCTCcGGACA	GTGTGAATGTACACCTGTGACCTCACCCCTCcGGACAGTTTTGAACTGGTTGCTT	INTRONIC			57.4803	69.6429	57.5627	76.606	0.316456	FALSE	0.000554278	2.86942e-06	0.000662716	5.77859e-05	0.000641402	5.00189e-05	0.000785968	1.96271e-05	-7.5937	-3.5196
1620	MLH1	chr3	37017466	37017466	SNV	A	C	37058955	-	AGG	ACCAGTTCAAAACTGTCCTG	GACAGTTTTGAAC	13	TCACCCCTCCG	11	TCACCCCTCCGGACAGTTTTGAAC	10	1	0.384615	-0.1975		GTGTGAATGTACACCTGTGACCTCACCCCTCAGGACAGTTTTGAACTGGTTGCTT	55	AAAGATGTCTTACCTA	8	GGTCCATAGT	GCGAGAAAAGCCTTGTTTGACCAGTTCAAAACTGTCCTGGTTTGGAGACGTTGACTATCGTCTCGGTGCTCACCCCTCCGGACAGTTTTGAACCGCGGTTCTATCTAGTTACGCGTTAAACCAACTAGAATTTTTTTGAGTCAGATCTGAATGGTGTGAATGTACACCTGTGACCTCACCCCTCAGGACAGTTTTGAACTGGTTGCTTAAAGATGTCTTACCTAGGTCCATAGTGGTAAGCTC	CCCTCAGGACA	CCCTCcGGACA	GTGTGAATGTACACCTGTGACCTCACCCCTCcGGACAGTTTTGAACTGGTTGCTT	INTRONIC			39.2208	42.1833	42.0233	46.8643	0	FALSE	0.00038786	1.14777e-05	0.000294572	1.15572e-05	0.00025774	5.55766e-06	0.000256154	4.52932e-06	-5.07863	-4.67176
1621	MLH1	chr3	37017466	37017466	SNV	A	G	37058956	+	AGG	CACCTGTGACCTCACCCCTC	ACACTGGAGTGGG	13	GAGCCCTGTCAAA	13	AAACTGTCCCGAGGGGTGAGGTCACA	9	4	0.615385	-0.008978		ATGTACACCTGTGACCTCACCCCTCAGGACAGTTTTGAACTGGTTGCTTTCTTTT	55	ACACCCTTCCGAACGC	8	GGTCCATAGT	GCGAGAAAAGCCTTGTTTGCACCTGTGACCTCACCCCTCGTTTGGAGACGTTGACTATCGTCTCGGTGCAAACTGTCCCGAGGGGTGAGGTCACACGCGGTTCTATCTAGTTACGCGTTAAACCAACTAGAATTTTTTTGAGTCAGATCTGAAATGTACACCTGTGACCTCACCCCTCAGGACAGTTTTGAACTGGTTGCTTTCTTTTACACCCTTCCGAACGCGGTCCATAGTGGTAAGCTC	CCCTCAGGACA	CCCTCgGGACA	ATGTACACCTGTGACCTCACCCCTCgGGACAGTTTTGAACTGGTTGCTTTCTTTT	INTRONIC							0	FALSE	9.29388e-05	2.86942e-06	6.41246e-05	1.15572e-05	0.000101292	5.55766e-06	0.000100069	3.01955e-06
1621	MLH1	chr3	37017466	37017466	SNV	A	G	37058956	+	AGG	CACCTGTGACCTCACCCCTC	ACACTGGAGTGGG	13	GAGCCCTGTCAA	12	AACTGTCCCGAGGGGTGAGGTCACA	8	4	0.615385	-0.008978		ATGTACACCTGTGACCTCACCCCTCAGGACAGTTTTGAACTGGTTGCTTTCTTTT	55	AGCGTATCACCAGGCT	8	GGTCCATAGT	GCGAGAAAAGCCTTGTTTGCACCTGTGACCTCACCCCTCGTTTGGAGACGTTGACTATCGTCTCGGTGCAACTGTCCCGAGGGGTGAGGTCACACGCGGTTCTATCTAGTTACGCGTTAAACCAACTAGAATTTTTTTGAGTCAGATCTGAATATGTACACCTGTGACCTCACCCCTCAGGACAGTTTTGAACTGGTTGCTTTCTTTTAGCGTATCACCAGGCTGGTCCATAGTGGTAAGCTC	CCCTCAGGACA	CCCTCgGGACA	ATGTACACCTGTGACCTCACCCCTCgGGACAGTTTTGAACTGGTTGCTTTCTTTT	INTRONIC				73.309	80.06	65.1762	0	FALSE	0.000113406	5.73885e-06	0.000191229	2.69667e-05	0.000190096	1.6673e-05	0.000215601	1.96271e-05		-2.82605
1621	MLH1	chr3	37017466	37017466	SNV	A	G	37058954	-	GGG	CCAGTTCAAAACTGTCCTGA	GGACAGTTT	9	CTCACCCCTCG	11	CTCACCCCTCGGGACAGTTT	11	0	0.444444	-0.3888		TGTGTGAATGTACACCTGTGACCTCACCCCTCAGGACAGTTTTGAACTGGTTGCT	55	GACACGCGTAACGCGA	8	GGTCCATAGT	GCGAGAAAAGCCTTGTTTGCCAGTTCAAAACTGTCCTGAGTTTGGAGACGTTGACTATCGTCTCGGTGCCTCACCCCTCGGGACAGTTTCGCGGTTCTATCTAGTTACGCGTTAAACCAACTAGAATTTTTTTGAGTCAGATCTGAATGGATCTGTGTGAATGTACACCTGTGACCTCACCCCTCAGGACAGTTTTGAACTGGTTGCTGACACGCGTAACGCGAGGTCCATAGTGGTAAGCTC	CCCTCAGGACA	CCCTCgGGACA	TGTGTGAATGTACACCTGTGACCTCACCCCTCgGGACAGTTTTGAACTGGTTGCT	INTRONIC			14.817		15.8333	28.5802	0.11655	FALSE	0.000559646	8.60827e-06	0.000584278	3.85239e-06	0.000533172	1.11153e-05	0.000477007	3.01955e-06	-6.02265	-7.24476
1621	MLH1	chr3	37017466	37017466	SNV	A	G	37058954	-	GGG	CCAGTTCAAAACTGTCCTGA	GGACAGTTT	9	TACACCTGTGACCTCACCCCTCG	23	TACACCTGTGACCTCACCCCTCGGGACAGTTT	23	0	0.444444	-0.3888		TGTGTGAATGTACACCTGTGACCTCACCCCTCAGGACAGTTTTGAACTGGTTGCT	55	ACAGCCGGTCAGTGGA	8	GGTCCATAGT	GCGAGAAAAGCCTTGTTTGCCAGTTCAAAACTGTCCTGAGTTTGGAGACGTTGACTATCGTCTCGGTGCTACACCTGTGACCTCACCCCTCGGGACAGTTTCGCGGTTCTATCTAGTTACGCGTTAAACCAACTAGAATTTTTTTGAGTCAGATGTGTGAATGTACACCTGTGACCTCACCCCTCAGGACAGTTTTGAACTGGTTGCTACAGCCGGTCAGTGGAGGTCCATAGTGGTAAGCTC	CCCTCAGGACA	CCCTCgGGACA	TGTGTGAATGTACACCTGTGACCTCACCCCTCgGGACAGTTTTGAACTGGTTGCT	INTRONIC							0.0976562	FALSE	0.000868324	0.000625534	0.000970457	0.00036983	0.000812419	3.89036e-05	0.000807849	1.05684e-05
1621	MLH1	chr3	37017466	37017466	SNV	A	G	37058955	-	AGG	ACCAGTTCAAAACTGTCCTG	GACAGTTTTGAACTG	15	TCACCCCTCGG	11	TCACCCCTCGGGACAGTTTTGAACTG	10	1	0.4	-0.1975		GTGTGAATGTACACCTGTGACCTCACCCCTCAGGACAGTTTTGAACTGGTTGCTT	55	GGGCACTGTAGCTGCC	8	GGTCCATAGT	GCGAGAAAAGCCTTGTTTGACCAGTTCAAAACTGTCCTGGTTTGGAGACGTTGACTATCGTCTCGGTGCTCACCCCTCGGGACAGTTTTGAACTGCGCGGTTCTATCTAGTTACGCGTTAAACCAACTAGAATTTTTTTGAGTCAGATCTGAAGTGTGAATGTACACCTGTGACCTCACCCCTCAGGACAGTTTTGAACTGGTTGCTTGGGCACTGTAGCTGCCGGTCCATAGTGGTAAGCTC	CCCTCAGGACA	CCCTCgGGACA	GTGTGAATGTACACCTGTGACCTCACCCCTCgGGACAGTTTTGAACTGGTTGCTT	INTRONIC			35.0602	59.6442	45.1844	69.0029	0	FALSE	0.000557297	8.60827e-06	0.000559086	0.000296634	0.000741306	7.78072e-05	0.000916087	1.3588e-05	-6.01658	-0.914386
1621	MLH1	chr3	37017466	37017466	SNV	A	G	37058955	-	AGG	ACCAGTTCAAAACTGTCCTG	GACAGTTTTGAAC	13	TCACCCCTCGG	11	TCACCCCTCGGGACAGTTTTGAAC	10	1	0.384615	-0.1975		GTGTGAATGTACACCTGTGACCTCACCCCTCAGGACAGTTTTGAACTGGTTGCTT	55	CGTTGGGAGCGTGAAC	8	GGTCCATAGT	GCGAGAAAAGCCTTGTTTGACCAGTTCAAAACTGTCCTGGTTTGGAGACGTTGACTATCGTCTCGGTGCTCACCCCTCGGGACAGTTTTGAACCGCGGTTCTATCTAGTTACGCGTTAAACCAACTAGAATTTTTTTGAGTCAGATCTGAATGGTGTGAATGTACACCTGTGACCTCACCCCTCAGGACAGTTTTGAACTGGTTGCTTCGTTGGGAGCGTGAACGGTCCATAGTGGTAAGCTC	CCCTCAGGACA	CCCTCgGGACA	GTGTGAATGTACACCTGTGACCTCACCCCTCgGGACAGTTTTGAACTGGTTGCTT	INTRONIC			17.5573	33.2209	32.4812	35.8062	0.443787	FALSE	0.000395913	1.14777e-05	0.000381026	1.9262e-05	0.00041176	1.11153e-05	0.00038569	1.05684e-05	-5.10828	-4.30606
1622	MLH1	chr3	37017466	37017466	SNV	A	T	37058956	+	AGG	CACCTGTGACCTCACCCCTC	ACACTGGAGTGGG	13	GAGACCTGTCAAA	13	AAACTGTCCAGAGGGGTGAGGTCACA	9	4	0.615385	-0.008978		ATGTACACCTGTGACCTCACCCCTCAGGACAGTTTTGAACTGGTTGCTTTCTTTT	55	CTCTACGGTGATGTCT	8	GGTCCATAGT	GCGAGAAAAGCCTTGTTTGCACCTGTGACCTCACCCCTCGTTTGGAGACGTTGACTATCGTCTCGGTGCAAACTGTCCAGAGGGGTGAGGTCACACGCGGTTCTATCTAGTTACGCGTTAAACCAACTAGAATTTTTTTGAGTCAGATCTGAAATGTACACCTGTGACCTCACCCCTCAGGACAGTTTTGAACTGGTTGCTTTCTTTTCTCTACGGTGATGTCTGGTCCATAGTGGTAAGCTC	CCCTCAGGACA	CCCTCtGGACA	ATGTACACCTGTGACCTCACCCCTCtGGACAGTTTTGAACTGGTTGCTTTCTTTT	INTRONIC			61.7108	80.8		85.1133	0.277008	FALSE	0.000165075	2.86942e-06	0.00012281	1.54096e-05	0.000173792	5.55766e-06	0.000180592	1.50977e-06	-5.84622
1622	MLH1	chr3	37017466	37017466	SNV	A	T	37058956	+	AGG	CACCTGTGACCTCACCCCTC	ACACTGGAGTGGG	13	GAGACCTGTCAA	12	AACTGTCCAGAGGGGTGAGGTCACA	8	4	0.615385	-0.008978		ATGTACACCTGTGACCTCACCCCTCAGGACAGTTTTGAACTGGTTGCTTTCTTTT	55	TTAGTTCCAATCAGAA	8	GGTCCATAGT	GCGAGAAAAGCCTTGTTTGCACCTGTGACCTCACCCCTCGTTTGGAGACGTTGACTATCGTCTCGGTGCAACTGTCCAGAGGGGTGAGGTCACACGCGGTTCTATCTAGTTACGCGTTAAACCAACTAGAATTTTTTTGAGTCAGATCTGAATATGTACACCTGTGACCTCACCCCTCAGGACAGTTTTGAACTGGTTGCTTTCTTTTTTAGTTCCAATCAGAAGGTCCATAGTGGTAAGCTC	CCCTCAGGACA	CCCTCtGGACA	ATGTACACCTGTGACCTCACCCCTCtGGACAGTTTTGAACTGGTTGCTTTCTTTT	INTRONIC			41.5	72.5664	27.7612	87.1363	0	FALSE	0.000201647	1.72165e-05	0.000287988	4.23763e-05	0.000157142	1.11153e-05	0.000190803	3.01955e-06	-3.54996	-2.76468
1622	MLH1	chr3	37017466	37017466	SNV	A	T	37058954	-	GGG	CCAGTTCAAAACTGTCCTGA	GGACAGTTT	9	CTCACCCCTCT	11	CTCACCCCTCTGGACAGTTT	11	0	0.444444	-0.3888		TGTGTGAATGTACACCTGTGACCTCACCCCTCAGGACAGTTTTGAACTGGTTGCT	55	CACCTTGTCCAAAGTC	8	GGTCCATAGT	GCGAGAAAAGCCTTGTTTGCCAGTTCAAAACTGTCCTGAGTTTGGAGACGTTGACTATCGTCTCGGTGCCTCACCCCTCTGGACAGTTTCGCGGTTCTATCTAGTTACGCGTTAAACCAACTAGAATTTTTTTGAGTCAGATCTGAATGGATCTGTGTGAATGTACACCTGTGACCTCACCCCTCAGGACAGTTTTGAACTGGTTGCTCACCTTGTCCAAAGTCGGTCCATAGTGGTAAGCTC	CCCTCAGGACA	CCCTCtGGACA	TGTGTGAATGTACACCTGTGACCTCACCCCTCtGGACAGTTTTGAACTGGTTGCT	INTRONIC			11.2631	25.0395	9.02778	38.6581	0	FALSE	0.000417386	2.0086e-05	0.000494962	0.000173358	0.000439511	1.6673e-05	0.000456877	1.50977e-06	-4.37712	-1.51357
1622	MLH1	chr3	37017466	37017466	SNV	A	T	37058954	-	GGG	CCAGTTCAAAACTGTCCTGA	GGACAGTTT	9	TACACCTGTGACCTCACCCCTCT	23	TACACCTGTGACCTCACCCCTCTGGACAGTTT	23	0	0.444444	-0.3888		TGTGTGAATGTACACCTGTGACCTCACCCCTCAGGACAGTTTTGAACTGGTTGCT	55	ACTTGTTAGAAGGACA	8	GGTCCATAGT	GCGAGAAAAGCCTTGTTTGCCAGTTCAAAACTGTCCTGAGTTTGGAGACGTTGACTATCGTCTCGGTGCTACACCTGTGACCTCACCCCTCTGGACAGTTTCGCGGTTCTATCTAGTTACGCGTTAAACCAACTAGAATTTTTTTGAGTCAGATGTGTGAATGTACACCTGTGACCTCACCCCTCAGGACAGTTTTGAACTGGTTGCTACTTGTTAGAAGGACAGGTCCATAGTGGTAAGCTC	CCCTCAGGACA	CCCTCtGGACA	TGTGTGAATGTACACCTGTGACCTCACCCCTCtGGACAGTTTTGAACTGGTTGCT	INTRONIC							0.168209	FALSE	0.000894494	1.14777e-05	0.00111216	7.70478e-06	0.00112219	1.6673e-05	0.00109055	6.03909e-06
1622	MLH1	chr3	37017466	37017466	SNV	A	T	37058955	-	AGG	ACCAGTTCAAAACTGTCCTG	GACAGTTTTGAACTG	15	TCACCCCTCTG	11	TCACCCCTCTGGACAGTTTTGAACTG	10	1	0.4	-0.1975		GTGTGAATGTACACCTGTGACCTCACCCCTCAGGACAGTTTTGAACTGGTTGCTT	55	AAGGTTCGTGCTGTAT	8	GGTCCATAGT	GCGAGAAAAGCCTTGTTTGACCAGTTCAAAACTGTCCTGGTTTGGAGACGTTGACTATCGTCTCGGTGCTCACCCCTCTGGACAGTTTTGAACTGCGCGGTTCTATCTAGTTACGCGTTAAACCAACTAGAATTTTTTTGAGTCAGATCTGAAGTGTGAATGTACACCTGTGACCTCACCCCTCAGGACAGTTTTGAACTGGTTGCTTAAGGTTCGTGCTGTATGGTCCATAGTGGTAAGCTC	CCCTCAGGACA	CCCTCtGGACA	GTGTGAATGTACACCTGTGACCTCACCCCTCtGGACAGTTTTGAACTGGTTGCTT	INTRONIC			30.9659	64.5434	39.0815	63.5417	0	FALSE	0.000236541	8.60827e-06	0.000305737	0.000142538	0.000452346	1.11153e-05	0.000364393	1.81173e-05	-4.78022	-1.10094
1622	MLH1	chr3	37017466	37017466	SNV	A	T	37058955	-	AGG	ACCAGTTCAAAACTGTCCTG	GACAGTTTTGAAC	13	TCACCCCTCTG	11	TCACCCCTCTGGACAGTTTTGAAC	10	1	0.384615	-0.1975		GTGTGAATGTACACCTGTGACCTCACCCCTCAGGACAGTTTTGAACTGGTTGCTT	55	CATCAAGGTATCAGTC	8	GGTCCATAGT	GCGAGAAAAGCCTTGTTTGACCAGTTCAAAACTGTCCTGGTTTGGAGACGTTGACTATCGTCTCGGTGCTCACCCCTCTGGACAGTTTTGAACCGCGGTTCTATCTAGTTACGCGTTAAACCAACTAGAATTTTTTTGAGTCAGATCTGAATGGTGTGAATGTACACCTGTGACCTCACCCCTCAGGACAGTTTTGAACTGGTTGCTTCATCAAGGTATCAGTCGGTCCATAGTGGTAAGCTC	CCCTCAGGACA	CCCTCtGGACA	GTGTGAATGTACACCTGTGACCTCACCCCTCtGGACAGTTTTGAACTGGTTGCTT	INTRONIC			23.7305	54.3022	30.5011	51.6383	3.18471	FALSE	0.000343907	0.0210271	0.000394481	4.62287e-05	0.000480097	0.000105595	0.000445498	3.17052e-05	5.93409	-3.09309
1623	MLH1	chr3	37017467	37017467	SNV	G	A	37058956	+	AGG	CACCTGTGACCTCACCCCTC	ACACTGGAGTGGG	13	GAGTTCTGTCAAAACTT	17	TTCAAAACTGTCTTGAGGGGTGAGGTCACA	12	5	0.615385	-0.008978		ATGTACACCTGTGACCTCACCCCTCAGGACAGTTTTGAACTGGTTGCTTTCTTTT	55	GAATGAATCGAACGGA	8	GGTCCATAGT	GCGAGAAAAGCCTTGTTTGCACCTGTGACCTCACCCCTCGTTTGGAGACGTTGACTATCGTCTCGGTGCTTCAAAACTGTCTTGAGGGGTGAGGTCACACGCGGTTCTATCTAGTTACGCGTTAAACCAACTAGAATTTTTTTGAGTCAGATCATGTACACCTGTGACCTCACCCCTCAGGACAGTTTTGAACTGGTTGCTTTCTTTTGAATGAATCGAACGGAGGTCCATAGTGGTAAGCTC	CCTCAGGACAG	CCTCAaGACAG	ATGTACACCTGTGACCTCACCCCTCAaGACAGTTTTGAACTGGTTGCTTTCTTTT	INTRONIC			30.5143	65.6073	44.4165	76.4583	0	FALSE	0.000293915	8.60827e-06	0.000341234	3.85239e-06	0.000305958	1.6673e-05	0.000280369	1.50977e-06	-5.09353	-6.46886
1623	MLH1	chr3	37017467	37017467	SNV	G	A	37058955	-	AGG	ACCAGTTCAAAACTGTCCTG	GACAGTTTTGAACTG	15	TCACCCCTCAA	11	TCACCCCTCAAGACAGTTTTGAACTG	11	0	0.4	-0.1975		GTGTGAATGTACACCTGTGACCTCACCCCTCAGGACAGTTTTGAACTGGTTGCTT	55	ATGGGAGCACTTCTGC	8	GGTCCATAGT	GCGAGAAAAGCCTTGTTTGACCAGTTCAAAACTGTCCTGGTTTGGAGACGTTGACTATCGTCTCGGTGCTCACCCCTCAAGACAGTTTTGAACTGCGCGGTTCTATCTAGTTACGCGTTAAACCAACTAGAATTTTTTTGAGTCAGATCTGAAGTGTGAATGTACACCTGTGACCTCACCCCTCAGGACAGTTTTGAACTGGTTGCTTATGGGAGCACTTCTGCGGTCCATAGTGGTAAGCTC	CCTCAGGACAG	CCTCAaGACAG	GTGTGAATGTACACCTGTGACCTCACCCCTCAaGACAGTTTTGAACTGGTTGCTT	INTRONIC			18.1614	34.6012	16.756	44.3345	0	FALSE	0.000598902	2.86942e-06	0.000588	7.70478e-06	0.000657012	1.11153e-05	0.000589914	4.52932e-06	-7.70541	-6.25392
1623	MLH1	chr3	37017467	37017467	SNV	G	A	37058955	-	AGG	ACCAGTTCAAAACTGTCCTG	GACAGTTTTGAAC	13	TCACCCCTCAA	11	TCACCCCTCAAGACAGTTTTGAAC	11	0	0.384615	-0.1975		GTGTGAATGTACACCTGTGACCTCACCCCTCAGGACAGTTTTGAACTGGTTGCTT	55	TGCTACCTCTTGTATC	8	GGTCCATAGT	GCGAGAAAAGCCTTGTTTGACCAGTTCAAAACTGTCCTGGTTTGGAGACGTTGACTATCGTCTCGGTGCTCACCCCTCAAGACAGTTTTGAACCGCGGTTCTATCTAGTTACGCGTTAAACCAACTAGAATTTTTTTGAGTCAGATCTGAATGGTGTGAATGTACACCTGTGACCTCACCCCTCAGGACAGTTTTGAACTGGTTGCTTTGCTACCTCTTGTATCGGTCCATAGTGGTAAGCTC	CCTCAGGACAG	CCTCAaGACAG	GTGTGAATGTACACCTGTGACCTCACCCCTCAaGACAGTTTTGAACTGGTTGCTT	INTRONIC			11.0067		13.3056	39.049	0	FALSE	0.000856916	2.0086e-05	0.000826463	7.70478e-06	0.000831498	3.89036e-05	0.00060771	1.66075e-05	-5.41489	-6.74505
1624	MLH1	chr3	37017467	37017467	SNV	G	C	37058956	+	AGG	CACCTGTGACCTCACCCCTC	ACACTGGAGTGGG	13	GAGTGCTGTCAAAACTT	17	TTCAAAACTGTCGTGAGGGGTGAGGTCACA	12	5	0.615385	-0.008978		ATGTACACCTGTGACCTCACCCCTCAGGACAGTTTTGAACTGGTTGCTTTCTTTT	55	ATCTACTGTTACGTCA	8	GGTCCATAGT	GCGAGAAAAGCCTTGTTTGCACCTGTGACCTCACCCCTCGTTTGGAGACGTTGACTATCGTCTCGGTGCTTCAAAACTGTCGTGAGGGGTGAGGTCACACGCGGTTCTATCTAGTTACGCGTTAAACCAACTAGAATTTTTTTGAGTCAGATCATGTACACCTGTGACCTCACCCCTCAGGACAGTTTTGAACTGGTTGCTTTCTTTTATCTACTGTTACGTCAGGTCCATAGTGGTAAGCTC	CCTCAGGACAG	CCTCAcGACAG	ATGTACACCTGTGACCTCACCCCTCAcGACAGTTTTGAACTGGTTGCTTTCTTTT	INTRONIC							1.26582	FALSE	1.8118e-05	5.73885e-06	4.00779e-05	3.85239e-06	2.67106e-05	1.11153e-05	1.10864e-05	4.52932e-06
1624	MLH1	chr3	37017467	37017467	SNV	G	C	37058956	+	AGG	CACCTGTGACCTCACCCCTC	ACACTGGAGTGGG	13	GAGTGCTGTCAAAACT	16	TCAAAACTGTCGTGAGGGGTGAGGTCACA	11	5	0.615385	-0.008978		ATGTACACCTGTGACCTCACCCCTCAGGACAGTTTTGAACTGGTTGCTTTCTTTT	55	GTCATTTAGTCCGGTC	8	GGTCCATAGT	GCGAGAAAAGCCTTGTTTGCACCTGTGACCTCACCCCTCGTTTGGAGACGTTGACTATCGTCTCGGTGCTCAAAACTGTCGTGAGGGGTGAGGTCACACGCGGTTCTATCTAGTTACGCGTTAAACCAACTAGAATTTTTTTGAGTCAGATCTATGTACACCTGTGACCTCACCCCTCAGGACAGTTTTGAACTGGTTGCTTTCTTTTGTCATTTAGTCCGGTCGGTCCATAGTGGTAAGCTC	CCTCAGGACAG	CCTCAcGACAG	ATGTACACCTGTGACCTCACCCCTCAcGACAGTTTTGAACTGGTTGCTTTCTTTT	INTRONIC							0	FALSE	6.03935e-06	2.86942e-06	7.44303e-06	3.85239e-06	3.8158e-06	5.55766e-06	8.16893e-06	1.50977e-06
1624	MLH1	chr3	37017467	37017467	SNV	G	C	37058955	-	AGG	ACCAGTTCAAAACTGTCCTG	GACAGTTTTGAACTG	15	TCACCCCTCAC	11	TCACCCCTCACGACAGTTTTGAACTG	11	0	0.4	-0.1975		GTGTGAATGTACACCTGTGACCTCACCCCTCAGGACAGTTTTGAACTGGTTGCTT	55	CGTGAGCTCCTGTAGA	8	GGTCCATAGT	GCGAGAAAAGCCTTGTTTGACCAGTTCAAAACTGTCCTGGTTTGGAGACGTTGACTATCGTCTCGGTGCTCACCCCTCACGACAGTTTTGAACTGCGCGGTTCTATCTAGTTACGCGTTAAACCAACTAGAATTTTTTTGAGTCAGATCTGAAGTGTGAATGTACACCTGTGACCTCACCCCTCAGGACAGTTTTGAACTGGTTGCTTCGTGAGCTCCTGTAGAGGTCCATAGTGGTAAGCTC	CCTCAGGACAG	CCTCAcGACAG	GTGTGAATGTACACCTGTGACCTCACCCCTCAcGACAGTTTTGAACTGGTTGCTT	INTRONIC			24.9368	60.1525	30.758	64.2596	0.212766	FALSE	0.000663657	5.73885e-06	0.000785812	0.000261963	0.000728124	1.11153e-05	0.000638635	1.50977e-06	-6.85353	-1.58482
1624	MLH1	chr3	37017467	37017467	SNV	G	C	37058955	-	AGG	ACCAGTTCAAAACTGTCCTG	GACAGTTTTGAAC	13	TCACCCCTCAC	11	TCACCCCTCACGACAGTTTTGAAC	11	0	0.384615	-0.1975		GTGTGAATGTACACCTGTGACCTCACCCCTCAGGACAGTTTTGAACTGGTTGCTT	55	TACACGACATCGGAAG	8	GGTCCATAGT	GCGAGAAAAGCCTTGTTTGACCAGTTCAAAACTGTCCTGGTTTGGAGACGTTGACTATCGTCTCGGTGCTCACCCCTCACGACAGTTTTGAACCGCGGTTCTATCTAGTTACGCGTTAAACCAACTAGAATTTTTTTGAGTCAGATCTGAATGGTGTGAATGTACACCTGTGACCTCACCCCTCAGGACAGTTTTGAACTGGTTGCTTTACACGACATCGGAAGGGTCCATAGTGGTAAGCTC	CCTCAGGACAG	CCTCAcGACAG	GTGTGAATGTACACCTGTGACCTCACCCCTCAcGACAGTTTTGAACTGGTTGCTT	INTRONIC			16.5623	41.0999	17.4821	44.9656	0	FALSE	0.000857252	8.60827e-06	0.000959865	1.15572e-05	0.000959154	4.44612e-05	0.000976771	7.54887e-06	-6.63785	-6.37597
1625	MLH1	chr3	37017467	37017467	SNV	G	T	37058956	+	AGG	CACCTGTGACCTCACCCCTC	ACACTGGAGTGGG	13	GAGTACTGTCAAAACTT	17	TTCAAAACTGTCATGAGGGGTGAGGTCACA	12	5	0.615385	-0.008978		ATGTACACCTGTGACCTCACCCCTCAGGACAGTTTTGAACTGGTTGCTTTCTTTT	55	TCGTACCAGCAGATCG	8	GGTCCATAGT	GCGAGAAAAGCCTTGTTTGCACCTGTGACCTCACCCCTCGTTTGGAGACGTTGACTATCGTCTCGGTGCTTCAAAACTGTCATGAGGGGTGAGGTCACACGCGGTTCTATCTAGTTACGCGTTAAACCAACTAGAATTTTTTTGAGTCAGATCATGTACACCTGTGACCTCACCCCTCAGGACAGTTTTGAACTGGTTGCTTTCTTTTTCGTACCAGCAGATCGGGTCCATAGTGGTAAGCTC	CCTCAGGACAG	CCTCAtGACAG	ATGTACACCTGTGACCTCACCCCTCAtGACAGTTTTGAACTGGTTGCTTTCTTTT	INTRONIC			45.582	74.0845	57.0855	76.4331	0.16129	FALSE	0.000239561	2.86942e-06	0.000499256	3.46715e-05	0.000492932	5.55766e-06	0.000412531	4.52932e-06	-6.38349	-3.84796
1625	MLH1	chr3	37017467	37017467	SNV	G	T	37058956	+	AGG	CACCTGTGACCTCACCCCTC	ACACTGGAGTGGG	13	GAGTACTGTCAAAACT	16	TCAAAACTGTCATGAGGGGTGAGGTCACA	11	5	0.615385	-0.008978		ATGTACACCTGTGACCTCACCCCTCAGGACAGTTTTGAACTGGTTGCTTTCTTTT	55	TAGGCATAGAAACGAG	8	GGTCCATAGT	GCGAGAAAAGCCTTGTTTGCACCTGTGACCTCACCCCTCGTTTGGAGACGTTGACTATCGTCTCGGTGCTCAAAACTGTCATGAGGGGTGAGGTCACACGCGGTTCTATCTAGTTACGCGTTAAACCAACTAGAATTTTTTTGAGTCAGATCTATGTACACCTGTGACCTCACCCCTCAGGACAGTTTTGAACTGGTTGCTTTCTTTTTAGGCATAGAAACGAGGGTCCATAGTGGTAAGCTC	CCTCAGGACAG	CCTCAtGACAG	ATGTACACCTGTGACCTCACCCCTCAtGACAGTTTTGAACTGGTTGCTTTCTTTT	INTRONIC				57.0983		40.0576	0.571429	FALSE	0.000106695	5.73885e-06	0.000112218	7.70478e-06	0.000222704	5.55766e-06	0.000304001	1.50977e-06
1625	MLH1	chr3	37017467	37017467	SNV	G	T	37058955	-	AGG	ACCAGTTCAAAACTGTCCTG	GACAGTTTTGAACTG	15	TCACCCCTCAT	11	TCACCCCTCATGACAGTTTTGAACTG	11	0	0.4	-0.1975		GTGTGAATGTACACCTGTGACCTCACCCCTCAGGACAGTTTTGAACTGGTTGCTT	55	GCATGCGCACTTAACG	8	GGTCCATAGT	GCGAGAAAAGCCTTGTTTGACCAGTTCAAAACTGTCCTGGTTTGGAGACGTTGACTATCGTCTCGGTGCTCACCCCTCATGACAGTTTTGAACTGCGCGGTTCTATCTAGTTACGCGTTAAACCAACTAGAATTTTTTTGAGTCAGATCTGAAGTGTGAATGTACACCTGTGACCTCACCCCTCAGGACAGTTTTGAACTGGTTGCTTGCATGCGCACTTAACGGGTCCATAGTGGTAAGCTC	CCTCAGGACAG	CCTCAtGACAG	GTGTGAATGTACACCTGTGACCTCACCCCTCAtGACAGTTTTGAACTGGTTGCTT	INTRONIC			41.8223	51.4172	37.129	49.865	0.536193	FALSE	0.000593198	0.00129985	0.000588572	0.000381387	0.000612263	1.11153e-05	0.000432662	1.3588e-05	1.13176	-0.625964
1625	MLH1	chr3	37017467	37017467	SNV	G	T	37058955	-	AGG	ACCAGTTCAAAACTGTCCTG	GACAGTTTTGAAC	13	TCACCCCTCAT	11	TCACCCCTCATGACAGTTTTGAAC	11	0	0.384615	-0.1975		GTGTGAATGTACACCTGTGACCTCACCCCTCAGGACAGTTTTGAACTGGTTGCTT	55	AGCGGTCTCGGGAGTA	8	GGTCCATAGT	GCGAGAAAAGCCTTGTTTGACCAGTTCAAAACTGTCCTGGTTTGGAGACGTTGACTATCGTCTCGGTGCTCACCCCTCATGACAGTTTTGAACCGCGGTTCTATCTAGTTACGCGTTAAACCAACTAGAATTTTTTTGAGTCAGATCTGAATGGTGTGAATGTACACCTGTGACCTCACCCCTCAGGACAGTTTTGAACTGGTTGCTTAGCGGTCTCGGGAGTAGGTCCATAGTGGTAAGCTC	CCTCAGGACAG	CCTCAtGACAG	GTGTGAATGTACACCTGTGACCTCACCCCTCAtGACAGTTTTGAACTGGTTGCTT	INTRONIC			27.008	36.6667	24.6384	39.0902	0.429553	FALSE	0.00104883	8.60827e-06	0.00110873	1.9262e-05	0.00107224	2.77883e-05	0.00116757	1.50977e-05	-6.92885	-5.847
1626	MLH1	chr3	37017468	37017468	SNV	G	A	37058956	+	AGG	CACCTGTGACCTCACCCCTC	ACACTGGAGTGGG	13	GAGTCTTGTCAAAACTTG	18	GTTCAAAACTGTTCTGAGGGGTGAGGTCACA	12	6	0.615385	-0.008978		ATGTACACCTGTGACCTCACCCCTCAGGACAGTTTTGAACTGGTTGCTTTCTTTT	55	AAGGCAGTCGTTTAGG	8	GGTCCATAGT	GCGAGAAAAGCCTTGTTTGCACCTGTGACCTCACCCCTCGTTTGGAGACGTTGACTATCGTCTCGGTGCGTTCAAAACTGTTCTGAGGGGTGAGGTCACACGCGGTTCTATCTAGTTACGCGTTAAACCAACTAGAATTTTTTTGAGTCAGATATGTACACCTGTGACCTCACCCCTCAGGACAGTTTTGAACTGGTTGCTTTCTTTTAAGGCAGTCGTTTAGGGGTCCATAGTGGTAAGCTC	CTCAGGACAGT	CTCAGaACAGT	ATGTACACCTGTGACCTCACCCCTCAGaACAGTTTTGAACTGGTTGCTTTCTTTT	INTRONIC			47.1774		39.1466	85.7143	0	FALSE	0.000166753	8.60827e-06	0.000154586	7.70478e-06	0.000135981	2.22306e-05	0.000161628	3.01955e-06	-4.27585	-4.32651
1626	MLH1	chr3	37017468	37017468	SNV	G	A	37058956	+	AGG	CACCTGTGACCTCACCCCTC	ACACTGGAGTGGG	13	GAGTCTTGTCAAAACT	16	TCAAAACTGTTCTGAGGGGTGAGGTCACA	10	6	0.615385	-0.008978		ATGTACACCTGTGACCTCACCCCTCAGGACAGTTTTGAACTGGTTGCTTTCTTTT	55	TACTTACGTCTAGAGG	8	GGTCCATAGT	GCGAGAAAAGCCTTGTTTGCACCTGTGACCTCACCCCTCGTTTGGAGACGTTGACTATCGTCTCGGTGCTCAAAACTGTTCTGAGGGGTGAGGTCACACGCGGTTCTATCTAGTTACGCGTTAAACCAACTAGAATTTTTTTGAGTCAGATCTATGTACACCTGTGACCTCACCCCTCAGGACAGTTTTGAACTGGTTGCTTTCTTTTTACTTACGTCTAGAGGGGTCCATAGTGGTAAGCTC	CTCAGGACAGT	CTCAGaACAGT	ATGTACACCTGTGACCTCACCCCTCAGaACAGTTTTGAACTGGTTGCTTTCTTTT	INTRONIC			64.0257	81.2749			0	FALSE	0.000157023	2.86942e-06	0.000129967	3.85239e-06	0.000174486	5.55766e-06	0.000116991	1.50977e-06	-5.77407
1627	MLH1	chr3	37017468	37017468	SNV	G	C	37058956	+	AGG	CACCTGTGACCTCACCCCTC	ACACTGGAGTGGG	13	GAGTCGTGTCAAAACTTG	18	GTTCAAAACTGTGCTGAGGGGTGAGGTCACA	12	6	0.615385	-0.008978		ATGTACACCTGTGACCTCACCCCTCAGGACAGTTTTGAACTGGTTGCTTTCTTTT	55	CTTAACTCAGCCTATA	8	GGTCCATAGT	GCGAGAAAAGCCTTGTTTGCACCTGTGACCTCACCCCTCGTTTGGAGACGTTGACTATCGTCTCGGTGCGTTCAAAACTGTGCTGAGGGGTGAGGTCACACGCGGTTCTATCTAGTTACGCGTTAAACCAACTAGAATTTTTTTGAGTCAGATATGTACACCTGTGACCTCACCCCTCAGGACAGTTTTGAACTGGTTGCTTTCTTTTCTTAACTCAGCCTATAGGTCCATAGTGGTAAGCTC	CTCAGGACAGT	CTCAGcACAGT	ATGTACACCTGTGACCTCACCCCTCAGcACAGTTTTGAACTGGTTGCTTTCTTTT	INTRONIC							0	FALSE	9.46164e-05	8.60827e-06	7.35715e-05	1.15572e-05	8.81103e-05	1.11153e-05	8.4315e-05	3.01955e-06
1627	MLH1	chr3	37017468	37017468	SNV	G	C	37058956	+	AGG	CACCTGTGACCTCACCCCTC	ACACTGGAGTGGG	13	GAGTCGTGTCAAAACT	16	TCAAAACTGTGCTGAGGGGTGAGGTCACA	10	6	0.615385	-0.008978		ATGTACACCTGTGACCTCACCCCTCAGGACAGTTTTGAACTGGTTGCTTTCTTTT	55	AGCTCCTCAAAGCAAT	8	GGTCCATAGT	GCGAGAAAAGCCTTGTTTGCACCTGTGACCTCACCCCTCGTTTGGAGACGTTGACTATCGTCTCGGTGCTCAAAACTGTGCTGAGGGGTGAGGTCACACGCGGTTCTATCTAGTTACGCGTTAAACCAACTAGAATTTTTTTGAGTCAGATCTATGTACACCTGTGACCTCACCCCTCAGGACAGTTTTGAACTGGTTGCTTTCTTTTAGCTCCTCAAAGCAATGGTCCATAGTGGTAAGCTC	CTCAGGACAGT	CTCAGcACAGT	ATGTACACCTGTGACCTCACCCCTCAGcACAGTTTTGAACTGGTTGCTTTCTTTT	INTRONIC							0	FALSE	6.71038e-05	2.86942e-06	4.92385e-05	7.70478e-06	5.65433e-05	1.6673e-05	0.000102987	1.50977e-06
1628	MLH1	chr3	37017468	37017468	SNV	G	T	37058956	+	AGG	CACCTGTGACCTCACCCCTC	ACACTGGAGTGGG	13	GAGTCATGTCAAAACTTG	18	GTTCAAAACTGTACTGAGGGGTGAGGTCACA	12	6	0.615385	-0.008978		ATGTACACCTGTGACCTCACCCCTCAGGACAGTTTTGAACTGGTTGCTTTCTTTT	55	GTACTTTAGATGTTAG	8	GGTCCATAGT	GCGAGAAAAGCCTTGTTTGCACCTGTGACCTCACCCCTCGTTTGGAGACGTTGACTATCGTCTCGGTGCGTTCAAAACTGTACTGAGGGGTGAGGTCACACGCGGTTCTATCTAGTTACGCGTTAAACCAACTAGAATTTTTTTGAGTCAGATATGTACACCTGTGACCTCACCCCTCAGGACAGTTTTGAACTGGTTGCTTTCTTTTGTACTTTAGATGTTAGGGTCCATAGTGGTAAGCTC	CTCAGGACAGT	CTCAGtACAGT	ATGTACACCTGTGACCTCACCCCTCAGtACAGTTTTGAACTGGTTGCTTTCTTTT	INTRONIC			15.1007		18.9233	50.5396	0.251256	FALSE	0.000200305	1.72165e-05	0.00017577	7.70478e-06	0.000129737	5.55766e-06	0.000162503	4.52932e-06	-3.54033	-4.51179
1628	MLH1	chr3	37017468	37017468	SNV	G	T	37058956	+	AGG	CACCTGTGACCTCACCCCTC	ACACTGGAGTGGG	13	GAGTCATGTCAAAACT	16	TCAAAACTGTACTGAGGGGTGAGGTCACA	10	6	0.615385	-0.008978		ATGTACACCTGTGACCTCACCCCTCAGGACAGTTTTGAACTGGTTGCTTTCTTTT	55	GCTGCTTCAGTGGGAT	8	GGTCCATAGT	GCGAGAAAAGCCTTGTTTGCACCTGTGACCTCACCCCTCGTTTGGAGACGTTGACTATCGTCTCGGTGCTCAAAACTGTACTGAGGGGTGAGGTCACACGCGGTTCTATCTAGTTACGCGTTAAACCAACTAGAATTTTTTTGAGTCAGATCTATGTACACCTGTGACCTCACCCCTCAGGACAGTTTTGAACTGGTTGCTTTCTTTTGCTGCTTCAGTGGGATGGTCCATAGTGGTAAGCTC	CTCAGGACAGT	CTCAGtACAGT	ATGTACACCTGTGACCTCACCCCTCAGtACAGTTTTGAACTGGTTGCTTTCTTTT	INTRONIC			45.2902	72.0779	58.9849	73.2865	0.124224	FALSE	0.000352966	4.59108e-05	0.000417669	7.70478e-06	0.000427717	2.77883e-05	0.0003323	6.03909e-06	-2.94263	-5.76046
1629	MLH1	chr3	37017469	37017469	SNV	A	C	37058956	+	AGG	CACCTGTGACCTCACCCCTC	ACACTGGAGTGGG	13	GAGTCCGGTCAAAACTTG	18	GTTCAAAACTGGCCTGAGGGGTGAGGTCACA	11	7	0.615385	-0.008978		ATGTACACCTGTGACCTCACCCCTCAGGACAGTTTTGAACTGGTTGCTTTCTTTT	55	TGACTAGCAGGTTTCA	8	GGTCCATAGT	GCGAGAAAAGCCTTGTTTGCACCTGTGACCTCACCCCTCGTTTGGAGACGTTGACTATCGTCTCGGTGCGTTCAAAACTGGCCTGAGGGGTGAGGTCACACGCGGTTCTATCTAGTTACGCGTTAAACCAACTAGAATTTTTTTGAGTCAGATATGTACACCTGTGACCTCACCCCTCAGGACAGTTTTGAACTGGTTGCTTTCTTTTTGACTAGCAGGTTTCAGGTCCATAGTGGTAAGCTC	TCAGGACAGTT	TCAGGcCAGTT	ATGTACACCTGTGACCTCACCCCTCAGGcCAGTTTTGAACTGGTTGCTTTCTTTT	INTRONIC			39.1892				0	FALSE	0.000174134	5.73885e-06	0.000135406	1.9262e-05	0.000119331	1.6673e-05	0.000102695	3.01955e-06	-4.9233
1629	MLH1	chr3	37017469	37017469	SNV	A	C	37058956	+	AGG	CACCTGTGACCTCACCCCTC	ACACTGGAGTGGG	13	GAGTCCGGTCAAAACTTGA	19	AGTTCAAAACTGGCCTGAGGGGTGAGGTCACA	12	7	0.615385	-0.008978		ATGTACACCTGTGACCTCACCCCTCAGGACAGTTTTGAACTGGTTGCTTTCTTTT	55	TATGCCCAGTGATCGG	8	GGTCCATAGT	GCGAGAAAAGCCTTGTTTGCACCTGTGACCTCACCCCTCGTTTGGAGACGTTGACTATCGTCTCGGTGCAGTTCAAAACTGGCCTGAGGGGTGAGGTCACACGCGGTTCTATCTAGTTACGCGTTAAACCAACTAGAATTTTTTTGAGTCAGAATGTACACCTGTGACCTCACCCCTCAGGACAGTTTTGAACTGGTTGCTTTCTTTTTATGCCCAGTGATCGGGGTCCATAGTGGTAAGCTC	TCAGGACAGTT	TCAGGcCAGTT	ATGTACACCTGTGACCTCACCCCTCAGGcCAGTTTTGAACTGGTTGCTTTCTTTT	INTRONIC							0	FALSE	0.000103004	2.86942e-06	0.000114222	3.85239e-06	9.99046e-05	1.6673e-05	8.13976e-05	4.52932e-06
1630	MLH1	chr3	37017469	37017469	SNV	A	G	37058956	+	AGG	CACCTGTGACCTCACCCCTC	ACACTGGAGTGGG	13	GAGTCCCGTCAAAACTTG	18	GTTCAAAACTGCCCTGAGGGGTGAGGTCACA	11	7	0.615385	-0.008978		ATGTACACCTGTGACCTCACCCCTCAGGACAGTTTTGAACTGGTTGCTTTCTTTT	55	AGCCTAAGTGTGAATA	8	GGTCCATAGT	GCGAGAAAAGCCTTGTTTGCACCTGTGACCTCACCCCTCGTTTGGAGACGTTGACTATCGTCTCGGTGCGTTCAAAACTGCCCTGAGGGGTGAGGTCACACGCGGTTCTATCTAGTTACGCGTTAAACCAACTAGAATTTTTTTGAGTCAGATATGTACACCTGTGACCTCACCCCTCAGGACAGTTTTGAACTGGTTGCTTTCTTTTAGCCTAAGTGTGAATAGGTCCATAGTGGTAAGCTC	TCAGGACAGTT	TCAGGgCAGTT	ATGTACACCTGTGACCTCACCCCTCAGGgCAGTTTTGAACTGGTTGCTTTCTTTT	INTRONIC							0	FALSE	6.67683e-05	0.00268865	0.000102771	5.00811e-05	6.83375e-05	1.6673e-05	4.43456e-05	4.52932e-06
1630	MLH1	chr3	37017469	37017469	SNV	A	G	37058956	+	AGG	CACCTGTGACCTCACCCCTC	ACACTGGAGTGGG	13	GAGTCCCGTCAAAACTTGA	19	AGTTCAAAACTGCCCTGAGGGGTGAGGTCACA	12	7	0.615385	-0.008978		ATGTACACCTGTGACCTCACCCCTCAGGACAGTTTTGAACTGGTTGCTTTCTTTT	55	TGACAACTCCGTAGGC	8	GGTCCATAGT	GCGAGAAAAGCCTTGTTTGCACCTGTGACCTCACCCCTCGTTTGGAGACGTTGACTATCGTCTCGGTGCAGTTCAAAACTGCCCTGAGGGGTGAGGTCACACGCGGTTCTATCTAGTTACGCGTTAAACCAACTAGAATTTTTTTGAGTCAGAATGTACACCTGTGACCTCACCCCTCAGGACAGTTTTGAACTGGTTGCTTTCTTTTTGACAACTCCGTAGGCGGTCCATAGTGGTAAGCTC	TCAGGACAGTT	TCAGGgCAGTT	ATGTACACCTGTGACCTCACCCCTCAGGgCAGTTTTGAACTGGTTGCTTTCTTTT	INTRONIC							0	FALSE	4.66372e-05	5.73885e-06	6.01168e-05	7.70478e-06	5.68901e-05	5.55766e-06	0.00013858	1.50977e-06
1631	MLH1	chr3	37017469	37017469	SNV	A	T	37058956	+	AGG	CACCTGTGACCTCACCCCTC	ACACTGGAGTGGG	13	GAGTCCAGTCAAAACTTG	18	GTTCAAAACTGACCTGAGGGGTGAGGTCACA	11	7	0.615385	-0.008978		ATGTACACCTGTGACCTCACCCCTCAGGACAGTTTTGAACTGGTTGCTTTCTTTT	55	CTAGAGTGTCGGCACT	8	GGTCCATAGT	GCGAGAAAAGCCTTGTTTGCACCTGTGACCTCACCCCTCGTTTGGAGACGTTGACTATCGTCTCGGTGCGTTCAAAACTGACCTGAGGGGTGAGGTCACACGCGGTTCTATCTAGTTACGCGTTAAACCAACTAGAATTTTTTTGAGTCAGATATGTACACCTGTGACCTCACCCCTCAGGACAGTTTTGAACTGGTTGCTTTCTTTTCTAGAGTGTCGGCACTGGTCCATAGTGGTAAGCTC	TCAGGACAGTT	TCAGGtCAGTT	ATGTACACCTGTGACCTCACCCCTCAGGtCAGTTTTGAACTGGTTGCTTTCTTTT	INTRONIC			24.7335	76.0494	20.1479	63.3333	0	FALSE	0.000157694	7.4605e-05	0.000155159	2.69667e-05	0.000140838	1.6673e-05	0.000140331	1.50977e-06	-1.07978	-2.52449
1631	MLH1	chr3	37017469	37017469	SNV	A	T	37058956	+	AGG	CACCTGTGACCTCACCCCTC	ACACTGGAGTGGG	13	GAGTCCAGTCAAAACTTGA	19	AGTTCAAAACTGACCTGAGGGGTGAGGTCACA	12	7	0.615385	-0.008978		ATGTACACCTGTGACCTCACCCCTCAGGACAGTTTTGAACTGGTTGCTTTCTTTT	55	GGCGACTAGGAGTTGC	8	GGTCCATAGT	GCGAGAAAAGCCTTGTTTGCACCTGTGACCTCACCCCTCGTTTGGAGACGTTGACTATCGTCTCGGTGCAGTTCAAAACTGACCTGAGGGGTGAGGTCACACGCGGTTCTATCTAGTTACGCGTTAAACCAACTAGAATTTTTTTGAGTCAGAATGTACACCTGTGACCTCACCCCTCAGGACAGTTTTGAACTGGTTGCTTTCTTTTGGCGACTAGGAGTTGCGGTCCATAGTGGTAAGCTC	TCAGGACAGTT	TCAGGtCAGTT	ATGTACACCTGTGACCTCACCCCTCAGGtCAGTTTTGAACTGGTTGCTTTCTTTT	INTRONIC			18.732		17.6611		0	FALSE	0.000233186	2.86942e-06	0.000240181	7.70478e-06	0.000124534	1.11153e-05	0.000110281	1.50977e-06	-6.34458	-4.96222
1632	MLH1	chr3	37017470	37017470	SNV	C	A	37058956	+	AGG	CACCTGTGACCTCACCCCTC	ACACTGGAGTGGG	13	GAGTCCTTTCAAAACTTG	18	GTTCAAAACTTTCCTGAGGGGTGAGGTCACA	10	8	0.615385	-0.008978		ATGTACACCTGTGACCTCACCCCTCAGGACAGTTTTGAACTGGTTGCTTTCTTTT	55	GCCAAATTCCACGTGG	8	GGTCCATAGT	GCGAGAAAAGCCTTGTTTGCACCTGTGACCTCACCCCTCGTTTGGAGACGTTGACTATCGTCTCGGTGCGTTCAAAACTTTCCTGAGGGGTGAGGTCACACGCGGTTCTATCTAGTTACGCGTTAAACCAACTAGAATTTTTTTGAGTCAGATATGTACACCTGTGACCTCACCCCTCAGGACAGTTTTGAACTGGTTGCTTTCTTTTGCCAAATTCCACGTGGGGTCCATAGTGGTAAGCTC	CAGGACAGTTT	CAGGAaAGTTT	ATGTACACCTGTGACCTCACCCCTCAGGAaAGTTTTGAACTGGTTGCTTTCTTTT	INTRONIC			16.7394	46.7257	19.9806	43.1034	0.191571	FALSE	0.000230837	4.59108e-05	0.000295431	0.000446877	0.00019634	0.000500189	0.000237191	4.52932e-06	-2.32997	0.597057
1632	MLH1	chr3	37017470	37017470	SNV	C	A	37058956	+	AGG	CACCTGTGACCTCACCCCTC	ACACTGGAGTGGG	13	GAGTCCTTTCAAAACTTGA	19	AGTTCAAAACTTTCCTGAGGGGTGAGGTCACA	11	8	0.615385	-0.008978		ATGTACACCTGTGACCTCACCCCTCAGGACAGTTTTGAACTGGTTGCTTTCTTTT	55	TGACTTTGTCTTGTCC	8	GGTCCATAGT	GCGAGAAAAGCCTTGTTTGCACCTGTGACCTCACCCCTCGTTTGGAGACGTTGACTATCGTCTCGGTGCAGTTCAAAACTTTCCTGAGGGGTGAGGTCACACGCGGTTCTATCTAGTTACGCGTTAAACCAACTAGAATTTTTTTGAGTCAGAATGTACACCTGTGACCTCACCCCTCAGGACAGTTTTGAACTGGTTGCTTTCTTTTTGACTTTGTCTTGTCCGGTCCATAGTGGTAAGCTC	CAGGACAGTTT	CAGGAaAGTTT	ATGTACACCTGTGACCTCACCCCTCAGGAaAGTTTTGAACTGGTTGCTTTCTTTT	INTRONIC			16.3842	47.5	22.1932	46.4435	0	FALSE	0.00029727	2.86942e-06	0.000329211	3.85239e-06	0.000291735	0.00018896	0.000209475	3.01955e-06	-6.69487	-6.41711
1633	MLH1	chr3	37017470	37017470	SNV	C	G	37058956	+	AGG	CACCTGTGACCTCACCCCTC	ACACTGGAGTGGG	13	GAGTCCTCTCAAAACTTG	18	GTTCAAAACTCTCCTGAGGGGTGAGGTCACA	10	8	0.615385	-0.008978		ATGTACACCTGTGACCTCACCCCTCAGGACAGTTTTGAACTGGTTGCTTTCTTTT	55	CATGACAAGAAACCGC	8	GGTCCATAGT	GCGAGAAAAGCCTTGTTTGCACCTGTGACCTCACCCCTCGTTTGGAGACGTTGACTATCGTCTCGGTGCGTTCAAAACTCTCCTGAGGGGTGAGGTCACACGCGGTTCTATCTAGTTACGCGTTAAACCAACTAGAATTTTTTTGAGTCAGATATGTACACCTGTGACCTCACCCCTCAGGACAGTTTTGAACTGGTTGCTTTCTTTTCATGACAAGAAACCGCGGTCCATAGTGGTAAGCTC	CAGGACAGTTT	CAGGAgAGTTT	ATGTACACCTGTGACCTCACCCCTCAGGAgAGTTTTGAACTGGTTGCTTTCTTTT	INTRONIC			26.7281		34.4348	76.4479	0	FALSE	0.000145951	2.86942e-06	0.000164892	7.70478e-06	0.000122799	1.11153e-05	0.000151417	3.01955e-06	-5.66858	-4.41962
1633	MLH1	chr3	37017470	37017470	SNV	C	G	37058956	+	AGG	CACCTGTGACCTCACCCCTC	ACACTGGAGTGGG	13	GAGTCCTCTCAAAACTTGA	19	AGTTCAAAACTCTCCTGAGGGGTGAGGTCACA	11	8	0.615385	-0.008978		ATGTACACCTGTGACCTCACCCCTCAGGACAGTTTTGAACTGGTTGCTTTCTTTT	55	TAAGAGATCAGCTTAG	8	GGTCCATAGT	GCGAGAAAAGCCTTGTTTGCACCTGTGACCTCACCCCTCGTTTGGAGACGTTGACTATCGTCTCGGTGCAGTTCAAAACTCTCCTGAGGGGTGAGGTCACACGCGGTTCTATCTAGTTACGCGTTAAACCAACTAGAATTTTTTTGAGTCAGAATGTACACCTGTGACCTCACCCCTCAGGACAGTTTTGAACTGGTTGCTTTCTTTTTAAGAGATCAGCTTAGGGTCCATAGTGGTAAGCTC	CAGGACAGTTT	CAGGAgAGTTT	ATGTACACCTGTGACCTCACCCCTCAGGAgAGTTTTGAACTGGTTGCTTTCTTTT	INTRONIC			30.6801	75.2097	30.1142	82.7536	0	FALSE	0.000434497	5.73885e-06	0.000275965	2.31144e-05	0.000372561	2.22306e-05	0.000402903	1.50977e-06	-6.24244	-3.57762
1634	MLH1	chr3	37017470	37017470	SNV	C	T	37058956	+	AGG	CACCTGTGACCTCACCCCTC	ACACTGGAGTGGG	13	GAGTCCTATCAAAACTTG	18	GTTCAAAACTATCCTGAGGGGTGAGGTCACA	10	8	0.615385	-0.008978		ATGTACACCTGTGACCTCACCCCTCAGGACAGTTTTGAACTGGTTGCTTTCTTTT	55	CTTACCGTCATCACCC	8	GGTCCATAGT	GCGAGAAAAGCCTTGTTTGCACCTGTGACCTCACCCCTCGTTTGGAGACGTTGACTATCGTCTCGGTGCGTTCAAAACTATCCTGAGGGGTGAGGTCACACGCGGTTCTATCTAGTTACGCGTTAAACCAACTAGAATTTTTTTGAGTCAGATATGTACACCTGTGACCTCACCCCTCAGGACAGTTTTGAACTGGTTGCTTTCTTTTCTTACCGTCATCACCCGGTCCATAGTGGTAAGCTC	CAGGACAGTTT	CAGGAtAGTTT	ATGTACACCTGTGACCTCACCCCTCAGGAtAGTTTTGAACTGGTTGCTTTCTTTT	INTRONIC			11.9347	44.0051	18.2451	63.2935	0	FALSE	0.000267409	3.15637e-05	0.000205828	0.000200324	0.00027231	1.11153e-05	0.000317421	4.52932e-06	-3.08271	-0.0391046
1634	MLH1	chr3	37017470	37017470	SNV	C	T	37058956	+	AGG	CACCTGTGACCTCACCCCTC	ACACTGGAGTGGG	13	GAGTCCTATCAAAACTTGA	19	AGTTCAAAACTATCCTGAGGGGTGAGGTCACA	11	8	0.615385	-0.008978		ATGTACACCTGTGACCTCACCCCTCAGGACAGTTTTGAACTGGTTGCTTTCTTTT	55	GCTGGGTGTTAGATGA	8	GGTCCATAGT	GCGAGAAAAGCCTTGTTTGCACCTGTGACCTCACCCCTCGTTTGGAGACGTTGACTATCGTCTCGGTGCAGTTCAAAACTATCCTGAGGGGTGAGGTCACACGCGGTTCTATCTAGTTACGCGTTAAACCAACTAGAATTTTTTTGAGTCAGAATGTACACCTGTGACCTCACCCCTCAGGACAGTTTTGAACTGGTTGCTTTCTTTTGCTGGGTGTTAGATGAGGTCCATAGTGGTAAGCTC	CAGGACAGTTT	CAGGAtAGTTT	ATGTACACCTGTGACCTCACCCCTCAGGAtAGTTTTGAACTGGTTGCTTTCTTTT	INTRONIC			11.0759	31.7442	16.4557	42.065	0	FALSE	0.000318408	2.86942e-06	0.000294286	0.000234996	0.000298673	0.000127826	0.00030546	1.50977e-06	-6.79397	-0.324584
1635	MLH1	chr3	37017471	37017471	SNV	A	C	37058956	+	AGG	CACCTGTGACCTCACCCCTC	ACACTGGAGTGGG	13	GAGTCCTGGCAAAACTTG	18	GTTCAAAACGGTCCTGAGGGGTGAGGTCACA	9	9	0.615385	-0.008978		ATGTACACCTGTGACCTCACCCCTCAGGACAGTTTTGAACTGGTTGCTTTCTTTT	55	CCAATCCCAAGTCTAC	8	GGTCCATAGT	GCGAGAAAAGCCTTGTTTGCACCTGTGACCTCACCCCTCGTTTGGAGACGTTGACTATCGTCTCGGTGCGTTCAAAACGGTCCTGAGGGGTGAGGTCACACGCGGTTCTATCTAGTTACGCGTTAAACCAACTAGAATTTTTTTGAGTCAGATATGTACACCTGTGACCTCACCCCTCAGGACAGTTTTGAACTGGTTGCTTTCTTTTCCAATCCCAAGTCTACGGTCCATAGTGGTAAGCTC	AGGACAGTTTT	AGGACcGTTTT	ATGTACACCTGTGACCTCACCCCTCAGGACcGTTTTGAACTGGTTGCTTTCTTTT	INTRONIC							0	FALSE	2.24798e-05	2.86942e-06	3.46387e-05	7.70478e-06	2.35886e-05	5.55766e-06	9.91942e-06	1.50977e-06
1635	MLH1	chr3	37017471	37017471	SNV	A	C	37058956	+	AGG	CACCTGTGACCTCACCCCTC	ACACTGGAGTGGG	13	GAGTCCTGGCAAAACTTGA	19	AGTTCAAAACGGTCCTGAGGGGTGAGGTCACA	10	9	0.615385	-0.008978		ATGTACACCTGTGACCTCACCCCTCAGGACAGTTTTGAACTGGTTGCTTTCTTTT	55	GATCGTAAGCCAGTAG	8	GGTCCATAGT	GCGAGAAAAGCCTTGTTTGCACCTGTGACCTCACCCCTCGTTTGGAGACGTTGACTATCGTCTCGGTGCAGTTCAAAACGGTCCTGAGGGGTGAGGTCACACGCGGTTCTATCTAGTTACGCGTTAAACCAACTAGAATTTTTTTGAGTCAGAATGTACACCTGTGACCTCACCCCTCAGGACAGTTTTGAACTGGTTGCTTTCTTTTGATCGTAAGCCAGTAGGGTCCATAGTGGTAAGCTC	AGGACAGTTTT	AGGACcGTTTT	ATGTACACCTGTGACCTCACCCCTCAGGACcGTTTTGAACTGGTTGCTTTCTTTT	INTRONIC							0	FALSE	5.53607e-05	5.73885e-06	7.27127e-05	3.85239e-06	5.93184e-05	5.55766e-06	8.63573e-05	7.54887e-06
1636	MLH1	chr3	37017471	37017471	SNV	A	G	37058956	+	AGG	CACCTGTGACCTCACCCCTC	ACACTGGAGTGGG	13	GAGTCCTGCCAAAACTTG	18	GTTCAAAACCGTCCTGAGGGGTGAGGTCACA	9	9	0.615385	-0.008978		ATGTACACCTGTGACCTCACCCCTCAGGACAGTTTTGAACTGGTTGCTTTCTTTT	55	CGAGCACGTCTAGCCG	8	GGTCCATAGT	GCGAGAAAAGCCTTGTTTGCACCTGTGACCTCACCCCTCGTTTGGAGACGTTGACTATCGTCTCGGTGCGTTCAAAACCGTCCTGAGGGGTGAGGTCACACGCGGTTCTATCTAGTTACGCGTTAAACCAACTAGAATTTTTTTGAGTCAGATATGTACACCTGTGACCTCACCCCTCAGGACAGTTTTGAACTGGTTGCTTTCTTTTCGAGCACGTCTAGCCGGGTCCATAGTGGTAAGCTC	AGGACAGTTTT	AGGACgGTTTT	ATGTACACCTGTGACCTCACCCCTCAGGACgGTTTTGAACTGGTTGCTTTCTTTT	INTRONIC							0	FALSE	4.56306e-05	1.72165e-05	7.27127e-05	7.70478e-06	7.94381e-05	5.55766e-06	5.28063e-05	3.01955e-06
1636	MLH1	chr3	37017471	37017471	SNV	A	G	37058956	+	AGG	CACCTGTGACCTCACCCCTC	ACACTGGAGTGGG	13	GAGTCCTGCCAAAACTTGA	19	AGTTCAAAACCGTCCTGAGGGGTGAGGTCACA	10	9	0.615385	-0.008978		ATGTACACCTGTGACCTCACCCCTCAGGACAGTTTTGAACTGGTTGCTTTCTTTT	55	TTGCGTCAGATGTGGC	8	GGTCCATAGT	GCGAGAAAAGCCTTGTTTGCACCTGTGACCTCACCCCTCGTTTGGAGACGTTGACTATCGTCTCGGTGCAGTTCAAAACCGTCCTGAGGGGTGAGGTCACACGCGGTTCTATCTAGTTACGCGTTAAACCAACTAGAATTTTTTTGAGTCAGAATGTACACCTGTGACCTCACCCCTCAGGACAGTTTTGAACTGGTTGCTTTCTTTTTTGCGTCAGATGTGGCGGTCCATAGTGGTAAGCTC	AGGACAGTTTT	AGGACgGTTTT	ATGTACACCTGTGACCTCACCCCTCAGGACgGTTTTGAACTGGTTGCTTTCTTTT	INTRONIC							0	FALSE	6.00579e-05	2.86942e-06	6.61285e-05	1.9262e-05	5.23806e-05	1.11153e-05	5.51403e-05	1.50977e-06
1637	MLH1	chr3	37017471	37017471	SNV	A	T	37058956	+	AGG	CACCTGTGACCTCACCCCTC	ACACTGGAGTGGG	13	GAGTCCTGACAAAACTTG	18	GTTCAAAACAGTCCTGAGGGGTGAGGTCACA	9	9	0.615385	-0.008978		ATGTACACCTGTGACCTCACCCCTCAGGACAGTTTTGAACTGGTTGCTTTCTTTT	55	GTGTTAGGTGCGATAG	8	GGTCCATAGT	GCGAGAAAAGCCTTGTTTGCACCTGTGACCTCACCCCTCGTTTGGAGACGTTGACTATCGTCTCGGTGCGTTCAAAACAGTCCTGAGGGGTGAGGTCACACGCGGTTCTATCTAGTTACGCGTTAAACCAACTAGAATTTTTTTGAGTCAGATATGTACACCTGTGACCTCACCCCTCAGGACAGTTTTGAACTGGTTGCTTTCTTTTGTGTTAGGTGCGATAGGGTCCATAGTGGTAAGCTC	AGGACAGTTTT	AGGACtGTTTT	ATGTACACCTGTGACCTCACCCCTCAGGACtGTTTTGAACTGGTTGCTTTCTTTT	INTRONIC							0.298507	FALSE	0.000134543	5.73885e-06	0.000127963	7.70478e-06	0.00012384	5.55766e-06	0.000128369	1.50977e-06
1637	MLH1	chr3	37017471	37017471	SNV	A	T	37058956	+	AGG	CACCTGTGACCTCACCCCTC	ACACTGGAGTGGG	13	GAGTCCTGACAAAACTTGA	19	AGTTCAAAACAGTCCTGAGGGGTGAGGTCACA	10	9	0.615385	-0.008978		ATGTACACCTGTGACCTCACCCCTCAGGACAGTTTTGAACTGGTTGCTTTCTTTT	55	GGGAGATAGCGTTCCG	8	GGTCCATAGT	GCGAGAAAAGCCTTGTTTGCACCTGTGACCTCACCCCTCGTTTGGAGACGTTGACTATCGTCTCGGTGCAGTTCAAAACAGTCCTGAGGGGTGAGGTCACACGCGGTTCTATCTAGTTACGCGTTAAACCAACTAGAATTTTTTTGAGTCAGAATGTACACCTGTGACCTCACCCCTCAGGACAGTTTTGAACTGGTTGCTTTCTTTTGGGAGATAGCGTTCCGGGTCCATAGTGGTAAGCTC	AGGACAGTTTT	AGGACtGTTTT	ATGTACACCTGTGACCTCACCCCTCAGGACtGTTTTGAACTGGTTGCTTTCTTTT	INTRONIC			58.2624	71.5262		76.7619	0	FALSE	0.000197285	2.86942e-06	0.000120806	3.85239e-06	0.000152632	5.55766e-06	0.000153459	1.50977e-06	-6.10338
1638	MLH1	chr3	37017472	37017472	SNV	G	A	37058956	+	AGG	CACCTGTGACCTCACCCCTC	ACACTGGAGTGGG	13	GAGTCCTGTTAAAACTTG	18	GTTCAAAATTGTCCTGAGGGGTGAGGTCACA	8	10	0.615385	-0.008978		ATGTACACCTGTGACCTCACCCCTCAGGACAGTTTTGAACTGGTTGCTTTCTTTT	55	CGTAGGCTCTCTAAGG	8	GGTCCATAGT	GCGAGAAAAGCCTTGTTTGCACCTGTGACCTCACCCCTCGTTTGGAGACGTTGACTATCGTCTCGGTGCGTTCAAAATTGTCCTGAGGGGTGAGGTCACACGCGGTTCTATCTAGTTACGCGTTAAACCAACTAGAATTTTTTTGAGTCAGATATGTACACCTGTGACCTCACCCCTCAGGACAGTTTTGAACTGGTTGCTTTCTTTTCGTAGGCTCTCTAAGGGGTCCATAGTGGTAAGCTC	GGACAGTTTTG	GGACAaTTTTG	ATGTACACCTGTGACCTCACCCCTCAGGACAaTTTTGAACTGGTTGCTTTCTTTT	INTRONIC			8.62573		7.61719	34.9233	0	FALSE	0.000229831	5.73885e-06	0.000293427	4.23763e-05	0.000200503	1.6673e-05	0.000171548	4.52932e-06	-5.32367	-2.79167
1638	MLH1	chr3	37017472	37017472	SNV	G	A	37058956	+	AGG	CACCTGTGACCTCACCCCTC	ACACTGGAGTGGG	13	GAGTCCTGTTAAAACTTGA	19	AGTTCAAAATTGTCCTGAGGGGTGAGGTCACA	9	10	0.615385	-0.008978		ATGTACACCTGTGACCTCACCCCTCAGGACAGTTTTGAACTGGTTGCTTTCTTTT	55	CCTAAAGAGCGGCTTC	8	GGTCCATAGT	GCGAGAAAAGCCTTGTTTGCACCTGTGACCTCACCCCTCGTTTGGAGACGTTGACTATCGTCTCGGTGCAGTTCAAAATTGTCCTGAGGGGTGAGGTCACACGCGGTTCTATCTAGTTACGCGTTAAACCAACTAGAATTTTTTTGAGTCAGAATGTACACCTGTGACCTCACCCCTCAGGACAGTTTTGAACTGGTTGCTTTCTTTTCCTAAAGAGCGGCTTCGGTCCATAGTGGTAAGCTC	GGACAGTTTTG	GGACAaTTTTG	ATGTACACCTGTGACCTCACCCCTCAGGACAaTTTTGAACTGGTTGCTTTCTTTT	INTRONIC			17.0979	37.3317	7.82422	45.072	0	FALSE	0.000298612	0.00142323	0.000267377	1.15572e-05	0.000283757	6.11342e-05	0.00026374	4.52932e-06	2.25283	-4.53201
1639	MLH1	chr3	37017472	37017472	SNV	G	C	37058956	+	AGG	CACCTGTGACCTCACCCCTC	ACACTGGAGTGGG	13	GAGTCCTGTGAAAACTTG	18	GTTCAAAAGTGTCCTGAGGGGTGAGGTCACA	8	10	0.615385	-0.008978		ATGTACACCTGTGACCTCACCCCTCAGGACAGTTTTGAACTGGTTGCTTTCTTTT	55	TTGGCAACAGTCCTTC	8	GGTCCATAGT	GCGAGAAAAGCCTTGTTTGCACCTGTGACCTCACCCCTCGTTTGGAGACGTTGACTATCGTCTCGGTGCGTTCAAAAGTGTCCTGAGGGGTGAGGTCACACGCGGTTCTATCTAGTTACGCGTTAAACCAACTAGAATTTTTTTGAGTCAGATATGTACACCTGTGACCTCACCCCTCAGGACAGTTTTGAACTGGTTGCTTTCTTTTTTGGCAACAGTCCTTCGGTCCATAGTGGTAAGCTC	GGACAGTTTTG	GGACAcTTTTG	ATGTACACCTGTGACCTCACCCCTCAGGACAcTTTTGAACTGGTTGCTTTCTTTT	INTRONIC							0	FALSE	3.89202e-05	2.86942e-06	4.35131e-05	3.85239e-06	2.04666e-05	3.33459e-05	8.46068e-06	3.01955e-06
1639	MLH1	chr3	37017472	37017472	SNV	G	C	37058956	+	AGG	CACCTGTGACCTCACCCCTC	ACACTGGAGTGGG	13	GAGTCCTGTGAAAACTTGA	19	AGTTCAAAAGTGTCCTGAGGGGTGAGGTCACA	9	10	0.615385	-0.008978		ATGTACACCTGTGACCTCACCCCTCAGGACAGTTTTGAACTGGTTGCTTTCTTTT	55	CGGCTAGGTTGTTTGG	8	GGTCCATAGT	GCGAGAAAAGCCTTGTTTGCACCTGTGACCTCACCCCTCGTTTGGAGACGTTGACTATCGTCTCGGTGCAGTTCAAAAGTGTCCTGAGGGGTGAGGTCACACGCGGTTCTATCTAGTTACGCGTTAAACCAACTAGAATTTTTTTGAGTCAGAATGTACACCTGTGACCTCACCCCTCAGGACAGTTTTGAACTGGTTGCTTTCTTTTCGGCTAGGTTGTTTGGGGTCCATAGTGGTAAGCTC	GGACAGTTTTG	GGACAcTTTTG	ATGTACACCTGTGACCTCACCCCTCAGGACAcTTTTGAACTGGTTGCTTTCTTTT	INTRONIC							0	FALSE	0.000109379	5.73885e-06	9.04615e-05	0.000508516	9.85171e-05	3.33459e-05	8.75243e-05	1.50977e-06
1640	MLH1	chr3	37017472	37017472	SNV	G	T	37058956	+	AGG	CACCTGTGACCTCACCCCTC	ACACTGGAGTGGG	13	GAGTCCTGTAAAAACTTG	18	GTTCAAAAATGTCCTGAGGGGTGAGGTCACA	8	10	0.615385	-0.008978		ATGTACACCTGTGACCTCACCCCTCAGGACAGTTTTGAACTGGTTGCTTTCTTTT	55	CACAGGCGTGTGAATA	8	GGTCCATAGT	GCGAGAAAAGCCTTGTTTGCACCTGTGACCTCACCCCTCGTTTGGAGACGTTGACTATCGTCTCGGTGCGTTCAAAAATGTCCTGAGGGGTGAGGTCACACGCGGTTCTATCTAGTTACGCGTTAAACCAACTAGAATTTTTTTGAGTCAGATATGTACACCTGTGACCTCACCCCTCAGGACAGTTTTGAACTGGTTGCTTTCTTTTCACAGGCGTGTGAATAGGTCCATAGTGGTAAGCTC	GGACAGTTTTG	GGACAtTTTTG	ATGTACACCTGTGACCTCACCCCTCAGGACAtTTTTGAACTGGTTGCTTTCTTTT	INTRONIC					18.2706		2.3166	FALSE	0.00011978	2.86942e-06	0.000205542	3.85239e-05	8.63759e-05	1.11153e-05	7.55626e-05	1.50977e-06		-2.41561
1640	MLH1	chr3	37017472	37017472	SNV	G	T	37058956	+	AGG	CACCTGTGACCTCACCCCTC	ACACTGGAGTGGG	13	GAGTCCTGTAAAAACTTGA	19	AGTTCAAAAATGTCCTGAGGGGTGAGGTCACA	9	10	0.615385	-0.008978		ATGTACACCTGTGACCTCACCCCTCAGGACAGTTTTGAACTGGTTGCTTTCTTTT	55	GACGTTATCTCTGAGA	8	GGTCCATAGT	GCGAGAAAAGCCTTGTTTGCACCTGTGACCTCACCCCTCGTTTGGAGACGTTGACTATCGTCTCGGTGCAGTTCAAAAATGTCCTGAGGGGTGAGGTCACACGCGGTTCTATCTAGTTACGCGTTAAACCAACTAGAATTTTTTTGAGTCAGAATGTACACCTGTGACCTCACCCCTCAGGACAGTTTTGAACTGGTTGCTTTCTTTTGACGTTATCTCTGAGAGGTCCATAGTGGTAAGCTC	GGACAGTTTTG	GGACAtTTTTG	ATGTACACCTGTGACCTCACCCCTCAGGACAtTTTTGAACTGGTTGCTTTCTTTT	INTRONIC			12.8093	45.3435	13.6842	34.5714	0.276625	FALSE	0.000230837	8.60827e-06	0.000272243	1.15572e-05	0.000227561	1.11153e-05	0.000204515	4.52932e-06	-4.74501	-4.55804
1641	MLH1	chr3	37017473	37017473	SNV	T	A	37058956	+	AGG	CACCTGTGACCTCACCCCTC	ACACTGGAGTGGG	13	GAGTCCTGTCTAAACTTGACCA	22	ACCAGTTCAAATCTGTCCTGAGGGGTGAGGTCACA	11	11	0.615385	-0.008978		ATGTACACCTGTGACCTCACCCCTCAGGACAGTTTTGAACTGGTTGCTTTCTTTT	55	GATCAGTAGATGCCTT	8	GGTCCATAGT	GCGAGAAAAGCCTTGTTTGCACCTGTGACCTCACCCCTCGTTTGGAGACGTTGACTATCGTCTCGGTGCACCAGTTCAAATCTGTCCTGAGGGGTGAGGTCACACGCGGTTCTATCTAGTTACGCGTTAAACCAACTAGAATTTTTTTGAGTCATGTACACCTGTGACCTCACCCCTCAGGACAGTTTTGAACTGGTTGCTTTCTTTTGATCAGTAGATGCCTTGGTCCATAGTGGTAAGCTC	GACAGTTTTGA	GACAGaTTTGA	ATGTACACCTGTGACCTCACCCCTCAGGACAGaTTTGAACTGGTTGCTTTCTTTT	INTRONIC							0	FALSE	0.000128839	0.000114777	0.000117657	0.00017721	0.000100598	1.11153e-05	5.74743e-05	3.01955e-06
1641	MLH1	chr3	37017473	37017473	SNV	T	A	37058956	+	AGG	CACCTGTGACCTCACCCCTC	ACACTGGAGTGGG	13	GAGTCCTGTCTAAACTTGA	19	AGTTCAAATCTGTCCTGAGGGGTGAGGTCACA	8	11	0.615385	-0.008978		ATGTACACCTGTGACCTCACCCCTCAGGACAGTTTTGAACTGGTTGCTTTCTTTT	55	GGATTACAGATGGGTC	8	GGTCCATAGT	GCGAGAAAAGCCTTGTTTGCACCTGTGACCTCACCCCTCGTTTGGAGACGTTGACTATCGTCTCGGTGCAGTTCAAATCTGTCCTGAGGGGTGAGGTCACACGCGGTTCTATCTAGTTACGCGTTAAACCAACTAGAATTTTTTTGAGTCAGAATGTACACCTGTGACCTCACCCCTCAGGACAGTTTTGAACTGGTTGCTTTCTTTTGGATTACAGATGGGTCGGTCCATAGTGGTAAGCTC	GACAGTTTTGA	GACAGaTTTGA	ATGTACACCTGTGACCTCACCCCTCAGGACAGaTTTGAACTGGTTGCTTTCTTTT	INTRONIC			25.2033	72.9364	26.4151	67.2857	0.369004	FALSE	0.000330486	2.86942e-06	0.000334078	1.15572e-05	0.000256699	1.11153e-05	0.000204515	3.01955e-06	-6.84769	-4.85332
1642	MLH1	chr3	37017473	37017473	SNV	T	C	37058956	+	AGG	CACCTGTGACCTCACCCCTC	ACACTGGAGTGGG	13	GAGTCCTGTCGAAACTTGACCA	22	ACCAGTTCAAAGCTGTCCTGAGGGGTGAGGTCACA	11	11	0.615385	-0.008978		ATGTACACCTGTGACCTCACCCCTCAGGACAGTTTTGAACTGGTTGCTTTCTTTT	55	TCGAGGCTCACTTCAT	8	GGTCCATAGT	GCGAGAAAAGCCTTGTTTGCACCTGTGACCTCACCCCTCGTTTGGAGACGTTGACTATCGTCTCGGTGCACCAGTTCAAAGCTGTCCTGAGGGGTGAGGTCACACGCGGTTCTATCTAGTTACGCGTTAAACCAACTAGAATTTTTTTGAGTCATGTACACCTGTGACCTCACCCCTCAGGACAGTTTTGAACTGGTTGCTTTCTTTTTCGAGGCTCACTTCATGGTCCATAGTGGTAAGCTC	GACAGTTTTGA	GACAGcTTTGA	ATGTACACCTGTGACCTCACCCCTCAGGACAGcTTTGAACTGGTTGCTTTCTTTT	INTRONIC				33.0969	23.0019		0	FALSE	0.000110386	2.86942e-06	0.000147143	6.93431e-05	0.000147082	1.11153e-05	7.32286e-05	3.01955e-06		-1.0854
1642	MLH1	chr3	37017473	37017473	SNV	T	C	37058956	+	AGG	CACCTGTGACCTCACCCCTC	ACACTGGAGTGGG	13	GAGTCCTGTCGAAACTTGA	19	AGTTCAAAGCTGTCCTGAGGGGTGAGGTCACA	8	11	0.615385	-0.008978		ATGTACACCTGTGACCTCACCCCTCAGGACAGTTTTGAACTGGTTGCTTTCTTTT	55	TTTATGCAGGTCGGAT	8	GGTCCATAGT	GCGAGAAAAGCCTTGTTTGCACCTGTGACCTCACCCCTCGTTTGGAGACGTTGACTATCGTCTCGGTGCAGTTCAAAGCTGTCCTGAGGGGTGAGGTCACACGCGGTTCTATCTAGTTACGCGTTAAACCAACTAGAATTTTTTTGAGTCAGAATGTACACCTGTGACCTCACCCCTCAGGACAGTTTTGAACTGGTTGCTTTCTTTTTTTATGCAGGTCGGATGGTCCATAGTGGTAAGCTC	GACAGTTTTGA	GACAGcTTTGA	ATGTACACCTGTGACCTCACCCCTCAGGACAGcTTTGAACTGGTTGCTTTCTTTT	INTRONIC			26.947	58.0093	28.3355	62.6374	0.161812	FALSE	0.000215739	2.0086e-05	0.000225581	4.62287e-05	0.000223398	0.000161172	0.000159586	0.000153997	-3.42503	-2.28679
1643	MLH1	chr3	37017473	37017473	SNV	T	G	37058956	+	AGG	CACCTGTGACCTCACCCCTC	ACACTGGAGTGGG	13	GAGTCCTGTCCAAACTTGA	19	AGTTCAAACCTGTCCTGAGGGGTGAGGTCACA	8	11	0.615385	-0.008978		ATGTACACCTGTGACCTCACCCCTCAGGACAGTTTTGAACTGGTTGCTTTCTTTT	55	GAACATCCATGGGAAC	8	GGTCCATAGT	GCGAGAAAAGCCTTGTTTGCACCTGTGACCTCACCCCTCGTTTGGAGACGTTGACTATCGTCTCGGTGCAGTTCAAACCTGTCCTGAGGGGTGAGGTCACACGCGGTTCTATCTAGTTACGCGTTAAACCAACTAGAATTTTTTTGAGTCAGAATGTACACCTGTGACCTCACCCCTCAGGACAGTTTTGAACTGGTTGCTTTCTTTTGAACATCCATGGGAACGGTCCATAGTGGTAAGCTC	GACAGTTTTGA	GACAGgTTTGA	ATGTACACCTGTGACCTCACCCCTCAGGACAGgTTTGAACTGGTTGCTTTCTTTT	INTRONIC							0	FALSE	9.09257e-05	2.86942e-06	8.24459e-05	6.54907e-05	9.50482e-05	5.55766e-06	8.81078e-05	3.01955e-06
1643	MLH1	chr3	37017473	37017473	SNV	T	G	37058956	+	AGG	CACCTGTGACCTCACCCCTC	ACACTGGAGTGGG	13	GAGTCCTGTCCAAACTTGACCA	22	ACCAGTTCAAACCTGTCCTGAGGGGTGAGGTCACA	11	11	0.615385	-0.008978		ATGTACACCTGTGACCTCACCCCTCAGGACAGTTTTGAACTGGTTGCTTTCTTTT	55	TGGGAAGGTACAGACG	8	GGTCCATAGT	GCGAGAAAAGCCTTGTTTGCACCTGTGACCTCACCCCTCGTTTGGAGACGTTGACTATCGTCTCGGTGCACCAGTTCAAACCTGTCCTGAGGGGTGAGGTCACACGCGGTTCTATCTAGTTACGCGTTAAACCAACTAGAATTTTTTTGAGTCATGTACACCTGTGACCTCACCCCTCAGGACAGTTTTGAACTGGTTGCTTTCTTTTTGGGAAGGTACAGACGGGTCCATAGTGGTAAGCTC	GACAGTTTTGA	GACAGgTTTGA	ATGTACACCTGTGACCTCACCCCTCAGGACAGgTTTGAACTGGTTGCTTTCTTTT	INTRONIC							0	FALSE	5.46896e-05	2.86942e-06	5.296e-05	1.54096e-05	5.86246e-05	5.55766e-06	7.87718e-05	1.50977e-06
1644	MLH1	chr3	37017474	37017474	SNV	T	A	37058956	+	AGG	CACCTGTGACCTCACCCCTC	ACACTGGAGTGGG	13	GAGTCCTGTCATAACTTGACCA	22	ACCAGTTCAATACTGTCCTGAGGGGTGAGGTCACA	10	12	0.615385	-0.008978		ATGTACACCTGTGACCTCACCCCTCAGGACAGTTTTGAACTGGTTGCTTTCTTTT	55	ACTGATGGTGAAATCA	8	GGTCCATAGT	GCGAGAAAAGCCTTGTTTGCACCTGTGACCTCACCCCTCGTTTGGAGACGTTGACTATCGTCTCGGTGCACCAGTTCAATACTGTCCTGAGGGGTGAGGTCACACGCGGTTCTATCTAGTTACGCGTTAAACCAACTAGAATTTTTTTGAGTCATGTACACCTGTGACCTCACCCCTCAGGACAGTTTTGAACTGGTTGCTTTCTTTTACTGATGGTGAAATCAGGTCCATAGTGGTAAGCTC	ACAGTTTTGAA	ACAGTaTTGAA	ATGTACACCTGTGACCTCACCCCTCAGGACAGTaTTGAACTGGTTGCTTTCTTTT	INTRONIC							0.384615	FALSE	0.000119109	2.86942e-06	8.674e-05	3.85239e-06	8.42945e-05	1.6673e-05	8.22728e-05	3.01955e-06
1644	MLH1	chr3	37017474	37017474	SNV	T	A	37058956	+	AGG	CACCTGTGACCTCACCCCTC	ACACTGGAGTGGG	13	GAGTCCTGTCATAACTTGACCAA	23	AACCAGTTCAATACTGTCCTGAGGGGTGAGGTCACA	11	12	0.615385	-0.008978		ATGTACACCTGTGACCTCACCCCTCAGGACAGTTTTGAACTGGTTGCTTTCTTTT	55	GTTCGGGCATATGGTC	8	GGTCCATAGT	GCGAGAAAAGCCTTGTTTGCACCTGTGACCTCACCCCTCGTTTGGAGACGTTGACTATCGTCTCGGTGCAACCAGTTCAATACTGTCCTGAGGGGTGAGGTCACACGCGGTTCTATCTAGTTACGCGTTAAACCAACTAGAATTTTTTTGAGTATGTACACCTGTGACCTCACCCCTCAGGACAGTTTTGAACTGGTTGCTTTCTTTTGTTCGGGCATATGGTCGGTCCATAGTGGTAAGCTC	ACAGTTTTGAA	ACAGTaTTGAA	ATGTACACCTGTGACCTCACCCCTCAGGACAGTaTTGAACTGGTTGCTTTCTTTT	INTRONIC							0	FALSE	7.38142e-06	2.86942e-06	9.7332e-06	3.85239e-06	2.77513e-06	5.55766e-06	3.79272e-06	1.50977e-06
1645	MLH1	chr3	37017474	37017474	SNV	T	C	37058956	+	AGG	CACCTGTGACCTCACCCCTC	ACACTGGAGTGGG	13	GAGTCCTGTCAGAACTTGACCA	22	ACCAGTTCAAGACTGTCCTGAGGGGTGAGGTCACA	10	12	0.615385	-0.008978		ATGTACACCTGTGACCTCACCCCTCAGGACAGTTTTGAACTGGTTGCTTTCTTTT	55	GATCGTACATTCCTCG	8	GGTCCATAGT	GCGAGAAAAGCCTTGTTTGCACCTGTGACCTCACCCCTCGTTTGGAGACGTTGACTATCGTCTCGGTGCACCAGTTCAAGACTGTCCTGAGGGGTGAGGTCACACGCGGTTCTATCTAGTTACGCGTTAAACCAACTAGAATTTTTTTGAGTCATGTACACCTGTGACCTCACCCCTCAGGACAGTTTTGAACTGGTTGCTTTCTTTTGATCGTACATTCCTCGGGTCCATAGTGGTAAGCTC	ACAGTTTTGAA	ACAGTcTTGAA	ATGTACACCTGTGACCTCACCCCTCAGGACAGTcTTGAACTGGTTGCTTTCTTTT	INTRONIC							0	FALSE	2.91902e-05	2.86942e-06	2.1184e-05	3.85239e-06	1.9079e-05	1.6673e-05	2.36316e-05	1.50977e-06
1645	MLH1	chr3	37017474	37017474	SNV	T	C	37058956	+	AGG	CACCTGTGACCTCACCCCTC	ACACTGGAGTGGG	13	GAGTCCTGTCAGAACTTGACCAA	23	AACCAGTTCAAGACTGTCCTGAGGGGTGAGGTCACA	11	12	0.615385	-0.008978		ATGTACACCTGTGACCTCACCCCTCAGGACAGTTTTGAACTGGTTGCTTTCTTTT	55	TGACAACTCTGTGCAA	8	GGTCCATAGT	GCGAGAAAAGCCTTGTTTGCACCTGTGACCTCACCCCTCGTTTGGAGACGTTGACTATCGTCTCGGTGCAACCAGTTCAAGACTGTCCTGAGGGGTGAGGTCACACGCGGTTCTATCTAGTTACGCGTTAAACCAACTAGAATTTTTTTGAGTATGTACACCTGTGACCTCACCCCTCAGGACAGTTTTGAACTGGTTGCTTTCTTTTTGACAACTCTGTGCAAGGTCCATAGTGGTAAGCTC	ACAGTTTTGAA	ACAGTcTTGAA	ATGTACACCTGTGACCTCACCCCTCAGGACAGTcTTGAACTGGTTGCTTTCTTTT	INTRONIC							0	FALSE	1.30853e-05	2.86942e-06	1.11645e-05	3.85239e-06	5.89715e-06	5.55766e-06	5.25146e-06	1.50977e-06
1646	MLH1	chr3	37017474	37017474	SNV	T	G	37058956	+	AGG	CACCTGTGACCTCACCCCTC	ACACTGGAGTGGG	13	GAGTCCTGTCACAACTTGACCA	22	ACCAGTTCAACACTGTCCTGAGGGGTGAGGTCACA	10	12	0.615385	-0.008978		ATGTACACCTGTGACCTCACCCCTCAGGACAGTTTTGAACTGGTTGCTTTCTTTT	55	GGATGTTGTACTTGAC	8	GGTCCATAGT	GCGAGAAAAGCCTTGTTTGCACCTGTGACCTCACCCCTCGTTTGGAGACGTTGACTATCGTCTCGGTGCACCAGTTCAACACTGTCCTGAGGGGTGAGGTCACACGCGGTTCTATCTAGTTACGCGTTAAACCAACTAGAATTTTTTTGAGTCATGTACACCTGTGACCTCACCCCTCAGGACAGTTTTGAACTGGTTGCTTTCTTTTGGATGTTGTACTTGACGGTCCATAGTGGTAAGCTC	ACAGTTTTGAA	ACAGTgTTGAA	ATGTACACCTGTGACCTCACCCCTCAGGACAGTgTTGAACTGGTTGCTTTCTTTT	INTRONIC							0	FALSE	1.44273e-05	2.86942e-06	1.74625e-05	3.85239e-06	2.39355e-05	5.55766e-06	1.25451e-05	1.50977e-06
1646	MLH1	chr3	37017474	37017474	SNV	T	G	37058956	+	AGG	CACCTGTGACCTCACCCCTC	ACACTGGAGTGGG	13	GAGTCCTGTCACAACTTGACCAA	23	AACCAGTTCAACACTGTCCTGAGGGGTGAGGTCACA	11	12	0.615385	-0.008978		ATGTACACCTGTGACCTCACCCCTCAGGACAGTTTTGAACTGGTTGCTTTCTTTT	55	CGTCCATAGGACAGAA	8	GGTCCATAGT	GCGAGAAAAGCCTTGTTTGCACCTGTGACCTCACCCCTCGTTTGGAGACGTTGACTATCGTCTCGGTGCAACCAGTTCAACACTGTCCTGAGGGGTGAGGTCACACGCGGTTCTATCTAGTTACGCGTTAAACCAACTAGAATTTTTTTGAGTATGTACACCTGTGACCTCACCCCTCAGGACAGTTTTGAACTGGTTGCTTTCTTTTCGTCCATAGGACAGAAGGTCCATAGTGGTAAGCTC	ACAGTTTTGAA	ACAGTgTTGAA	ATGTACACCTGTGACCTCACCCCTCAGGACAGTgTTGAACTGGTTGCTTTCTTTT	INTRONIC							0	FALSE	1.8118e-05	5.73885e-06	1.11645e-05	7.70478e-06	5.89715e-06	5.55766e-06	4.08447e-06	1.50977e-06
1647	MLH1	chr3	37017475	37017475	SNV	T	A	37058956	+	AGG	CACCTGTGACCTCACCCCTC	ACACTGGAGTGGG	13	GAGTCCTGTCAATACTTGACCAACG	25	GCAACCAGTTCATAACTGTCCTGAGGGGTGAGGTCACA	12	13	0.615385	-0.008978		ATGTACACCTGTGACCTCACCCCTCAGGACAGTTTTGAACTGGTTGCTTTCTTTT	55	ACCAGTATCAAGGTAA	8	GGTCCATAGT	GCGAGAAAAGCCTTGTTTGCACCTGTGACCTCACCCCTCGTTTGGAGACGTTGACTATCGTCTCGGTGCGCAACCAGTTCATAACTGTCCTGAGGGGTGAGGTCACACGCGGTTCTATCTAGTTACGCGTTAAACCAACTAGAATTTTTTTGAATGTACACCTGTGACCTCACCCCTCAGGACAGTTTTGAACTGGTTGCTTTCTTTTACCAGTATCAAGGTAAGGTCCATAGTGGTAAGCTC	CAGTTTTGAAC	CAGTTaTGAAC	ATGTACACCTGTGACCTCACCCCTCAGGACAGTTaTGAACTGGTTGCTTTCTTTT	INTRONIC							0	FALSE	6.30776e-05	2.86942e-06	6.72736e-05	3.85239e-06	5.86246e-05	5.55766e-06	5.80578e-05	1.50977e-06
1647	MLH1	chr3	37017475	37017475	SNV	T	A	37058956	+	AGG	CACCTGTGACCTCACCCCTC	ACACTGGAGTGGG	13	GAGTCCTGTCAATACTTGACCA	22	ACCAGTTCATAACTGTCCTGAGGGGTGAGGTCACA	9	13	0.615385	-0.008978		ATGTACACCTGTGACCTCACCCCTCAGGACAGTTTTGAACTGGTTGCTTTCTTTT	55	TTGGAACCAGTAGAGC	8	GGTCCATAGT	GCGAGAAAAGCCTTGTTTGCACCTGTGACCTCACCCCTCGTTTGGAGACGTTGACTATCGTCTCGGTGCACCAGTTCATAACTGTCCTGAGGGGTGAGGTCACACGCGGTTCTATCTAGTTACGCGTTAAACCAACTAGAATTTTTTTGAGTCATGTACACCTGTGACCTCACCCCTCAGGACAGTTTTGAACTGGTTGCTTTCTTTTTTGGAACCAGTAGAGCGGTCCATAGTGGTAAGCTC	CAGTTTTGAAC	CAGTTaTGAAC	ATGTACACCTGTGACCTCACCCCTCAGGACAGTTaTGAACTGGTTGCTTTCTTTT	INTRONIC			20.8515	40.0922	25.5721	40.4255	0	FALSE	0.000307671	8.60827e-06	0.000287988	0.000204177	0.000226173	1.11153e-05	0.000192262	3.01955e-06	-5.15952	-0.49619
1648	MLH1	chr3	37017475	37017475	SNV	T	C	37058956	+	AGG	CACCTGTGACCTCACCCCTC	ACACTGGAGTGGG	13	GAGTCCTGTCAAGACTTGACCAACG	25	GCAACCAGTTCAGAACTGTCCTGAGGGGTGAGGTCACA	12	13	0.615385	-0.008978		ATGTACACCTGTGACCTCACCCCTCAGGACAGTTTTGAACTGGTTGCTTTCTTTT	55	TCAGGATAGGGAACGG	8	GGTCCATAGT	GCGAGAAAAGCCTTGTTTGCACCTGTGACCTCACCCCTCGTTTGGAGACGTTGACTATCGTCTCGGTGCGCAACCAGTTCAGAACTGTCCTGAGGGGTGAGGTCACACGCGGTTCTATCTAGTTACGCGTTAAACCAACTAGAATTTTTTTGAATGTACACCTGTGACCTCACCCCTCAGGACAGTTTTGAACTGGTTGCTTTCTTTTTCAGGATAGGGAACGGGGTCCATAGTGGTAAGCTC	CAGTTTTGAAC	CAGTTcTGAAC	ATGTACACCTGTGACCTCACCCCTCAGGACAGTTcTGAACTGGTTGCTTTCTTTT	INTRONIC							0	FALSE	1.94601e-05	2.86942e-06	1.83213e-05	3.85239e-06	2.56699e-05	5.55766e-06	7.00194e-06	1.50977e-06
1648	MLH1	chr3	37017475	37017475	SNV	T	C	37058956	+	AGG	CACCTGTGACCTCACCCCTC	ACACTGGAGTGGG	13	GAGTCCTGTCAAGACTTGACCA	22	ACCAGTTCAGAACTGTCCTGAGGGGTGAGGTCACA	9	13	0.615385	-0.008978		ATGTACACCTGTGACCTCACCCCTCAGGACAGTTTTGAACTGGTTGCTTTCTTTT	55	AGGGTGAGTCAACATC	8	GGTCCATAGT	GCGAGAAAAGCCTTGTTTGCACCTGTGACCTCACCCCTCGTTTGGAGACGTTGACTATCGTCTCGGTGCACCAGTTCAGAACTGTCCTGAGGGGTGAGGTCACACGCGGTTCTATCTAGTTACGCGTTAAACCAACTAGAATTTTTTTGAGTCATGTACACCTGTGACCTCACCCCTCAGGACAGTTTTGAACTGGTTGCTTTCTTTTAGGGTGAGTCAACATCGGTCCATAGTGGTAAGCTC	CAGTTTTGAAC	CAGTTcTGAAC	ATGTACACCTGTGACCTCACCCCTCAGGACAGTTcTGAACTGGTTGCTTTCTTTT	INTRONIC			24.8598		22.3622		0	FALSE	0.000179838	2.86942e-06	0.000182068	7.70478e-06	0.000130084	5.55766e-06	0.000118741	6.03909e-06	-5.9698	-4.56258
1649	MLH1	chr3	37017475	37017475	SNV	T	G	37058956	+	AGG	CACCTGTGACCTCACCCCTC	ACACTGGAGTGGG	13	GAGTCCTGTCAACACTTGACCAACG	25	GCAACCAGTTCACAACTGTCCTGAGGGGTGAGGTCACA	12	13	0.615385	-0.008978		ATGTACACCTGTGACCTCACCCCTCAGGACAGTTTTGAACTGGTTGCTTTCTTTT	55	GGGCATCCACTTACGA	8	GGTCCATAGT	GCGAGAAAAGCCTTGTTTGCACCTGTGACCTCACCCCTCGTTTGGAGACGTTGACTATCGTCTCGGTGCGCAACCAGTTCACAACTGTCCTGAGGGGTGAGGTCACACGCGGTTCTATCTAGTTACGCGTTAAACCAACTAGAATTTTTTTGAATGTACACCTGTGACCTCACCCCTCAGGACAGTTTTGAACTGGTTGCTTTCTTTTGGGCATCCACTTACGAGGTCCATAGTGGTAAGCTC	CAGTTTTGAAC	CAGTTgTGAAC	ATGTACACCTGTGACCTCACCCCTCAGGACAGTTgTGAACTGGTTGCTTTCTTTT	INTRONIC							0	FALSE	2.91902e-05	2.86942e-06	1.91801e-05	2.31144e-05	1.83852e-05	5.55766e-06	2.12976e-05	1.50977e-06
1649	MLH1	chr3	37017475	37017475	SNV	T	G	37058956	+	AGG	CACCTGTGACCTCACCCCTC	ACACTGGAGTGGG	13	GAGTCCTGTCAACACTTGACCA	22	ACCAGTTCACAACTGTCCTGAGGGGTGAGGTCACA	9	13	0.615385	-0.008978		ATGTACACCTGTGACCTCACCCCTCAGGACAGTTTTGAACTGGTTGCTTTCTTTT	55	TTAACTCCACTAGTAC	8	GGTCCATAGT	GCGAGAAAAGCCTTGTTTGCACCTGTGACCTCACCCCTCGTTTGGAGACGTTGACTATCGTCTCGGTGCACCAGTTCACAACTGTCCTGAGGGGTGAGGTCACACGCGGTTCTATCTAGTTACGCGTTAAACCAACTAGAATTTTTTTGAGTCATGTACACCTGTGACCTCACCCCTCAGGACAGTTTTGAACTGGTTGCTTTCTTTTTTAACTCCACTAGTACGGTCCATAGTGGTAAGCTC	CAGTTTTGAAC	CAGTTgTGAAC	ATGTACACCTGTGACCTCACCCCTCAGGACAGTTgTGAACTGGTTGCTTTCTTTT	INTRONIC							0	FALSE	2.68415e-05	2.86942e-06	4.40857e-05	3.85239e-06	4.26676e-05	1.11153e-05	3.09252e-05	1.50977e-06
1650	MLH1	chr3	37017476	37017476	SNV	T	A	37058956	+	AGG	CACCTGTGACCTCACCCCTC	ACACTGGAGTGGG	13	GAGTCCTGTCAAATCTTGACCAA	23	AACCAGTTCTAAACTGTCCTGAGGGGTGAGGTCACA	9	14	0.615385	-0.008978		ATGTACACCTGTGACCTCACCCCTCAGGACAGTTTTGAACTGGTTGCTTTCTTTT	55	TGGACGCAGGGAGTAA	8	GGTCCATAGT	GCGAGAAAAGCCTTGTTTGCACCTGTGACCTCACCCCTCGTTTGGAGACGTTGACTATCGTCTCGGTGCAACCAGTTCTAAACTGTCCTGAGGGGTGAGGTCACACGCGGTTCTATCTAGTTACGCGTTAAACCAACTAGAATTTTTTTGAGTATGTACACCTGTGACCTCACCCCTCAGGACAGTTTTGAACTGGTTGCTTTCTTTTTGGACGCAGGGAGTAAGGTCCATAGTGGTAAGCTC	AGTTTTGAACT	AGTTTaGAACT	ATGTACACCTGTGACCTCACCCCTCAGGACAGTTTaGAACTGGTTGCTTTCTTTT	INTRONIC							0	FALSE	2.51639e-05	2.86942e-06	1.57449e-05	7.70478e-06	1.73446e-05	5.55766e-06	1.05029e-05	1.50977e-06
1650	MLH1	chr3	37017476	37017476	SNV	T	A	37058956	+	AGG	CACCTGTGACCTCACCCCTC	ACACTGGAGTGGG	13	GAGTCCTGTCAAATCTTGACCAACG	25	GCAACCAGTTCTAAACTGTCCTGAGGGGTGAGGTCACA	11	14	0.615385	-0.008978		ATGTACACCTGTGACCTCACCCCTCAGGACAGTTTTGAACTGGTTGCTTTCTTTT	55	ATCTACTTCGTCCAGG	8	GGTCCATAGT	GCGAGAAAAGCCTTGTTTGCACCTGTGACCTCACCCCTCGTTTGGAGACGTTGACTATCGTCTCGGTGCGCAACCAGTTCTAAACTGTCCTGAGGGGTGAGGTCACACGCGGTTCTATCTAGTTACGCGTTAAACCAACTAGAATTTTTTTGAATGTACACCTGTGACCTCACCCCTCAGGACAGTTTTGAACTGGTTGCTTTCTTTTATCTACTTCGTCCAGGGGTCCATAGTGGTAAGCTC	AGTTTTGAACT	AGTTTaGAACT	ATGTACACCTGTGACCTCACCCCTCAGGACAGTTTaGAACTGGTTGCTTTCTTTT	INTRONIC							0	FALSE	1.61049e-05	2.86942e-06	2.17566e-05	3.85239e-06	1.73446e-05	5.55766e-06	1.80883e-05	1.50977e-06
1651	MLH1	chr3	37017476	37017476	SNV	T	C	37058956	+	AGG	CACCTGTGACCTCACCCCTC	ACACTGGAGTGGG	13	GAGTCCTGTCAAAGCTTGACCAA	23	AACCAGTTCGAAACTGTCCTGAGGGGTGAGGTCACA	9	14	0.615385	-0.008978		ATGTACACCTGTGACCTCACCCCTCAGGACAGTTTTGAACTGGTTGCTTTCTTTT	55	GGACATTAGATTACCC	8	GGTCCATAGT	GCGAGAAAAGCCTTGTTTGCACCTGTGACCTCACCCCTCGTTTGGAGACGTTGACTATCGTCTCGGTGCAACCAGTTCGAAACTGTCCTGAGGGGTGAGGTCACACGCGGTTCTATCTAGTTACGCGTTAAACCAACTAGAATTTTTTTGAGTATGTACACCTGTGACCTCACCCCTCAGGACAGTTTTGAACTGGTTGCTTTCTTTTGGACATTAGATTACCCGGTCCATAGTGGTAAGCTC	AGTTTTGAACT	AGTTTcGAACT	ATGTACACCTGTGACCTCACCCCTCAGGACAGTTTcGAACTGGTTGCTTTCTTTT	INTRONIC							0	FALSE	1.77825e-05	2.86942e-06	1.54586e-05	3.85239e-06	2.70575e-05	5.55766e-06	2.30481e-05	3.01955e-06
1651	MLH1	chr3	37017476	37017476	SNV	T	C	37058956	+	AGG	CACCTGTGACCTCACCCCTC	ACACTGGAGTGGG	13	GAGTCCTGTCAAAGCTTGACCAACG	25	GCAACCAGTTCGAAACTGTCCTGAGGGGTGAGGTCACA	11	14	0.615385	-0.008978		ATGTACACCTGTGACCTCACCCCTCAGGACAGTTTTGAACTGGTTGCTTTCTTTT	55	ATGAGGGTCTGTTTGT	8	GGTCCATAGT	GCGAGAAAAGCCTTGTTTGCACCTGTGACCTCACCCCTCGTTTGGAGACGTTGACTATCGTCTCGGTGCGCAACCAGTTCGAAACTGTCCTGAGGGGTGAGGTCACACGCGGTTCTATCTAGTTACGCGTTAAACCAACTAGAATTTTTTTGAATGTACACCTGTGACCTCACCCCTCAGGACAGTTTTGAACTGGTTGCTTTCTTTTATGAGGGTCTGTTTGTGGTCCATAGTGGTAAGCTC	AGTTTTGAACT	AGTTTcGAACT	ATGTACACCTGTGACCTCACCCCTCAGGACAGTTTcGAACTGGTTGCTTTCTTTT	INTRONIC							0	FALSE	4.56306e-05	2.29554e-05	9.67594e-05	0.000154096	4.26676e-05	5.55766e-06	3.005e-05	1.50977e-06
1652	MLH1	chr3	37017476	37017476	SNV	T	G	37058956	+	AGG	CACCTGTGACCTCACCCCTC	ACACTGGAGTGGG	13	GAGTCCTGTCAAACCTTGACCAA	23	AACCAGTTCCAAACTGTCCTGAGGGGTGAGGTCACA	9	14	0.615385	-0.008978		ATGTACACCTGTGACCTCACCCCTCAGGACAGTTTTGAACTGGTTGCTTTCTTTT	55	TCAGCTCTCTCTTGAT	8	GGTCCATAGT	GCGAGAAAAGCCTTGTTTGCACCTGTGACCTCACCCCTCGTTTGGAGACGTTGACTATCGTCTCGGTGCAACCAGTTCCAAACTGTCCTGAGGGGTGAGGTCACACGCGGTTCTATCTAGTTACGCGTTAAACCAACTAGAATTTTTTTGAGTATGTACACCTGTGACCTCACCCCTCAGGACAGTTTTGAACTGGTTGCTTTCTTTTTCAGCTCTCTCTTGATGGTCCATAGTGGTAAGCTC	AGTTTTGAACT	AGTTTgGAACT	ATGTACACCTGTGACCTCACCCCTCAGGACAGTTTgGAACTGGTTGCTTTCTTTT	INTRONIC							0	FALSE	1.84536e-05	2.86942e-06	1.08783e-05	3.85239e-06	1.66508e-05	5.55766e-06	2.10058e-05	1.50977e-06
1652	MLH1	chr3	37017476	37017476	SNV	T	G	37058956	+	AGG	CACCTGTGACCTCACCCCTC	ACACTGGAGTGGG	13	GAGTCCTGTCAAACCTTGACCA	22	ACCAGTTCCAAACTGTCCTGAGGGGTGAGGTCACA	8	14	0.615385	-0.008978		ATGTACACCTGTGACCTCACCCCTCAGGACAGTTTTGAACTGGTTGCTTTCTTTT	55	AGAGTGGTCGCAGGCT	8	GGTCCATAGT	GCGAGAAAAGCCTTGTTTGCACCTGTGACCTCACCCCTCGTTTGGAGACGTTGACTATCGTCTCGGTGCACCAGTTCCAAACTGTCCTGAGGGGTGAGGTCACACGCGGTTCTATCTAGTTACGCGTTAAACCAACTAGAATTTTTTTGAGTCATGTACACCTGTGACCTCACCCCTCAGGACAGTTTTGAACTGGTTGCTTTCTTTTAGAGTGGTCGCAGGCTGGTCCATAGTGGTAAGCTC	AGTTTTGAACT	AGTTTgGAACT	ATGTACACCTGTGACCTCACCCCTCAGGACAGTTTgGAACTGGTTGCTTTCTTTT	INTRONIC							0	FALSE	0.000138234	0.00010043	0.000138269	8.47526e-05	0.000135981	0.000200076	0.000133912	7.24691e-05
1653	MLH1	chr3	37017477	37017477	SNV	G	A	37058956	+	AGG	CACCTGTGACCTCACCCCTC	ACACTGGAGTGGG	13	GAGTCCTGTCAAAATTTGACCAACG	25	GCAACCAGTTTAAAACTGTCCTGAGGGGTGAGGTCACA	10	15	0.615385	-0.008978		ATGTACACCTGTGACCTCACCCCTCAGGACAGTTTTGAACTGGTTGCTTTCTTTT	55	CATCGGGTCAAGATCC	8	GGTCCATAGT	GCGAGAAAAGCCTTGTTTGCACCTGTGACCTCACCCCTCGTTTGGAGACGTTGACTATCGTCTCGGTGCGCAACCAGTTTAAAACTGTCCTGAGGGGTGAGGTCACACGCGGTTCTATCTAGTTACGCGTTAAACCAACTAGAATTTTTTTGAATGTACACCTGTGACCTCACCCCTCAGGACAGTTTTGAACTGGTTGCTTTCTTTTCATCGGGTCAAGATCCGGTCCATAGTGGTAAGCTC	GTTTTGAACTG	GTTTTaAACTG	ATGTACACCTGTGACCTCACCCCTCAGGACAGTTTTaAACTGGTTGCTTTCTTTT	INTRONIC							0	FALSE	2.51639e-05	2.86942e-06	3.63563e-05	3.85239e-06	2.28948e-05	1.11153e-05	2.47985e-05	1.50977e-06
1653	MLH1	chr3	37017477	37017477	SNV	G	A	37058956	+	AGG	CACCTGTGACCTCACCCCTC	ACACTGGAGTGGG	13	GAGTCCTGTCAAAATTTGACCAA	23	AACCAGTTTAAAACTGTCCTGAGGGGTGAGGTCACA	8	15	0.615385	-0.008978		ATGTACACCTGTGACCTCACCCCTCAGGACAGTTTTGAACTGGTTGCTTTCTTTT	55	GATCGATGTATGGTTC	8	GGTCCATAGT	GCGAGAAAAGCCTTGTTTGCACCTGTGACCTCACCCCTCGTTTGGAGACGTTGACTATCGTCTCGGTGCAACCAGTTTAAAACTGTCCTGAGGGGTGAGGTCACACGCGGTTCTATCTAGTTACGCGTTAAACCAACTAGAATTTTTTTGAGTATGTACACCTGTGACCTCACCCCTCAGGACAGTTTTGAACTGGTTGCTTTCTTTTGATCGATGTATGGTTCGGTCCATAGTGGTAAGCTC	GTTTTGAACTG	GTTTTaAACTG	ATGTACACCTGTGACCTCACCCCTCAGGACAGTTTTaAACTGGTTGCTTTCTTTT	INTRONIC							0	FALSE	1.61049e-05	2.86942e-06	2.06115e-05	7.70478e-06	1.52632e-05	5.55766e-06	1.28369e-05	1.50977e-06
1654	MLH1	chr3	37017477	37017477	SNV	G	C	37058956	+	AGG	CACCTGTGACCTCACCCCTC	ACACTGGAGTGGG	13	GAGTCCTGTCAAAAGTTGACCAACG	25	GCAACCAGTTGAAAACTGTCCTGAGGGGTGAGGTCACA	10	15	0.615385	-0.008978		ATGTACACCTGTGACCTCACCCCTCAGGACAGTTTTGAACTGGTTGCTTTCTTTT	55	CCTCAGTAGTAAGTAC	8	GGTCCATAGT	GCGAGAAAAGCCTTGTTTGCACCTGTGACCTCACCCCTCGTTTGGAGACGTTGACTATCGTCTCGGTGCGCAACCAGTTGAAAACTGTCCTGAGGGGTGAGGTCACACGCGGTTCTATCTAGTTACGCGTTAAACCAACTAGAATTTTTTTGAATGTACACCTGTGACCTCACCCCTCAGGACAGTTTTGAACTGGTTGCTTTCTTTTCCTCAGTAGTAAGTACGGTCCATAGTGGTAAGCTC	GTTTTGAACTG	GTTTTcAACTG	ATGTACACCTGTGACCTCACCCCTCAGGACAGTTTTcAACTGGTTGCTTTCTTTT	INTRONIC							0	FALSE	1.14077e-05	2.86942e-06	1.17371e-05	1.15572e-05	2.04666e-05	5.55766e-06	9.62767e-06	1.50977e-06
1654	MLH1	chr3	37017477	37017477	SNV	G	C	37058956	+	AGG	CACCTGTGACCTCACCCCTC	ACACTGGAGTGGG	13	GAGTCCTGTCAAAAGTTGACCAA	23	AACCAGTTGAAAACTGTCCTGAGGGGTGAGGTCACA	8	15	0.615385	-0.008978		ATGTACACCTGTGACCTCACCCCTCAGGACAGTTTTGAACTGGTTGCTTTCTTTT	55	CGTAGCGTCACCTTAT	8	GGTCCATAGT	GCGAGAAAAGCCTTGTTTGCACCTGTGACCTCACCCCTCGTTTGGAGACGTTGACTATCGTCTCGGTGCAACCAGTTGAAAACTGTCCTGAGGGGTGAGGTCACACGCGGTTCTATCTAGTTACGCGTTAAACCAACTAGAATTTTTTTGAGTATGTACACCTGTGACCTCACCCCTCAGGACAGTTTTGAACTGGTTGCTTTCTTTTCGTAGCGTCACCTTATGGTCCATAGTGGTAAGCTC	GTTTTGAACTG	GTTTTcAACTG	ATGTACACCTGTGACCTCACCCCTCAGGACAGTTTTcAACTGGTTGCTTTCTTTT	INTRONIC							0	FALSE	2.18088e-05	2.86942e-06	1.83213e-05	7.70478e-06	1.76914e-05	5.55766e-06	1.60461e-05	1.50977e-06
1655	MLH1	chr3	37017477	37017477	SNV	G	T	37058956	+	AGG	CACCTGTGACCTCACCCCTC	ACACTGGAGTGGG	13	GAGTCCTGTCAAAAATTGACCAACG	25	GCAACCAGTTAAAAACTGTCCTGAGGGGTGAGGTCACA	10	15	0.615385	-0.008978		ATGTACACCTGTGACCTCACCCCTCAGGACAGTTTTGAACTGGTTGCTTTCTTTT	55	CTACACCTCTGCGACG	8	GGTCCATAGT	GCGAGAAAAGCCTTGTTTGCACCTGTGACCTCACCCCTCGTTTGGAGACGTTGACTATCGTCTCGGTGCGCAACCAGTTAAAAACTGTCCTGAGGGGTGAGGTCACACGCGGTTCTATCTAGTTACGCGTTAAACCAACTAGAATTTTTTTGAATGTACACCTGTGACCTCACCCCTCAGGACAGTTTTGAACTGGTTGCTTTCTTTTCTACACCTCTGCGACGGGTCCATAGTGGTAAGCTC	GTTTTGAACTG	GTTTTtAACTG	ATGTACACCTGTGACCTCACCCCTCAGGACAGTTTTtAACTGGTTGCTTTCTTTT	INTRONIC						26.7191	0	FALSE	0.000115419	2.29554e-05	0.000107638	0.000142538	0.000122106	5.55766e-06	0.000148791	1.50977e-06
1655	MLH1	chr3	37017477	37017477	SNV	G	T	37058956	+	AGG	CACCTGTGACCTCACCCCTC	ACACTGGAGTGGG	13	GAGTCCTGTCAAAAATTGACCAA	23	AACCAGTTAAAAACTGTCCTGAGGGGTGAGGTCACA	8	15	0.615385	-0.008978		ATGTACACCTGTGACCTCACCCCTCAGGACAGTTTTGAACTGGTTGCTTTCTTTT	55	TATTACCCATGGTCAT	8	GGTCCATAGT	GCGAGAAAAGCCTTGTTTGCACCTGTGACCTCACCCCTCGTTTGGAGACGTTGACTATCGTCTCGGTGCAACCAGTTAAAAACTGTCCTGAGGGGTGAGGTCACACGCGGTTCTATCTAGTTACGCGTTAAACCAACTAGAATTTTTTTGAGTATGTACACCTGTGACCTCACCCCTCAGGACAGTTTTGAACTGGTTGCTTTCTTTTTATTACCCATGGTCATGGTCCATAGTGGTAAGCTC	GTTTTGAACTG	GTTTTtAACTG	ATGTACACCTGTGACCTCACCCCTCAGGACAGTTTTtAACTGGTTGCTTTCTTTT	INTRONIC							0	FALSE	1.27497e-05	2.86942e-06	1.77488e-05	3.85239e-06	1.04067e-05	5.55766e-06	1.45874e-05	1.50977e-06
1656	MLH1	chr3	37017478	37017478	SNV	A	C	37058971	+	TGG	CCCTCAGGACAGTTTTGAAC	GAGTCCTGTCAAAAC	15	GTGACCAACGA	11	AGCAACCAGTGCAAAACTGTCCTGAG	10	1	0.466667			CTCACCCCTCAGGACAGTTTTGAACTGGTTGCTTTCTTTTTATTGTTTAGATCGT	55	AGCCTAAGTCTCACCT	8	GGTCCATAGT	GCGAGAAAAGCCTTGTTTGCCCTCAGGACAGTTTTGAACGTTTGGAGACGTTGACTATCGTCTCGGTGCAGCAACCAGTGCAAAACTGTCCTGAGCGCGGTTCTATCTAGTTACGCGTTAAACCAACTAGAATTTTTTTGAGTCAGATCTGAACTCACCCCTCAGGACAGTTTTGAACTGGTTGCTTTCTTTTTATTGTTTAGATCGTAGCCTAAGTCTCACCTGGTCCATAGTGGTAAGCTC	TTTTGAACTGG	TTTTGcACTGG	CTCACCCCTCAGGACAGTTTTGcACTGGTTGCTTTCTTTTTATTGTTTAGATCGT	INTRONIC			71.8174	75.236	74.6032	55.1637	0	FALSE	0.000382492	1.14777e-05	0.000469197	2.69667e-05	0.000478016	5.55766e-05	0.000347763	3.3215e-05	-5.05852	-4.12094
1656	MLH1	chr3	37017478	37017478	SNV	A	C	37058971	+	TGG	CCCTCAGGACAGTTTTGAAC	GTCCTGTCAAAAC	13	GTGACCAACGAA	12	AAGCAACCAGTGCAAAACTGTCCTG	11	1	0.461538			CTCACCCCTCAGGACAGTTTTGAACTGGTTGCTTTCTTTTTATTGTTTAGATCGT	55	AGATCTGAGGTGGGTT	8	GGTCCATAGT	GCGAGAAAAGCCTTGTTTGCCCTCAGGACAGTTTTGAACGTTTGGAGACGTTGACTATCGTCTCGGTGCAAGCAACCAGTGCAAAACTGTCCTGCGCGGTTCTATCTAGTTACGCGTTAAACCAACTAGAATTTTTTTGAGTCAGATCTGAATCTCACCCCTCAGGACAGTTTTGAACTGGTTGCTTTCTTTTTATTGTTTAGATCGTAGATCTGAGGTGGGTTGGTCCATAGTGGTAAGCTC	TTTTGAACTGG	TTTTGcACTGG	CTCACCCCTCAGGACAGTTTTGcACTGGTTGCTTTCTTTTTATTGTTTAGATCGT	INTRONIC			66.2424	86.0638	64.2557	86.3539	0.130976	FALSE	0.00110755	0.000315637	0.000954139	0.00061253	0.000794381	0.0016006	0.00068444	4.22737e-05	-1.81103	-0.639419
1656	MLH1	chr3	37017478	37017478	SNV	A	C	37058956	+	AGG	CACCTGTGACCTCACCCCTC	ACACTGGAGTGGG	13	GAGTCCTGTCAAAACGTGACCAACG	25	GCAACCAGTGCAAAACTGTCCTGAGGGGTGAGGTCACA	9	16	0.615385	-0.008978		ATGTACACCTGTGACCTCACCCCTCAGGACAGTTTTGAACTGGTTGCTTTCTTTT	55	TCATTACAGCGATATA	8	GGTCCATAGT	GCGAGAAAAGCCTTGTTTGCACCTGTGACCTCACCCCTCGTTTGGAGACGTTGACTATCGTCTCGGTGCGCAACCAGTGCAAAACTGTCCTGAGGGGTGAGGTCACACGCGGTTCTATCTAGTTACGCGTTAAACCAACTAGAATTTTTTTGAATGTACACCTGTGACCTCACCCCTCAGGACAGTTTTGAACTGGTTGCTTTCTTTTTCATTACAGCGATATAGGTCCATAGTGGTAAGCTC	TTTTGAACTGG	TTTTGcACTGG	ATGTACACCTGTGACCTCACCCCTCAGGACAGTTTTGcACTGGTTGCTTTCTTTT	INTRONIC							0	FALSE	1.64404e-05	2.86942e-06	1.17371e-05	3.85239e-06	1.2835e-05	5.55766e-06	1.51709e-05	3.01955e-06
1656	MLH1	chr3	37017478	37017478	SNV	A	C	37058956	+	AGG	CACCTGTGACCTCACCCCTC	GGACACTGGAGTGGG	15	GAGTCCTGTCAAAACGTGACCAACG	25	GCAACCAGTGCAAAACTGTCCTGAGGGGTGAGGTCACAGG	9	16	0.666667	-0.008978		ATGTACACCTGTGACCTCACCCCTCAGGACAGTTTTGAACTGGTTGCTTTCTTTT	55	TTTATGCGTCACTTCC	8	GGTCCATAGT	GCGAGAAAAGCCTTGTTTGCACCTGTGACCTCACCCCTCGTTTGGAGACGTTGACTATCGTCTCGGTGCGCAACCAGTGCAAAACTGTCCTGAGGGGTGAGGTCACAGGCGCGGTTCTATCTAGTTACGCGTTAAACCAACTAGAATTTTTTTATGTACACCTGTGACCTCACCCCTCAGGACAGTTTTGAACTGGTTGCTTTCTTTTTTTATGCGTCACTTCCGGTCCATAGTGGTAAGCTC	TTTTGAACTGG	TTTTGcACTGG	ATGTACACCTGTGACCTCACCCCTCAGGACAGTTTTGcACTGGTTGCTTTCTTTT	INTRONIC							2.12766	FALSE	2.34863e-06	2.86942e-06	3.72152e-06	3.85239e-06	1.63039e-05	5.55766e-06	9.62767e-06	1.50977e-06
1657	MLH1	chr3	37017478	37017478	SNV	A	G	37058971	+	TGG	CCCTCAGGACAGTTTTGAAC	GAGTCCTGTCAAAAC	15	CTGACCAACGA	11	AGCAACCAGTCCAAAACTGTCCTGAG	10	1	0.466667			CTCACCCCTCAGGACAGTTTTGAACTGGTTGCTTTCTTTTTATTGTTTAGATCGT	55	ATCCACCCAGTAAGAT	8	GGTCCATAGT	GCGAGAAAAGCCTTGTTTGCCCTCAGGACAGTTTTGAACGTTTGGAGACGTTGACTATCGTCTCGGTGCAGCAACCAGTCCAAAACTGTCCTGAGCGCGGTTCTATCTAGTTACGCGTTAAACCAACTAGAATTTTTTTGAGTCAGATCTGAACTCACCCCTCAGGACAGTTTTGAACTGGTTGCTTTCTTTTTATTGTTTAGATCGTATCCACCCAGTAAGATGGTCCATAGTGGTAAGCTC	TTTTGAACTGG	TTTTGgACTGG	CTCACCCCTCAGGACAGTTTTGgACTGGTTGCTTTCTTTTTATTGTTTAGATCGT	INTRONIC					96.0756		0	FALSE	0.000130517	3.44331e-05	0.00019724	3.85239e-06	9.47013e-05	5.55766e-05	8.08141e-05	6.03909e-06		-5.67806
1657	MLH1	chr3	37017478	37017478	SNV	A	G	37058971	+	TGG	CCCTCAGGACAGTTTTGAAC	GTCCTGTCAAAAC	13	CTGACCAACGAA	12	AAGCAACCAGTCCAAAACTGTCCTG	11	1	0.461538			CTCACCCCTCAGGACAGTTTTGAACTGGTTGCTTTCTTTTTATTGTTTAGATCGT	55	CGTGTCTTCCCTCTTT	8	GGTCCATAGT	GCGAGAAAAGCCTTGTTTGCCCTCAGGACAGTTTTGAACGTTTGGAGACGTTGACTATCGTCTCGGTGCAAGCAACCAGTCCAAAACTGTCCTGCGCGGTTCTATCTAGTTACGCGTTAAACCAACTAGAATTTTTTTGAGTCAGATCTGAATCTCACCCCTCAGGACAGTTTTGAACTGGTTGCTTTCTTTTTATTGTTTAGATCGTCGTGTCTTCCCTCTTTGGTCCATAGTGGTAAGCTC	TTTTGAACTGG	TTTTGgACTGG	CTCACCCCTCAGGACAGTTTTGgACTGGTTGCTTTCTTTTTATTGTTTAGATCGT	INTRONIC			92.5121	94.5545	91.6506	96.4814	0.332963	FALSE	0.00041705	1.14777e-05	0.000446009	0.00135219	0.000420779	0.000133384	0.000414865	6.03909e-06	-5.18332	1.60015
1657	MLH1	chr3	37017478	37017478	SNV	A	G	37058956	+	AGG	CACCTGTGACCTCACCCCTC	ACACTGGAGTGGG	13	GAGTCCTGTCAAAACCTGACCAACG	25	GCAACCAGTCCAAAACTGTCCTGAGGGGTGAGGTCACA	9	16	0.615385	-0.008978		ATGTACACCTGTGACCTCACCCCTCAGGACAGTTTTGAACTGGTTGCTTTCTTTT	55	CTTCTCTGTAGCTAAA	8	GGTCCATAGT	GCGAGAAAAGCCTTGTTTGCACCTGTGACCTCACCCCTCGTTTGGAGACGTTGACTATCGTCTCGGTGCGCAACCAGTCCAAAACTGTCCTGAGGGGTGAGGTCACACGCGGTTCTATCTAGTTACGCGTTAAACCAACTAGAATTTTTTTGAATGTACACCTGTGACCTCACCCCTCAGGACAGTTTTGAACTGGTTGCTTTCTTTTCTTCTCTGTAGCTAAAGGTCCATAGTGGTAAGCTC	TTTTGAACTGG	TTTTGgACTGG	ATGTACACCTGTGACCTCACCCCTCAGGACAGTTTTGgACTGGTTGCTTTCTTTT	INTRONIC							0	FALSE	5.03279e-05	5.73885e-06	3.72152e-05	5.00811e-05	6.66031e-05	5.55766e-06	2.97582e-05	3.01955e-06
1657	MLH1	chr3	37017478	37017478	SNV	A	G	37058956	+	AGG	CACCTGTGACCTCACCCCTC	GGACACTGGAGTGGG	15	GAGTCCTGTCAAAACCTGACCAACG	25	GCAACCAGTCCAAAACTGTCCTGAGGGGTGAGGTCACAGG	9	16	0.666667	-0.008978		ATGTACACCTGTGACCTCACCCCTCAGGACAGTTTTGAACTGGTTGCTTTCTTTT	55	CGCTATCCAATAAGCA	8	GGTCCATAGT	GCGAGAAAAGCCTTGTTTGCACCTGTGACCTCACCCCTCGTTTGGAGACGTTGACTATCGTCTCGGTGCGCAACCAGTCCAAAACTGTCCTGAGGGGTGAGGTCACAGGCGCGGTTCTATCTAGTTACGCGTTAAACCAACTAGAATTTTTTTATGTACACCTGTGACCTCACCCCTCAGGACAGTTTTGAACTGGTTGCTTTCTTTTCGCTATCCAATAAGCAGGTCCATAGTGGTAAGCTC	TTTTGAACTGG	TTTTGgACTGG	ATGTACACCTGTGACCTCACCCCTCAGGACAGTTTTGgACTGGTTGCTTTCTTTT	INTRONIC							0	FALSE	2.68415e-06	2.86942e-06	2.29016e-06	3.85239e-06	1.04067e-05	5.55766e-06	7.87718e-06	1.50977e-06
1658	MLH1	chr3	37017478	37017478	SNV	A	T	37058971	+	TGG	CCCTCAGGACAGTTTTGAAC	GAGTCCTGTCAAAAC	15	ATGACCAACGA	11	AGCAACCAGTACAAAACTGTCCTGAG	10	1	0.466667			CTCACCCCTCAGGACAGTTTTGAACTGGTTGCTTTCTTTTTATTGTTTAGATCGT	55	CACCACTAGGCTCAGA	8	GGTCCATAGT	GCGAGAAAAGCCTTGTTTGCCCTCAGGACAGTTTTGAACGTTTGGAGACGTTGACTATCGTCTCGGTGCAGCAACCAGTACAAAACTGTCCTGAGCGCGGTTCTATCTAGTTACGCGTTAAACCAACTAGAATTTTTTTGAGTCAGATCTGAACTCACCCCTCAGGACAGTTTTGAACTGGTTGCTTTCTTTTTATTGTTTAGATCGTCACCACTAGGCTCAGAGGTCCATAGTGGTAAGCTC	TTTTGAACTGG	TTTTGtACTGG	CTCACCCCTCAGGACAGTTTTGtACTGGTTGCTTTCTTTTTATTGTTTAGATCGT	INTRONIC							0	FALSE	1.57694e-05	2.86942e-06	5.15287e-06	3.85239e-06	2.01197e-05	5.55766e-06	4.28869e-05	1.50977e-06
1658	MLH1	chr3	37017478	37017478	SNV	A	T	37058971	+	TGG	CCCTCAGGACAGTTTTGAAC	GTCCTGTCAAAAC	13	ATGACCAACGAA	12	AAGCAACCAGTACAAAACTGTCCTG	11	1	0.461538			CTCACCCCTCAGGACAGTTTTGAACTGGTTGCTTTCTTTTTATTGTTTAGATCGT	55	TTCTACAGTCGCCATG	8	GGTCCATAGT	GCGAGAAAAGCCTTGTTTGCCCTCAGGACAGTTTTGAACGTTTGGAGACGTTGACTATCGTCTCGGTGCAAGCAACCAGTACAAAACTGTCCTGCGCGGTTCTATCTAGTTACGCGTTAAACCAACTAGAATTTTTTTGAGTCAGATCTGAATCTCACCCCTCAGGACAGTTTTGAACTGGTTGCTTTCTTTTTATTGTTTAGATCGTTTCTACAGTCGCCATGGGTCCATAGTGGTAAGCTC	TTTTGAACTGG	TTTTGtACTGG	CTCACCCCTCAGGACAGTTTTGtACTGGTTGCTTTCTTTTTATTGTTTAGATCGT	INTRONIC			24.7018	45.8432	13.3893	74.6514	0	FALSE	0.00047845	8.60827e-06	0.000579698	4.62287e-05	0.000584512	1.11153e-05	0.000586121	7.54887e-06	-5.7965	-3.64844
1658	MLH1	chr3	37017478	37017478	SNV	A	T	37058956	+	AGG	CACCTGTGACCTCACCCCTC	ACACTGGAGTGGG	13	GAGTCCTGTCAAAACATGACCAACG	25	GCAACCAGTACAAAACTGTCCTGAGGGGTGAGGTCACA	9	16	0.615385	-0.008978		ATGTACACCTGTGACCTCACCCCTCAGGACAGTTTTGAACTGGTTGCTTTCTTTT	55	TATCAGGTCGTTACAG	8	GGTCCATAGT	GCGAGAAAAGCCTTGTTTGCACCTGTGACCTCACCCCTCGTTTGGAGACGTTGACTATCGTCTCGGTGCGCAACCAGTACAAAACTGTCCTGAGGGGTGAGGTCACACGCGGTTCTATCTAGTTACGCGTTAAACCAACTAGAATTTTTTTGAATGTACACCTGTGACCTCACCCCTCAGGACAGTTTTGAACTGGTTGCTTTCTTTTTATCAGGTCGTTACAGGGTCCATAGTGGTAAGCTC	TTTTGAACTGG	TTTTGtACTGG	ATGTACACCTGTGACCTCACCCCTCAGGACAGTTTTGtACTGGTTGCTTTCTTTT	INTRONIC							4.54545	FALSE	2.91902e-05	2.86942e-06	2.31879e-05	3.85239e-06	3.12202e-05	5.55766e-06	3.06335e-05	1.50977e-06
1658	MLH1	chr3	37017478	37017478	SNV	A	T	37058956	+	AGG	CACCTGTGACCTCACCCCTC	GGACACTGGAGTGGG	15	GAGTCCTGTCAAAACATGACCAACG	25	GCAACCAGTACAAAACTGTCCTGAGGGGTGAGGTCACAGG	9	16	0.666667	-0.008978		ATGTACACCTGTGACCTCACCCCTCAGGACAGTTTTGAACTGGTTGCTTTCTTTT	55	TTCCCAGTCATTGCGA	8	GGTCCATAGT	GCGAGAAAAGCCTTGTTTGCACCTGTGACCTCACCCCTCGTTTGGAGACGTTGACTATCGTCTCGGTGCGCAACCAGTACAAAACTGTCCTGAGGGGTGAGGTCACAGGCGCGGTTCTATCTAGTTACGCGTTAAACCAACTAGAATTTTTTTATGTACACCTGTGACCTCACCCCTCAGGACAGTTTTGAACTGGTTGCTTTCTTTTTTCCCAGTCATTGCGAGGTCCATAGTGGTAAGCTC	TTTTGAACTGG	TTTTGtACTGG	ATGTACACCTGTGACCTCACCCCTCAGGACAGTTTTGtACTGGTTGCTTTCTTTT	INTRONIC							2.38095	FALSE	8.7235e-06	2.86942e-06	4.29406e-06	0.00017721	7.28471e-06	5.55766e-06	1.45874e-05	1.50977e-06
1659	MLH1	chr3	37017479	37017479	SNV	A	C	37058971	+	TGG	CCCTCAGGACAGTTTTGAAC	GTCCTGTCAAAAC	13	TGGACCAACGAAAG	14	GAAAGCAACCAGGTCAAAACTGTCCTG	12	2	0.461538			CTCACCCCTCAGGACAGTTTTGAACTGGTTGCTTTCTTTTTATTGTTTAGATCGT	55	TGCGTGGAGATGGGTC	8	GGTCCATAGT	GCGAGAAAAGCCTTGTTTGCCCTCAGGACAGTTTTGAACGTTTGGAGACGTTGACTATCGTCTCGGTGCGAAAGCAACCAGGTCAAAACTGTCCTGCGCGGTTCTATCTAGTTACGCGTTAAACCAACTAGAATTTTTTTGAGTCAGATCTGACTCACCCCTCAGGACAGTTTTGAACTGGTTGCTTTCTTTTTATTGTTTAGATCGTTGCGTGGAGATGGGTCGGTCCATAGTGGTAAGCTC	TTTGAACTGGT	TTTGAcCTGGT	CTCACCCCTCAGGACAGTTTTGAcCTGGTTGCTTTCTTTTTATTGTTTAGATCGT	INTRONIC			11.875	46.7933	26.3862		0.384615	FALSE	0.000161385	2.86942e-06	0.000150006	1.15572e-05	0.000146388	5.55766e-06	7.99388e-05	3.01955e-06	-5.8136	-3.69816
1659	MLH1	chr3	37017479	37017479	SNV	A	C	37058971	+	TGG	CCCTCAGGACAGTTTTGAAC	GAGTCCTGTCAAAAC	15	TGGACCAACGA	11	AGCAACCAGGTCAAAACTGTCCTGAG	9	2	0.466667			CTCACCCCTCAGGACAGTTTTGAACTGGTTGCTTTCTTTTTATTGTTTAGATCGT	55	GAACCTACATAAGACA	8	GGTCCATAGT	GCGAGAAAAGCCTTGTTTGCCCTCAGGACAGTTTTGAACGTTTGGAGACGTTGACTATCGTCTCGGTGCAGCAACCAGGTCAAAACTGTCCTGAGCGCGGTTCTATCTAGTTACGCGTTAAACCAACTAGAATTTTTTTGAGTCAGATCTGAACTCACCCCTCAGGACAGTTTTGAACTGGTTGCTTTCTTTTTATTGTTTAGATCGTGAACCTACATAAGACAGGTCCATAGTGGTAAGCTC	TTTGAACTGGT	TTTGAcCTGGT	CTCACCCCTCAGGACAGTTTTGAcCTGGTTGCTTTCTTTTTATTGTTTAGATCGT	INTRONIC			32.2137	52.2059	44.2565	34.3535	0	FALSE	0.000220101	2.86942e-06	0.000321768	3.85239e-06	0.00028341	1.11153e-05	0.00046738	3.01955e-06	-6.26126	-6.38412
1659	MLH1	chr3	37017479	37017479	SNV	A	C	37058956	+	AGG	CACCTGTGACCTCACCCCTC	ACACTGGAGTGGG	13	GAGTCCTGTCAAAACTGGACCAACG	25	GCAACCAGGTCAAAACTGTCCTGAGGGGTGAGGTCACA	8	17	0.615385	-0.008978		ATGTACACCTGTGACCTCACCCCTCAGGACAGTTTTGAACTGGTTGCTTTCTTTT	55	ACGAGCCCAATCAGAA	8	GGTCCATAGT	GCGAGAAAAGCCTTGTTTGCACCTGTGACCTCACCCCTCGTTTGGAGACGTTGACTATCGTCTCGGTGCGCAACCAGGTCAAAACTGTCCTGAGGGGTGAGGTCACACGCGGTTCTATCTAGTTACGCGTTAAACCAACTAGAATTTTTTTGAATGTACACCTGTGACCTCACCCCTCAGGACAGTTTTGAACTGGTTGCTTTCTTTTACGAGCCCAATCAGAAGGTCCATAGTGGTAAGCTC	TTTGAACTGGT	TTTGAcCTGGT	ATGTACACCTGTGACCTCACCCCTCAGGACAGTTTTGAcCTGGTTGCTTTCTTTT	INTRONIC							0	FALSE	3.79137e-05	2.86942e-06	2.60506e-05	3.85239e-06	2.56699e-05	5.55766e-06	1.72131e-05	1.50977e-06
1659	MLH1	chr3	37017479	37017479	SNV	A	C	37058956	+	AGG	CACCTGTGACCTCACCCCTC	TGGAGTGGG	9	GAGTCCTGTCAAAACTGGACCAACG	25	GCAACCAGGTCAAAACTGTCCTGAGGGGTGAGGT	8	17	0.666667	-0.008978		ATGTACACCTGTGACCTCACCCCTCAGGACAGTTTTGAACTGGTTGCTTTCTTTT	55	GTCATTTAGCCATCGC	8	GGTCCATAGT	GCGAGAAAAGCCTTGTTTGCACCTGTGACCTCACCCCTCGTTTGGAGACGTTGACTATCGTCTCGGTGCGCAACCAGGTCAAAACTGTCCTGAGGGGTGAGGTCGCGGTTCTATCTAGTTACGCGTTAAACCAACTAGAATTTTTTTGAGTCAATGTACACCTGTGACCTCACCCCTCAGGACAGTTTTGAACTGGTTGCTTTCTTTTGTCATTTAGCCATCGCGGTCCATAGTGGTAAGCTC	TTTGAACTGGT	TTTGAcCTGGT	ATGTACACCTGTGACCTCACCCCTCAGGACAGTTTTGAcCTGGTTGCTTTCTTTT	INTRONIC							0	FALSE	3.28809e-05	2.86942e-06	2.60506e-05	7.70478e-06	1.97728e-05	5.55766e-06	8.46068e-06	3.01955e-06
1660	MLH1	chr3	37017479	37017479	SNV	A	G	37058971	+	TGG	CCCTCAGGACAGTTTTGAAC	GTCCTGTCAAAAC	13	TCGACCAACGAAAG	14	GAAAGCAACCAGCTCAAAACTGTCCTG	12	2	0.461538			CTCACCCCTCAGGACAGTTTTGAACTGGTTGCTTTCTTTTTATTGTTTAGATCGT	55	AAAGCAATCTTTACGT	8	GGTCCATAGT	GCGAGAAAAGCCTTGTTTGCCCTCAGGACAGTTTTGAACGTTTGGAGACGTTGACTATCGTCTCGGTGCGAAAGCAACCAGCTCAAAACTGTCCTGCGCGGTTCTATCTAGTTACGCGTTAAACCAACTAGAATTTTTTTGAGTCAGATCTGACTCACCCCTCAGGACAGTTTTGAACTGGTTGCTTTCTTTTTATTGTTTAGATCGTAAAGCAATCTTTACGTGGTCCATAGTGGTAAGCTC	TTTGAACTGGT	TTTGAgCTGGT	CTCACCCCTCAGGACAGTTTTGAgCTGGTTGCTTTCTTTTTATTGTTTAGATCGT	INTRONIC			46.5909	68.6221	52.0286	75.8	0.205761	FALSE	0.000295592	2.86942e-06	0.000360128	3.85239e-06	0.000254618	3.33459e-05	0.000292039	1.50977e-06	-6.6867	-6.54661
1660	MLH1	chr3	37017479	37017479	SNV	A	G	37058971	+	TGG	CCCTCAGGACAGTTTTGAAC	GAGTCCTGTCAAAAC	15	TCGACCAACGA	11	AGCAACCAGCTCAAAACTGTCCTGAG	9	2	0.466667			CTCACCCCTCAGGACAGTTTTGAACTGGTTGCTTTCTTTTTATTGTTTAGATCGT	55	CTAAGACGTAGCGCTC	8	GGTCCATAGT	GCGAGAAAAGCCTTGTTTGCCCTCAGGACAGTTTTGAACGTTTGGAGACGTTGACTATCGTCTCGGTGCAGCAACCAGCTCAAAACTGTCCTGAGCGCGGTTCTATCTAGTTACGCGTTAAACCAACTAGAATTTTTTTGAGTCAGATCTGAACTCACCCCTCAGGACAGTTTTGAACTGGTTGCTTTCTTTTTATTGTTTAGATCGTCTAAGACGTAGCGCTCGGTCCATAGTGGTAAGCTC	TTTGAACTGGT	TTTGAgCTGGT	CTCACCCCTCAGGACAGTTTTGAgCTGGTTGCTTTCTTTTTATTGTTTAGATCGT	INTRONIC			61.164	76.6338	59.8361	82.4561	0	FALSE	0.000599908	5.73885e-06	0.000419386	0.000134834	0.000387824	2.77883e-05	0.000266366	6.03909e-06	-6.70784	-1.6371
1660	MLH1	chr3	37017479	37017479	SNV	A	G	37058956	+	AGG	CACCTGTGACCTCACCCCTC	ACACTGGAGTGGG	13	GAGTCCTGTCAAAACTCGACCAACG	25	GCAACCAGCTCAAAACTGTCCTGAGGGGTGAGGTCACA	8	17	0.615385	-0.008978		ATGTACACCTGTGACCTCACCCCTCAGGACAGTTTTGAACTGGTTGCTTTCTTTT	55	ATTGGACAGGGAACGG	8	GGTCCATAGT	GCGAGAAAAGCCTTGTTTGCACCTGTGACCTCACCCCTCGTTTGGAGACGTTGACTATCGTCTCGGTGCGCAACCAGCTCAAAACTGTCCTGAGGGGTGAGGTCACACGCGGTTCTATCTAGTTACGCGTTAAACCAACTAGAATTTTTTTGAATGTACACCTGTGACCTCACCCCTCAGGACAGTTTTGAACTGGTTGCTTTCTTTTATTGGACAGGGAACGGGGTCCATAGTGGTAAGCTC	TTTGAACTGGT	TTTGAgCTGGT	ATGTACACCTGTGACCTCACCCCTCAGGACAGTTTTGAgCTGGTTGCTTTCTTTT	INTRONIC							0	FALSE	3.5565e-05	5.73885e-05	2.71957e-05	0.000281225	2.32417e-05	1.11153e-05	1.10864e-05	3.01955e-06
1660	MLH1	chr3	37017479	37017479	SNV	A	G	37058956	+	AGG	CACCTGTGACCTCACCCCTC	TGGAGTGGG	9	GAGTCCTGTCAAAACTCGACCAACG	25	GCAACCAGCTCAAAACTGTCCTGAGGGGTGAGGT	8	17	0.666667	-0.008978		ATGTACACCTGTGACCTCACCCCTCAGGACAGTTTTGAACTGGTTGCTTTCTTTT	55	CAGCGACAGCCGCCTA	8	GGTCCATAGT	GCGAGAAAAGCCTTGTTTGCACCTGTGACCTCACCCCTCGTTTGGAGACGTTGACTATCGTCTCGGTGCGCAACCAGCTCAAAACTGTCCTGAGGGGTGAGGTCGCGGTTCTATCTAGTTACGCGTTAAACCAACTAGAATTTTTTTGAGTCAATGTACACCTGTGACCTCACCCCTCAGGACAGTTTTGAACTGGTTGCTTTCTTTTCAGCGACAGCCGCCTAGGTCCATAGTGGTAAGCTC	TTTGAACTGGT	TTTGAgCTGGT	ATGTACACCTGTGACCTCACCCCTCAGGACAGTTTTGAgCTGGTTGCTTTCTTTT	INTRONIC							0	FALSE	9.96492e-05	2.86942e-06	6.64147e-05	0.000130981	7.70098e-05	5.55766e-06	6.91442e-05	1.50977e-06
1661	MLH1	chr3	37017479	37017479	SNV	A	T	37058971	+	TGG	CCCTCAGGACAGTTTTGAAC	GTCCTGTCAAAAC	13	TAGACCAACGAAAG	14	GAAAGCAACCAGATCAAAACTGTCCTG	12	2	0.461538			CTCACCCCTCAGGACAGTTTTGAACTGGTTGCTTTCTTTTTATTGTTTAGATCGT	55	CTAACTTTCTGCAAGT	8	GGTCCATAGT	GCGAGAAAAGCCTTGTTTGCCCTCAGGACAGTTTTGAACGTTTGGAGACGTTGACTATCGTCTCGGTGCGAAAGCAACCAGATCAAAACTGTCCTGCGCGGTTCTATCTAGTTACGCGTTAAACCAACTAGAATTTTTTTGAGTCAGATCTGACTCACCCCTCAGGACAGTTTTGAACTGGTTGCTTTCTTTTTATTGTTTAGATCGTCTAACTTTCTGCAAGTGGTCCATAGTGGTAAGCTC	TTTGAACTGGT	TTTGAtCTGGT	CTCACCCCTCAGGACAGTTTTGAtCTGGTTGCTTTCTTTTTATTGTTTAGATCGT	INTRONIC			24.7953	64.9222	25.89	68.1911	0	FALSE	0.000287204	4.01719e-05	0.000354117	0.000127129	0.000245599	2.77883e-05	0.000287371	6.03909e-06	-2.83782	-1.47793
1661	MLH1	chr3	37017479	37017479	SNV	A	T	37058971	+	TGG	CCCTCAGGACAGTTTTGAAC	GAGTCCTGTCAAAAC	15	TAGACCAACGA	11	AGCAACCAGATCAAAACTGTCCTGAG	9	2	0.466667			CTCACCCCTCAGGACAGTTTTGAACTGGTTGCTTTCTTTTTATTGTTTAGATCGT	55	GTTACAGTCATATCGG	8	GGTCCATAGT	GCGAGAAAAGCCTTGTTTGCCCTCAGGACAGTTTTGAACGTTTGGAGACGTTGACTATCGTCTCGGTGCAGCAACCAGATCAAAACTGTCCTGAGCGCGGTTCTATCTAGTTACGCGTTAAACCAACTAGAATTTTTTTGAGTCAGATCTGAACTCACCCCTCAGGACAGTTTTGAACTGGTTGCTTTCTTTTTATTGTTTAGATCGTGTTACAGTCATATCGGGGTCCATAGTGGTAAGCTC	TTTGAACTGGT	TTTGAtCTGGT	CTCACCCCTCAGGACAGTTTTGAtCTGGTTGCTTTCTTTTTATTGTTTAGATCGT	INTRONIC			40.1515	60.886	53.0936	69.9824	0.277008	FALSE	0.000398932	1.43471e-05	0.000342666	1.15572e-05	0.000368398	1.6673e-05	0.000331717	3.01955e-06	-4.79731	-4.88994
1661	MLH1	chr3	37017479	37017479	SNV	A	T	37058956	+	AGG	CACCTGTGACCTCACCCCTC	ACACTGGAGTGGG	13	GAGTCCTGTCAAAACTAGACCAACG	25	GCAACCAGATCAAAACTGTCCTGAGGGGTGAGGTCACA	8	17	0.615385	-0.008978		ATGTACACCTGTGACCTCACCCCTCAGGACAGTTTTGAACTGGTTGCTTTCTTTT	55	AGTGTCAGTGTTCTTT	8	GGTCCATAGT	GCGAGAAAAGCCTTGTTTGCACCTGTGACCTCACCCCTCGTTTGGAGACGTTGACTATCGTCTCGGTGCGCAACCAGATCAAAACTGTCCTGAGGGGTGAGGTCACACGCGGTTCTATCTAGTTACGCGTTAAACCAACTAGAATTTTTTTGAATGTACACCTGTGACCTCACCCCTCAGGACAGTTTTGAACTGGTTGCTTTCTTTTAGTGTCAGTGTTCTTTGGTCCATAGTGGTAAGCTC	TTTGAACTGGT	TTTGAtCTGGT	ATGTACACCTGTGACCTCACCCCTCAGGACAGTTTTGAtCTGGTTGCTTTCTTTT	INTRONIC							0	FALSE	4.02623e-05	2.86942e-06	3.83602e-05	3.85239e-06	2.91389e-05	5.55766e-06	2.15893e-05	9.05864e-06
1661	MLH1	chr3	37017479	37017479	SNV	A	T	37058956	+	AGG	CACCTGTGACCTCACCCCTC	TGGAGTGGG	9	GAGTCCTGTCAAAACTAGACCAACG	25	GCAACCAGATCAAAACTGTCCTGAGGGGTGAGGT	8	17	0.666667	-0.008978		ATGTACACCTGTGACCTCACCCCTCAGGACAGTTTTGAACTGGTTGCTTTCTTTT	55	GCGACCATCCACTCCA	8	GGTCCATAGT	GCGAGAAAAGCCTTGTTTGCACCTGTGACCTCACCCCTCGTTTGGAGACGTTGACTATCGTCTCGGTGCGCAACCAGATCAAAACTGTCCTGAGGGGTGAGGTCGCGGTTCTATCTAGTTACGCGTTAAACCAACTAGAATTTTTTTGAGTCAATGTACACCTGTGACCTCACCCCTCAGGACAGTTTTGAACTGGTTGCTTTCTTTTGCGACCATCCACTCCAGGTCCATAGTGGTAAGCTC	TTTGAACTGGT	TTTGAtCTGGT	ATGTACACCTGTGACCTCACCCCTCAGGACAGTTTTGAtCTGGTTGCTTTCTTTT	INTRONIC							0	FALSE	6.40842e-05	2.86942e-06	6.21207e-05	3.85239e-06	4.19738e-05	5.55766e-06	3.90942e-05	3.01955e-06
1662	MLH1	chr3	37017480	37017480	SNV	C	A	37058971	+	TGG	CCCTCAGGACAGTTTTGAAC	GTCCTGTCAAAAC	13	TTTACCAACGAAAGA	15	AGAAAGCAACCATTTCAAAACTGTCCTG	12	3	0.461538			CTCACCCCTCAGGACAGTTTTGAACTGGTTGCTTTCTTTTTATTGTTTAGATCGT	55	TACACGAGTGCTTCTC	8	GGTCCATAGT	GCGAGAAAAGCCTTGTTTGCCCTCAGGACAGTTTTGAACGTTTGGAGACGTTGACTATCGTCTCGGTGCAGAAAGCAACCATTTCAAAACTGTCCTGCGCGGTTCTATCTAGTTACGCGTTAAACCAACTAGAATTTTTTTGAGTCAGATCTGCTCACCCCTCAGGACAGTTTTGAACTGGTTGCTTTCTTTTTATTGTTTAGATCGTTACACGAGTGCTTCTCGGTCCATAGTGGTAAGCTC	TTGAACTGGTT	TTGAAaTGGTT	CTCACCCCTCAGGACAGTTTTGAAaTGGTTGCTTTCTTTTTATTGTTTAGATCGT	INTRONIC			86.2024	90.3419	86.6717	95.2565	0.0796178	FALSE	0.00103139	0.000166427	0.00112791	0.000512368	0.00104553	1.11153e-05	0.000904417	4.52932e-06	-2.63163	-1.13839
1662	MLH1	chr3	37017480	37017480	SNV	C	A	37058971	+	TGG	CCCTCAGGACAGTTTTGAAC	GAGTCCTGTCAAAAC	15	TTTACCAACGA	11	AGCAACCATTTCAAAACTGTCCTGAG	8	3	0.466667			CTCACCCCTCAGGACAGTTTTGAACTGGTTGCTTTCTTTTTATTGTTTAGATCGT	55	CGTGAGCAGGATGGTC	8	GGTCCATAGT	GCGAGAAAAGCCTTGTTTGCCCTCAGGACAGTTTTGAACGTTTGGAGACGTTGACTATCGTCTCGGTGCAGCAACCATTTCAAAACTGTCCTGAGCGCGGTTCTATCTAGTTACGCGTTAAACCAACTAGAATTTTTTTGAGTCAGATCTGAACTCACCCCTCAGGACAGTTTTGAACTGGTTGCTTTCTTTTTATTGTTTAGATCGTCGTGAGCAGGATGGTCGGTCCATAGTGGTAAGCTC	TTGAACTGGTT	TTGAAaTGGTT	CTCACCCCTCAGGACAGTTTTGAAaTGGTTGCTTTCTTTTTATTGTTTAGATCGT	INTRONIC			72.493	80.2993	71.9106	78.8905	0.0907441	FALSE	0.000482141	5.73885e-06	0.000653555	1.9262e-05	0.00055676	5.55766e-06	0.000405237	6.03909e-06	-6.39255	-5.08448
1662	MLH1	chr3	37017480	37017480	SNV	C	A	37058956	+	AGG	CACCTGTGACCTCACCCCTC	ACACTGGAGTGGG	13	GAGTCCTGTCAAAACTTT	18	TTTCAAAACTGTCCTGAGGGGTGAGGTCACA	0	18	0.615385	-0.008978		ATGTACACCTGTGACCTCACCCCTCAGGACAGTTTTGAACTGGTTGCTTTCTTTT	55	ACATCAGCATAGACTC	8	GGTCCATAGT	GCGAGAAAAGCCTTGTTTGCACCTGTGACCTCACCCCTCGTTTGGAGACGTTGACTATCGTCTCGGTGCTTTCAAAACTGTCCTGAGGGGTGAGGTCACACGCGGTTCTATCTAGTTACGCGTTAAACCAACTAGAATTTTTTTGAGTCAGATATGTACACCTGTGACCTCACCCCTCAGGACAGTTTTGAACTGGTTGCTTTCTTTTACATCAGCATAGACTCGGTCCATAGTGGTAAGCTC	TTGAACTGGTT	TTGAAaTGGTT	ATGTACACCTGTGACCTCACCCCTCAGGACAGTTTTGAAaTGGTTGCTTTCTTTT	INTRONIC							0.25641	FALSE	0.000176148	2.86942e-06	0.00022415	1.15572e-05	0.000245599	1.11153e-05	0.000299333	3.01955e-06
1662	MLH1	chr3	37017480	37017480	SNV	C	A	37058956	+	AGG	CACCTGTGACCTCACCCCTC	ACACTGGAGTGGG	13	GAGTCCTGTCAAAACTTTACCAA	23	AACCATTTCAAAACTGTCCTGAGGGGTGAGGTCACA	5	18	0.615385	-0.008978		ATGTACACCTGTGACCTCACCCCTCAGGACAGTTTTGAACTGGTTGCTTTCTTTT	55	GTAGGCCCAGTGGGAT	8	GGTCCATAGT	GCGAGAAAAGCCTTGTTTGCACCTGTGACCTCACCCCTCGTTTGGAGACGTTGACTATCGTCTCGGTGCAACCATTTCAAAACTGTCCTGAGGGGTGAGGTCACACGCGGTTCTATCTAGTTACGCGTTAAACCAACTAGAATTTTTTTGAGTATGTACACCTGTGACCTCACCCCTCAGGACAGTTTTGAACTGGTTGCTTTCTTTTGTAGGCCCAGTGGGATGGTCCATAGTGGTAAGCTC	TTGAACTGGTT	TTGAAaTGGTT	ATGTACACCTGTGACCTCACCCCTCAGGACAGTTTTGAAaTGGTTGCTTTCTTTT	INTRONIC							0	FALSE	1.40918e-05	2.86942e-06	1.28822e-05	3.85239e-06	2.04666e-05	1.11153e-05	9.91942e-06	1.50977e-06
1663	MLH1	chr3	37017480	37017480	SNV	C	G	37058971	+	TGG	CCCTCAGGACAGTTTTGAAC	GTCCTGTCAAAAC	13	TTCACCAACGAAAGA	15	AGAAAGCAACCACTTCAAAACTGTCCTG	12	3	0.461538			CTCACCCCTCAGGACAGTTTTGAACTGGTTGCTTTCTTTTTATTGTTTAGATCGT	55	AGATCTGTCGTATCAG	8	GGTCCATAGT	GCGAGAAAAGCCTTGTTTGCCCTCAGGACAGTTTTGAACGTTTGGAGACGTTGACTATCGTCTCGGTGCAGAAAGCAACCACTTCAAAACTGTCCTGCGCGGTTCTATCTAGTTACGCGTTAAACCAACTAGAATTTTTTTGAGTCAGATCTGCTCACCCCTCAGGACAGTTTTGAACTGGTTGCTTTCTTTTTATTGTTTAGATCGTAGATCTGTCGTATCAGGGTCCATAGTGGTAAGCTC	TTGAACTGGTT	TTGAAgTGGTT	CTCACCCCTCAGGACAGTTTTGAAgTGGTTGCTTTCTTTTTATTGTTTAGATCGT	INTRONIC			55.8392	84.3518	63.0081	89.3564	0.204638	FALSE	0.000618026	0.00115351	0.000704512	0.00141383	0.000840517	9.44801e-05	0.00104737	9.05864e-06	0.900288	1.00491
1663	MLH1	chr3	37017480	37017480	SNV	C	G	37058971	+	TGG	CCCTCAGGACAGTTTTGAAC	GAGTCCTGTCAAAAC	15	TTCACCAACGA	11	AGCAACCACTTCAAAACTGTCCTGAG	8	3	0.466667			CTCACCCCTCAGGACAGTTTTGAACTGGTTGCTTTCTTTTTATTGTTTAGATCGT	55	ATCGAGTCACCAGGCT	8	GGTCCATAGT	GCGAGAAAAGCCTTGTTTGCCCTCAGGACAGTTTTGAACGTTTGGAGACGTTGACTATCGTCTCGGTGCAGCAACCACTTCAAAACTGTCCTGAGCGCGGTTCTATCTAGTTACGCGTTAAACCAACTAGAATTTTTTTGAGTCAGATCTGAACTCACCCCTCAGGACAGTTTTGAACTGGTTGCTTTCTTTTTATTGTTTAGATCGTATCGAGTCACCAGGCTGGTCCATAGTGGTAAGCTC	TTGAACTGGTT	TTGAAgTGGTT	CTCACCCCTCAGGACAGTTTTGAAgTGGTTGCTTTCTTTTTATTGTTTAGATCGT	INTRONIC			54.3042	87.243	56.0754	89.4802	1.60367	FALSE	0.000468049	0.000840741	0.000410226	0.0244858	0.000574105	7.22495e-05	0.000471756	2.26466e-05	0.845001	5.89938
1663	MLH1	chr3	37017480	37017480	SNV	C	G	37058956	+	AGG	CACCTGTGACCTCACCCCTC	ACACTGGAGTGGG	13	GAGTCCTGTCAAAACTTCACCAA	23	AACCACTTCAAAACTGTCCTGAGGGGTGAGGTCACA	5	18	0.615385	-0.008978		ATGTACACCTGTGACCTCACCCCTCAGGACAGTTTTGAACTGGTTGCTTTCTTTT	55	CCGGTAGAGTGACATA	8	GGTCCATAGT	GCGAGAAAAGCCTTGTTTGCACCTGTGACCTCACCCCTCGTTTGGAGACGTTGACTATCGTCTCGGTGCAACCACTTCAAAACTGTCCTGAGGGGTGAGGTCACACGCGGTTCTATCTAGTTACGCGTTAAACCAACTAGAATTTTTTTGAGTATGTACACCTGTGACCTCACCCCTCAGGACAGTTTTGAACTGGTTGCTTTCTTTTCCGGTAGAGTGACATAGGTCCATAGTGGTAAGCTC	TTGAACTGGTT	TTGAAgTGGTT	ATGTACACCTGTGACCTCACCCCTCAGGACAGTTTTGAAgTGGTTGCTTTCTTTT	INTRONIC							0	FALSE	0.000120787	2.86942e-06	0.000144567	1.15572e-05	8.25601e-05	1.11153e-05	5.04723e-05	4.52932e-06
1663	MLH1	chr3	37017480	37017480	SNV	C	G	37058956	+	AGG	CACCTGTGACCTCACCCCTC	ACACTGGAGTGGG	13	GAGTCCTGTCAAAACTTCA	19	ACTTCAAAACTGTCCTGAGGGGTGAGGTCACA	1	18	0.615385	-0.008978		ATGTACACCTGTGACCTCACCCCTCAGGACAGTTTTGAACTGGTTGCTTTCTTTT	55	CTGCGGATCTAAGCCA	8	GGTCCATAGT	GCGAGAAAAGCCTTGTTTGCACCTGTGACCTCACCCCTCGTTTGGAGACGTTGACTATCGTCTCGGTGCACTTCAAAACTGTCCTGAGGGGTGAGGTCACACGCGGTTCTATCTAGTTACGCGTTAAACCAACTAGAATTTTTTTGAGTCAGAATGTACACCTGTGACCTCACCCCTCAGGACAGTTTTGAACTGGTTGCTTTCTTTTCTGCGGATCTAAGCCAGGTCCATAGTGGTAAGCTC	TTGAACTGGTT	TTGAAgTGGTT	ATGTACACCTGTGACCTCACCCCTCAGGACAGTTTTGAAgTGGTTGCTTTCTTTT	INTRONIC			10.2564			25.4167	0.21097	FALSE	0.000222785	5.73885e-06	0.000191801	2.69667e-05	0.000198075	1.6673e-05	0.00021035	1.50977e-06	-5.27875
1664	MLH1	chr3	37017480	37017480	SNV	C	T	37058971	+	TGG	CCCTCAGGACAGTTTTGAAC	GTCCTGTCAAAAC	13	TTAACCAACGAAAGA	15	AGAAAGCAACCAATTCAAAACTGTCCTG	12	3	0.461538			CTCACCCCTCAGGACAGTTTTGAACTGGTTGCTTTCTTTTTATTGTTTAGATCGT	55	CGGACTGAGGGTGTGT	8	GGTCCATAGT	GCGAGAAAAGCCTTGTTTGCCCTCAGGACAGTTTTGAACGTTTGGAGACGTTGACTATCGTCTCGGTGCAGAAAGCAACCAATTCAAAACTGTCCTGCGCGGTTCTATCTAGTTACGCGTTAAACCAACTAGAATTTTTTTGAGTCAGATCTGCTCACCCCTCAGGACAGTTTTGAACTGGTTGCTTTCTTTTTATTGTTTAGATCGTCGGACTGAGGGTGTGTGGTCCATAGTGGTAAGCTC	TTGAACTGGTT	TTGAAtTGGTT	CTCACCCCTCAGGACAGTTTTGAAtTGGTTGCTTTCTTTTTATTGTTTAGATCGT	INTRONIC			24.3423	62.0729	31.3582	71.7011	0.272603	FALSE	0.000905902	0.000654229	0.000976182	0.00210726	0.000914058	4.44612e-05	0.00110135	1.3588e-05	-0.46956	1.11014
1664	MLH1	chr3	37017480	37017480	SNV	C	T	37058971	+	TGG	CCCTCAGGACAGTTTTGAAC	GAGTCCTGTCAAAAC	15	TTAACCAACGA	11	AGCAACCAATTCAAAACTGTCCTGAG	8	3	0.466667			CTCACCCCTCAGGACAGTTTTGAACTGGTTGCTTTCTTTTTATTGTTTAGATCGT	55	TCATTACAGGAATTAC	8	GGTCCATAGT	GCGAGAAAAGCCTTGTTTGCCCTCAGGACAGTTTTGAACGTTTGGAGACGTTGACTATCGTCTCGGTGCAGCAACCAATTCAAAACTGTCCTGAGCGCGGTTCTATCTAGTTACGCGTTAAACCAACTAGAATTTTTTTGAGTCAGATCTGAACTCACCCCTCAGGACAGTTTTGAACTGGTTGCTTTCTTTTTATTGTTTAGATCGTTCATTACAGGAATTACGGTCCATAGTGGTAAGCTC	TTGAACTGGTT	TTGAAtTGGTT	CTCACCCCTCAGGACAGTTTTGAAtTGGTTGCTTTCTTTTTATTGTTTAGATCGT	INTRONIC			16.8333	31.0976	37.822	55.4672	0	FALSE	0.000201647	0.000131994	0.000244761	0.000134834	0.000171017	2.22306e-05	0.000147041	4.52932e-06	-0.611365	-0.860194
1664	MLH1	chr3	37017480	37017480	SNV	C	T	37058956	+	AGG	CACCTGTGACCTCACCCCTC	ACACTGGAGTGGG	13	GAGTCCTGTCAAAACTTA	18	ATTCAAAACTGTCCTGAGGGGTGAGGTCACA	0	18	0.615385	-0.008978		ATGTACACCTGTGACCTCACCCCTCAGGACAGTTTTGAACTGGTTGCTTTCTTTT	55	GGCTGGTGTACTCGCG	8	GGTCCATAGT	GCGAGAAAAGCCTTGTTTGCACCTGTGACCTCACCCCTCGTTTGGAGACGTTGACTATCGTCTCGGTGCATTCAAAACTGTCCTGAGGGGTGAGGTCACACGCGGTTCTATCTAGTTACGCGTTAAACCAACTAGAATTTTTTTGAGTCAGATATGTACACCTGTGACCTCACCCCTCAGGACAGTTTTGAACTGGTTGCTTTCTTTTGGCTGGTGTACTCGCGGGTCCATAGTGGTAAGCTC	TTGAACTGGTT	TTGAAtTGGTT	ATGTACACCTGTGACCTCACCCCTCAGGACAGTTTTGAAtTGGTTGCTTTCTTTT	INTRONIC							0	FALSE	0.00032646	2.86942e-06	0.000393336	7.70478e-06	0.000343422	5.55766e-06	0.000292915	3.01955e-06
1664	MLH1	chr3	37017480	37017480	SNV	C	T	37058956	+	AGG	CACCTGTGACCTCACCCCTC	ACACTGGAGTGGG	13	GAGTCCTGTCAAAACTTAACCAA	23	AACCAATTCAAAACTGTCCTGAGGGGTGAGGTCACA	5	18	0.615385	-0.008978		ATGTACACCTGTGACCTCACCCCTCAGGACAGTTTTGAACTGGTTGCTTTCTTTT	55	AGATTGCGTCAATACC	8	GGTCCATAGT	GCGAGAAAAGCCTTGTTTGCACCTGTGACCTCACCCCTCGTTTGGAGACGTTGACTATCGTCTCGGTGCAACCAATTCAAAACTGTCCTGAGGGGTGAGGTCACACGCGGTTCTATCTAGTTACGCGTTAAACCAACTAGAATTTTTTTGAGTATGTACACCTGTGACCTCACCCCTCAGGACAGTTTTGAACTGGTTGCTTTCTTTTAGATTGCGTCAATACCGGTCCATAGTGGTAAGCTC	TTGAACTGGTT	TTGAAtTGGTT	ATGTACACCTGTGACCTCACCCCTCAGGACAGTTTTGAAtTGGTTGCTTTCTTTT	INTRONIC							0	FALSE	1.77825e-05	2.86942e-06	1.86076e-05	0.000238848	7.9785e-06	5.55766e-06	7.00194e-06	1.50977e-06
1665	MLH1	chr3	37017481	37017481	SNV	T	A	37058971	+	TGG	CCCTCAGGACAGTTTTGAAC	GTCCTGTCAAAAC	13	TTGTCCAACGAAAGA	15	AGAAAGCAACCTGTTCAAAACTGTCCTG	11	4	0.461538			CTCACCCCTCAGGACAGTTTTGAACTGGTTGCTTTCTTTTTATTGTTTAGATCGT	55	CACCACTCAGAAGCAC	8	GGTCCATAGT	GCGAGAAAAGCCTTGTTTGCCCTCAGGACAGTTTTGAACGTTTGGAGACGTTGACTATCGTCTCGGTGCAGAAAGCAACCTGTTCAAAACTGTCCTGCGCGGTTCTATCTAGTTACGCGTTAAACCAACTAGAATTTTTTTGAGTCAGATCTGCTCACCCCTCAGGACAGTTTTGAACTGGTTGCTTTCTTTTTATTGTTTAGATCGTCACCACTCAGAAGCACGGTCCATAGTGGTAAGCTC	TGAACTGGTTG	TGAACaGGTTG	CTCACCCCTCAGGACAGTTTTGAACaGGTTGCTTTCTTTTTATTGTTTAGATCGT	INTRONIC							0	FALSE	0.000137898	2.86942e-06	0.000103916	7.70478e-06	7.94381e-05	5.55766e-06	5.95165e-05	1.50977e-06
1665	MLH1	chr3	37017481	37017481	SNV	T	A	37058971	+	TGG	CCCTCAGGACAGTTTTGAAC	GAGTCCTGTCAAAAC	15	TTGTCCAACGAAAGAA	16	AAGAAAGCAACCTGTTCAAAACTGTCCTGAG	12	4	0.466667			CTCACCCCTCAGGACAGTTTTGAACTGGTTGCTTTCTTTTTATTGTTTAGATCGT	55	GAAGCAGCAGTGGAGT	8	GGTCCATAGT	GCGAGAAAAGCCTTGTTTGCCCTCAGGACAGTTTTGAACGTTTGGAGACGTTGACTATCGTCTCGGTGCAAGAAAGCAACCTGTTCAAAACTGTCCTGAGCGCGGTTCTATCTAGTTACGCGTTAAACCAACTAGAATTTTTTTGAGTCAGATCTCACCCCTCAGGACAGTTTTGAACTGGTTGCTTTCTTTTTATTGTTTAGATCGTGAAGCAGCAGTGGAGTGGTCCATAGTGGTAAGCTC	TGAACTGGTTG	TGAACaGGTTG	CTCACCCCTCAGGACAGTTTTGAACaGGTTGCTTTCTTTTTATTGTTTAGATCGT	INTRONIC			48.3818	75.231	55.0845	83.509	0	FALSE	0.000819338	8.89521e-05	0.000830757	0.000377534	0.000976498	2.22306e-05	0.000775173	7.54887e-06	-3.20336	-1.13782
1665	MLH1	chr3	37017481	37017481	SNV	T	A	37058956	+	AGG	CACCTGTGACCTCACCCCTC	ACACTGGAGTGGG	13	GAGTCCTGTCAAAACTTGT	19	TGTTCAAAACTGTCCTGAGGGGTGAGGTCACA	0	19	0.615385	-0.008978		ATGTACACCTGTGACCTCACCCCTCAGGACAGTTTTGAACTGGTTGCTTTCTTTT	55	GATCAGTGTGTCGCTG	8	GGTCCATAGT	GCGAGAAAAGCCTTGTTTGCACCTGTGACCTCACCCCTCGTTTGGAGACGTTGACTATCGTCTCGGTGCTGTTCAAAACTGTCCTGAGGGGTGAGGTCACACGCGGTTCTATCTAGTTACGCGTTAAACCAACTAGAATTTTTTTGAGTCAGAATGTACACCTGTGACCTCACCCCTCAGGACAGTTTTGAACTGGTTGCTTTCTTTTGATCAGTGTGTCGCTGGGTCCATAGTGGTAAGCTC	TGAACTGGTTG	TGAACaGGTTG	ATGTACACCTGTGACCTCACCCCTCAGGACAGTTTTGAACaGGTTGCTTTCTTTT	INTRONIC							0	FALSE	0.000298277	5.73885e-06	0.000252204	1.15572e-05	0.000294511	2.22306e-05	0.000249736	1.50977e-06
1665	MLH1	chr3	37017481	37017481	SNV	T	A	37058956	+	AGG	CACCTGTGACCTCACCCCTC	ACACTGGAGTGGG	13	GAGTCCTGTCAAAACTTGTCCA	22	ACCTGTTCAAAACTGTCCTGAGGGGTGAGGTCACA	3	19	0.615385	-0.008978		ATGTACACCTGTGACCTCACCCCTCAGGACAGTTTTGAACTGGTTGCTTTCTTTT	55	CTAATGGTCGACAGCC	8	GGTCCATAGT	GCGAGAAAAGCCTTGTTTGCACCTGTGACCTCACCCCTCGTTTGGAGACGTTGACTATCGTCTCGGTGCACCTGTTCAAAACTGTCCTGAGGGGTGAGGTCACACGCGGTTCTATCTAGTTACGCGTTAAACCAACTAGAATTTTTTTGAGTCATGTACACCTGTGACCTCACCCCTCAGGACAGTTTTGAACTGGTTGCTTTCTTTTCTAATGGTCGACAGCCGGTCCATAGTGGTAAGCTC	TGAACTGGTTG	TGAACaGGTTG	ATGTACACCTGTGACCTCACCCCTCAGGACAGTTTTGAACaGGTTGCTTTCTTTT	INTRONIC							0	FALSE	0.000265731	2.86942e-06	0.000283694	3.85239e-06	0.000244558	1.11153e-05	0.000278911	3.01955e-06
1666	MLH1	chr3	37017481	37017481	SNV	T	C	37058971	+	TGG	CCCTCAGGACAGTTTTGAAC	GTCCTGTCAAAAC	13	TTGGCCAACGAAAGA	15	AGAAAGCAACCGGTTCAAAACTGTCCTG	11	4	0.461538			CTCACCCCTCAGGACAGTTTTGAACTGGTTGCTTTCTTTTTATTGTTTAGATCGT	55	TGCACCTGTCGACTAT	8	GGTCCATAGT	GCGAGAAAAGCCTTGTTTGCCCTCAGGACAGTTTTGAACGTTTGGAGACGTTGACTATCGTCTCGGTGCAGAAAGCAACCGGTTCAAAACTGTCCTGCGCGGTTCTATCTAGTTACGCGTTAAACCAACTAGAATTTTTTTGAGTCAGATCTGCTCACCCCTCAGGACAGTTTTGAACTGGTTGCTTTCTTTTTATTGTTTAGATCGTTGCACCTGTCGACTATGGTCCATAGTGGTAAGCTC	TGAACTGGTTG	TGAACcGGTTG	CTCACCCCTCAGGACAGTTTTGAACcGGTTGCTTTCTTTTTATTGTTTAGATCGT	INTRONIC							0	FALSE	7.51563e-05	2.86942e-06	5.95443e-05	3.85239e-06	5.30743e-05	5.55766e-06	7.11864e-05	1.50977e-06
1666	MLH1	chr3	37017481	37017481	SNV	T	C	37058971	+	TGG	CCCTCAGGACAGTTTTGAAC	GAGTCCTGTCAAAAC	15	TTGGCCAACGAAAGAA	16	AAGAAAGCAACCGGTTCAAAACTGTCCTGAG	12	4	0.466667			CTCACCCCTCAGGACAGTTTTGAACTGGTTGCTTTCTTTTTATTGTTTAGATCGT	55	GCTTCCACAGCTGTAT	8	GGTCCATAGT	GCGAGAAAAGCCTTGTTTGCCCTCAGGACAGTTTTGAACGTTTGGAGACGTTGACTATCGTCTCGGTGCAAGAAAGCAACCGGTTCAAAACTGTCCTGAGCGCGGTTCTATCTAGTTACGCGTTAAACCAACTAGAATTTTTTTGAGTCAGATCTCACCCCTCAGGACAGTTTTGAACTGGTTGCTTTCTTTTTATTGTTTAGATCGTGCTTCCACAGCTGTATGGTCCATAGTGGTAAGCTC	TGAACTGGTTG	TGAACcGGTTG	CTCACCCCTCAGGACAGTTTTGAACcGGTTGCTTTCTTTTTATTGTTTAGATCGT	INTRONIC			38.5974	65.9745	47.8814	72.5285	0.050025	FALSE	0.000665335	0.00105021	0.000608325	0.00238463	0.000735409	2.77883e-05	0.000640678	9.05864e-06	0.658525	1.97085
1666	MLH1	chr3	37017481	37017481	SNV	T	C	37058956	+	AGG	CACCTGTGACCTCACCCCTC	ACACTGGAGTGGG	13	GAGTCCTGTCAAAACTTGG	19	GGTTCAAAACTGTCCTGAGGGGTGAGGTCACA	0	19	0.615385	-0.008978		ATGTACACCTGTGACCTCACCCCTCAGGACAGTTTTGAACTGGTTGCTTTCTTTT	55	TCGAGGCTCGCAAGCC	8	GGTCCATAGT	GCGAGAAAAGCCTTGTTTGCACCTGTGACCTCACCCCTCGTTTGGAGACGTTGACTATCGTCTCGGTGCGGTTCAAAACTGTCCTGAGGGGTGAGGTCACACGCGGTTCTATCTAGTTACGCGTTAAACCAACTAGAATTTTTTTGAGTCAGAATGTACACCTGTGACCTCACCCCTCAGGACAGTTTTGAACTGGTTGCTTTCTTTTTCGAGGCTCGCAAGCCGGTCCATAGTGGTAAGCTC	TGAACTGGTTG	TGAACcGGTTG	ATGTACACCTGTGACCTCACCCCTCAGGACAGTTTTGAACcGGTTGCTTTCTTTT	INTRONIC							0	FALSE	0.000137563	2.86942e-06	0.000171762	3.08191e-05	0.000164773	1.11153e-05	0.000119325	3.01955e-06
1666	MLH1	chr3	37017481	37017481	SNV	T	C	37058956	+	AGG	CACCTGTGACCTCACCCCTC	ACACTGGAGTGGG	13	GAGTCCTGTCAAAACTTGGCCA	22	ACCGGTTCAAAACTGTCCTGAGGGGTGAGGTCACA	3	19	0.615385	-0.008978		ATGTACACCTGTGACCTCACCCCTCAGGACAGTTTTGAACTGGTTGCTTTCTTTT	55	GTGCTTCTCCTTGACC	8	GGTCCATAGT	GCGAGAAAAGCCTTGTTTGCACCTGTGACCTCACCCCTCGTTTGGAGACGTTGACTATCGTCTCGGTGCACCGGTTCAAAACTGTCCTGAGGGGTGAGGTCACACGCGGTTCTATCTAGTTACGCGTTAAACCAACTAGAATTTTTTTGAGTCATGTACACCTGTGACCTCACCCCTCAGGACAGTTTTGAACTGGTTGCTTTCTTTTGTGCTTCTCCTTGACCGGTCCATAGTGGTAAGCTC	TGAACTGGTTG	TGAACcGGTTG	ATGTACACCTGTGACCTCACCCCTCAGGACAGTTTTGAACcGGTTGCTTTCTTTT	INTRONIC							0	FALSE	0.000208357	2.86942e-06	0.000203252	3.85239e-06	0.000147776	4.44612e-05	0.000209475	6.03909e-06
1667	MLH1	chr3	37017481	37017481	SNV	T	G	37058971	+	TGG	CCCTCAGGACAGTTTTGAAC	GTCCTGTCAAAAC	13	TTGCCCAACGAAAGA	15	AGAAAGCAACCCGTTCAAAACTGTCCTG	11	4	0.461538			CTCACCCCTCAGGACAGTTTTGAACTGGTTGCTTTCTTTTTATTGTTTAGATCGT	55	CGGTTAAAGTCGCCGT	8	GGTCCATAGT	GCGAGAAAAGCCTTGTTTGCCCTCAGGACAGTTTTGAACGTTTGGAGACGTTGACTATCGTCTCGGTGCAGAAAGCAACCCGTTCAAAACTGTCCTGCGCGGTTCTATCTAGTTACGCGTTAAACCAACTAGAATTTTTTTGAGTCAGATCTGCTCACCCCTCAGGACAGTTTTGAACTGGTTGCTTTCTTTTTATTGTTTAGATCGTCGGTTAAAGTCGCCGTGGTCCATAGTGGTAAGCTC	TGAACTGGTTG	TGAACgGGTTG	CTCACCCCTCAGGACAGTTTTGAACgGGTTGCTTTCTTTTTATTGTTTAGATCGT	INTRONIC			85.1792	91.4535	76.6827	78.9937	0.0607165	FALSE	0.000627421	8.60827e-06	0.000595729	0.000111719	0.000637586	7.22495e-05	0.00069611	0.000152487	-6.18757	-2.41478
1667	MLH1	chr3	37017481	37017481	SNV	T	G	37058971	+	TGG	CCCTCAGGACAGTTTTGAAC	GAGTCCTGTCAAAAC	15	TTGCCCAACGAAAGAA	16	AAGAAAGCAACCCGTTCAAAACTGTCCTGAG	12	4	0.466667			CTCACCCCTCAGGACAGTTTTGAACTGGTTGCTTTCTTTTTATTGTTTAGATCGT	55	CCACCTATCGGCCGAT	8	GGTCCATAGT	GCGAGAAAAGCCTTGTTTGCCCTCAGGACAGTTTTGAACGTTTGGAGACGTTGACTATCGTCTCGGTGCAAGAAAGCAACCCGTTCAAAACTGTCCTGAGCGCGGTTCTATCTAGTTACGCGTTAAACCAACTAGAATTTTTTTGAGTCAGATCTCACCCCTCAGGACAGTTTTGAACTGGTTGCTTTCTTTTTATTGTTTAGATCGTCCACCTATCGGCCGATGGTCCATAGTGGTAAGCTC	TGAACTGGTTG	TGAACgGGTTG	CTCACCCCTCAGGACAGTTTTGAACgGGTTGCTTTCTTTTTATTGTTTAGATCGT	INTRONIC							0.531915	FALSE	4.12689e-05	2.86942e-06	4.37994e-05	1.54096e-05	0.000111699	1.11153e-05	4.98888e-05	3.01955e-06
1667	MLH1	chr3	37017481	37017481	SNV	T	G	37058956	+	AGG	CACCTGTGACCTCACCCCTC	ACACTGGAGTGGG	13	GAGTCCTGTCAAAACTTGCCCAA	23	AACCCGTTCAAAACTGTCCTGAGGGGTGAGGTCACA	4	19	0.615385	-0.008978		ATGTACACCTGTGACCTCACCCCTCAGGACAGTTTTGAACTGGTTGCTTTCTTTT	55	GCTTGAATCTGTTGAG	8	GGTCCATAGT	GCGAGAAAAGCCTTGTTTGCACCTGTGACCTCACCCCTCGTTTGGAGACGTTGACTATCGTCTCGGTGCAACCCGTTCAAAACTGTCCTGAGGGGTGAGGTCACACGCGGTTCTATCTAGTTACGCGTTAAACCAACTAGAATTTTTTTGAGTATGTACACCTGTGACCTCACCCCTCAGGACAGTTTTGAACTGGTTGCTTTCTTTTGCTTGAATCTGTTGAGGGTCCATAGTGGTAAGCTC	TGAACTGGTTG	TGAACgGGTTG	ATGTACACCTGTGACCTCACCCCTCAGGACAGTTTTGAACgGGTTGCTTTCTTTT	INTRONIC							0	FALSE	8.05246e-06	2.86942e-06	8.01557e-06	3.85239e-06	9.71295e-06	5.55766e-06	1.25451e-05	1.50977e-06
1667	MLH1	chr3	37017481	37017481	SNV	T	G	37058956	+	AGG	CACCTGTGACCTCACCCCTC	ACACTGGAGTGGG	13	GAGTCCTGTCAAAACTTGCCCA	22	ACCCGTTCAAAACTGTCCTGAGGGGTGAGGTCACA	3	19	0.615385	-0.008978		ATGTACACCTGTGACCTCACCCCTCAGGACAGTTTTGAACTGGTTGCTTTCTTTT	55	ACGCAGCGTGATGCCC	8	GGTCCATAGT	GCGAGAAAAGCCTTGTTTGCACCTGTGACCTCACCCCTCGTTTGGAGACGTTGACTATCGTCTCGGTGCACCCGTTCAAAACTGTCCTGAGGGGTGAGGTCACACGCGGTTCTATCTAGTTACGCGTTAAACCAACTAGAATTTTTTTGAGTCATGTACACCTGTGACCTCACCCCTCAGGACAGTTTTGAACTGGTTGCTTTCTTTTACGCAGCGTGATGCCCGGTCCATAGTGGTAAGCTC	TGAACTGGTTG	TGAACgGGTTG	ATGTACACCTGTGACCTCACCCCTCAGGACAGTTTTGAACgGGTTGCTTTCTTTT	INTRONIC							1.19048	FALSE	7.18011e-05	2.86942e-06	7.55754e-05	3.85239e-06	9.2273e-05	2.77883e-05	5.07641e-05	0.000218917
1668	MLH1	chr3	37017482	37017482	SNV	G	A	37058971	+	TGG	CCCTCAGGACAGTTTTGAAC	GTCCTGTCAAAAC	13	TTGATCAACGAAAGAA	16	AAGAAAGCAACTAGTTCAAAACTGTCCTG	11	5	0.461538			CTCACCCCTCAGGACAGTTTTGAACTGGTTGCTTTCTTTTTATTGTTTAGATCGT	55	TTCGAAGGTTCCGTCT	8	GGTCCATAGT	GCGAGAAAAGCCTTGTTTGCCCTCAGGACAGTTTTGAACGTTTGGAGACGTTGACTATCGTCTCGGTGCAAGAAAGCAACTAGTTCAAAACTGTCCTGCGCGGTTCTATCTAGTTACGCGTTAAACCAACTAGAATTTTTTTGAGTCAGATCTCTCACCCCTCAGGACAGTTTTGAACTGGTTGCTTTCTTTTTATTGTTTAGATCGTTTCGAAGGTTCCGTCTGGTCCATAGTGGTAAGCTC	GAACTGGTTGC	GAACTaGTTGC	CTCACCCCTCAGGACAGTTTTGAACTaGTTGCTTTCTTTTTATTGTTTAGATCGT	INTRONIC			45.6224	76.6996	51.0855	84.7551	2.91616	FALSE	0.000563672	0.0226656	0.000620062	0.000146391	0.000597346	8.89225e-05	0.00069115	7.39789e-05	5.3295	-2.08259
1668	MLH1	chr3	37017482	37017482	SNV	G	A	37058971	+	TGG	CCCTCAGGACAGTTTTGAAC	GTCCTGTCAAAAC	13	TTGATCAACGAAAGA	15	AGAAAGCAACTAGTTCAAAACTGTCCTG	10	5	0.461538			CTCACCCCTCAGGACAGTTTTGAACTGGTTGCTTTCTTTTTATTGTTTAGATCGT	55	AACACGTTCATGCATG	8	GGTCCATAGT	GCGAGAAAAGCCTTGTTTGCCCTCAGGACAGTTTTGAACGTTTGGAGACGTTGACTATCGTCTCGGTGCAGAAAGCAACTAGTTCAAAACTGTCCTGCGCGGTTCTATCTAGTTACGCGTTAAACCAACTAGAATTTTTTTGAGTCAGATCTGCTCACCCCTCAGGACAGTTTTGAACTGGTTGCTTTCTTTTTATTGTTTAGATCGTAACACGTTCATGCATGGGTCCATAGTGGTAAGCTC	GAACTGGTTGC	GAACTaGTTGC	CTCACCCCTCAGGACAGTTTTGAACTaGTTGCTTTCTTTTTATTGTTTAGATCGT	INTRONIC			64.106	83.8384	60.5594	89.3151	0.116414	FALSE	0.00050697	5.73885e-06	0.000501832	7.70478e-06	0.000446796	1.6673e-05	0.000319755	1.50977e-06	-6.46499	-6.02531
1668	MLH1	chr3	37017482	37017482	SNV	G	A	37058956	+	AGG	CACCTGTGACCTCACCCCTC	ACACTGGAGTGGG	13	GAGTCCTGTCAAAACTTGATCAACG	25	GCAACTAGTTCAAAACTGTCCTGAGGGGTGAGGTCACA	5	20	0.615385	-0.008978		ATGTACACCTGTGACCTCACCCCTCAGGACAGTTTTGAACTGGTTGCTTTCTTTT	55	TAAGCGTCAGACAAAT	8	GGTCCATAGT	GCGAGAAAAGCCTTGTTTGCACCTGTGACCTCACCCCTCGTTTGGAGACGTTGACTATCGTCTCGGTGCGCAACTAGTTCAAAACTGTCCTGAGGGGTGAGGTCACACGCGGTTCTATCTAGTTACGCGTTAAACCAACTAGAATTTTTTTGAATGTACACCTGTGACCTCACCCCTCAGGACAGTTTTGAACTGGTTGCTTTCTTTTTAAGCGTCAGACAAATGGTCCATAGTGGTAAGCTC	GAACTGGTTGC	GAACTaGTTGC	ATGTACACCTGTGACCTCACCCCTCAGGACAGTTTTGAACTaGTTGCTTTCTTTT	INTRONIC							0	FALSE	0.000151655	5.73885e-06	0.000159166	3.85239e-06	0.000192871	0.000800302	0.000277744	5.58616e-05
1668	MLH1	chr3	37017482	37017482	SNV	G	A	37058956	+	AGG	CACCTGTGACCTCACCCCTC	ACACTGGAGTGGG	13	GAGTCCTGTCAAAACTTGAT	20	TAGTTCAAAACTGTCCTGAGGGGTGAGGTCACA	0	20	0.615385	-0.008978		ATGTACACCTGTGACCTCACCCCTCAGGACAGTTTTGAACTGGTTGCTTTCTTTT	55	GTAGGCCCATTGTGCA	8	GGTCCATAGT	GCGAGAAAAGCCTTGTTTGCACCTGTGACCTCACCCCTCGTTTGGAGACGTTGACTATCGTCTCGGTGCTAGTTCAAAACTGTCCTGAGGGGTGAGGTCACACGCGGTTCTATCTAGTTACGCGTTAAACCAACTAGAATTTTTTTGAGTCAGATGTACACCTGTGACCTCACCCCTCAGGACAGTTTTGAACTGGTTGCTTTCTTTTGTAGGCCCATTGTGCAGGTCCATAGTGGTAAGCTC	GAACTGGTTGC	GAACTaGTTGC	ATGTACACCTGTGACCTCACCCCTCAGGACAGTTTTGAACTaGTTGCTTTCTTTT	INTRONIC							0	FALSE	0.000338874	8.60827e-06	0.000243616	0.0001618	0.000234151	5.55766e-06	0.000333759	1.20782e-05
1669	MLH1	chr3	37017482	37017482	SNV	G	C	37058971	+	TGG	CCCTCAGGACAGTTTTGAAC	GTCCTGTCAAAAC	13	TTGAGCAACGAAAGAA	16	AAGAAAGCAACGAGTTCAAAACTGTCCTG	11	5	0.461538			CTCACCCCTCAGGACAGTTTTGAACTGGTTGCTTTCTTTTTATTGTTTAGATCGT	55	CCTCTGACAGTACACT	8	GGTCCATAGT	GCGAGAAAAGCCTTGTTTGCCCTCAGGACAGTTTTGAACGTTTGGAGACGTTGACTATCGTCTCGGTGCAAGAAAGCAACGAGTTCAAAACTGTCCTGCGCGGTTCTATCTAGTTACGCGTTAAACCAACTAGAATTTTTTTGAGTCAGATCTCTCACCCCTCAGGACAGTTTTGAACTGGTTGCTTTCTTTTTATTGTTTAGATCGTCCTCTGACAGTACACTGGTCCATAGTGGTAAGCTC	GAACTGGTTGC	GAACTcGTTGC	CTCACCCCTCAGGACAGTTTTGAACTcGTTGCTTTCTTTTTATTGTTTAGATCGT	INTRONIC			95.2199	87.9371	95.9479	89.391	0	FALSE	0.000175812	2.86942e-06	0.000198099	1.15572e-05	0.000198769	5.55766e-06	0.000297291	1.50977e-06	-5.93713	-4.09936
1669	MLH1	chr3	37017482	37017482	SNV	G	C	37058971	+	TGG	CCCTCAGGACAGTTTTGAAC	GTCCTGTCAAAAC	13	TTGAGCAACGAAAGA	15	AGAAAGCAACGAGTTCAAAACTGTCCTG	10	5	0.461538			CTCACCCCTCAGGACAGTTTTGAACTGGTTGCTTTCTTTTTATTGTTTAGATCGT	55	AACTCAGAGCGTGTCC	8	GGTCCATAGT	GCGAGAAAAGCCTTGTTTGCCCTCAGGACAGTTTTGAACGTTTGGAGACGTTGACTATCGTCTCGGTGCAGAAAGCAACGAGTTCAAAACTGTCCTGCGCGGTTCTATCTAGTTACGCGTTAAACCAACTAGAATTTTTTTGAGTCAGATCTGCTCACCCCTCAGGACAGTTTTGAACTGGTTGCTTTCTTTTTATTGTTTAGATCGTAACTCAGAGCGTGTCCGGTCCATAGTGGTAAGCTC	GAACTGGTTGC	GAACTcGTTGC	CTCACCCCTCAGGACAGTTTTGAACTcGTTGCTTTCTTTTTATTGTTTAGATCGT	INTRONIC			94.0589	96.6111	95.1244	96.7026	0.0772798	FALSE	0.000604606	1.14777e-05	0.000863392	3.85239e-06	0.000665684	8.89225e-05	0.000460378	7.09594e-05	-5.71909	-7.80812
1669	MLH1	chr3	37017482	37017482	SNV	G	C	37058956	+	AGG	CACCTGTGACCTCACCCCTC	ACACTGGAGTGGG	13	GAGTCCTGTCAAAACTTGAGCAACG	25	GCAACGAGTTCAAAACTGTCCTGAGGGGTGAGGTCACA	5	20	0.615385	-0.008978		ATGTACACCTGTGACCTCACCCCTCAGGACAGTTTTGAACTGGTTGCTTTCTTTT	55	AGATTGCGTTGATTGC	8	GGTCCATAGT	GCGAGAAAAGCCTTGTTTGCACCTGTGACCTCACCCCTCGTTTGGAGACGTTGACTATCGTCTCGGTGCGCAACGAGTTCAAAACTGTCCTGAGGGGTGAGGTCACACGCGGTTCTATCTAGTTACGCGTTAAACCAACTAGAATTTTTTTGAATGTACACCTGTGACCTCACCCCTCAGGACAGTTTTGAACTGGTTGCTTTCTTTTAGATTGCGTTGATTGCGGTCCATAGTGGTAAGCTC	GAACTGGTTGC	GAACTcGTTGC	ATGTACACCTGTGACCTCACCCCTCAGGACAGTTTTGAACTcGTTGCTTTCTTTT	INTRONIC							0	FALSE	4.66372e-05	5.73885e-06	2.08977e-05	7.70478e-06	3.74642e-05	1.6673e-05	3.50097e-05	3.01955e-06
1669	MLH1	chr3	37017482	37017482	SNV	G	C	37058956	+	AGG	CACCTGTGACCTCACCCCTC	ACACTGGAGTGGG	13	GAGTCCTGTCAAAACTTGAG	20	GAGTTCAAAACTGTCCTGAGGGGTGAGGTCACA	0	20	0.615385	-0.008978		ATGTACACCTGTGACCTCACCCCTCAGGACAGTTTTGAACTGGTTGCTTTCTTTT	55	CAAGGCCGTTACCAGT	8	GGTCCATAGT	GCGAGAAAAGCCTTGTTTGCACCTGTGACCTCACCCCTCGTTTGGAGACGTTGACTATCGTCTCGGTGCGAGTTCAAAACTGTCCTGAGGGGTGAGGTCACACGCGGTTCTATCTAGTTACGCGTTAAACCAACTAGAATTTTTTTGAGTCAGATGTACACCTGTGACCTCACCCCTCAGGACAGTTTTGAACTGGTTGCTTTCTTTTCAAGGCCGTTACCAGTGGTCCATAGTGGTAAGCTC	GAACTGGTTGC	GAACTcGTTGC	ATGTACACCTGTGACCTCACCCCTCAGGACAGTTTTGAACTcGTTGCTTTCTTTT	INTRONIC							0	FALSE	6.27421e-05	2.86942e-06	8.90301e-05	3.85239e-06	3.74642e-05	5.55766e-06	3.41345e-05	1.50977e-06
1670	MLH1	chr3	37017482	37017482	SNV	G	T	37058971	+	TGG	CCCTCAGGACAGTTTTGAAC	GTCCTGTCAAAAC	13	TTGAACAACGAAAGAA	16	AAGAAAGCAACAAGTTCAAAACTGTCCTG	11	5	0.461538			CTCACCCCTCAGGACAGTTTTGAACTGGTTGCTTTCTTTTTATTGTTTAGATCGT	55	ACGCCGAAGGCGATAC	8	GGTCCATAGT	GCGAGAAAAGCCTTGTTTGCCCTCAGGACAGTTTTGAACGTTTGGAGACGTTGACTATCGTCTCGGTGCAAGAAAGCAACAAGTTCAAAACTGTCCTGCGCGGTTCTATCTAGTTACGCGTTAAACCAACTAGAATTTTTTTGAGTCAGATCTCTCACCCCTCAGGACAGTTTTGAACTGGTTGCTTTCTTTTTATTGTTTAGATCGTACGCCGAAGGCGATACGGTCCATAGTGGTAAGCTC	GAACTGGTTGC	GAACTtGTTGC	CTCACCCCTCAGGACAGTTTTGAACTtGTTGCTTTCTTTTTATTGTTTAGATCGT	INTRONIC			26.3705	57.3438	27.3913	72.1311	0	FALSE	0.00058179	8.60827e-06	0.000658708	0.000285077	0.000666378	2.22306e-05	0.00053419	3.01955e-06	-6.07863	-1.20829
1670	MLH1	chr3	37017482	37017482	SNV	G	T	37058971	+	TGG	CCCTCAGGACAGTTTTGAAC	GTCCTGTCAAAAC	13	TTGAACAACGAAAGA	15	AGAAAGCAACAAGTTCAAAACTGTCCTG	10	5	0.461538			CTCACCCCTCAGGACAGTTTTGAACTGGTTGCTTTCTTTTTATTGTTTAGATCGT	55	TTAGGACCAATGGACG	8	GGTCCATAGT	GCGAGAAAAGCCTTGTTTGCCCTCAGGACAGTTTTGAACGTTTGGAGACGTTGACTATCGTCTCGGTGCAGAAAGCAACAAGTTCAAAACTGTCCTGCGCGGTTCTATCTAGTTACGCGTTAAACCAACTAGAATTTTTTTGAGTCAGATCTGCTCACCCCTCAGGACAGTTTTGAACTGGTTGCTTTCTTTTTATTGTTTAGATCGTTTAGGACCAATGGACGGGTCCATAGTGGTAAGCTC	GAACTGGTTGC	GAACTtGTTGC	CTCACCCCTCAGGACAGTTTTGAACTtGTTGCTTTCTTTTTATTGTTTAGATCGT	INTRONIC							0	FALSE	3.92558e-05	2.86942e-06	4.49445e-05	3.85239e-06	3.05264e-05	5.55766e-06	5.92248e-05	1.50977e-06
1670	MLH1	chr3	37017482	37017482	SNV	G	T	37058956	+	AGG	CACCTGTGACCTCACCCCTC	ACACTGGAGTGGG	13	GAGTCCTGTCAAAACTTGAACAACG	25	GCAACAAGTTCAAAACTGTCCTGAGGGGTGAGGTCACA	5	20	0.615385	-0.008978		ATGTACACCTGTGACCTCACCCCTCAGGACAGTTTTGAACTGGTTGCTTTCTTTT	55	TTAGTTCTCCTCCTAG	8	GGTCCATAGT	GCGAGAAAAGCCTTGTTTGCACCTGTGACCTCACCCCTCGTTTGGAGACGTTGACTATCGTCTCGGTGCGCAACAAGTTCAAAACTGTCCTGAGGGGTGAGGTCACACGCGGTTCTATCTAGTTACGCGTTAAACCAACTAGAATTTTTTTGAATGTACACCTGTGACCTCACCCCTCAGGACAGTTTTGAACTGGTTGCTTTCTTTTTTAGTTCTCCTCCTAGGGTCCATAGTGGTAAGCTC	GAACTGGTTGC	GAACTtGTTGC	ATGTACACCTGTGACCTCACCCCTCAGGACAGTTTTGAACTtGTTGCTTTCTTTT	INTRONIC							0	FALSE	0.000169773	2.86942e-06	0.000188939	1.15572e-05	0.000216807	5.55766e-06	0.000233398	3.01955e-06
1670	MLH1	chr3	37017482	37017482	SNV	G	T	37058956	+	AGG	CACCTGTGACCTCACCCCTC	ACACTGGAGTGGG	13	GAGTCCTGTCAAAACTTGAA	20	AAGTTCAAAACTGTCCTGAGGGGTGAGGTCACA	0	20	0.615385	-0.008978		ATGTACACCTGTGACCTCACCCCTCAGGACAGTTTTGAACTGGTTGCTTTCTTTT	55	AGCGGTCTCATGCATG	8	GGTCCATAGT	GCGAGAAAAGCCTTGTTTGCACCTGTGACCTCACCCCTCGTTTGGAGACGTTGACTATCGTCTCGGTGCAAGTTCAAAACTGTCCTGAGGGGTGAGGTCACACGCGGTTCTATCTAGTTACGCGTTAAACCAACTAGAATTTTTTTGAGTCAGATGTACACCTGTGACCTCACCCCTCAGGACAGTTTTGAACTGGTTGCTTTCTTTTAGCGGTCTCATGCATGGGTCCATAGTGGTAAGCTC	GAACTGGTTGC	GAACTtGTTGC	ATGTACACCTGTGACCTCACCCCTCAGGACAGTTTTGAACTtGTTGCTTTCTTTT	INTRONIC							0	FALSE	0.000275461	8.60827e-06	0.00029171	0.000658759	0.000357645	1.6673e-05	0.00040728	1.50977e-06
1671	MLH1	chr3	37017483	37017483	SNV	G	A	37058971	+	TGG	CCCTCAGGACAGTTTTGAAC	GTCCTGTCAAAAC	13	TTGACTAACGAAAG	14	GAAAGCAATCAGTTCAAAACTGTCCTG	8	6	0.461538			CTCACCCCTCAGGACAGTTTTGAACTGGTTGCTTTCTTTTTATTGTTTAGATCGT	55	AACGTTGTCAGATAAG	8	GGTCCATAGT	GCGAGAAAAGCCTTGTTTGCCCTCAGGACAGTTTTGAACGTTTGGAGACGTTGACTATCGTCTCGGTGCGAAAGCAATCAGTTCAAAACTGTCCTGCGCGGTTCTATCTAGTTACGCGTTAAACCAACTAGAATTTTTTTGAGTCAGATCTGACTCACCCCTCAGGACAGTTTTGAACTGGTTGCTTTCTTTTTATTGTTTAGATCGTAACGTTGTCAGATAAGGGTCCATAGTGGTAAGCTC	AACTGGTTGCT	AACTGaTTGCT	CTCACCCCTCAGGACAGTTTTGAACTGaTTGCTTTCTTTTTATTGTTTAGATCGT	INTRONIC			43.0457	77.8672	43.4199	87.0614	0	FALSE	0.000330822	5.73885e-06	0.00032005	7.70478e-06	0.000345157	5.55766e-06	0.000399402	1.50977e-06	-5.84915	-5.3764
1671	MLH1	chr3	37017483	37017483	SNV	G	A	37058971	+	TGG	CCCTCAGGACAGTTTTGAAC	GAGTCCTGTCAAAAC	15	TTGACTAACGAAAGAA	16	AAGAAAGCAATCAGTTCAAAACTGTCCTGAG	10	6	0.466667			CTCACCCCTCAGGACAGTTTTGAACTGGTTGCTTTCTTTTTATTGTTTAGATCGT	55	GCACTCTAGGACAGCT	8	GGTCCATAGT	GCGAGAAAAGCCTTGTTTGCCCTCAGGACAGTTTTGAACGTTTGGAGACGTTGACTATCGTCTCGGTGCAAGAAAGCAATCAGTTCAAAACTGTCCTGAGCGCGGTTCTATCTAGTTACGCGTTAAACCAACTAGAATTTTTTTGAGTCAGATCTCACCCCTCAGGACAGTTTTGAACTGGTTGCTTTCTTTTTATTGTTTAGATCGTGCACTCTAGGACAGCTGGTCCATAGTGGTAAGCTC	AACTGGTTGCT	AACTGaTTGCT	CTCACCCCTCAGGACAGTTTTGAACTGaTTGCTTTCTTTTTATTGTTTAGATCGT	INTRONIC				80.8824			0	FALSE	9.09257e-05	2.86942e-06	5.95443e-05	7.70478e-06	0.000141878	5.55766e-06	9.91942e-05	1.50977e-06
1671	MLH1	chr3	37017483	37017483	SNV	G	A	37058956	+	AGG	CACCTGTGACCTCACCCCTC	ACACTGGAGTGGG	13	GAGTCCTGTCAAAACTTGACTAA	23	AATCAGTTCAAAACTGTCCTGAGGGGTGAGGTCACA	2	21	0.615385	-0.008978		ATGTACACCTGTGACCTCACCCCTCAGGACAGTTTTGAACTGGTTGCTTTCTTTT	55	GTGCTTCTCTGACCTC	8	GGTCCATAGT	GCGAGAAAAGCCTTGTTTGCACCTGTGACCTCACCCCTCGTTTGGAGACGTTGACTATCGTCTCGGTGCAATCAGTTCAAAACTGTCCTGAGGGGTGAGGTCACACGCGGTTCTATCTAGTTACGCGTTAAACCAACTAGAATTTTTTTGAGTATGTACACCTGTGACCTCACCCCTCAGGACAGTTTTGAACTGGTTGCTTTCTTTTGTGCTTCTCTGACCTCGGTCCATAGTGGTAAGCTC	AACTGGTTGCT	AACTGaTTGCT	ATGTACACCTGTGACCTCACCCCTCAGGACAGTTTTGAACTGaTTGCTTTCTTTT	INTRONIC							0	FALSE	0.000231173	5.73885e-06	0.000233024	3.85239e-06	0.000220276	5.55766e-06	0.000104737	3.01955e-06
1671	MLH1	chr3	37017483	37017483	SNV	G	A	37058956	+	AGG	CACCTGTGACCTCACCCCTC	ACACTGGAGTGGG	13	GAGTCCTGTCAAAACTTGACTAACG	25	GCAATCAGTTCAAAACTGTCCTGAGGGGTGAGGTCACA	4	21	0.615385	-0.008978		ATGTACACCTGTGACCTCACCCCTCAGGACAGTTTTGAACTGGTTGCTTTCTTTT	55	TCGCGTTTCCTTCAAT	8	GGTCCATAGT	GCGAGAAAAGCCTTGTTTGCACCTGTGACCTCACCCCTCGTTTGGAGACGTTGACTATCGTCTCGGTGCGCAATCAGTTCAAAACTGTCCTGAGGGGTGAGGTCACACGCGGTTCTATCTAGTTACGCGTTAAACCAACTAGAATTTTTTTGAATGTACACCTGTGACCTCACCCCTCAGGACAGTTTTGAACTGGTTGCTTTCTTTTTCGCGTTTCCTTCAATGGTCCATAGTGGTAAGCTC	AACTGGTTGCT	AACTGaTTGCT	ATGTACACCTGTGACCTCACCCCTCAGGACAGTTTTGAACTGaTTGCTTTCTTTT	INTRONIC					5.70652		0	FALSE	0.00032646	8.60827e-06	0.000210981	3.85239e-06	0.000224785	1.11153e-05	0.000241275	3.01955e-06		-5.77522
1672	MLH1	chr3	37017483	37017483	SNV	G	C	37058971	+	TGG	CCCTCAGGACAGTTTTGAAC	GTCCTGTCAAAAC	13	TTGACGAACGAAAG	14	GAAAGCAAGCAGTTCAAAACTGTCCTG	8	6	0.461538			CTCACCCCTCAGGACAGTTTTGAACTGGTTGCTTTCTTTTTATTGTTTAGATCGT	55	CGATTGACACGGCTAC	8	GGTCCATAGT	GCGAGAAAAGCCTTGTTTGCCCTCAGGACAGTTTTGAACGTTTGGAGACGTTGACTATCGTCTCGGTGCGAAAGCAAGCAGTTCAAAACTGTCCTGCGCGGTTCTATCTAGTTACGCGTTAAACCAACTAGAATTTTTTTGAGTCAGATCTGACTCACCCCTCAGGACAGTTTTGAACTGGTTGCTTTCTTTTTATTGTTTAGATCGTCGATTGACACGGCTACGGTCCATAGTGGTAAGCTC	AACTGGTTGCT	AACTGcTTGCT	CTCACCCCTCAGGACAGTTTTGAACTGcTTGCTTTCTTTTTATTGTTTAGATCGT	INTRONIC			94.2029	95.1952	95.0959	94.0933	0.481928	FALSE	0.000370749	5.73885e-06	0.000268808	0.000770478	0.000462406	5.55766e-06	0.000281828	1.50977e-06	-6.01354	1.51918
1672	MLH1	chr3	37017483	37017483	SNV	G	C	37058971	+	TGG	CCCTCAGGACAGTTTTGAAC	GAGTCCTGTCAAAAC	15	TTGACGAACGAAAGAA	16	AAGAAAGCAAGCAGTTCAAAACTGTCCTGAG	10	6	0.466667			CTCACCCCTCAGGACAGTTTTGAACTGGTTGCTTTCTTTTTATTGTTTAGATCGT	55	CCGGTAGTCCACGACG	8	GGTCCATAGT	GCGAGAAAAGCCTTGTTTGCCCTCAGGACAGTTTTGAACGTTTGGAGACGTTGACTATCGTCTCGGTGCAAGAAAGCAAGCAGTTCAAAACTGTCCTGAGCGCGGTTCTATCTAGTTACGCGTTAAACCAACTAGAATTTTTTTGAGTCAGATCTCACCCCTCAGGACAGTTTTGAACTGGTTGCTTTCTTTTTATTGTTTAGATCGTCCGGTAGTCCACGACGGGTCCATAGTGGTAAGCTC	AACTGGTTGCT	AACTGcTTGCT	CTCACCCCTCAGGACAGTTTTGAACTGcTTGCTTTCTTTTTATTGTTTAGATCGT	INTRONIC			96.1248	95.0304	95.3871	96.2154	0	FALSE	0.000355315	5.73885e-06	0.000347819	1.54096e-05	0.000342382	3.33459e-05	0.000401153	7.54887e-06	-5.95219	-4.49644
1672	MLH1	chr3	37017483	37017483	SNV	G	C	37058956	+	AGG	CACCTGTGACCTCACCCCTC	ACACTGGAGTGGG	13	GAGTCCTGTCAAAACTTGACGAA	23	AAGCAGTTCAAAACTGTCCTGAGGGGTGAGGTCACA	2	21	0.615385	-0.008978		ATGTACACCTGTGACCTCACCCCTCAGGACAGTTTTGAACTGGTTGCTTTCTTTT	55	GGTGCGTCATCGGTTA	8	GGTCCATAGT	GCGAGAAAAGCCTTGTTTGCACCTGTGACCTCACCCCTCGTTTGGAGACGTTGACTATCGTCTCGGTGCAAGCAGTTCAAAACTGTCCTGAGGGGTGAGGTCACACGCGGTTCTATCTAGTTACGCGTTAAACCAACTAGAATTTTTTTGAGTATGTACACCTGTGACCTCACCCCTCAGGACAGTTTTGAACTGGTTGCTTTCTTTTGGTGCGTCATCGGTTAGGTCCATAGTGGTAAGCTC	AACTGGTTGCT	AACTGcTTGCT	ATGTACACCTGTGACCTCACCCCTCAGGACAGTTTTGAACTGcTTGCTTTCTTTT	INTRONIC							0	FALSE	6.71038e-05	2.86942e-06	7.47166e-05	3.85239e-06	7.94381e-05	5.55766e-06	5.01806e-05	1.50977e-06
1672	MLH1	chr3	37017483	37017483	SNV	G	C	37058956	+	AGG	CACCTGTGACCTCACCCCTC	ACACTGGAGTGGG	13	GAGTCCTGTCAAAACTTGACGAACG	25	GCAAGCAGTTCAAAACTGTCCTGAGGGGTGAGGTCACA	4	21	0.615385	-0.008978		ATGTACACCTGTGACCTCACCCCTCAGGACAGTTTTGAACTGGTTGCTTTCTTTT	55	CGATTGAGTAAGTGTA	8	GGTCCATAGT	GCGAGAAAAGCCTTGTTTGCACCTGTGACCTCACCCCTCGTTTGGAGACGTTGACTATCGTCTCGGTGCGCAAGCAGTTCAAAACTGTCCTGAGGGGTGAGGTCACACGCGGTTCTATCTAGTTACGCGTTAAACCAACTAGAATTTTTTTGAATGTACACCTGTGACCTCACCCCTCAGGACAGTTTTGAACTGGTTGCTTTCTTTTCGATTGAGTAAGTGTAGGTCCATAGTGGTAAGCTC	AACTGGTTGCT	AACTGcTTGCT	ATGTACACCTGTGACCTCACCCCTCAGGACAGTTTTGAACTGcTTGCTTTCTTTT	INTRONIC							0	FALSE	5.20055e-05	2.86942e-06	2.77682e-05	3.85239e-06	5.7237e-05	1.11153e-05	1.72131e-05	3.01955e-06
1673	MLH1	chr3	37017483	37017483	SNV	G	T	37058971	+	TGG	CCCTCAGGACAGTTTTGAAC	GTCCTGTCAAAAC	13	TTGACAAACGAAAG	14	GAAAGCAAACAGTTCAAAACTGTCCTG	8	6	0.461538			CTCACCCCTCAGGACAGTTTTGAACTGGTTGCTTTCTTTTTATTGTTTAGATCGT	55	ACGAGGAAGCTGATAA	8	GGTCCATAGT	GCGAGAAAAGCCTTGTTTGCCCTCAGGACAGTTTTGAACGTTTGGAGACGTTGACTATCGTCTCGGTGCGAAAGCAAACAGTTCAAAACTGTCCTGCGCGGTTCTATCTAGTTACGCGTTAAACCAACTAGAATTTTTTTGAGTCAGATCTGACTCACCCCTCAGGACAGTTTTGAACTGGTTGCTTTCTTTTTATTGTTTAGATCGTACGAGGAAGCTGATAAGGTCCATAGTGGTAAGCTC	AACTGGTTGCT	AACTGtTTGCT	CTCACCCCTCAGGACAGTTTTGAACTGtTTGCTTTCTTTTTATTGTTTAGATCGT	INTRONIC			42.8023		36.8576		0.543478	FALSE	0.000175141	5.73885e-06	0.000195236	0.000154096	0.000100252	1.11153e-05	9.56932e-05	1.50977e-06	-4.93161	-0.341396
1673	MLH1	chr3	37017483	37017483	SNV	G	T	37058971	+	TGG	CCCTCAGGACAGTTTTGAAC	GAGTCCTGTCAAAAC	15	TTGACAAACGAAAGAA	16	AAGAAAGCAAACAGTTCAAAACTGTCCTGAG	10	6	0.466667			CTCACCCCTCAGGACAGTTTTGAACTGGTTGCTTTCTTTTTATTGTTTAGATCGT	55	TACCTTATCACCCGAG	8	GGTCCATAGT	GCGAGAAAAGCCTTGTTTGCCCTCAGGACAGTTTTGAACGTTTGGAGACGTTGACTATCGTCTCGGTGCAAGAAAGCAAACAGTTCAAAACTGTCCTGAGCGCGGTTCTATCTAGTTACGCGTTAAACCAACTAGAATTTTTTTGAGTCAGATCTCACCCCTCAGGACAGTTTTGAACTGGTTGCTTTCTTTTTATTGTTTAGATCGTTACCTTATCACCCGAGGGTCCATAGTGGTAAGCTC	AACTGGTTGCT	AACTGtTTGCT	CTCACCCCTCAGGACAGTTTTGAACTGtTTGCTTTCTTTTTATTGTTTAGATCGT	INTRONIC			39.6648	61.3293	35.6515	68.2806	0	FALSE	0.000360683	5.16496e-05	0.000358411	0.000123277	0.000459631	0.0018896	0.000590789	0.00026723	-2.8039	-1.53972
1673	MLH1	chr3	37017483	37017483	SNV	G	T	37058956	+	AGG	CACCTGTGACCTCACCCCTC	ACACTGGAGTGGG	13	GAGTCCTGTCAAAACTTGACAAA	23	AAACAGTTCAAAACTGTCCTGAGGGGTGAGGTCACA	2	21	0.615385	-0.008978		ATGTACACCTGTGACCTCACCCCTCAGGACAGTTTTGAACTGGTTGCTTTCTTTT	55	GCCAAATGTCCGAAGA	8	GGTCCATAGT	GCGAGAAAAGCCTTGTTTGCACCTGTGACCTCACCCCTCGTTTGGAGACGTTGACTATCGTCTCGGTGCAAACAGTTCAAAACTGTCCTGAGGGGTGAGGTCACACGCGGTTCTATCTAGTTACGCGTTAAACCAACTAGAATTTTTTTGAGTATGTACACCTGTGACCTCACCCCTCAGGACAGTTTTGAACTGGTTGCTTTCTTTTGCCAAATGTCCGAAGAGGTCCATAGTGGTAAGCTC	AACTGGTTGCT	AACTGtTTGCT	ATGTACACCTGTGACCTCACCCCTCAGGACAGTTTTGAACTGtTTGCTTTCTTTT	INTRONIC							0	FALSE	8.05246e-05	2.86942e-06	0.000135406	7.70478e-06	0.000100252	1.11153e-05	7.08947e-05	1.50977e-06
1673	MLH1	chr3	37017483	37017483	SNV	G	T	37058956	+	AGG	CACCTGTGACCTCACCCCTC	ACACTGGAGTGGG	13	GAGTCCTGTCAAAACTTGACAAACG	25	GCAAACAGTTCAAAACTGTCCTGAGGGGTGAGGTCACA	4	21	0.615385	-0.008978		ATGTACACCTGTGACCTCACCCCTCAGGACAGTTTTGAACTGGTTGCTTTCTTTT	55	CGCCAAGAGCACCGCT	8	GGTCCATAGT	GCGAGAAAAGCCTTGTTTGCACCTGTGACCTCACCCCTCGTTTGGAGACGTTGACTATCGTCTCGGTGCGCAAACAGTTCAAAACTGTCCTGAGGGGTGAGGTCACACGCGGTTCTATCTAGTTACGCGTTAAACCAACTAGAATTTTTTTGAATGTACACCTGTGACCTCACCCCTCAGGACAGTTTTGAACTGGTTGCTTTCTTTTCGCCAAGAGCACCGCTGGTCCATAGTGGTAAGCTC	AACTGGTTGCT	AACTGtTTGCT	ATGTACACCTGTGACCTCACCCCTCAGGACAGTTTTGAACTGtTTGCTTTCTTTT	INTRONIC							0	FALSE	0.000362361	1.72165e-05	0.000283694	0.000196472	0.000236927	1.11153e-05	0.000271617	3.01955e-06
1674	MLH1	chr3	37017484	37017484	SNV	T	A	37058971	+	TGG	CCCTCAGGACAGTTTTGAAC	GAGTCCTGTCAAAAC	15	TTGACCTACGAAAGAAAA	18	AAAAGAAAGCATCCAGTTCAAAACTGTCCTGAG	11	7	0.466667			CTCACCCCTCAGGACAGTTTTGAACTGGTTGCTTTCTTTTTATTGTTTAGATCGT	55	CGTCCATCAGATCTGT	8	GGTCCATAGT	GCGAGAAAAGCCTTGTTTGCCCTCAGGACAGTTTTGAACGTTTGGAGACGTTGACTATCGTCTCGGTGCAAAAGAAAGCATCCAGTTCAAAACTGTCCTGAGCGCGGTTCTATCTAGTTACGCGTTAAACCAACTAGAATTTTTTTGAGTCAGCTCACCCCTCAGGACAGTTTTGAACTGGTTGCTTTCTTTTTATTGTTTAGATCGTCGTCCATCAGATCTGTGGTCCATAGTGGTAAGCTC	ACTGGTTGCTT	ACTGGaTGCTT	CTCACCCCTCAGGACAGTTTTGAACTGGaTGCTTTCTTTTTATTGTTTAGATCGT	INTRONIC			46.0753	75.7881	39.9713	73.518	0.0834028	FALSE	0.000624401	1.43471e-05	0.000599737	1.15572e-05	0.000550516	8.89225e-05	0.000526896	6.03909e-06	-5.44364	-5.69747
1674	MLH1	chr3	37017484	37017484	SNV	T	A	37058971	+	TGG	CCCTCAGGACAGTTTTGAAC	GTCCTGTCAAAAC	13	TTGACCTACGAAAGAA	16	AAGAAAGCATCCAGTTCAAAACTGTCCTG	9	7	0.461538			CTCACCCCTCAGGACAGTTTTGAACTGGTTGCTTTCTTTTTATTGTTTAGATCGT	55	ATCCACCTCGGAAACG	8	GGTCCATAGT	GCGAGAAAAGCCTTGTTTGCCCTCAGGACAGTTTTGAACGTTTGGAGACGTTGACTATCGTCTCGGTGCAAGAAAGCATCCAGTTCAAAACTGTCCTGCGCGGTTCTATCTAGTTACGCGTTAAACCAACTAGAATTTTTTTGAGTCAGATCTCTCACCCCTCAGGACAGTTTTGAACTGGTTGCTTTCTTTTTATTGTTTAGATCGTATCCACCTCGGAAACGGGTCCATAGTGGTAAGCTC	ACTGGTTGCTT	ACTGGaTGCTT	CTCACCCCTCAGGACAGTTTTGAACTGGaTGCTTTCTTTTTATTGTTTAGATCGT	INTRONIC			46.5409	75.7895	55.3153	86.06	0	FALSE	0.000373768	5.73885e-06	0.000318046	3.85239e-06	0.000263984	1.11153e-05	0.000301667	3.01955e-06	-6.02524	-6.36734
1674	MLH1	chr3	37017484	37017484	SNV	T	A	37058956	+	AGG	CACCTGTGACCTCACCCCTC	ACACTGGAGTGGG	13	GAGTCCTGTCAAAACTTGACCT	22	TCCAGTTCAAAACTGTCCTGAGGGGTGAGGTCACA	0	22	0.615385	-0.008978		ATGTACACCTGTGACCTCACCCCTCAGGACAGTTTTGAACTGGTTGCTTTCTTTT	55	TTGAACGGTAAGAGAG	8	GGTCCATAGT	GCGAGAAAAGCCTTGTTTGCACCTGTGACCTCACCCCTCGTTTGGAGACGTTGACTATCGTCTCGGTGCTCCAGTTCAAAACTGTCCTGAGGGGTGAGGTCACACGCGGTTCTATCTAGTTACGCGTTAAACCAACTAGAATTTTTTTGAGTCATGTACACCTGTGACCTCACCCCTCAGGACAGTTTTGAACTGGTTGCTTTCTTTTTTGAACGGTAAGAGAGGGTCCATAGTGGTAAGCTC	ACTGGTTGCTT	ACTGGaTGCTT	ATGTACACCTGTGACCTCACCCCTCAGGACAGTTTTGAACTGGaTGCTTTCTTTT	INTRONIC							0	FALSE	7.68339e-05	2.86942e-06	0.000123955	7.70478e-06	8.46414e-05	1.11153e-05	9.89024e-05	1.3588e-05
1674	MLH1	chr3	37017484	37017484	SNV	T	A	37058956	+	AGG	CACCTGTGACCTCACCCCTC	ACACTGGAGTGGG	13	GAGTCCTGTCAAAACTTGACCTA	23	ATCCAGTTCAAAACTGTCCTGAGGGGTGAGGTCACA	1	22	0.615385	-0.008978		ATGTACACCTGTGACCTCACCCCTCAGGACAGTTTTGAACTGGTTGCTTTCTTTT	55	GATGAGGCACGAGGTA	8	GGTCCATAGT	GCGAGAAAAGCCTTGTTTGCACCTGTGACCTCACCCCTCGTTTGGAGACGTTGACTATCGTCTCGGTGCATCCAGTTCAAAACTGTCCTGAGGGGTGAGGTCACACGCGGTTCTATCTAGTTACGCGTTAAACCAACTAGAATTTTTTTGAGTATGTACACCTGTGACCTCACCCCTCAGGACAGTTTTGAACTGGTTGCTTTCTTTTGATGAGGCACGAGGTAGGTCCATAGTGGTAAGCTC	ACTGGTTGCTT	ACTGGaTGCTT	ATGTACACCTGTGACCTCACCCCTCAGGACAGTTTTGAACTGGaTGCTTTCTTTT	INTRONIC							0	FALSE	0.00015199	2.86942e-06	0.000145425	3.85239e-06	0.000144654	5.55766e-06	0.000151709	1.50977e-06
1675	MLH1	chr3	37017484	37017484	SNV	T	C	37058971	+	TGG	CCCTCAGGACAGTTTTGAAC	GAGTCCTGTCAAAAC	15	TTGACCGACGAAAGAAAA	18	AAAAGAAAGCAGCCAGTTCAAAACTGTCCTGAG	11	7	0.466667			CTCACCCCTCAGGACAGTTTTGAACTGGTTGCTTTCTTTTTATTGTTTAGATCGT	55	TGAGGGACACACCGAC	8	GGTCCATAGT	GCGAGAAAAGCCTTGTTTGCCCTCAGGACAGTTTTGAACGTTTGGAGACGTTGACTATCGTCTCGGTGCAAAAGAAAGCAGCCAGTTCAAAACTGTCCTGAGCGCGGTTCTATCTAGTTACGCGTTAAACCAACTAGAATTTTTTTGAGTCAGCTCACCCCTCAGGACAGTTTTGAACTGGTTGCTTTCTTTTTATTGTTTAGATCGTTGAGGGACACACCGACGGTCCATAGTGGTAAGCTC	ACTGGTTGCTT	ACTGGcTGCTT	CTCACCCCTCAGGACAGTTTTGAACTGGcTGCTTTCTTTTTATTGTTTAGATCGT	INTRONIC			51.6843	62.7417	48.5463	70.1905	0	FALSE	0.00034894	0.000513627	0.00042368	0.000678021	0.000395109	3.89036e-05	0.000306627	2.71759e-05	0.557742	0.678354
1675	MLH1	chr3	37017484	37017484	SNV	T	C	37058971	+	TGG	CCCTCAGGACAGTTTTGAAC	GTCCTGTCAAAAC	13	TTGACCGACGAAAGAA	16	AAGAAAGCAGCCAGTTCAAAACTGTCCTG	9	7	0.461538			CTCACCCCTCAGGACAGTTTTGAACTGGTTGCTTTCTTTTTATTGTTTAGATCGT	55	ATTGGACCAGGTCCAC	8	GGTCCATAGT	GCGAGAAAAGCCTTGTTTGCCCTCAGGACAGTTTTGAACGTTTGGAGACGTTGACTATCGTCTCGGTGCAAGAAAGCAGCCAGTTCAAAACTGTCCTGCGCGGTTCTATCTAGTTACGCGTTAAACCAACTAGAATTTTTTTGAGTCAGATCTCTCACCCCTCAGGACAGTTTTGAACTGGTTGCTTTCTTTTTATTGTTTAGATCGTATTGGACCAGGTCCACGGTCCATAGTGGTAAGCTC	ACTGGTTGCTT	ACTGGcTGCTT	CTCACCCCTCAGGACAGTTTTGAACTGGcTGCTTTCTTTTTATTGTTTAGATCGT	INTRONIC			35.921	58.589	34.7073	70.6651	0	FALSE	0.000475766	0.000143471	0.000347532	3.85239e-06	0.000339606	2.77883e-05	0.000245943	3.01955e-06	-1.72949	-6.49525
1675	MLH1	chr3	37017484	37017484	SNV	T	C	37058956	+	AGG	CACCTGTGACCTCACCCCTC	ACACTGGAGTGGG	13	GAGTCCTGTCAAAACTTGACCG	22	GCCAGTTCAAAACTGTCCTGAGGGGTGAGGTCACA	0	22	0.615385	-0.008978		ATGTACACCTGTGACCTCACCCCTCAGGACAGTTTTGAACTGGTTGCTTTCTTTT	55	AGGGATGTCGTAGGTT	8	GGTCCATAGT	GCGAGAAAAGCCTTGTTTGCACCTGTGACCTCACCCCTCGTTTGGAGACGTTGACTATCGTCTCGGTGCGCCAGTTCAAAACTGTCCTGAGGGGTGAGGTCACACGCGGTTCTATCTAGTTACGCGTTAAACCAACTAGAATTTTTTTGAGTCATGTACACCTGTGACCTCACCCCTCAGGACAGTTTTGAACTGGTTGCTTTCTTTTAGGGATGTCGTAGGTTGGTCCATAGTGGTAAGCTC	ACTGGTTGCTT	ACTGGcTGCTT	ATGTACACCTGTGACCTCACCCCTCAGGACAGTTTTGAACTGGcTGCTTTCTTTT	INTRONIC							0	FALSE	0.000168095	8.60827e-06	0.000248769	3.85239e-06	0.000141185	7.22495e-05	0.000157835	1.50977e-06
1675	MLH1	chr3	37017484	37017484	SNV	T	C	37058956	+	AGG	CACCTGTGACCTCACCCCTC	ACACTGGAGTGGG	13	GAGTCCTGTCAAAACTTGACCGA	23	AGCCAGTTCAAAACTGTCCTGAGGGGTGAGGTCACA	1	22	0.615385	-0.008978		ATGTACACCTGTGACCTCACCCCTCAGGACAGTTTTGAACTGGTTGCTTTCTTTT	55	AGCTTGATCTTGTATC	8	GGTCCATAGT	GCGAGAAAAGCCTTGTTTGCACCTGTGACCTCACCCCTCGTTTGGAGACGTTGACTATCGTCTCGGTGCAGCCAGTTCAAAACTGTCCTGAGGGGTGAGGTCACACGCGGTTCTATCTAGTTACGCGTTAAACCAACTAGAATTTTTTTGAGTATGTACACCTGTGACCTCACCCCTCAGGACAGTTTTGAACTGGTTGCTTTCTTTTAGCTTGATCTTGTATCGGTCCATAGTGGTAAGCTC	ACTGGTTGCTT	ACTGGcTGCTT	ATGTACACCTGTGACCTCACCCCTCAGGACAGTTTTGAACTGGcTGCTTTCTTTT	INTRONIC							0	FALSE	0.000142596	2.86942e-06	0.000114222	3.85239e-06	0.000302489	1.11153e-05	0.000173882	1.50977e-06
1676	MLH1	chr3	37017484	37017484	SNV	T	G	37058971	+	TGG	CCCTCAGGACAGTTTTGAAC	GAGTCCTGTCAAAAC	15	TTGACCCACGAAAGAAAA	18	AAAAGAAAGCACCCAGTTCAAAACTGTCCTGAG	11	7	0.466667			CTCACCCCTCAGGACAGTTTTGAACTGGTTGCTTTCTTTTTATTGTTTAGATCGT	55	CGTAGCGCAGGGTTAG	8	GGTCCATAGT	GCGAGAAAAGCCTTGTTTGCCCTCAGGACAGTTTTGAACGTTTGGAGACGTTGACTATCGTCTCGGTGCAAAAGAAAGCACCCAGTTCAAAACTGTCCTGAGCGCGGTTCTATCTAGTTACGCGTTAAACCAACTAGAATTTTTTTGAGTCAGCTCACCCCTCAGGACAGTTTTGAACTGGTTGCTTTCTTTTTATTGTTTAGATCGTCGTAGCGCAGGGTTAGGGTCCATAGTGGTAAGCTC	ACTGGTTGCTT	ACTGGgTGCTT	CTCACCCCTCAGGACAGTTTTGAACTGGgTGCTTTCTTTTTATTGTTTAGATCGT	INTRONIC			91.2903	88.1703	88.0249	88.4615	0.303951	FALSE	0.000208357	5.73885e-06	0.000184358	3.85239e-06	0.000220276	1.11153e-05	0.000159586	6.03909e-06	-5.18216	-5.58061
1676	MLH1	chr3	37017484	37017484	SNV	T	G	37058971	+	TGG	CCCTCAGGACAGTTTTGAAC	GTCCTGTCAAAAC	13	TTGACCCACGAAAGAA	16	AAGAAAGCACCCAGTTCAAAACTGTCCTG	9	7	0.461538			CTCACCCCTCAGGACAGTTTTGAACTGGTTGCTTTCTTTTTATTGTTTAGATCGT	55	GAACGGAAGGTGATTA	8	GGTCCATAGT	GCGAGAAAAGCCTTGTTTGCCCTCAGGACAGTTTTGAACGTTTGGAGACGTTGACTATCGTCTCGGTGCAAGAAAGCACCCAGTTCAAAACTGTCCTGCGCGGTTCTATCTAGTTACGCGTTAAACCAACTAGAATTTTTTTGAGTCAGATCTCTCACCCCTCAGGACAGTTTTGAACTGGTTGCTTTCTTTTTATTGTTTAGATCGTGAACGGAAGGTGATTAGGTCCATAGTGGTAAGCTC	ACTGGTTGCTT	ACTGGgTGCTT	CTCACCCCTCAGGACAGTTTTGAACTGGgTGCTTTCTTTTTATTGTTTAGATCGT	INTRONIC			78.8079	84.2829	83.2695	85.0309	3.08989	FALSE	0.000202989	0.00020086	0.000224436	0.0164959	0.000176914	3.33459e-05	0.000189344	0.000129841	-0.0152146	6.19966
1676	MLH1	chr3	37017484	37017484	SNV	T	G	37058956	+	AGG	CACCTGTGACCTCACCCCTC	ACACTGGAGTGGG	13	GAGTCCTGTCAAAACTTGACCCA	23	ACCCAGTTCAAAACTGTCCTGAGGGGTGAGGTCACA	1	22	0.615385	-0.008978		ATGTACACCTGTGACCTCACCCCTCAGGACAGTTTTGAACTGGTTGCTTTCTTTT	55	AAAGATGGTGGCAAAC	8	GGTCCATAGT	GCGAGAAAAGCCTTGTTTGCACCTGTGACCTCACCCCTCGTTTGGAGACGTTGACTATCGTCTCGGTGCACCCAGTTCAAAACTGTCCTGAGGGGTGAGGTCACACGCGGTTCTATCTAGTTACGCGTTAAACCAACTAGAATTTTTTTGAGTATGTACACCTGTGACCTCACCCCTCAGGACAGTTTTGAACTGGTTGCTTTCTTTTAAAGATGGTGGCAAACGGTCCATAGTGGTAAGCTC	ACTGGTTGCTT	ACTGGgTGCTT	ATGTACACCTGTGACCTCACCCCTCAGGACAGTTTTGAACTGGgTGCTTTCTTTT	INTRONIC							0	FALSE	2.75126e-05	2.86942e-06	2.51918e-05	3.85239e-06	2.01197e-05	5.55766e-06	2.33398e-05	1.50977e-06
1676	MLH1	chr3	37017484	37017484	SNV	T	G	37058956	+	AGG	CACCTGTGACCTCACCCCTC	ACACTGGAGTGGG	13	GAGTCCTGTCAAAACTTGACCCACG	25	GCACCCAGTTCAAAACTGTCCTGAGGGGTGAGGTCACA	3	22	0.615385	-0.008978		ATGTACACCTGTGACCTCACCCCTCAGGACAGTTTTGAACTGGTTGCTTTCTTTT	55	TACGGATAGAATGTTG	8	GGTCCATAGT	GCGAGAAAAGCCTTGTTTGCACCTGTGACCTCACCCCTCGTTTGGAGACGTTGACTATCGTCTCGGTGCGCACCCAGTTCAAAACTGTCCTGAGGGGTGAGGTCACACGCGGTTCTATCTAGTTACGCGTTAAACCAACTAGAATTTTTTTGAATGTACACCTGTGACCTCACCCCTCAGGACAGTTTTGAACTGGTTGCTTTCTTTTTACGGATAGAATGTTGGGTCCATAGTGGTAAGCTC	ACTGGTTGCTT	ACTGGgTGCTT	ATGTACACCTGTGACCTCACCCCTCAGGACAGTTTTGAACTGGgTGCTTTCTTTT	INTRONIC							0	FALSE	0.000101998	2.86942e-06	8.64537e-05	1.15572e-05	8.70697e-05	1.6673e-05	5.8933e-05	4.52932e-06
1677	MLH1	chr3	37017485	37017485	SNV	T	A	37058971	+	TGG	CCCTCAGGACAGTTTTGAAC	GAGTCCTGTCAAAAC	15	TTGACCATCGAAAGAAAAA	19	AAAAAGAAAGCTACCAGTTCAAAACTGTCCTGAG	11	8	0.466667			CTCACCCCTCAGGACAGTTTTGAACTGGTTGCTTTCTTTTTATTGTTTAGATCGT	55	CCATGTCAGTGTCCAT	8	GGTCCATAGT	GCGAGAAAAGCCTTGTTTGCCCTCAGGACAGTTTTGAACGTTTGGAGACGTTGACTATCGTCTCGGTGCAAAAAGAAAGCTACCAGTTCAAAACTGTCCTGAGCGCGGTTCTATCTAGTTACGCGTTAAACCAACTAGAATTTTTTTGAGTCACTCACCCCTCAGGACAGTTTTGAACTGGTTGCTTTCTTTTTATTGTTTAGATCGTCCATGTCAGTGTCCATGGTCCATAGTGGTAAGCTC	CTGGTTGCTTT	CTGGTaGCTTT	CTCACCCCTCAGGACAGTTTTGAACTGGTaGCTTTCTTTTTATTGTTTAGATCGT	INTRONIC			28.4019	51.9231	43.5036	57.7631	0.13369	FALSE	0.000424432	1.14777e-05	0.000443147	1.15572e-05	0.000451305	0.000705822	0.000396777	3.01955e-05	-5.20863	-5.26092
1677	MLH1	chr3	37017485	37017485	SNV	T	A	37058971	+	TGG	CCCTCAGGACAGTTTTGAAC	GAGTCCTGTCAAAAC	15	TTGACCATCGAAAGAAAAAT	20	TAAAAAGAAAGCTACCAGTTCAAAACTGTCCTGAG	12	8	0.466667			CTCACCCCTCAGGACAGTTTTGAACTGGTTGCTTTCTTTTTATTGTTTAGATCGT	55	ACAGCTAGTTGCGTTA	8	GGTCCATAGT	GCGAGAAAAGCCTTGTTTGCCCTCAGGACAGTTTTGAACGTTTGGAGACGTTGACTATCGTCTCGGTGCTAAAAAGAAAGCTACCAGTTCAAAACTGTCCTGAGCGCGGTTCTATCTAGTTACGCGTTAAACCAACTAGAATTTTTTTGAGTCCTCACCCCTCAGGACAGTTTTGAACTGGTTGCTTTCTTTTTATTGTTTAGATCGTACAGCTAGTTGCGTTAGGTCCATAGTGGTAAGCTC	CTGGTTGCTTT	CTGGTaGCTTT	CTCACCCCTCAGGACAGTTTTGAACTGGTaGCTTTCTTTTTATTGTTTAGATCGT	INTRONIC				49.2674		46.169	0.26178	FALSE	0.000135885	2.86942e-06	0.000131112	1.15572e-05	0.000189749	1.11153e-05	0.000148791	1.50977e-06
1677	MLH1	chr3	37017485	37017485	SNV	T	A	37058956	+	AGG	CACCTGTGACCTCACCCCTC	ACACTGGAGTGGG	13	GAGTCCTGTCAAAACTTGACCAT	23	TACCAGTTCAAAACTGTCCTGAGGGGTGAGGTCACA	0	23	0.615385	-0.008978		ATGTACACCTGTGACCTCACCCCTCAGGACAGTTTTGAACTGGTTGCTTTCTTTT	55	TTCTTAGCATGTCTCC	8	GGTCCATAGT	GCGAGAAAAGCCTTGTTTGCACCTGTGACCTCACCCCTCGTTTGGAGACGTTGACTATCGTCTCGGTGCTACCAGTTCAAAACTGTCCTGAGGGGTGAGGTCACACGCGGTTCTATCTAGTTACGCGTTAAACCAACTAGAATTTTTTTGAGTATGTACACCTGTGACCTCACCCCTCAGGACAGTTTTGAACTGGTTGCTTTCTTTTTTCTTAGCATGTCTCCGGTCCATAGTGGTAAGCTC	CTGGTTGCTTT	CTGGTaGCTTT	ATGTACACCTGTGACCTCACCCCTCAGGACAGTTTTGAACTGGTaGCTTTCTTTT	INTRONIC							0	FALSE	5.63672e-05	5.73885e-06	5.75404e-05	7.70478e-06	5.61964e-05	5.55766e-06	4.78466e-05	1.50977e-06
1677	MLH1	chr3	37017485	37017485	SNV	T	A	37058956	+	AGG	CACCTGTGACCTCACCCCTC	ACACTGGAGTGGG	13	GAGTCCTGTCAAAACTTGACCATCG	25	GCTACCAGTTCAAAACTGTCCTGAGGGGTGAGGTCACA	2	23	0.615385	-0.008978		ATGTACACCTGTGACCTCACCCCTCAGGACAGTTTTGAACTGGTTGCTTTCTTTT	55	GAACGGACAAGCGTAG	8	GGTCCATAGT	GCGAGAAAAGCCTTGTTTGCACCTGTGACCTCACCCCTCGTTTGGAGACGTTGACTATCGTCTCGGTGCGCTACCAGTTCAAAACTGTCCTGAGGGGTGAGGTCACACGCGGTTCTATCTAGTTACGCGTTAAACCAACTAGAATTTTTTTGAATGTACACCTGTGACCTCACCCCTCAGGACAGTTTTGAACTGGTTGCTTTCTTTTGAACGGACAAGCGTAGGGTCCATAGTGGTAAGCTC	CTGGTTGCTTT	CTGGTaGCTTT	ATGTACACCTGTGACCTCACCCCTCAGGACAGTTTTGAACTGGTaGCTTTCTTTT	INTRONIC							0	FALSE	0.000112734	5.73885e-06	0.000166323	7.70478e-06	0.000208135	1.11153e-05	0.000135371	3.01955e-06
1678	MLH1	chr3	37017485	37017485	SNV	T	C	37058971	+	TGG	CCCTCAGGACAGTTTTGAAC	GAGTCCTGTCAAAAC	15	TTGACCAGCGAAAGAAAAA	19	AAAAAGAAAGCGACCAGTTCAAAACTGTCCTGAG	11	8	0.466667			CTCACCCCTCAGGACAGTTTTGAACTGGTTGCTTTCTTTTTATTGTTTAGATCGT	55	GAGGTGAGTATGGTTC	8	GGTCCATAGT	GCGAGAAAAGCCTTGTTTGCCCTCAGGACAGTTTTGAACGTTTGGAGACGTTGACTATCGTCTCGGTGCAAAAAGAAAGCGACCAGTTCAAAACTGTCCTGAGCGCGGTTCTATCTAGTTACGCGTTAAACCAACTAGAATTTTTTTGAGTCACTCACCCCTCAGGACAGTTTTGAACTGGTTGCTTTCTTTTTATTGTTTAGATCGTGAGGTGAGTATGGTTCGGTCCATAGTGGTAAGCTC	CTGGTTGCTTT	CTGGTcGCTTT	CTCACCCCTCAGGACAGTTTTGAACTGGTcGCTTTCTTTTTATTGTTTAGATCGT	INTRONIC			36.0158	59.8999	37.5911	68.3095	0.169635	FALSE	0.000596553	2.58248e-05	0.000589717	3.46715e-05	0.000624057	5.00189e-05	0.000509391	0.00464708	-4.52982	-4.0882
1678	MLH1	chr3	37017485	37017485	SNV	T	C	37058971	+	TGG	CCCTCAGGACAGTTTTGAAC	GAGTCCTGTCAAAAC	15	TTGACCAGCGAAAGAAAAAT	20	TAAAAAGAAAGCGACCAGTTCAAAACTGTCCTGAG	12	8	0.466667			CTCACCCCTCAGGACAGTTTTGAACTGGTTGCTTTCTTTTTATTGTTTAGATCGT	55	TGGTTAGGTGGCTCCA	8	GGTCCATAGT	GCGAGAAAAGCCTTGTTTGCCCTCAGGACAGTTTTGAACGTTTGGAGACGTTGACTATCGTCTCGGTGCTAAAAAGAAAGCGACCAGTTCAAAACTGTCCTGAGCGCGGTTCTATCTAGTTACGCGTTAAACCAACTAGAATTTTTTTGAGTCCTCACCCCTCAGGACAGTTTTGAACTGGTTGCTTTCTTTTTATTGTTTAGATCGTTGGTTAGGTGGCTCCAGGTCCATAGTGGTAAGCTC	CTGGTTGCTTT	CTGGTcGCTTT	CTCACCCCTCAGGACAGTTTTGAACTGGTcGCTTTCTTTTTATTGTTTAGATCGT	INTRONIC			34.949	47.0817	41.3907	54.2408	0	FALSE	0.000263383	5.73885e-06	0.000173194	3.85239e-06	0.0002678	1.11153e-05	0.000278911	1.05684e-05	-5.52026	-5.49049
1678	MLH1	chr3	37017485	37017485	SNV	T	C	37058956	+	AGG	CACCTGTGACCTCACCCCTC	ACACTGGAGTGGG	13	GAGTCCTGTCAAAACTTGACCAG	23	GACCAGTTCAAAACTGTCCTGAGGGGTGAGGTCACA	0	23	0.615385	-0.008978		ATGTACACCTGTGACCTCACCCCTCAGGACAGTTTTGAACTGGTTGCTTTCTTTT	55	AATCCAGTCAGTCCCT	8	GGTCCATAGT	GCGAGAAAAGCCTTGTTTGCACCTGTGACCTCACCCCTCGTTTGGAGACGTTGACTATCGTCTCGGTGCGACCAGTTCAAAACTGTCCTGAGGGGTGAGGTCACACGCGGTTCTATCTAGTTACGCGTTAAACCAACTAGAATTTTTTTGAGTATGTACACCTGTGACCTCACCCCTCAGGACAGTTTTGAACTGGTTGCTTTCTTTTAATCCAGTCAGTCCCTGGTCCATAGTGGTAAGCTC	CTGGTTGCTTT	CTGGTcGCTTT	ATGTACACCTGTGACCTCACCCCTCAGGACAGTTTTGAACTGGTcGCTTTCTTTT	INTRONIC							0	FALSE	8.35443e-05	2.86942e-06	7.90106e-05	0.000100162	0.00014396	1.11153e-05	0.000229605	3.01955e-06
1678	MLH1	chr3	37017485	37017485	SNV	T	C	37058956	+	AGG	CACCTGTGACCTCACCCCTC	ACACTGGAGTGGG	13	GAGTCCTGTCAAAACTTGACCAGCG	25	GCGACCAGTTCAAAACTGTCCTGAGGGGTGAGGTCACA	2	23	0.615385	-0.008978		ATGTACACCTGTGACCTCACCCCTCAGGACAGTTTTGAACTGGTTGCTTTCTTTT	55	CTACATTTCTGTGCAA	8	GGTCCATAGT	GCGAGAAAAGCCTTGTTTGCACCTGTGACCTCACCCCTCGTTTGGAGACGTTGACTATCGTCTCGGTGCGCGACCAGTTCAAAACTGTCCTGAGGGGTGAGGTCACACGCGGTTCTATCTAGTTACGCGTTAAACCAACTAGAATTTTTTTGAATGTACACCTGTGACCTCACCCCTCAGGACAGTTTTGAACTGGTTGCTTTCTTTTCTACATTTCTGTGCAAGGTCCATAGTGGTAAGCTC	CTGGTTGCTTT	CTGGTcGCTTT	ATGTACACCTGTGACCTCACCCCTCAGGACAGTTTTGAACTGGTcGCTTTCTTTT	INTRONIC							0	FALSE	0.000335184	2.86942e-06	0.000245334	1.15572e-05	0.000218541	5.55766e-06	0.000171839	1.50977e-06
1679	MLH1	chr3	37017485	37017485	SNV	T	G	37058971	+	TGG	CCCTCAGGACAGTTTTGAAC	GAGTCCTGTCAAAAC	15	TTGACCACCGAAAGAAAAA	19	AAAAAGAAAGCCACCAGTTCAAAACTGTCCTGAG	11	8	0.466667			CTCACCCCTCAGGACAGTTTTGAACTGGTTGCTTTCTTTTTATTGTTTAGATCGT	55	CACACTCGTGCAGACA	8	GGTCCATAGT	GCGAGAAAAGCCTTGTTTGCCCTCAGGACAGTTTTGAACGTTTGGAGACGTTGACTATCGTCTCGGTGCAAAAAGAAAGCCACCAGTTCAAAACTGTCCTGAGCGCGGTTCTATCTAGTTACGCGTTAAACCAACTAGAATTTTTTTGAGTCACTCACCCCTCAGGACAGTTTTGAACTGGTTGCTTTCTTTTTATTGTTTAGATCGTCACACTCGTGCAGACAGGTCCATAGTGGTAAGCTC	CTGGTTGCTTT	CTGGTgGCTTT	CTCACCCCTCAGGACAGTTTTGAACTGGTgGCTTTCTTTTTATTGTTTAGATCGT	INTRONIC			73.3216		84.6377		0	FALSE	0.000190239	5.73885e-06	0.000197813	0.000681873	8.53352e-05	5.55766e-06	6.15587e-05	4.52932e-06	-5.05091	1.78537
1679	MLH1	chr3	37017485	37017485	SNV	T	G	37058971	+	TGG	CCCTCAGGACAGTTTTGAAC	GAGTCCTGTCAAAAC	15	TTGACCACCGAAAGAAAAAT	20	TAAAAAGAAAGCCACCAGTTCAAAACTGTCCTGAG	12	8	0.466667			CTCACCCCTCAGGACAGTTTTGAACTGGTTGCTTTCTTTTTATTGTTTAGATCGT	55	CGGACACCACAACTGT	8	GGTCCATAGT	GCGAGAAAAGCCTTGTTTGCCCTCAGGACAGTTTTGAACGTTTGGAGACGTTGACTATCGTCTCGGTGCTAAAAAGAAAGCCACCAGTTCAAAACTGTCCTGAGCGCGGTTCTATCTAGTTACGCGTTAAACCAACTAGAATTTTTTTGAGTCCTCACCCCTCAGGACAGTTTTGAACTGGTTGCTTTCTTTTTATTGTTTAGATCGTCGGACACCACAACTGTGGTCCATAGTGGTAAGCTC	CTGGTTGCTTT	CTGGTgGCTTT	CTCACCCCTCAGGACAGTTTTGAACTGGTgGCTTTCTTTTTATTGTTTAGATCGT	INTRONIC			71.0526	64.2157	69.9048	46.8652	0	FALSE	0.000140583	2.86942e-06	0.000150578	1.54096e-05	0.000212644	0.000211191	0.000186427	3.01955e-06	-5.61451	-3.28862
1679	MLH1	chr3	37017485	37017485	SNV	T	G	37058956	+	AGG	CACCTGTGACCTCACCCCTC	ACACTGGAGTGGG	13	GAGTCCTGTCAAAACTTGACCACCG	25	GCCACCAGTTCAAAACTGTCCTGAGGGGTGAGGTCACA	2	23	0.615385	-0.008978		ATGTACACCTGTGACCTCACCCCTCAGGACAGTTTTGAACTGGTTGCTTTCTTTT	55	ATCATGGGTTCTGAAC	8	GGTCCATAGT	GCGAGAAAAGCCTTGTTTGCACCTGTGACCTCACCCCTCGTTTGGAGACGTTGACTATCGTCTCGGTGCGCCACCAGTTCAAAACTGTCCTGAGGGGTGAGGTCACACGCGGTTCTATCTAGTTACGCGTTAAACCAACTAGAATTTTTTTGAATGTACACCTGTGACCTCACCCCTCAGGACAGTTTTGAACTGGTTGCTTTCTTTTATCATGGGTTCTGAACGGTCCATAGTGGTAAGCTC	CTGGTTGCTTT	CTGGTgGCTTT	ATGTACACCTGTGACCTCACCCCTCAGGACAGTTTTGAACTGGTgGCTTTCTTTT	INTRONIC							0	FALSE	8.08601e-05	2.86942e-06	0.000101912	3.85239e-06	0.000135288	1.11153e-05	0.000269575	4.52932e-06
1679	MLH1	chr3	37017485	37017485	SNV	T	G	37058956	+	AGG	CACCTGTGACCTCACCCCTC	TGGAGTGGG	9	GAGTCCTGTCAAAACTTGACCACCG	25	GCCACCAGTTCAAAACTGTCCTGAGGGGTGAGGT	2	23	0.666667	-0.008978		ATGTACACCTGTGACCTCACCCCTCAGGACAGTTTTGAACTGGTTGCTTTCTTTT	55	GAATGAAAGTCGAGTG	8	GGTCCATAGT	GCGAGAAAAGCCTTGTTTGCACCTGTGACCTCACCCCTCGTTTGGAGACGTTGACTATCGTCTCGGTGCGCCACCAGTTCAAAACTGTCCTGAGGGGTGAGGTCGCGGTTCTATCTAGTTACGCGTTAAACCAACTAGAATTTTTTTGAGTCAATGTACACCTGTGACCTCACCCCTCAGGACAGTTTTGAACTGGTTGCTTTCTTTTGAATGAAAGTCGAGTGGGTCCATAGTGGTAAGCTC	CTGGTTGCTTT	CTGGTgGCTTT	ATGTACACCTGTGACCTCACCCCTCAGGACAGTTTTGAACTGGTgGCTTTCTTTT	INTRONIC							0	FALSE	0.000183865	2.86942e-06	0.000222432	7.70478e-06	0.000232417	7.22495e-05	0.000148791	1.3588e-05
1680	MLH1	chr3	37017486	37017486	SNV	G	A	37058971	+	TGG	CCCTCAGGACAGTTTTGAAC	GTCCTGTCAAAAC	13	TTGACCAATGAAAGAAAAA	19	AAAAAGAAAGTAACCAGTTCAAAACTGTCCTG	10	9	0.461538			CTCACCCCTCAGGACAGTTTTGAACTGGTTGCTTTCTTTTTATTGTTTAGATCGT	55	CGTGAGCTCGGCGGTT	8	GGTCCATAGT	GCGAGAAAAGCCTTGTTTGCCCTCAGGACAGTTTTGAACGTTTGGAGACGTTGACTATCGTCTCGGTGCAAAAAGAAAGTAACCAGTTCAAAACTGTCCTGCGCGGTTCTATCTAGTTACGCGTTAAACCAACTAGAATTTTTTTGAGTCAGACTCACCCCTCAGGACAGTTTTGAACTGGTTGCTTTCTTTTTATTGTTTAGATCGTCGTGAGCTCGGCGGTTGGTCCATAGTGGTAAGCTC	TGGTTGCTTTC	TGGTTaCTTTC	CTCACCCCTCAGGACAGTTTTGAACTGGTTaCTTTCTTTTTATTGTTTAGATCGT	INTRONIC			11.6039	33.9106	14.0184	42.1591	1.44062	FALSE	0.00165713	1.72165e-05	0.00180551	0.000947688	0.00148261	0.00500745	0.00216768	2.56661e-05	-6.58875	-0.92992
1680	MLH1	chr3	37017486	37017486	SNV	G	A	37058971	+	TGG	CCCTCAGGACAGTTTTGAAC	GTCCTGTCAAAAC	13	TTGACCAATGAAAGAAAAATA	21	ATAAAAAGAAAGTAACCAGTTCAAAACTGTCCTG	12	9	0.461538			CTCACCCCTCAGGACAGTTTTGAACTGGTTGCTTTCTTTTTATTGTTTAGATCGT	55	TTGCCGTGTCTGATTG	8	GGTCCATAGT	GCGAGAAAAGCCTTGTTTGCCCTCAGGACAGTTTTGAACGTTTGGAGACGTTGACTATCGTCTCGGTGCATAAAAAGAAAGTAACCAGTTCAAAACTGTCCTGCGCGGTTCTATCTAGTTACGCGTTAAACCAACTAGAATTTTTTTGAGTCACTCACCCCTCAGGACAGTTTTGAACTGGTTGCTTTCTTTTTATTGTTTAGATCGTTTGCCGTGTCTGATTGGGTCCATAGTGGTAAGCTC	TGGTTGCTTTC	TGGTTaCTTTC	CTCACCCCTCAGGACAGTTTTGAACTGGTTaCTTTCTTTTTATTGTTTAGATCGT	INTRONIC			7.57761		10.8737		0.0841043	FALSE	0.00137294	1.43471e-05	0.00135349	0.000115572	0.00137126	5.55766e-05	0.00152847	2.86857e-05	-6.58037	-3.54982
1680	MLH1	chr3	37017486	37017486	SNV	G	A	37058956	+	AGG	CACCTGTGACCTCACCCCTC	ACACTGGAGTGGG	13	GAGTCCTGTCAAAACTTGACCAAT	24	TAACCAGTTCAAAACTGTCCTGAGGGGTGAGGTCACA	0	24	0.615385	-0.008978		ATGTACACCTGTGACCTCACCCCTCAGGACAGTTTTGAACTGGTTGCTTTCTTTT	55	CTCCTAGGTATCTGCA	8	GGTCCATAGT	GCGAGAAAAGCCTTGTTTGCACCTGTGACCTCACCCCTCGTTTGGAGACGTTGACTATCGTCTCGGTGCTAACCAGTTCAAAACTGTCCTGAGGGGTGAGGTCACACGCGGTTCTATCTAGTTACGCGTTAAACCAACTAGAATTTTTTTGAGATGTACACCTGTGACCTCACCCCTCAGGACAGTTTTGAACTGGTTGCTTTCTTTTCTCCTAGGTATCTGCAGGTCCATAGTGGTAAGCTC	TGGTTGCTTTC	TGGTTaCTTTC	ATGTACACCTGTGACCTCACCCCTCAGGACAGTTTTGAACTGGTTaCTTTCTTTT	INTRONIC							0	FALSE	0.000408662	2.86942e-06	0.000280545	0.000231144	0.000478016	2.22306e-05	0.000398527	1.05684e-05
1680	MLH1	chr3	37017486	37017486	SNV	G	A	37058956	+	AGG	CACCTGTGACCTCACCCCTC	ACACTGGAGTGGG	13	GAGTCCTGTCAAAACTTGACCAATG	25	GTAACCAGTTCAAAACTGTCCTGAGGGGTGAGGTCACA	1	24	0.615385	-0.008978		ATGTACACCTGTGACCTCACCCCTCAGGACAGTTTTGAACTGGTTGCTTTCTTTT	55	TACTTACTCTGTCAAG	8	GGTCCATAGT	GCGAGAAAAGCCTTGTTTGCACCTGTGACCTCACCCCTCGTTTGGAGACGTTGACTATCGTCTCGGTGCGTAACCAGTTCAAAACTGTCCTGAGGGGTGAGGTCACACGCGGTTCTATCTAGTTACGCGTTAAACCAACTAGAATTTTTTTGAATGTACACCTGTGACCTCACCCCTCAGGACAGTTTTGAACTGGTTGCTTTCTTTTTACTTACTCTGTCAAGGGTCCATAGTGGTAAGCTC	TGGTTGCTTTC	TGGTTaCTTTC	ATGTACACCTGTGACCTCACCCCTCAGGACAGTTTTGAACTGGTTaCTTTCTTTT	INTRONIC							0	FALSE	0.000112734	8.60827e-06	0.000109355	3.85239e-06	0.000121759	1.11153e-05	0.000125451	1.50977e-06
1681	MLH1	chr3	37017486	37017486	SNV	G	C	37058971	+	TGG	CCCTCAGGACAGTTTTGAAC	GTCCTGTCAAAAC	13	TTGACCAAGGAAAGAAAAA	19	AAAAAGAAAGGAACCAGTTCAAAACTGTCCTG	10	9	0.461538			CTCACCCCTCAGGACAGTTTTGAACTGGTTGCTTTCTTTTTATTGTTTAGATCGT	55	GTGTTAGCACAAGTAA	8	GGTCCATAGT	GCGAGAAAAGCCTTGTTTGCCCTCAGGACAGTTTTGAACGTTTGGAGACGTTGACTATCGTCTCGGTGCAAAAAGAAAGGAACCAGTTCAAAACTGTCCTGCGCGGTTCTATCTAGTTACGCGTTAAACCAACTAGAATTTTTTTGAGTCAGACTCACCCCTCAGGACAGTTTTGAACTGGTTGCTTTCTTTTTATTGTTTAGATCGTGTGTTAGCACAAGTAAGGTCCATAGTGGTAAGCTC	TGGTTGCTTTC	TGGTTcCTTTC	CTCACCCCTCAGGACAGTTTTGAACTGGTTcCTTTCTTTTTATTGTTTAGATCGT	INTRONIC	VCV000385781	Likely benign	46.349	72.8344	44.43	75.9825	0	FALSE	0.000436846	2.86942e-06	0.000439711	0.000119424	0.000500911	2.77883e-05	0.000401153	4.52932e-06	-7.25022	-1.88046
1681	MLH1	chr3	37017486	37017486	SNV	G	C	37058971	+	TGG	CCCTCAGGACAGTTTTGAAC	GTCCTGTCAAAAC	13	TTGACCAAGGAAAGAAAAATA	21	ATAAAAAGAAAGGAACCAGTTCAAAACTGTCCTG	12	9	0.461538			CTCACCCCTCAGGACAGTTTTGAACTGGTTGCTTTCTTTTTATTGTTTAGATCGT	55	ATCCGAAGTGGCCCTA	8	GGTCCATAGT	GCGAGAAAAGCCTTGTTTGCCCTCAGGACAGTTTTGAACGTTTGGAGACGTTGACTATCGTCTCGGTGCATAAAAAGAAAGGAACCAGTTCAAAACTGTCCTGCGCGGTTCTATCTAGTTACGCGTTAAACCAACTAGAATTTTTTTGAGTCACTCACCCCTCAGGACAGTTTTGAACTGGTTGCTTTCTTTTTATTGTTTAGATCGTATCCGAAGTGGCCCTAGGTCCATAGTGGTAAGCTC	TGGTTGCTTTC	TGGTTcCTTTC	CTCACCCCTCAGGACAGTTTTGAACTGGTTcCTTTCTTTTTATTGTTTAGATCGT	INTRONIC	VCV000385781	Likely benign	42.5498	64.566	42.067	75.4173	1.39485	FALSE	0.000639835	5.16496e-05	0.00059029	0.0194353	0.000292082	6.11342e-05	0.000384815	1.05684e-05	-3.63087	5.04111
1681	MLH1	chr3	37017486	37017486	SNV	G	C	37058956	+	AGG	CACCTGTGACCTCACCCCTC	ACACTGGAGTGGG	13	GAGTCCTGTCAAAACTTGACCAAG	24	GAACCAGTTCAAAACTGTCCTGAGGGGTGAGGTCACA	0	24	0.615385	-0.008978		ATGTACACCTGTGACCTCACCCCTCAGGACAGTTTTGAACTGGTTGCTTTCTTTT	55	GGGACCTAGACGCACA	8	GGTCCATAGT	GCGAGAAAAGCCTTGTTTGCACCTGTGACCTCACCCCTCGTTTGGAGACGTTGACTATCGTCTCGGTGCGAACCAGTTCAAAACTGTCCTGAGGGGTGAGGTCACACGCGGTTCTATCTAGTTACGCGTTAAACCAACTAGAATTTTTTTGAGATGTACACCTGTGACCTCACCCCTCAGGACAGTTTTGAACTGGTTGCTTTCTTTTGGGACCTAGACGCACAGGTCCATAGTGGTAAGCTC	TGGTTGCTTTC	TGGTTcCTTTC	ATGTACACCTGTGACCTCACCCCTCAGGACAGTTTTGAACTGGTTcCTTTCTTTT	INTRONIC	VCV000385781	Likely benign					0	FALSE	0.000102669	5.73885e-06	0.000138841	1.54096e-05	0.000124534	5.55766e-06	0.000124284	4.52932e-06
1681	MLH1	chr3	37017486	37017486	SNV	G	C	37058956	+	AGG	CACCTGTGACCTCACCCCTC	ACACTGGAGTGGG	13	GAGTCCTGTCAAAACTTGACCAAGG	25	GGAACCAGTTCAAAACTGTCCTGAGGGGTGAGGTCACA	1	24	0.615385	-0.008978		ATGTACACCTGTGACCTCACCCCTCAGGACAGTTTTGAACTGGTTGCTTTCTTTT	55	TGCTGCTGTTCACGGC	8	GGTCCATAGT	GCGAGAAAAGCCTTGTTTGCACCTGTGACCTCACCCCTCGTTTGGAGACGTTGACTATCGTCTCGGTGCGGAACCAGTTCAAAACTGTCCTGAGGGGTGAGGTCACACGCGGTTCTATCTAGTTACGCGTTAAACCAACTAGAATTTTTTTGAATGTACACCTGTGACCTCACCCCTCAGGACAGTTTTGAACTGGTTGCTTTCTTTTTGCTGCTGTTCACGGCGGTCCATAGTGGTAAGCTC	TGGTTGCTTTC	TGGTTcCTTTC	ATGTACACCTGTGACCTCACCCCTCAGGACAGTTTTGAACTGGTTcCTTTCTTTT	INTRONIC	VCV000385781	Likely benign					0	FALSE	0.000177825	8.60827e-06	0.000196668	3.85239e-06	0.000290695	5.55766e-06	0.000267824	1.50977e-05
1682	MLH1	chr3	37017486	37017486	SNV	G	T	37058971	+	TGG	CCCTCAGGACAGTTTTGAAC	GTCCTGTCAAAAC	13	TTGACCAAAGAAAGAAAAA	19	AAAAAGAAAGAAACCAGTTCAAAACTGTCCTG	10	9	0.461538			CTCACCCCTCAGGACAGTTTTGAACTGGTTGCTTTCTTTTTATTGTTTAGATCGT	55	GACGTTATCCACGTTC	8	GGTCCATAGT	GCGAGAAAAGCCTTGTTTGCCCTCAGGACAGTTTTGAACGTTTGGAGACGTTGACTATCGTCTCGGTGCAAAAAGAAAGAAACCAGTTCAAAACTGTCCTGCGCGGTTCTATCTAGTTACGCGTTAAACCAACTAGAATTTTTTTGAGTCAGACTCACCCCTCAGGACAGTTTTGAACTGGTTGCTTTCTTTTTATTGTTTAGATCGTGACGTTATCCACGTTCGGTCCATAGTGGTAAGCTC	TGGTTGCTTTC	TGGTTtCTTTC	CTCACCCCTCAGGACAGTTTTGAACTGGTTtCTTTCTTTTTATTGTTTAGATCGT	INTRONIC			13.0645	41.2346	18.5124		0.209644	FALSE	0.000208357	2.86942e-06	0.000346674	3.85239e-06	0.000140838	1.6673e-05	9.83189e-05	1.50977e-06	-6.18216	-6.49168
1682	MLH1	chr3	37017486	37017486	SNV	G	T	37058971	+	TGG	CCCTCAGGACAGTTTTGAAC	GTCCTGTCAAAAC	13	TTGACCAAAGAAAGAAAAATA	21	ATAAAAAGAAAGAAACCAGTTCAAAACTGTCCTG	12	9	0.461538			CTCACCCCTCAGGACAGTTTTGAACTGGTTGCTTTCTTTTTATTGTTTAGATCGT	55	TACACGAGTGAGTGAC	8	GGTCCATAGT	GCGAGAAAAGCCTTGTTTGCCCTCAGGACAGTTTTGAACGTTTGGAGACGTTGACTATCGTCTCGGTGCATAAAAAGAAAGAAACCAGTTCAAAACTGTCCTGCGCGGTTCTATCTAGTTACGCGTTAAACCAACTAGAATTTTTTTGAGTCACTCACCCCTCAGGACAGTTTTGAACTGGTTGCTTTCTTTTTATTGTTTAGATCGTTACACGAGTGAGTGACGGTCCATAGTGGTAAGCTC	TGGTTGCTTTC	TGGTTtCTTTC	CTCACCCCTCAGGACAGTTTTGAACTGGTTtCTTTCTTTTTATTGTTTAGATCGT	INTRONIC			6.91408	31.4069	11.3608	28.016	0.208551	FALSE	0.000660302	8.60827e-06	0.000688194	0.000281225	0.000594571	1.11153e-05	0.000585537	4.52932e-06	-6.26126	-1.29109
1682	MLH1	chr3	37017486	37017486	SNV	G	T	37058956	+	AGG	CACCTGTGACCTCACCCCTC	ACACTGGAGTGGG	13	GAGTCCTGTCAAAACTTGACCAAA	24	AAACCAGTTCAAAACTGTCCTGAGGGGTGAGGTCACA	0	24	0.615385	-0.008978		ATGTACACCTGTGACCTCACCCCTCAGGACAGTTTTGAACTGGTTGCTTTCTTTT	55	ATAGACCAGGCAGGTT	8	GGTCCATAGT	GCGAGAAAAGCCTTGTTTGCACCTGTGACCTCACCCCTCGTTTGGAGACGTTGACTATCGTCTCGGTGCAAACCAGTTCAAAACTGTCCTGAGGGGTGAGGTCACACGCGGTTCTATCTAGTTACGCGTTAAACCAACTAGAATTTTTTTGAGATGTACACCTGTGACCTCACCCCTCAGGACAGTTTTGAACTGGTTGCTTTCTTTTATAGACCAGGCAGGTTGGTCCATAGTGGTAAGCTC	TGGTTGCTTTC	TGGTTtCTTTC	ATGTACACCTGTGACCTCACCCCTCAGGACAGTTTTGAACTGGTTtCTTTCTTTT	INTRONIC							0	FALSE	0.000176819	8.60827e-06	0.000159453	3.85239e-06	0.000164426	1.11153e-05	0.000156668	4.52932e-06
1682	MLH1	chr3	37017486	37017486	SNV	G	T	37058956	+	AGG	CACCTGTGACCTCACCCCTC	ACACTGGAGTGGG	13	GAGTCCTGTCAAAACTTGACCAAAG	25	GAAACCAGTTCAAAACTGTCCTGAGGGGTGAGGTCACA	1	24	0.615385	-0.008978		ATGTACACCTGTGACCTCACCCCTCAGGACAGTTTTGAACTGGTTGCTTTCTTTT	55	ATAGACCAGGTAAACT	8	GGTCCATAGT	GCGAGAAAAGCCTTGTTTGCACCTGTGACCTCACCCCTCGTTTGGAGACGTTGACTATCGTCTCGGTGCGAAACCAGTTCAAAACTGTCCTGAGGGGTGAGGTCACACGCGGTTCTATCTAGTTACGCGTTAAACCAACTAGAATTTTTTTGAATGTACACCTGTGACCTCACCCCTCAGGACAGTTTTGAACTGGTTGCTTTCTTTTATAGACCAGGTAAACTGGTCCATAGTGGTAAGCTC	TGGTTGCTTTC	TGGTTtCTTTC	ATGTACACCTGTGACCTCACCCCTCAGGACAGTTTTGAACTGGTTtCTTTCTTTT	INTRONIC							0	FALSE	0.000121122	2.86942e-06	0.00015659	3.85239e-06	8.81103e-05	1.11153e-05	4.37621e-05	1.50977e-06
1683	MLH1	chr3	37017487	37017487	SNV	C	A	37058971	+	TGG	CCCTCAGGACAGTTTTGAAC	GTCCTGTCAAAAC	13	TTGACCAACTAAAGAAAAATA	21	ATAAAAAGAAATCAACCAGTTCAAAACTGTCCTG	11	10	0.461538			CTCACCCCTCAGGACAGTTTTGAACTGGTTGCTTTCTTTTTATTGTTTAGATCGT	55	GGGATGAGTGCTGTAT	8	GGTCCATAGT	GCGAGAAAAGCCTTGTTTGCCCTCAGGACAGTTTTGAACGTTTGGAGACGTTGACTATCGTCTCGGTGCATAAAAAGAAATCAACCAGTTCAAAACTGTCCTGCGCGGTTCTATCTAGTTACGCGTTAAACCAACTAGAATTTTTTTGAGTCACTCACCCCTCAGGACAGTTTTGAACTGGTTGCTTTCTTTTTATTGTTTAGATCGTGGGATGAGTGCTGTATGGTCCATAGTGGTAAGCTC	GGTTGCTTTCT	GGTTGaTTTCT	CTCACCCCTCAGGACAGTTTTGAACTGGTTGaTTTCTTTTTATTGTTTAGATCGT	INTRONIC			22.7653	44.351	32.7748	57.1069	0.11655	FALSE	0.00100253	1.72165e-05	0.000854517	3.08191e-05	0.0011548	4.44612e-05	0.00115999	1.50977e-05	-5.86371	-4.79321
1683	MLH1	chr3	37017487	37017487	SNV	C	A	37058971	+	TGG	CCCTCAGGACAGTTTTGAAC	GAGTCCTGTCAAAAC	15	TTGACCAACTAAAGAAAAAT	20	TAAAAAGAAATCAACCAGTTCAAAACTGTCCTGAG	10	10	0.466667			CTCACCCCTCAGGACAGTTTTGAACTGGTTGCTTTCTTTTTATTGTTTAGATCGT	55	TTTACTGTCGTAGGAG	8	GGTCCATAGT	GCGAGAAAAGCCTTGTTTGCCCTCAGGACAGTTTTGAACGTTTGGAGACGTTGACTATCGTCTCGGTGCTAAAAAGAAATCAACCAGTTCAAAACTGTCCTGAGCGCGGTTCTATCTAGTTACGCGTTAAACCAACTAGAATTTTTTTGAGTCCTCACCCCTCAGGACAGTTTTGAACTGGTTGCTTTCTTTTTATTGTTTAGATCGTTTTACTGTCGTAGGAGGGTCCATAGTGGTAAGCTC	GGTTGCTTTCT	GGTTGaTTTCT	CTCACCCCTCAGGACAGTTTTGAACTGGTTGaTTTCTTTTTATTGTTTAGATCGT	INTRONIC			54.0576	68.9787	64.2229	78.4113	0.160128	FALSE	0.000513009	1.43471e-05	0.000488377	8.8605e-05	0.000455468	1.6673e-05	0.00045571	0.000125311	-5.16015	-2.46254
1683	MLH1	chr3	37017487	37017487	SNV	C	A	37058956	+	AGG	CACCTGTGACCTCACCCCTC	ACACTGGAGTGGG	13	GAGTCCTGTCAAAACTTGACCAACT	25	TCAACCAGTTCAAAACTGTCCTGAGGGGTGAGGTCACA	0	25	0.615385	-0.008978		ATGTACACCTGTGACCTCACCCCTCAGGACAGTTTTGAACTGGTTGCTTTCTTTT	55	TCTCATAGTAATCGTC	8	GGTCCATAGT	GCGAGAAAAGCCTTGTTTGCACCTGTGACCTCACCCCTCGTTTGGAGACGTTGACTATCGTCTCGGTGCTCAACCAGTTCAAAACTGTCCTGAGGGGTGAGGTCACACGCGGTTCTATCTAGTTACGCGTTAAACCAACTAGAATTTTTTTGAATGTACACCTGTGACCTCACCCCTCAGGACAGTTTTGAACTGGTTGCTTTCTTTTTCTCATAGTAATCGTCGGTCCATAGTGGTAAGCTC	GGTTGCTTTCT	GGTTGaTTTCT	ATGTACACCTGTGACCTCACCCCTCAGGACAGTTTTGAACTGGTTGaTTTCTTTT	INTRONIC							0	FALSE	4.16044e-05	2.86942e-06	2.46193e-05	3.85239e-06	3.57298e-05	5.55766e-06	4.02612e-05	1.50977e-06
1683	MLH1	chr3	37017487	37017487	SNV	C	A	37058956	+	AGG	CACCTGTGACCTCACCCCTC	TGGAGTGGG	9	GAGTCCTGTCAAAACTTGACCAACT	25	TCAACCAGTTCAAAACTGTCCTGAGGGGTGAGGT	0	25	0.666667	-0.008978		ATGTACACCTGTGACCTCACCCCTCAGGACAGTTTTGAACTGGTTGCTTTCTTTT	55	CACCACTGTCATACTG	8	GGTCCATAGT	GCGAGAAAAGCCTTGTTTGCACCTGTGACCTCACCCCTCGTTTGGAGACGTTGACTATCGTCTCGGTGCTCAACCAGTTCAAAACTGTCCTGAGGGGTGAGGTCGCGGTTCTATCTAGTTACGCGTTAAACCAACTAGAATTTTTTTGAGTCAATGTACACCTGTGACCTCACCCCTCAGGACAGTTTTGAACTGGTTGCTTTCTTTTCACCACTGTCATACTGGGTCCATAGTGGTAAGCTC	GGTTGCTTTCT	GGTTGaTTTCT	ATGTACACCTGTGACCTCACCCCTCAGGACAGTTTTGAACTGGTTGaTTTCTTTT	INTRONIC							0.328407	FALSE	0.000310355	1.43471e-05	0.000281118	0.000234996	0.000479057	8.33648e-05	0.000382481	1.50977e-06
1684	MLH1	chr3	37017487	37017487	SNV	C	G	37058971	+	TGG	CCCTCAGGACAGTTTTGAAC	GTCCTGTCAAAAC	13	TTGACCAACCAAAGAAAAATA	21	ATAAAAAGAAACCAACCAGTTCAAAACTGTCCTG	11	10	0.461538			CTCACCCCTCAGGACAGTTTTGAACTGGTTGCTTTCTTTTTATTGTTTAGATCGT	55	TCGAGGCAGGTAGCCA	8	GGTCCATAGT	GCGAGAAAAGCCTTGTTTGCCCTCAGGACAGTTTTGAACGTTTGGAGACGTTGACTATCGTCTCGGTGCATAAAAAGAAACCAACCAGTTCAAAACTGTCCTGCGCGGTTCTATCTAGTTACGCGTTAAACCAACTAGAATTTTTTTGAGTCACTCACCCCTCAGGACAGTTTTGAACTGGTTGCTTTCTTTTTATTGTTTAGATCGTTCGAGGCAGGTAGCCAGGTCCATAGTGGTAAGCTC	GGTTGCTTTCT	GGTTGgTTTCT	CTCACCCCTCAGGACAGTTTTGAACTGGTTGgTTTCTTTTTATTGTTTAGATCGT	INTRONIC			10.8521	29.1191	25.8097	40.2867	0	FALSE	0.000417721	1.43471e-05	0.000283121	3.46715e-05	0.000425635	3.33459e-05	0.00040728	6.03909e-06	-4.86371	-3.0296
1684	MLH1	chr3	37017487	37017487	SNV	C	G	37058971	+	TGG	CCCTCAGGACAGTTTTGAAC	GAGTCCTGTCAAAAC	15	TTGACCAACCAAAGAAAAAT	20	TAAAAAGAAACCAACCAGTTCAAAACTGTCCTGAG	10	10	0.466667			CTCACCCCTCAGGACAGTTTTGAACTGGTTGCTTTCTTTTTATTGTTTAGATCGT	55	TCTATTGCAAGGACTG	8	GGTCCATAGT	GCGAGAAAAGCCTTGTTTGCCCTCAGGACAGTTTTGAACGTTTGGAGACGTTGACTATCGTCTCGGTGCTAAAAAGAAACCAACCAGTTCAAAACTGTCCTGAGCGCGGTTCTATCTAGTTACGCGTTAAACCAACTAGAATTTTTTTGAGTCCTCACCCCTCAGGACAGTTTTGAACTGGTTGCTTTCTTTTTATTGTTTAGATCGTTCTATTGCAAGGACTGGGTCCATAGTGGTAAGCTC	GGTTGCTTTCT	GGTTGgTTTCT	CTCACCCCTCAGGACAGTTTTGAACTGGTTGgTTTCTTTTTATTGTTTAGATCGT	INTRONIC			29.4624	53.6044	32.4493	63.6986	0	FALSE	0.000156352	2.86942e-06	0.000183786	1.15572e-05	0.000188015	1.6673e-05	0.000213267	6.03909e-06	-5.76789	-3.99116
1684	MLH1	chr3	37017487	37017487	SNV	C	G	37058956	+	AGG	CACCTGTGACCTCACCCCTC	ACACTGGAGTGGG	13	GAGTCCTGTCAAAACTTGACCAACC	25	CCAACCAGTTCAAAACTGTCCTGAGGGGTGAGGTCACA	0	25	0.615385	-0.008978		ATGTACACCTGTGACCTCACCCCTCAGGACAGTTTTGAACTGGTTGCTTTCTTTT	55	AAGGAGCAGCTGAAAT	8	GGTCCATAGT	GCGAGAAAAGCCTTGTTTGCACCTGTGACCTCACCCCTCGTTTGGAGACGTTGACTATCGTCTCGGTGCCCAACCAGTTCAAAACTGTCCTGAGGGGTGAGGTCACACGCGGTTCTATCTAGTTACGCGTTAAACCAACTAGAATTTTTTTGAATGTACACCTGTGACCTCACCCCTCAGGACAGTTTTGAACTGGTTGCTTTCTTTTAAGGAGCAGCTGAAATGGTCCATAGTGGTAAGCTC	GGTTGCTTTCT	GGTTGgTTTCT	ATGTACACCTGTGACCTCACCCCTCAGGACAGTTTTGAACTGGTTGgTTTCTTTT	INTRONIC							0	FALSE	8.68995e-05	2.86942e-06	0.000100195	2.69667e-05	0.000152979	2.22306e-05	0.000112031	1.50977e-06
1684	MLH1	chr3	37017487	37017487	SNV	C	G	37058956	+	AGG	CACCTGTGACCTCACCCCTC	TGGAGTGGG	9	GAGTCCTGTCAAAACTTGACCAACC	25	CCAACCAGTTCAAAACTGTCCTGAGGGGTGAGGT	0	25	0.666667	-0.008978		ATGTACACCTGTGACCTCACCCCTCAGGACAGTTTTGAACTGGTTGCTTTCTTTT	55	ACTTGTTCACGAGAGT	8	GGTCCATAGT	GCGAGAAAAGCCTTGTTTGCACCTGTGACCTCACCCCTCGTTTGGAGACGTTGACTATCGTCTCGGTGCCCAACCAGTTCAAAACTGTCCTGAGGGGTGAGGTCGCGGTTCTATCTAGTTACGCGTTAAACCAACTAGAATTTTTTTGAGTCAATGTACACCTGTGACCTCACCCCTCAGGACAGTTTTGAACTGGTTGCTTTCTTTTACTTGTTCACGAGAGTGGTCCATAGTGGTAAGCTC	GGTTGCTTTCT	GGTTGgTTTCT	ATGTACACCTGTGACCTCACCCCTCAGGACAGTTTTGAACTGGTTGgTTTCTTTT	INTRONIC							0	FALSE	0.00022312	1.14777e-05	0.000243616	5.00811e-05	0.000334403	0.0136385	0.00020364	4.52932e-06
1685	MLH1	chr3	37017487	37017487	SNV	C	T	37058971	+	TGG	CCCTCAGGACAGTTTTGAAC	GTCCTGTCAAAAC	13	TTGACCAACAAAAGAAAAATA	21	ATAAAAAGAAAACAACCAGTTCAAAACTGTCCTG	11	10	0.461538			CTCACCCCTCAGGACAGTTTTGAACTGGTTGCTTTCTTTTTATTGTTTAGATCGT	55	GATTCAGCACAGATTC	8	GGTCCATAGT	GCGAGAAAAGCCTTGTTTGCCCTCAGGACAGTTTTGAACGTTTGGAGACGTTGACTATCGTCTCGGTGCATAAAAAGAAAACAACCAGTTCAAAACTGTCCTGCGCGGTTCTATCTAGTTACGCGTTAAACCAACTAGAATTTTTTTGAGTCACTCACCCCTCAGGACAGTTTTGAACTGGTTGCTTTCTTTTTATTGTTTAGATCGTGATTCAGCACAGATTCGGTCCATAGTGGTAAGCTC	GGTTGCTTTCT	GGTTGtTTTCT	CTCACCCCTCAGGACAGTTTTGAACTGGTTGtTTTCTTTTTATTGTTTAGATCGT	INTRONIC	VCV001397746	Likely benign			9.52381	31.5145	1.2285	FALSE	0.0005167	4.01719e-05	0.000631513	0.0170931	0.000431533	7.78072e-05	0.00052427	1.20782e-05		4.75846
1685	MLH1	chr3	37017487	37017487	SNV	C	T	37058971	+	TGG	CCCTCAGGACAGTTTTGAAC	GAGTCCTGTCAAAAC	15	TTGACCAACAAAAGAAAAAT	20	TAAAAAGAAAACAACCAGTTCAAAACTGTCCTGAG	10	10	0.466667			CTCACCCCTCAGGACAGTTTTGAACTGGTTGCTTTCTTTTTATTGTTTAGATCGT	55	CGTAGCGAGGCCCTTG	8	GGTCCATAGT	GCGAGAAAAGCCTTGTTTGCCCTCAGGACAGTTTTGAACGTTTGGAGACGTTGACTATCGTCTCGGTGCTAAAAAGAAAACAACCAGTTCAAAACTGTCCTGAGCGCGGTTCTATCTAGTTACGCGTTAAACCAACTAGAATTTTTTTGAGTCCTCACCCCTCAGGACAGTTTTGAACTGGTTGCTTTCTTTTTATTGTTTAGATCGTCGTAGCGAGGCCCTTGGGTCCATAGTGGTAAGCTC	GGTTGCTTTCT	GGTTGtTTTCT	CTCACCCCTCAGGACAGTTTTGAACTGGTTGtTTTCTTTTTATTGTTTAGATCGT	INTRONIC	VCV001397746	Likely benign	22.285	40.1222	16.2007	46.2954	0	FALSE	0.000534818	2.29554e-05	0.000747738	1.9262e-05	0.000511317	2.77883e-05	0.000634259	3.01955e-06	-4.54214	-5.27871
1685	MLH1	chr3	37017487	37017487	SNV	C	T	37058956	+	AGG	CACCTGTGACCTCACCCCTC	ACACTGGAGTGGG	13	GAGTCCTGTCAAAACTTGACCAACA	25	ACAACCAGTTCAAAACTGTCCTGAGGGGTGAGGTCACA	0	25	0.615385	-0.008978		ATGTACACCTGTGACCTCACCCCTCAGGACAGTTTTGAACTGGTTGCTTTCTTTT	55	GTGGGTCGTACATCCA	8	GGTCCATAGT	GCGAGAAAAGCCTTGTTTGCACCTGTGACCTCACCCCTCGTTTGGAGACGTTGACTATCGTCTCGGTGCACAACCAGTTCAAAACTGTCCTGAGGGGTGAGGTCACACGCGGTTCTATCTAGTTACGCGTTAAACCAACTAGAATTTTTTTGAATGTACACCTGTGACCTCACCCCTCAGGACAGTTTTGAACTGGTTGCTTTCTTTTGTGGGTCGTACATCCAGGTCCATAGTGGTAAGCTC	GGTTGCTTTCT	GGTTGtTTTCT	ATGTACACCTGTGACCTCACCCCTCAGGACAGTTTTGAACTGGTTGtTTTCTTTT	INTRONIC	VCV001397746	Likely benign					0	FALSE	0.000172121	5.73885e-06	0.000126818	1.54096e-05	0.000126268	5.55766e-06	8.19811e-05	4.52932e-06
1685	MLH1	chr3	37017487	37017487	SNV	C	T	37058956	+	AGG	CACCTGTGACCTCACCCCTC	TGGAGTGGG	9	GAGTCCTGTCAAAACTTGACCAACA	25	ACAACCAGTTCAAAACTGTCCTGAGGGGTGAGGT	0	25	0.666667	-0.008978		ATGTACACCTGTGACCTCACCCCTCAGGACAGTTTTGAACTGGTTGCTTTCTTTT	55	CACCACTCATGATCCA	8	GGTCCATAGT	GCGAGAAAAGCCTTGTTTGCACCTGTGACCTCACCCCTCGTTTGGAGACGTTGACTATCGTCTCGGTGCACAACCAGTTCAAAACTGTCCTGAGGGGTGAGGTCGCGGTTCTATCTAGTTACGCGTTAAACCAACTAGAATTTTTTTGAGTCAATGTACACCTGTGACCTCACCCCTCAGGACAGTTTTGAACTGGTTGCTTTCTTTTCACCACTCATGATCCAGGTCCATAGTGGTAAGCTC	GGTTGCTTTCT	GGTTGtTTTCT	ATGTACACCTGTGACCTCACCCCTCAGGACAGTTTTGAACTGGTTGtTTTCTTTT	INTRONIC	VCV001397746	Likely benign					0.321543	FALSE	0.00017749	5.73885e-06	0.000214989	0.000423763	0.000196687	5.55766e-06	0.000216477	1.50977e-06
1686	MLH1	chr3	37017488	37017488	SNV	T	A	37058971	+	TGG	CCCTCAGGACAGTTTTGAAC	GTCCTGTCAAAAC	13	TTGACCAACGTAAGAAAAATAA	22	AATAAAAAGAATGCAACCAGTTCAAAACTGTCCTG	11	11	0.461538			CTCACCCCTCAGGACAGTTTTGAACTGGTTGCTTTCTTTTTATTGTTTAGATCGT	55	CTAGCCTTCGATGAGG	8	GGTCCATAGT	GCGAGAAAAGCCTTGTTTGCCCTCAGGACAGTTTTGAACGTTTGGAGACGTTGACTATCGTCTCGGTGCAATAAAAAGAATGCAACCAGTTCAAAACTGTCCTGCGCGGTTCTATCTAGTTACGCGTTAAACCAACTAGAATTTTTTTGAGTCCTCACCCCTCAGGACAGTTTTGAACTGGTTGCTTTCTTTTTATTGTTTAGATCGTCTAGCCTTCGATGAGGGGTCCATAGTGGTAAGCTC	GTTGCTTTCTT	GTTGCaTTCTT	CTCACCCCTCAGGACAGTTTTGAACTGGTTGCaTTCTTTTTATTGTTTAGATCGT	INTRONIC	VCV001561153	Likely benign	11.8805	32.2804	16.0203	45.2216	0.119904	FALSE	0.000460668	1.14777e-05	0.00045059	2.31144e-05	0.000450612	2.77883e-05	0.000546735	0.000164565	-5.32682	-4.28495
1686	MLH1	chr3	37017488	37017488	SNV	T	A	37058971	+	TGG	CCCTCAGGACAGTTTTGAAC	GAGTCCTGTCAAAAC	15	TTGACCAACGTAAGAAAAA	19	AAAAAGAATGCAACCAGTTCAAAACTGTCCTGAG	8	11	0.466667			CTCACCCCTCAGGACAGTTTTGAACTGGTTGCTTTCTTTTTATTGTTTAGATCGT	55	CTAAGACTCGTATCAG	8	GGTCCATAGT	GCGAGAAAAGCCTTGTTTGCCCTCAGGACAGTTTTGAACGTTTGGAGACGTTGACTATCGTCTCGGTGCAAAAAGAATGCAACCAGTTCAAAACTGTCCTGAGCGCGGTTCTATCTAGTTACGCGTTAAACCAACTAGAATTTTTTTGAGTCACTCACCCCTCAGGACAGTTTTGAACTGGTTGCTTTCTTTTTATTGTTTAGATCGTCTAAGACTCGTATCAGGGTCCATAGTGGTAAGCTC	GTTGCTTTCTT	GTTGCaTTCTT	CTCACCCCTCAGGACAGTTTTGAACTGGTTGCaTTCTTTTTATTGTTTAGATCGT	INTRONIC	VCV001561153	Likely benign	34.127	50.3488	42.617	41.3364	0.195312	FALSE	0.000253988	2.86942e-06	0.00023875	3.85239e-06	0.000298673	2.22306e-05	0.000257905	6.03909e-06	-6.46786	-5.9536
1687	MLH1	chr3	37017488	37017488	SNV	T	C	37058971	+	TGG	CCCTCAGGACAGTTTTGAAC	GTCCTGTCAAAAC	13	TTGACCAACGGAAGAAAAATAA	22	AATAAAAAGAAGGCAACCAGTTCAAAACTGTCCTG	11	11	0.461538			CTCACCCCTCAGGACAGTTTTGAACTGGTTGCTTTCTTTTTATTGTTTAGATCGT	55	GCATACAGTTCAGACT	8	GGTCCATAGT	GCGAGAAAAGCCTTGTTTGCCCTCAGGACAGTTTTGAACGTTTGGAGACGTTGACTATCGTCTCGGTGCAATAAAAAGAAGGCAACCAGTTCAAAACTGTCCTGCGCGGTTCTATCTAGTTACGCGTTAAACCAACTAGAATTTTTTTGAGTCCTCACCCCTCAGGACAGTTTTGAACTGGTTGCTTTCTTTTTATTGTTTAGATCGTGCATACAGTTCAGACTGGTCCATAGTGGTAAGCTC	GTTGCTTTCTT	GTTGCcTTCTT	CTCACCCCTCAGGACAGTTTTGAACTGGTTGCcTTCTTTTTATTGTTTAGATCGT	INTRONIC			8.8475	27.3548	20.8077	25.4186	0	FALSE	0.000288547	5.73885e-06	0.000326348	2.31144e-05	0.000269188	1.11153e-05	0.00019197	4.52932e-06	-5.6519	-3.81955
1687	MLH1	chr3	37017488	37017488	SNV	T	C	37058971	+	TGG	CCCTCAGGACAGTTTTGAAC	GAGTCCTGTCAAAAC	15	TTGACCAACGGAAGAAAAA	19	AAAAAGAAGGCAACCAGTTCAAAACTGTCCTGAG	8	11	0.466667			CTCACCCCTCAGGACAGTTTTGAACTGGTTGCTTTCTTTTTATTGTTTAGATCGT	55	TGTGGTATCGTTTGCC	8	GGTCCATAGT	GCGAGAAAAGCCTTGTTTGCCCTCAGGACAGTTTTGAACGTTTGGAGACGTTGACTATCGTCTCGGTGCAAAAAGAAGGCAACCAGTTCAAAACTGTCCTGAGCGCGGTTCTATCTAGTTACGCGTTAAACCAACTAGAATTTTTTTGAGTCACTCACCCCTCAGGACAGTTTTGAACTGGTTGCTTTCTTTTTATTGTTTAGATCGTTGTGGTATCGTTTGCCGGTCCATAGTGGTAAGCTC	GTTGCTTTCTT	GTTGCcTTCTT	CTCACCCCTCAGGACAGTTTTGAACTGGTTGCcTTCTTTTTATTGTTTAGATCGT	INTRONIC							0	FALSE	6.64328e-05	8.60827e-06	4.66621e-05	3.85239e-06	0.000114821	5.55766e-06	6.50597e-05	1.50977e-06
1688	MLH1	chr3	37017488	37017488	SNV	T	G	37058971	+	TGG	CCCTCAGGACAGTTTTGAAC	GTCCTGTCAAAAC	13	TTGACCAACGCAAGAAAAATAA	22	AATAAAAAGAACGCAACCAGTTCAAAACTGTCCTG	11	11	0.461538			CTCACCCCTCAGGACAGTTTTGAACTGGTTGCTTTCTTTTTATTGTTTAGATCGT	55	CGTCTACGTACTCTCC	8	GGTCCATAGT	GCGAGAAAAGCCTTGTTTGCCCTCAGGACAGTTTTGAACGTTTGGAGACGTTGACTATCGTCTCGGTGCAATAAAAAGAACGCAACCAGTTCAAAACTGTCCTGCGCGGTTCTATCTAGTTACGCGTTAAACCAACTAGAATTTTTTTGAGTCCTCACCCCTCAGGACAGTTTTGAACTGGTTGCTTTCTTTTTATTGTTTAGATCGTCGTCTACGTACTCTCCGGTCCATAGTGGTAAGCTC	GTTGCTTTCTT	GTTGCgTTCTT	CTCACCCCTCAGGACAGTTTTGAACTGGTTGCgTTCTTTTTATTGTTTAGATCGT	INTRONIC			22.2041	38.9831	18.5695	47.4234	0	FALSE	0.000411347	5.73885e-06	0.000416524	3.85239e-06	0.000532478	1.11153e-05	0.000419241	3.01955e-06	-6.16345	-6.7565
1688	MLH1	chr3	37017488	37017488	SNV	T	G	37058971	+	TGG	CCCTCAGGACAGTTTTGAAC	GAGTCCTGTCAAAAC	15	TTGACCAACGCAAGAAAAA	19	AAAAAGAACGCAACCAGTTCAAAACTGTCCTGAG	8	11	0.466667			CTCACCCCTCAGGACAGTTTTGAACTGGTTGCTTTCTTTTTATTGTTTAGATCGT	55	AGAATAGCAAATTGCC	8	GGTCCATAGT	GCGAGAAAAGCCTTGTTTGCCCTCAGGACAGTTTTGAACGTTTGGAGACGTTGACTATCGTCTCGGTGCAAAAAGAACGCAACCAGTTCAAAACTGTCCTGAGCGCGGTTCTATCTAGTTACGCGTTAAACCAACTAGAATTTTTTTGAGTCACTCACCCCTCAGGACAGTTTTGAACTGGTTGCTTTCTTTTTATTGTTTAGATCGTAGAATAGCAAATTGCCGGTCCATAGTGGTAAGCTC	GTTGCTTTCTT	GTTGCgTTCTT	CTCACCCCTCAGGACAGTTTTGAACTGGTTGCgTTCTTTTTATTGTTTAGATCGT	INTRONIC			42.4787	59.9284	45.1033	70.5309	0.103627	FALSE	0.000354979	1.43471e-05	0.000318905	4.23763e-05	0.000388171	2.77883e-05	0.000269575	6.03909e-06	-4.6289	-2.9118
1689	MLH1	chr3	37017489	37017489	SNV	T	A	37058971	+	TGG	CCCTCAGGACAGTTTTGAAC	GAGTCCTGTCAAAAC	15	TTGACCAACGATAGAAAAATAA	22	AATAAAAAGATAGCAACCAGTTCAAAACTGTCCTGAG	10	12	0.466667			CTCACCCCTCAGGACAGTTTTGAACTGGTTGCTTTCTTTTTATTGTTTAGATCGT	55	CACACAATCATCTGTT	8	GGTCCATAGT	GCGAGAAAAGCCTTGTTTGCCCTCAGGACAGTTTTGAACGTTTGGAGACGTTGACTATCGTCTCGGTGCAATAAAAAGATAGCAACCAGTTCAAAACTGTCCTGAGCGCGGTTCTATCTAGTTACGCGTTAAACCAACTAGAATTTTTTTGAGCTCACCCCTCAGGACAGTTTTGAACTGGTTGCTTTCTTTTTATTGTTTAGATCGTCACACAATCATCTGTTGGTCCATAGTGGTAAGCTC	TTGCTTTCTTT	TTGCTaTCTTT	CTCACCCCTCAGGACAGTTTTGAACTGGTTGCTaTCTTTTTATTGTTTAGATCGT	INTRONIC			17.6928		13.2753	25.6225	0	FALSE	0.000561659	1.43471e-05	0.000526451	1.15572e-05	0.000414188	1.11153e-05	0.000445498	6.03909e-06	-5.29086	-5.50944
1690	MLH1	chr3	37017489	37017489	SNV	T	C	37058971	+	TGG	CCCTCAGGACAGTTTTGAAC	GAGTCCTGTCAAAAC	15	TTGACCAACGAGAGAAAAATAA	22	AATAAAAAGAGAGCAACCAGTTCAAAACTGTCCTGAG	10	12	0.466667			CTCACCCCTCAGGACAGTTTTGAACTGGTTGCTTTCTTTTTATTGTTTAGATCGT	55	GACGTGCCAGCCTATA	8	GGTCCATAGT	GCGAGAAAAGCCTTGTTTGCCCTCAGGACAGTTTTGAACGTTTGGAGACGTTGACTATCGTCTCGGTGCAATAAAAAGAGAGCAACCAGTTCAAAACTGTCCTGAGCGCGGTTCTATCTAGTTACGCGTTAAACCAACTAGAATTTTTTTGAGCTCACCCCTCAGGACAGTTTTGAACTGGTTGCTTTCTTTTTATTGTTTAGATCGTGACGTGCCAGCCTATAGGTCCATAGTGGTAAGCTC	TTGCTTTCTTT	TTGCTcTCTTT	CTCACCCCTCAGGACAGTTTTGAACTGGTTGCTcTCTTTTTATTGTTTAGATCGT	INTRONIC			34.4896	42.2374	30.011	32.9493	0	FALSE	0.000338874	1.14777e-05	0.000261651	7.70478e-06	0.000304224	1.11153e-05	0.000253529	6.03909e-06	-4.88385	-5.08575
1690	MLH1	chr3	37017489	37017489	SNV	T	C	37058971	+	TGG	CCCTCAGGACAGTTTTGAAC	GTCCTGTCAAAAC	13	TTGACCAACGAGAGAAAAATAA	22	AATAAAAAGAGAGCAACCAGTTCAAAACTGTCCTG	10	12	0.461538			CTCACCCCTCAGGACAGTTTTGAACTGGTTGCTTTCTTTTTATTGTTTAGATCGT	55	ACATGGTCAGTAACGG	8	GGTCCATAGT	GCGAGAAAAGCCTTGTTTGCCCTCAGGACAGTTTTGAACGTTTGGAGACGTTGACTATCGTCTCGGTGCAATAAAAAGAGAGCAACCAGTTCAAAACTGTCCTGCGCGGTTCTATCTAGTTACGCGTTAAACCAACTAGAATTTTTTTGAGTCCTCACCCCTCAGGACAGTTTTGAACTGGTTGCTTTCTTTTTATTGTTTAGATCGTACATGGTCAGTAACGGGGTCCATAGTGGTAAGCTC	TTGCTTTCTTT	TTGCTcTCTTT	CTCACCCCTCAGGACAGTTTTGAACTGGTTGCTcTCTTTTTATTGTTTAGATCGT	INTRONIC			17.4507	37.4376	9.60699	35.4167	0	FALSE	0.000221443	2.86942e-06	0.000196954	7.70478e-06	0.000208828	1.11153e-05	0.000182342	1.50977e-06	-6.27003	-4.67596
1691	MLH1	chr3	37017489	37017489	SNV	T	G	37058971	+	TGG	CCCTCAGGACAGTTTTGAAC	GTCCTGTCAAAAC	13	TTGACCAACGACAGAAAAATAA	22	AATAAAAAGACAGCAACCAGTTCAAAACTGTCCTG	10	12	0.461538			CTCACCCCTCAGGACAGTTTTGAACTGGTTGCTTTCTTTTTATTGTTTAGATCGT	55	CGTCTACTCCCAAGTA	8	GGTCCATAGT	GCGAGAAAAGCCTTGTTTGCCCTCAGGACAGTTTTGAACGTTTGGAGACGTTGACTATCGTCTCGGTGCAATAAAAAGACAGCAACCAGTTCAAAACTGTCCTGCGCGGTTCTATCTAGTTACGCGTTAAACCAACTAGAATTTTTTTGAGTCCTCACCCCTCAGGACAGTTTTGAACTGGTTGCTTTCTTTTTATTGTTTAGATCGTCGTCTACTCCCAAGTAGGTCCATAGTGGTAAGCTC	TTGCTTTCTTT	TTGCTgTCTTT	CTCACCCCTCAGGACAGTTTTGAACTGGTTGCTgTCTTTTTATTGTTTAGATCGT	INTRONIC			15.786	39.8777	19.3441	50.3864	0	FALSE	0.000501937	1.14777e-05	0.000602599	0.000593268	0.000510971	2.22306e-05	0.000566574	2.41564e-05	-5.4506	-0.0225143
1691	MLH1	chr3	37017489	37017489	SNV	T	G	37058971	+	TGG	CCCTCAGGACAGTTTTGAAC	GTCCTGTCAAAAC	13	TTGACCAACGACAGAAAAATA	21	ATAAAAAGACAGCAACCAGTTCAAAACTGTCCTG	9	12	0.461538			CTCACCCCTCAGGACAGTTTTGAACTGGTTGCTTTCTTTTTATTGTTTAGATCGT	55	ATCGAGTCAGGCTCAC	8	GGTCCATAGT	GCGAGAAAAGCCTTGTTTGCCCTCAGGACAGTTTTGAACGTTTGGAGACGTTGACTATCGTCTCGGTGCATAAAAAGACAGCAACCAGTTCAAAACTGTCCTGCGCGGTTCTATCTAGTTACGCGTTAAACCAACTAGAATTTTTTTGAGTCACTCACCCCTCAGGACAGTTTTGAACTGGTTGCTTTCTTTTTATTGTTTAGATCGTATCGAGTCAGGCTCACGGTCCATAGTGGTAAGCTC	TTGCTTTCTTT	TTGCTgTCTTT	CTCACCCCTCAGGACAGTTTTGAACTGGTTGCTgTCTTTTTATTGTTTAGATCGT	INTRONIC			28.0402	50.7788	28.5602	51.6742	0.296736	FALSE	0.000334177	2.86942e-06	0.000364136	1.54096e-05	0.000334403	1.6673e-05	0.000322673	2.86857e-05	-6.86371	-4.56258
1692	MLH1	chr3	37017490	37017490	SNV	T	A	37058971	+	TGG	CCCTCAGGACAGTTTTGAAC	GAGTCCTGTCAAAAC	15	TTGACCAACGAATGAAAAATAACAA	25	AACAATAAAAAGTAAGCAACCAGTTCAAAACTGTCCTGAG	12	13	0.466667			CTCACCCCTCAGGACAGTTTTGAACTGGTTGCTTTCTTTTTATTGTTTAGATCGT	55	CCCATACCATCATCCC	8	GGTCCATAGT	GCGAGAAAAGCCTTGTTTGCCCTCAGGACAGTTTTGAACGTTTGGAGACGTTGACTATCGTCTCGGTGCAACAATAAAAAGTAAGCAACCAGTTCAAAACTGTCCTGAGCGCGGTTCTATCTAGTTACGCGTTAAACCAACTAGAATTTTTTTCTCACCCCTCAGGACAGTTTTGAACTGGTTGCTTTCTTTTTATTGTTTAGATCGTCCCATACCATCATCCCGGTCCATAGTGGTAAGCTC	TGCTTTCTTTT	TGCTTaCTTTT	CTCACCCCTCAGGACAGTTTTGAACTGGTTGCTTaCTTTTTATTGTTTAGATCGT	INTRONIC	VCV000924615	Uncertain	12.2711				0	FALSE	0.000183529	5.73885e-06	0.000244475	1.54096e-05	0.000372214	2.22306e-05	0.000320047	3.01955e-06	-4.9991
1692	MLH1	chr3	37017490	37017490	SNV	T	A	37058971	+	TGG	CCCTCAGGACAGTTTTGAAC	GTCCTGTCAAAAC	13	TTGACCAACGAATGAAAAATAACAA	25	AACAATAAAAAGTAAGCAACCAGTTCAAAACTGTCCTG	12	13	0.461538			CTCACCCCTCAGGACAGTTTTGAACTGGTTGCTTTCTTTTTATTGTTTAGATCGT	55	CAGGTGCCAACACCTA	8	GGTCCATAGT	GCGAGAAAAGCCTTGTTTGCCCTCAGGACAGTTTTGAACGTTTGGAGACGTTGACTATCGTCTCGGTGCAACAATAAAAAGTAAGCAACCAGTTCAAAACTGTCCTGCGCGGTTCTATCTAGTTACGCGTTAAACCAACTAGAATTTTTTTGACTCACCCCTCAGGACAGTTTTGAACTGGTTGCTTTCTTTTTATTGTTTAGATCGTCAGGTGCCAACACCTAGGTCCATAGTGGTAAGCTC	TGCTTTCTTTT	TGCTTaCTTTT	CTCACCCCTCAGGACAGTTTTGAACTGGTTGCTTaCTTTTTATTGTTTAGATCGT	INTRONIC	VCV000924615	Uncertain	9.6049		8.3388	28.9647	0	FALSE	0.000492878	1.14777e-05	0.000436276	1.15572e-05	0.000343422	3.89036e-05	0.000710405	7.69984e-05	-5.42432	-5.23838
1693	MLH1	chr3	37017490	37017490	SNV	T	C	37058971	+	TGG	CCCTCAGGACAGTTTTGAAC	GAGTCCTGTCAAAAC	15	TTGACCAACGAAGGAAAAATAACAA	25	AACAATAAAAAGGAAGCAACCAGTTCAAAACTGTCCTGAG	12	13	0.466667			CTCACCCCTCAGGACAGTTTTGAACTGGTTGCTTTCTTTTTATTGTTTAGATCGT	55	GGGCACTGTACTTAGC	8	GGTCCATAGT	GCGAGAAAAGCCTTGTTTGCCCTCAGGACAGTTTTGAACGTTTGGAGACGTTGACTATCGTCTCGGTGCAACAATAAAAAGGAAGCAACCAGTTCAAAACTGTCCTGAGCGCGGTTCTATCTAGTTACGCGTTAAACCAACTAGAATTTTTTTCTCACCCCTCAGGACAGTTTTGAACTGGTTGCTTTCTTTTTATTGTTTAGATCGTGGGCACTGTACTTAGCGGTCCATAGTGGTAAGCTC	TGCTTTCTTTT	TGCTTcCTTTT	CTCACCCCTCAGGACAGTTTTGAACTGGTTGCTTcCTTTTTATTGTTTAGATCGT	INTRONIC			14.654		12.7973	30.5015	0.147275	FALSE	0.000247613	1.14777e-05	0.000253063	0.00106711	0.000219582	0.00915346	0.000285329	8.15278e-05	-4.43118	2.07614
1693	MLH1	chr3	37017490	37017490	SNV	T	C	37058971	+	TGG	CCCTCAGGACAGTTTTGAAC	GTCCTGTCAAAAC	13	TTGACCAACGAAGGAAAAATAACAA	25	AACAATAAAAAGGAAGCAACCAGTTCAAAACTGTCCTG	12	13	0.461538			CTCACCCCTCAGGACAGTTTTGAACTGGTTGCTTTCTTTTTATTGTTTAGATCGT	55	CCCAGTTTCGGCCGAT	8	GGTCCATAGT	GCGAGAAAAGCCTTGTTTGCCCTCAGGACAGTTTTGAACGTTTGGAGACGTTGACTATCGTCTCGGTGCAACAATAAAAAGGAAGCAACCAGTTCAAAACTGTCCTGCGCGGTTCTATCTAGTTACGCGTTAAACCAACTAGAATTTTTTTGACTCACCCCTCAGGACAGTTTTGAACTGGTTGCTTTCTTTTTATTGTTTAGATCGTCCCAGTTTCGGCCGATGGTCCATAGTGGTAAGCTC	TGCTTTCTTTT	TGCTTcCTTTT	CTCACCCCTCAGGACAGTTTTGAACTGGTTGCTTcCTTTTTATTGTTTAGATCGT	INTRONIC			11.5318	34.7546	11.7713	51.4412	0	FALSE	0.000390209	1.14777e-05	0.000510993	7.70478e-06	0.000431533	2.22306e-05	0.000395026	4.52932e-06	-5.08734	-6.0514
1694	MLH1	chr3	37017490	37017490	SNV	T	G	37058971	+	TGG	CCCTCAGGACAGTTTTGAAC	GTCCTGTCAAAAC	13	TTGACCAACGAACGAAAAATAACAA	25	AACAATAAAAAGCAAGCAACCAGTTCAAAACTGTCCTG	12	13	0.461538			CTCACCCCTCAGGACAGTTTTGAACTGGTTGCTTTCTTTTTATTGTTTAGATCGT	55	ATCATGGTCATTATCC	8	GGTCCATAGT	GCGAGAAAAGCCTTGTTTGCCCTCAGGACAGTTTTGAACGTTTGGAGACGTTGACTATCGTCTCGGTGCAACAATAAAAAGCAAGCAACCAGTTCAAAACTGTCCTGCGCGGTTCTATCTAGTTACGCGTTAAACCAACTAGAATTTTTTTGACTCACCCCTCAGGACAGTTTTGAACTGGTTGCTTTCTTTTTATTGTTTAGATCGTATCATGGTCATTATCCGGTCCATAGTGGTAAGCTC	TGCTTTCTTTT	TGCTTgCTTTT	CTCACCCCTCAGGACAGTTTTGAACTGGTTGCTTgCTTTTTATTGTTTAGATCGT	INTRONIC			82.646	86.9619	83.7873	87.451	0.13587	FALSE	0.000195608	2.86942e-06	0.000221001	7.31954e-05	0.000282369	0.000222306	0.000149083	0.000567675	-6.09106	-1.59423
1695	MLH1	chr3	37017491	37017491	SNV	C	A	37058971	+	TGG	CCCTCAGGACAGTTTTGAAC	GAGTCCTGTCAAAAC	15	TTGACCAACGAAATAAAAATAACAA	25	AACAATAAAAATAAAGCAACCAGTTCAAAACTGTCCTGAG	11	14	0.466667			CTCACCCCTCAGGACAGTTTTGAACTGGTTGCTTTCTTTTTATTGTTTAGATCGT	55	CTACATTGTGTGCGTC	8	GGTCCATAGT	GCGAGAAAAGCCTTGTTTGCCCTCAGGACAGTTTTGAACGTTTGGAGACGTTGACTATCGTCTCGGTGCAACAATAAAAATAAAGCAACCAGTTCAAAACTGTCCTGAGCGCGGTTCTATCTAGTTACGCGTTAAACCAACTAGAATTTTTTTCTCACCCCTCAGGACAGTTTTGAACTGGTTGCTTTCTTTTTATTGTTTAGATCGTCTACATTGTGTGCGTCGGTCCATAGTGGTAAGCTC	GCTTTCTTTTT	GCTTTaTTTTT	CTCACCCCTCAGGACAGTTTTGAACTGGTTGCTTTaTTTTTATTGTTTAGATCGT	INTRONIC			73.6792	65.6422	69.2517	74.6122	0.678426	FALSE	0.000355986	0.00569294	0.000210695	2.31144e-05	0.000316365	2.22306e-05	0.000357682	6.19007e-05	3.99928	-3.1883
1695	MLH1	chr3	37017491	37017491	SNV	C	A	37058971	+	TGG	CCCTCAGGACAGTTTTGAAC	GTCCTGTCAAAAC	13	TTGACCAACGAAATAAAAATAACA	24	ACAATAAAAATAAAGCAACCAGTTCAAAACTGTCCTG	10	14	0.461538			CTCACCCCTCAGGACAGTTTTGAACTGGTTGCTTTCTTTTTATTGTTTAGATCGT	55	CCTCTGAGTCAAACTC	8	GGTCCATAGT	GCGAGAAAAGCCTTGTTTGCCCTCAGGACAGTTTTGAACGTTTGGAGACGTTGACTATCGTCTCGGTGCACAATAAAAATAAAGCAACCAGTTCAAAACTGTCCTGCGCGGTTCTATCTAGTTACGCGTTAAACCAACTAGAATTTTTTTGAGCTCACCCCTCAGGACAGTTTTGAACTGGTTGCTTTCTTTTTATTGTTTAGATCGTCCTCTGAGTCAAACTCGGTCCATAGTGGTAAGCTC	GCTTTCTTTTT	GCTTTaTTTTT	CTCACCCCTCAGGACAGTTTTGAACTGGTTGCTTTaTTTTTATTGTTTAGATCGT	INTRONIC			86.3123	88.3972	87.0846	89.5035	0	FALSE	0.000801891	1.43471e-05	0.00075833	3.08191e-05	0.000705923	2.22306e-05	0.000617338	6.03909e-06	-5.80457	-4.62093
1696	MLH1	chr3	37017491	37017491	SNV	C	G	37058971	+	TGG	CCCTCAGGACAGTTTTGAAC	GAGTCCTGTCAAAAC	15	TTGACCAACGAAACAAAAATAACAA	25	AACAATAAAAACAAAGCAACCAGTTCAAAACTGTCCTGAG	11	14	0.466667			CTCACCCCTCAGGACAGTTTTGAACTGGTTGCTTTCTTTTTATTGTTTAGATCGT	55	ATCCGAACATTTCAGG	8	GGTCCATAGT	GCGAGAAAAGCCTTGTTTGCCCTCAGGACAGTTTTGAACGTTTGGAGACGTTGACTATCGTCTCGGTGCAACAATAAAAACAAAGCAACCAGTTCAAAACTGTCCTGAGCGCGGTTCTATCTAGTTACGCGTTAAACCAACTAGAATTTTTTTCTCACCCCTCAGGACAGTTTTGAACTGGTTGCTTTCTTTTTATTGTTTAGATCGTATCCGAACATTTCAGGGGTCCATAGTGGTAAGCTC	GCTTTCTTTTT	GCTTTgTTTTT	CTCACCCCTCAGGACAGTTTTGAACTGGTTGCTTTgTTTTTATTGTTTAGATCGT	INTRONIC			13.1969	28.9202	16.0909	30.6459	0	FALSE	0.000475766	1.14777e-05	0.000315184	8.09002e-05	0.000369786	1.6673e-05	0.000637177	1.50977e-06	-5.37335	-1.96198
1696	MLH1	chr3	37017491	37017491	SNV	C	G	37058971	+	TGG	CCCTCAGGACAGTTTTGAAC	GTCCTGTCAAAAC	13	TTGACCAACGAAACAAAAATAA	22	AATAAAAACAAAGCAACCAGTTCAAAACTGTCCTG	8	14	0.461538			CTCACCCCTCAGGACAGTTTTGAACTGGTTGCTTTCTTTTTATTGTTTAGATCGT	55	TCAACGATCCACTGGG	8	GGTCCATAGT	GCGAGAAAAGCCTTGTTTGCCCTCAGGACAGTTTTGAACGTTTGGAGACGTTGACTATCGTCTCGGTGCAATAAAAACAAAGCAACCAGTTCAAAACTGTCCTGCGCGGTTCTATCTAGTTACGCGTTAAACCAACTAGAATTTTTTTGAGTCCTCACCCCTCAGGACAGTTTTGAACTGGTTGCTTTCTTTTTATTGTTTAGATCGTTCAACGATCCACTGGGGGTCCATAGTGGTAAGCTC	GCTTTCTTTTT	GCTTTgTTTTT	CTCACCCCTCAGGACAGTTTTGAACTGGTTGCTTTgTTTTTATTGTTTAGATCGT	INTRONIC			23.3612	29.9232	24.0145	36.7298	0	FALSE	0.00048147	1.14777e-05	0.000632085	1.54096e-05	0.000722574	4.44612e-05	0.000724701	3.77443e-05	-5.39054	-5.35822
1697	MLH1	chr3	37017491	37017491	SNV	C	T	37058971	+	TGG	CCCTCAGGACAGTTTTGAAC	GAGTCCTGTCAAAAC	15	TTGACCAACGAAAAAAAAATAACAA	25	AACAATAAAAAAAAAGCAACCAGTTCAAAACTGTCCTGAG	11	14	0.466667			CTCACCCCTCAGGACAGTTTTGAACTGGTTGCTTTCTTTTTATTGTTTAGATCGT	55	AAGTCTGTCTCACATT	8	GGTCCATAGT	GCGAGAAAAGCCTTGTTTGCCCTCAGGACAGTTTTGAACGTTTGGAGACGTTGACTATCGTCTCGGTGCAACAATAAAAAAAAAGCAACCAGTTCAAAACTGTCCTGAGCGCGGTTCTATCTAGTTACGCGTTAAACCAACTAGAATTTTTTTCTCACCCCTCAGGACAGTTTTGAACTGGTTGCTTTCTTTTTATTGTTTAGATCGTAAGTCTGTCTCACATTGGTCCATAGTGGTAAGCTC	GCTTTCTTTTT	GCTTTtTTTTT	CTCACCCCTCAGGACAGTTTTGAACTGGTTGCTTTtTTTTTATTGTTTAGATCGT	INTRONIC	VCV000514420	Likely benign					0	FALSE	0.000112734	2.86942e-06	0.000122524	3.85239e-06	0.00011829	5.55766e-06	0.000137121	1.50977e-06
1697	MLH1	chr3	37017491	37017491	SNV	C	T	37058971	+	TGG	CCCTCAGGACAGTTTTGAAC	GTCCTGTCAAAAC	13	TTGACCAACGAAAAAAAAATAACA	24	ACAATAAAAAAAAAGCAACCAGTTCAAAACTGTCCTG	10	14	0.461538			CTCACCCCTCAGGACAGTTTTGAACTGGTTGCTTTCTTTTTATTGTTTAGATCGT	55	CCATGTCGTGGCAAAC	8	GGTCCATAGT	GCGAGAAAAGCCTTGTTTGCCCTCAGGACAGTTTTGAACGTTTGGAGACGTTGACTATCGTCTCGGTGCACAATAAAAAAAAAGCAACCAGTTCAAAACTGTCCTGCGCGGTTCTATCTAGTTACGCGTTAAACCAACTAGAATTTTTTTGAGCTCACCCCTCAGGACAGTTTTGAACTGGTTGCTTTCTTTTTATTGTTTAGATCGTCCATGTCGTGGCAAACGGTCCATAGTGGTAAGCTC	GCTTTCTTTTT	GCTTTtTTTTT	CTCACCCCTCAGGACAGTTTTGAACTGGTTGCTTTtTTTTTATTGTTTAGATCGT	INTRONIC	VCV000514420	Likely benign	5.6338		9.75919		0	FALSE	0.000238554	2.86942e-06	0.000226154	1.15572e-05	0.000245252	4.44612e-05	0.000232231	1.50977e-06	-6.37741	-4.29044
1698	MLH1	chr3	37017492	37017492	SNV	T	A	37058971	+	TGG	CCCTCAGGACAGTTTTGAAC	GAGTCCTGTCAAAAC	15	TTGACCAACGAAAGTAAAATAACAA	25	AACAATAAAATGAAAGCAACCAGTTCAAAACTGTCCTGAG	10	15	0.466667			CTCACCCCTCAGGACAGTTTTGAACTGGTTGCTTTCTTTTTATTGTTTAGATCGT	55	TTTGCGCGTCAATGTC	8	GGTCCATAGT	GCGAGAAAAGCCTTGTTTGCCCTCAGGACAGTTTTGAACGTTTGGAGACGTTGACTATCGTCTCGGTGCAACAATAAAATGAAAGCAACCAGTTCAAAACTGTCCTGAGCGCGGTTCTATCTAGTTACGCGTTAAACCAACTAGAATTTTTTTCTCACCCCTCAGGACAGTTTTGAACTGGTTGCTTTCTTTTTATTGTTTAGATCGTTTTGCGCGTCAATGTCGGTCCATAGTGGTAAGCTC	CTTTCTTTTTA	CTTTCaTTTTA	CTCACCCCTCAGGACAGTTTTGAACTGGTTGCTTTCaTTTTATTGTTTAGATCGT	INTRONIC			5.39291		15.0229		0	FALSE	0.000218088	8.60827e-06	0.000249914	3.85239e-06	0.000261556	5.55766e-06	0.000142373	1.50977e-06	-4.66304	-6.01953
1698	MLH1	chr3	37017492	37017492	SNV	T	A	37058971	+	TGG	CCCTCAGGACAGTTTTGAAC	GTCCTGTCAAAAC	13	TTGACCAACGAAAGTAAAATAACA	24	ACAATAAAATGAAAGCAACCAGTTCAAAACTGTCCTG	9	15	0.461538			CTCACCCCTCAGGACAGTTTTGAACTGGTTGCTTTCTTTTTATTGTTTAGATCGT	55	TTCTCAAGTACTTCTT	8	GGTCCATAGT	GCGAGAAAAGCCTTGTTTGCCCTCAGGACAGTTTTGAACGTTTGGAGACGTTGACTATCGTCTCGGTGCACAATAAAATGAAAGCAACCAGTTCAAAACTGTCCTGCGCGGTTCTATCTAGTTACGCGTTAAACCAACTAGAATTTTTTTGAGCTCACCCCTCAGGACAGTTTTGAACTGGTTGCTTTCTTTTTATTGTTTAGATCGTTTCTCAAGTACTTCTTGGTCCATAGTGGTAAGCTC	CTTTCTTTTTA	CTTTCaTTTTA	CTCACCCCTCAGGACAGTTTTGAACTGGTTGCTTTCaTTTTATTGTTTAGATCGT	INTRONIC			9.62072		7.49415		0	FALSE	0.000363032	5.73885e-06	0.000366999	1.15572e-05	0.000333015	1.6673e-05	0.000484884	1.3588e-05	-5.98319	-4.98891
1699	MLH1	chr3	37017492	37017492	SNV	T	C	37058971	+	TGG	CCCTCAGGACAGTTTTGAAC	GAGTCCTGTCAAAAC	15	TTGACCAACGAAAGGAAAATAACAA	25	AACAATAAAAGGAAAGCAACCAGTTCAAAACTGTCCTGAG	10	15	0.466667			CTCACCCCTCAGGACAGTTTTGAACTGGTTGCTTTCTTTTTATTGTTTAGATCGT	55	GGGACCTGTGAGGGAG	8	GGTCCATAGT	GCGAGAAAAGCCTTGTTTGCCCTCAGGACAGTTTTGAACGTTTGGAGACGTTGACTATCGTCTCGGTGCAACAATAAAAGGAAAGCAACCAGTTCAAAACTGTCCTGAGCGCGGTTCTATCTAGTTACGCGTTAAACCAACTAGAATTTTTTTCTCACCCCTCAGGACAGTTTTGAACTGGTTGCTTTCTTTTTATTGTTTAGATCGTGGGACCTGTGAGGGAGGGTCCATAGTGGTAAGCTC	CTTTCTTTTTA	CTTTCcTTTTA	CTCACCCCTCAGGACAGTTTTGAACTGGTTGCTTTCcTTTTATTGTTTAGATCGT	INTRONIC	VCV000371889	Likely benign	14.5631	26.6509	14.4075	46.4602	0	FALSE	0.000242245	5.73885e-06	0.000336082	7.70478e-06	0.000294511	1.6673e-05	0.000198097	1.50977e-06	-5.39956	-5.44691
1699	MLH1	chr3	37017492	37017492	SNV	T	C	37058971	+	TGG	CCCTCAGGACAGTTTTGAAC	GTCCTGTCAAAAC	13	TTGACCAACGAAAGGAAAATAACA	24	ACAATAAAAGGAAAGCAACCAGTTCAAAACTGTCCTG	9	15	0.461538			CTCACCCCTCAGGACAGTTTTGAACTGGTTGCTTTCTTTTTATTGTTTAGATCGT	55	CTTCTCTGTCAAAGAT	8	GGTCCATAGT	GCGAGAAAAGCCTTGTTTGCCCTCAGGACAGTTTTGAACGTTTGGAGACGTTGACTATCGTCTCGGTGCACAATAAAAGGAAAGCAACCAGTTCAAAACTGTCCTGCGCGGTTCTATCTAGTTACGCGTTAAACCAACTAGAATTTTTTTGAGCTCACCCCTCAGGACAGTTTTGAACTGGTTGCTTTCTTTTTATTGTTTAGATCGTCTTCTCTGTCAAAGATGGTCCATAGTGGTAAGCTC	CTTTCTTTTTA	CTTTCcTTTTA	CTCACCCCTCAGGACAGTTTTGAACTGGTTGCTTTCcTTTTATTGTTTAGATCGT	INTRONIC	VCV000371889	Likely benign	15.1207	41.6468	8.1571	27.9831	0	FALSE	0.000264389	2.86942e-06	0.000189797	7.70478e-06	0.000291042	1.11153e-05	0.000276577	3.01955e-06	-6.52576	-4.62256
1700	MLH1	chr3	37017492	37017492	SNV	T	G	37058971	+	TGG	CCCTCAGGACAGTTTTGAAC	GAGTCCTGTCAAAAC	15	TTGACCAACGAAAGCAAAATAACAA	25	AACAATAAAACGAAAGCAACCAGTTCAAAACTGTCCTGAG	10	15	0.466667			CTCACCCCTCAGGACAGTTTTGAACTGGTTGCTTTCTTTTTATTGTTTAGATCGT	55	ACGTCAACATCGTCGG	8	GGTCCATAGT	GCGAGAAAAGCCTTGTTTGCCCTCAGGACAGTTTTGAACGTTTGGAGACGTTGACTATCGTCTCGGTGCAACAATAAAACGAAAGCAACCAGTTCAAAACTGTCCTGAGCGCGGTTCTATCTAGTTACGCGTTAAACCAACTAGAATTTTTTTCTCACCCCTCAGGACAGTTTTGAACTGGTTGCTTTCTTTTTATTGTTTAGATCGTACGTCAACATCGTCGGGGTCCATAGTGGTAAGCTC	CTTTCTTTTTA	CTTTCgTTTTA	CTCACCCCTCAGGACAGTTTTGAACTGGTTGCTTTCgTTTTATTGTTTAGATCGT	INTRONIC			21.3559	36.9478	28.6792	48.654	0	FALSE	0.00029727	2.86942e-06	0.000303733	1.15572e-05	0.00034585	1.6673e-05	0.000292915	1.50977e-06	-6.69487	-4.71594
1700	MLH1	chr3	37017492	37017492	SNV	T	G	37058971	+	TGG	CCCTCAGGACAGTTTTGAAC	GTCCTGTCAAAAC	13	TTGACCAACGAAAGCAAAATAACAA	25	AACAATAAAACGAAAGCAACCAGTTCAAAACTGTCCTG	10	15	0.461538			CTCACCCCTCAGGACAGTTTTGAACTGGTTGCTTTCTTTTTATTGTTTAGATCGT	55	GCTGCAGAGGCTACGA	8	GGTCCATAGT	GCGAGAAAAGCCTTGTTTGCCCTCAGGACAGTTTTGAACGTTTGGAGACGTTGACTATCGTCTCGGTGCAACAATAAAACGAAAGCAACCAGTTCAAAACTGTCCTGCGCGGTTCTATCTAGTTACGCGTTAAACCAACTAGAATTTTTTTGACTCACCCCTCAGGACAGTTTTGAACTGGTTGCTTTCTTTTTATTGTTTAGATCGTGCTGCAGAGGCTACGAGGTCCATAGTGGTAAGCTC	CTTTCTTTTTA	CTTTCgTTTTA	CTCACCCCTCAGGACAGTTTTGAACTGGTTGCTTTCgTTTTATTGTTTAGATCGT	INTRONIC			22.4227	44.3665	21.5508	61.0477	0.919305	FALSE	0.000521061	2.29554e-05	0.000535612	0.000100162	0.000742347	0.0062468	0.000690858	0.00304521	-4.50455	-2.41885
1701	MLH1	chr3	37017493	37017493	SNV	T	A	37058971	+	TGG	CCCTCAGGACAGTTTTGAAC	GAGTCCTGTCAAAAC	15	TTGACCAACGAAAGATAAATAACAA	25	AACAATAAATAGAAAGCAACCAGTTCAAAACTGTCCTGAG	9	16	0.466667			CTCACCCCTCAGGACAGTTTTGAACTGGTTGCTTTCTTTTTATTGTTTAGATCGT	55	CCAGCGACATGGATGG	8	GGTCCATAGT	GCGAGAAAAGCCTTGTTTGCCCTCAGGACAGTTTTGAACGTTTGGAGACGTTGACTATCGTCTCGGTGCAACAATAAATAGAAAGCAACCAGTTCAAAACTGTCCTGAGCGCGGTTCTATCTAGTTACGCGTTAAACCAACTAGAATTTTTTTCTCACCCCTCAGGACAGTTTTGAACTGGTTGCTTTCTTTTTATTGTTTAGATCGTCCAGCGACATGGATGGGGTCCATAGTGGTAAGCTC	TTTCTTTTTAT	TTTCTaTTTAT	CTCACCCCTCAGGACAGTTTTGAACTGGTTGCTTTCTaTTTATTGTTTAGATCGT	INTRONIC			8.75657		5.8072	34.5532	0.162866	FALSE	0.000383498	8.60827e-06	0.000493244	1.15572e-05	0.000630995	1.6673e-05	0.000614129	1.50977e-06	-5.47735	-5.41544
1701	MLH1	chr3	37017493	37017493	SNV	T	A	37058971	+	TGG	CCCTCAGGACAGTTTTGAAC	GTCCTGTCAAAAC	13	TTGACCAACGAAAGATAAATAACAA	25	AACAATAAATAGAAAGCAACCAGTTCAAAACTGTCCTG	9	16	0.461538			CTCACCCCTCAGGACAGTTTTGAACTGGTTGCTTTCTTTTTATTGTTTAGATCGT	55	ACGATACTCTCTAAGG	8	GGTCCATAGT	GCGAGAAAAGCCTTGTTTGCCCTCAGGACAGTTTTGAACGTTTGGAGACGTTGACTATCGTCTCGGTGCAACAATAAATAGAAAGCAACCAGTTCAAAACTGTCCTGCGCGGTTCTATCTAGTTACGCGTTAAACCAACTAGAATTTTTTTGACTCACCCCTCAGGACAGTTTTGAACTGGTTGCTTTCTTTTTATTGTTTAGATCGTACGATACTCTCTAAGGGGTCCATAGTGGTAAGCTC	TTTCTTTTTAT	TTTCTaTTTAT	CTCACCCCTCAGGACAGTTTTGAACTGGTTGCTTTCTaTTTATTGTTTAGATCGT	INTRONIC			10.1482		5.71659	30.5102	0	FALSE	0.000294586	1.43471e-05	0.000355834	7.70478e-06	0.000328159	5.55766e-06	0.000286204	3.01955e-06	-4.35986	-5.52931
1702	MLH1	chr3	37017493	37017493	SNV	T	C	37058971	+	TGG	CCCTCAGGACAGTTTTGAAC	GAGTCCTGTCAAAAC	15	TTGACCAACGAAAGAGAAATAACAA	25	AACAATAAAGAGAAAGCAACCAGTTCAAAACTGTCCTGAG	9	16	0.466667			CTCACCCCTCAGGACAGTTTTGAACTGGTTGCTTTCTTTTTATTGTTTAGATCGT	55	CAAGAAACATGGGACA	8	GGTCCATAGT	GCGAGAAAAGCCTTGTTTGCCCTCAGGACAGTTTTGAACGTTTGGAGACGTTGACTATCGTCTCGGTGCAACAATAAAGAGAAAGCAACCAGTTCAAAACTGTCCTGAGCGCGGTTCTATCTAGTTACGCGTTAAACCAACTAGAATTTTTTTCTCACCCCTCAGGACAGTTTTGAACTGGTTGCTTTCTTTTTATTGTTTAGATCGTCAAGAAACATGGGACAGGTCCATAGTGGTAAGCTC	TTTCTTTTTAT	TTTCTcTTTAT	CTCACCCCTCAGGACAGTTTTGAACTGGTTGCTTTCTcTTTATTGTTTAGATCGT	INTRONIC			22.1698		16.5375	60.0267	0	FALSE	0.000142596	2.86942e-06	0.00022186	3.46715e-05	0.000213338	1.11153e-05	0.000218519	1.50977e-06	-5.63503	-2.67782
1702	MLH1	chr3	37017493	37017493	SNV	T	C	37058971	+	TGG	CCCTCAGGACAGTTTTGAAC	GTCCTGTCAAAAC	13	TTGACCAACGAAAGAGAAATAACAA	25	AACAATAAAGAGAAAGCAACCAGTTCAAAACTGTCCTG	9	16	0.461538			CTCACCCCTCAGGACAGTTTTGAACTGGTTGCTTTCTTTTTATTGTTTAGATCGT	55	TCGCGAGGTCGGCTCA	8	GGTCCATAGT	GCGAGAAAAGCCTTGTTTGCCCTCAGGACAGTTTTGAACGTTTGGAGACGTTGACTATCGTCTCGGTGCAACAATAAAGAGAAAGCAACCAGTTCAAAACTGTCCTGCGCGGTTCTATCTAGTTACGCGTTAAACCAACTAGAATTTTTTTGACTCACCCCTCAGGACAGTTTTGAACTGGTTGCTTTCTTTTTATTGTTTAGATCGTTCGCGAGGTCGGCTCAGGTCCATAGTGGTAAGCTC	TTTCTTTTTAT	TTTCTcTTTAT	CTCACCCCTCAGGACAGTTTTGAACTGGTTGCTTTCTcTTTATTGTTTAGATCGT	INTRONIC			16.9884	32.3133	12.7762	55.309	0	FALSE	0.000347933	8.60827e-06	0.000298294	3.85239e-06	0.000283757	5.55766e-06	0.000368477	4.52932e-06	-5.33694	-6.27484
1703	MLH1	chr3	37017493	37017493	SNV	T	G	37058971	+	TGG	CCCTCAGGACAGTTTTGAAC	GAGTCCTGTCAAAAC	15	TTGACCAACGAAAGACAAATAACAA	25	AACAATAAACAGAAAGCAACCAGTTCAAAACTGTCCTGAG	9	16	0.466667			CTCACCCCTCAGGACAGTTTTGAACTGGTTGCTTTCTTTTTATTGTTTAGATCGT	55	CGTTAGAAGGGTCTCC	8	GGTCCATAGT	GCGAGAAAAGCCTTGTTTGCCCTCAGGACAGTTTTGAACGTTTGGAGACGTTGACTATCGTCTCGGTGCAACAATAAACAGAAAGCAACCAGTTCAAAACTGTCCTGAGCGCGGTTCTATCTAGTTACGCGTTAAACCAACTAGAATTTTTTTCTCACCCCTCAGGACAGTTTTGAACTGGTTGCTTTCTTTTTATTGTTTAGATCGTCGTTAGAAGGGTCTCCGGTCCATAGTGGTAAGCTC	TTTCTTTTTAT	TTTCTgTTTAT	CTCACCCCTCAGGACAGTTTTGAACTGGTTGCTTTCTgTTTATTGTTTAGATCGT	INTRONIC			42.5225	40.5959	45.625	43.7984	0	FALSE	0.000186549	5.73885e-06	0.000229303	1.15572e-05	0.000186627	1.11153e-05	0.000150833	3.01955e-06	-5.02265	-4.31039
1703	MLH1	chr3	37017493	37017493	SNV	T	G	37058971	+	TGG	CCCTCAGGACAGTTTTGAAC	GTCCTGTCAAAAC	13	TTGACCAACGAAAGACAAATAACA	24	ACAATAAACAGAAAGCAACCAGTTCAAAACTGTCCTG	8	16	0.461538			CTCACCCCTCAGGACAGTTTTGAACTGGTTGCTTTCTTTTTATTGTTTAGATCGT	55	GGAGCAATCGTGGACC	8	GGTCCATAGT	GCGAGAAAAGCCTTGTTTGCCCTCAGGACAGTTTTGAACGTTTGGAGACGTTGACTATCGTCTCGGTGCACAATAAACAGAAAGCAACCAGTTCAAAACTGTCCTGCGCGGTTCTATCTAGTTACGCGTTAAACCAACTAGAATTTTTTTGAGCTCACCCCTCAGGACAGTTTTGAACTGGTTGCTTTCTTTTTATTGTTTAGATCGTGGAGCAATCGTGGACCGGTCCATAGTGGTAAGCTC	TTTCTTTTTAT	TTTCTgTTTAT	CTCACCCCTCAGGACAGTTTTGAACTGGTTGCTTTCTgTTTATTGTTTAGATCGT	INTRONIC			43.0063	63.8856	43.5795	68.8543	0	FALSE	0.000482477	5.73885e-06	0.000713672	7.70478e-06	0.000594918	1.6673e-05	0.000507057	9.05864e-06	-6.39355	-6.53336
1704	MLH1	chr3	37017494	37017494	SNV	T	A	37058971	+	TGG	CCCTCAGGACAGTTTTGAAC	GAGTCCTGTCAAAAC	15	TTGACCAACGAAAGAATAATAACAA	25	AACAATAATAAGAAAGCAACCAGTTCAAAACTGTCCTGAG	8	17	0.466667			CTCACCCCTCAGGACAGTTTTGAACTGGTTGCTTTCTTTTTATTGTTTAGATCGT	55	TATGCCCGTTAAGTAG	8	GGTCCATAGT	GCGAGAAAAGCCTTGTTTGCCCTCAGGACAGTTTTGAACGTTTGGAGACGTTGACTATCGTCTCGGTGCAACAATAATAAGAAAGCAACCAGTTCAAAACTGTCCTGAGCGCGGTTCTATCTAGTTACGCGTTAAACCAACTAGAATTTTTTTCTCACCCCTCAGGACAGTTTTGAACTGGTTGCTTTCTTTTTATTGTTTAGATCGTTATGCCCGTTAAGTAGGGTCCATAGTGGTAAGCTC	TTCTTTTTATT	TTCTTaTTATT	CTCACCCCTCAGGACAGTTTTGAACTGGTTGCTTTCTTaTTATTGTTTAGATCGT	INTRONIC			12.0521	29.1262	12.6697	31.1321	0	FALSE	0.000206344	5.73885e-06	0.000253349	1.15572e-05	0.000214726	1.11153e-05	0.000154918	1.50977e-06	-5.16815	-4.45427
1704	MLH1	chr3	37017494	37017494	SNV	T	A	37058971	+	TGG	CCCTCAGGACAGTTTTGAAC	GTCCTGTCAAAAC	13	TTGACCAACGAAAGAATAATAACAA	25	AACAATAATAAGAAAGCAACCAGTTCAAAACTGTCCTG	8	17	0.461538			CTCACCCCTCAGGACAGTTTTGAACTGGTTGCTTTCTTTTTATTGTTTAGATCGT	55	CGTGAGCAGAACTGTA	8	GGTCCATAGT	GCGAGAAAAGCCTTGTTTGCCCTCAGGACAGTTTTGAACGTTTGGAGACGTTGACTATCGTCTCGGTGCAACAATAATAAGAAAGCAACCAGTTCAAAACTGTCCTGCGCGGTTCTATCTAGTTACGCGTTAAACCAACTAGAATTTTTTTGACTCACCCCTCAGGACAGTTTTGAACTGGTTGCTTTCTTTTTATTGTTTAGATCGTCGTGAGCAGAACTGTAGGTCCATAGTGGTAAGCTC	TTCTTTTTATT	TTCTTaTTATT	CTCACCCCTCAGGACAGTTTTGAACTGGTTGCTTTCTTaTTATTGTTTAGATCGT	INTRONIC			12.5		8.48287		0	FALSE	0.000228489	2.86942e-06	0.00017577	1.15572e-05	0.000153673	1.11153e-05	0.000114949	3.01955e-06	-6.31522	-3.92683
1705	MLH1	chr3	37017494	37017494	SNV	T	C	37058971	+	TGG	CCCTCAGGACAGTTTTGAAC	GAGTCCTGTCAAAAC	15	TTGACCAACGAAAGAAGAATAACAA	25	AACAATAAGAAGAAAGCAACCAGTTCAAAACTGTCCTGAG	8	17	0.466667			CTCACCCCTCAGGACAGTTTTGAACTGGTTGCTTTCTTTTTATTGTTTAGATCGT	55	TGAAAGACATAAAGGT	8	GGTCCATAGT	GCGAGAAAAGCCTTGTTTGCCCTCAGGACAGTTTTGAACGTTTGGAGACGTTGACTATCGTCTCGGTGCAACAATAAGAAGAAAGCAACCAGTTCAAAACTGTCCTGAGCGCGGTTCTATCTAGTTACGCGTTAAACCAACTAGAATTTTTTTCTCACCCCTCAGGACAGTTTTGAACTGGTTGCTTTCTTTTTATTGTTTAGATCGTTGAAAGACATAAAGGTGGTCCATAGTGGTAAGCTC	TTCTTTTTATT	TTCTTcTTATT	CTCACCCCTCAGGACAGTTTTGAACTGGTTGCTTTCTTcTTATTGTTTAGATCGT	INTRONIC			23.0942				0	FALSE	0.000149977	1.43471e-05	0.000128535	0.000234996	0.000115862	5.55766e-06	0.000102112	1.50977e-06	-3.38591
1705	MLH1	chr3	37017494	37017494	SNV	T	C	37058971	+	TGG	CCCTCAGGACAGTTTTGAAC	GTCCTGTCAAAAC	13	TTGACCAACGAAAGAAGAATAACAA	25	AACAATAAGAAGAAAGCAACCAGTTCAAAACTGTCCTG	8	17	0.461538			CTCACCCCTCAGGACAGTTTTGAACTGGTTGCTTTCTTTTTATTGTTTAGATCGT	55	CCACTACGTCTGGTCG	8	GGTCCATAGT	GCGAGAAAAGCCTTGTTTGCCCTCAGGACAGTTTTGAACGTTTGGAGACGTTGACTATCGTCTCGGTGCAACAATAAGAAGAAAGCAACCAGTTCAAAACTGTCCTGCGCGGTTCTATCTAGTTACGCGTTAAACCAACTAGAATTTTTTTGACTCACCCCTCAGGACAGTTTTGAACTGGTTGCTTTCTTTTTATTGTTTAGATCGTCCACTACGTCTGGTCGGGTCCATAGTGGTAAGCTC	TTCTTTTTATT	TTCTTcTTATT	CTCACCCCTCAGGACAGTTTTGAACTGGTTGCTTTCTTcTTATTGTTTAGATCGT	INTRONIC			17.1865	34.9481	15.6915	50.908	0	FALSE	0.000527436	1.43471e-05	0.000646112	2.69667e-05	0.000501605	1.11153e-05	0.000498305	0.000113233	-5.20016	-4.58253
1706	MLH1	chr3	37017494	37017494	SNV	T	G	37058971	+	TGG	CCCTCAGGACAGTTTTGAAC	GAGTCCTGTCAAAAC	15	TTGACCAACGAAAGAACAATAACAA	25	AACAATAACAAGAAAGCAACCAGTTCAAAACTGTCCTGAG	8	17	0.466667			CTCACCCCTCAGGACAGTTTTGAACTGGTTGCTTTCTTTTTATTGTTTAGATCGT	55	ATTATCCCACGACTCG	8	GGTCCATAGT	GCGAGAAAAGCCTTGTTTGCCCTCAGGACAGTTTTGAACGTTTGGAGACGTTGACTATCGTCTCGGTGCAACAATAACAAGAAAGCAACCAGTTCAAAACTGTCCTGAGCGCGGTTCTATCTAGTTACGCGTTAAACCAACTAGAATTTTTTTCTCACCCCTCAGGACAGTTTTGAACTGGTTGCTTTCTTTTTATTGTTTAGATCGTATTATCCCACGACTCGGGTCCATAGTGGTAAGCTC	TTCTTTTTATT	TTCTTgTTATT	CTCACCCCTCAGGACAGTTTTGAACTGGTTGCTTTCTTgTTATTGTTTAGATCGT	INTRONIC							0	FALSE	8.6564e-05	2.86942e-06	9.30379e-05	3.85239e-06	8.49883e-05	1.11153e-05	7.26451e-05	1.50977e-06
1706	MLH1	chr3	37017494	37017494	SNV	T	G	37058971	+	TGG	CCCTCAGGACAGTTTTGAAC	GTCCTGTCAAAAC	13	TTGACCAACGAAAGAACAATAACAA	25	AACAATAACAAGAAAGCAACCAGTTCAAAACTGTCCTG	8	17	0.461538			CTCACCCCTCAGGACAGTTTTGAACTGGTTGCTTTCTTTTTATTGTTTAGATCGT	55	GTCGTAAAGTCTTGCA	8	GGTCCATAGT	GCGAGAAAAGCCTTGTTTGCCCTCAGGACAGTTTTGAACGTTTGGAGACGTTGACTATCGTCTCGGTGCAACAATAACAAGAAAGCAACCAGTTCAAAACTGTCCTGCGCGGTTCTATCTAGTTACGCGTTAAACCAACTAGAATTTTTTTGACTCACCCCTCAGGACAGTTTTGAACTGGTTGCTTTCTTTTTATTGTTTAGATCGTGTCGTAAAGTCTTGCAGGTCCATAGTGGTAAGCTC	TTCTTTTTATT	TTCTTgTTATT	CTCACCCCTCAGGACAGTTTTGAACTGGTTGCTTTCTTgTTATTGTTTAGATCGT	INTRONIC			48.503	59.6423	49.6899	62.785	0	FALSE	0.000392558	1.14777e-05	0.000415665	2.31144e-05	0.000446449	3.33459e-05	0.000473798	3.01955e-06	-5.096	-4.16856
1707	MLH1	chr3	37017495	37017495	SNV	T	A	37058971	+	TGG	CCCTCAGGACAGTTTTGAAC	GAGTCCTGTCAAAAC	15	TTGACCAACGAAAGAAATATAACAA	25	AACAATATAAAGAAAGCAACCAGTTCAAAACTGTCCTGAG	7	18	0.466667			CTCACCCCTCAGGACAGTTTTGAACTGGTTGCTTTCTTTTTATTGTTTAGATCGT	55	TTAACTCCAGGGATTG	8	GGTCCATAGT	GCGAGAAAAGCCTTGTTTGCCCTCAGGACAGTTTTGAACGTTTGGAGACGTTGACTATCGTCTCGGTGCAACAATATAAAGAAAGCAACCAGTTCAAAACTGTCCTGAGCGCGGTTCTATCTAGTTACGCGTTAAACCAACTAGAATTTTTTTCTCACCCCTCAGGACAGTTTTGAACTGGTTGCTTTCTTTTTATTGTTTAGATCGTTTAACTCCAGGGATTGGGTCCATAGTGGTAAGCTC	TCTTTTTATTG	TCTTTaTATTG	CTCACCCCTCAGGACAGTTTTGAACTGGTTGCTTTCTTTaTATTGTTTAGATCGT	INTRONIC			11.4695		11.6556		0	FALSE	0.000187555	2.86942e-06	0.00021642	1.15572e-05	0.000279247	1.11153e-05	0.000327924	3.01955e-06	-6.03041	-4.22698
1707	MLH1	chr3	37017495	37017495	SNV	T	A	37058971	+	TGG	CCCTCAGGACAGTTTTGAAC	GTCCTGTCAAAAC	13	TTGACCAACGAAAGAAATATA	21	ATATAAAGAAAGCAACCAGTTCAAAACTGTCCTG	3	18	0.461538			CTCACCCCTCAGGACAGTTTTGAACTGGTTGCTTTCTTTTTATTGTTTAGATCGT	55	GCGGGTTTCCTTAATC	8	GGTCCATAGT	GCGAGAAAAGCCTTGTTTGCCCTCAGGACAGTTTTGAACGTTTGGAGACGTTGACTATCGTCTCGGTGCATATAAAGAAAGCAACCAGTTCAAAACTGTCCTGCGCGGTTCTATCTAGTTACGCGTTAAACCAACTAGAATTTTTTTGAGTCACTCACCCCTCAGGACAGTTTTGAACTGGTTGCTTTCTTTTTATTGTTTAGATCGTGCGGGTTTCCTTAATCGGTCCATAGTGGTAAGCTC	TCTTTTTATTG	TCTTTaTATTG	CTCACCCCTCAGGACAGTTTTGAACTGGTTGCTTTCTTTaTATTGTTTAGATCGT	INTRONIC					7.35586		0	FALSE	0.000299283	5.73885e-06	0.000288274	7.70478e-05	0.000281676	5.55766e-06	0.000344554	3.01955e-06		-1.90362
1708	MLH1	chr3	37017495	37017495	SNV	T	C	37058971	+	TGG	CCCTCAGGACAGTTTTGAAC	GAGTCCTGTCAAAAC	15	TTGACCAACGAAAGAAAGATAACAA	25	AACAATAGAAAGAAAGCAACCAGTTCAAAACTGTCCTGAG	7	18	0.466667			CTCACCCCTCAGGACAGTTTTGAACTGGTTGCTTTCTTTTTATTGTTTAGATCGT	55	CATCAGAGTGTCCTCT	8	GGTCCATAGT	GCGAGAAAAGCCTTGTTTGCCCTCAGGACAGTTTTGAACGTTTGGAGACGTTGACTATCGTCTCGGTGCAACAATAGAAAGAAAGCAACCAGTTCAAAACTGTCCTGAGCGCGGTTCTATCTAGTTACGCGTTAAACCAACTAGAATTTTTTTCTCACCCCTCAGGACAGTTTTGAACTGGTTGCTTTCTTTTTATTGTTTAGATCGTCATCAGAGTGTCCTCTGGTCCATAGTGGTAAGCTC	TCTTTTTATTG	TCTTTcTATTG	CTCACCCCTCAGGACAGTTTTGAACTGGTTGCTTTCTTTcTATTGTTTAGATCGT	INTRONIC			29.1667	26.4757	26.1393	26.1475	0.191022	FALSE	0.000378801	1.43471e-05	0.000333219	2.69667e-05	0.000399965	2.22306e-05	0.000356224	3.01955e-06	-4.72261	-3.62722
1708	MLH1	chr3	37017495	37017495	SNV	T	C	37058971	+	TGG	CCCTCAGGACAGTTTTGAAC	GTCCTGTCAAAAC	13	TTGACCAACGAAAGAAAGATA	21	ATAGAAAGAAAGCAACCAGTTCAAAACTGTCCTG	3	18	0.461538			CTCACCCCTCAGGACAGTTTTGAACTGGTTGCTTTCTTTTTATTGTTTAGATCGT	55	ACGGAGAAGTGTACCT	8	GGTCCATAGT	GCGAGAAAAGCCTTGTTTGCCCTCAGGACAGTTTTGAACGTTTGGAGACGTTGACTATCGTCTCGGTGCATAGAAAGAAAGCAACCAGTTCAAAACTGTCCTGCGCGGTTCTATCTAGTTACGCGTTAAACCAACTAGAATTTTTTTGAGTCACTCACCCCTCAGGACAGTTTTGAACTGGTTGCTTTCTTTTTATTGTTTAGATCGTACGGAGAAGTGTACCTGGTCCATAGTGGTAAGCTC	TCTTTTTATTG	TCTTTcTATTG	CTCACCCCTCAGGACAGTTTTGAACTGGTTGCTTTCTTTcTATTGTTTAGATCGT	INTRONIC					6.36015		0.240964	FALSE	0.000293579	2.86942e-06	0.000373869	1.54096e-05	0.000330934	1.6673e-05	0.0006929	1.50977e-06		-4.60064
1709	MLH1	chr3	37017495	37017495	SNV	T	G	37058971	+	TGG	CCCTCAGGACAGTTTTGAAC	GAGTCCTGTCAAAAC	15	TTGACCAACGAAAGAAACATAACAA	25	AACAATACAAAGAAAGCAACCAGTTCAAAACTGTCCTGAG	7	18	0.466667			CTCACCCCTCAGGACAGTTTTGAACTGGTTGCTTTCTTTTTATTGTTTAGATCGT	55	CAACCAATCGGTCTAA	8	GGTCCATAGT	GCGAGAAAAGCCTTGTTTGCCCTCAGGACAGTTTTGAACGTTTGGAGACGTTGACTATCGTCTCGGTGCAACAATACAAAGAAAGCAACCAGTTCAAAACTGTCCTGAGCGCGGTTCTATCTAGTTACGCGTTAAACCAACTAGAATTTTTTTCTCACCCCTCAGGACAGTTTTGAACTGGTTGCTTTCTTTTTATTGTTTAGATCGTCAACCAATCGGTCTAAGGTCCATAGTGGTAAGCTC	TCTTTTTATTG	TCTTTgTATTG	CTCACCCCTCAGGACAGTTTTGAACTGGTTGCTTTCTTTgTATTGTTTAGATCGT	INTRONIC			42.8256	63.1491		63.5117	0.34965	FALSE	0.000152326	2.86942e-06	0.000118516	3.85239e-06	0.000207441	2.77883e-05	0.000212976	4.52932e-06	-5.73025
1709	MLH1	chr3	37017495	37017495	SNV	T	G	37058971	+	TGG	CCCTCAGGACAGTTTTGAAC	GTCCTGTCAAAAC	13	TTGACCAACGAAAGAAACATAACAA	25	AACAATACAAAGAAAGCAACCAGTTCAAAACTGTCCTG	7	18	0.461538			CTCACCCCTCAGGACAGTTTTGAACTGGTTGCTTTCTTTTTATTGTTTAGATCGT	55	TGGTTCCCATGCCACG	8	GGTCCATAGT	GCGAGAAAAGCCTTGTTTGCCCTCAGGACAGTTTTGAACGTTTGGAGACGTTGACTATCGTCTCGGTGCAACAATACAAAGAAAGCAACCAGTTCAAAACTGTCCTGCGCGGTTCTATCTAGTTACGCGTTAAACCAACTAGAATTTTTTTGACTCACCCCTCAGGACAGTTTTGAACTGGTTGCTTTCTTTTTATTGTTTAGATCGTTGGTTCCCATGCCACGGGTCCATAGTGGTAAGCTC	TCTTTTTATTG	TCTTTgTATTG	CTCACCCCTCAGGACAGTTTTGAACTGGTTGCTTTCTTTgTATTGTTTAGATCGT	INTRONIC					50.4762		0	FALSE	0.00011609	1.14777e-05	0.000180637	7.70478e-06	4.99523e-05	5.55766e-06	8.40233e-05	3.01955e-06		-4.55119
1710	MLH1	chr3	37017496	37017496	SNV	T	A	37058971	+	TGG	CCCTCAGGACAGTTTTGAAC	GTCCTGTCAAAAC	13	TTGACCAACGAAAGAAAATTAA	22	AATTAAAAGAAAGCAACCAGTTCAAAACTGTCCTG	3	19	0.461538			CTCACCCCTCAGGACAGTTTTGAACTGGTTGCTTTCTTTTTATTGTTTAGATCGT	55	CGAACATCAACACCTA	8	GGTCCATAGT	GCGAGAAAAGCCTTGTTTGCCCTCAGGACAGTTTTGAACGTTTGGAGACGTTGACTATCGTCTCGGTGCAATTAAAAGAAAGCAACCAGTTCAAAACTGTCCTGCGCGGTTCTATCTAGTTACGCGTTAAACCAACTAGAATTTTTTTGAGTCCTCACCCCTCAGGACAGTTTTGAACTGGTTGCTTTCTTTTTATTGTTTAGATCGTCGAACATCAACACCTAGGTCCATAGTGGTAAGCTC	CTTTTTATTGT	CTTTTaATTGT	CTCACCCCTCAGGACAGTTTTGAACTGGTTGCTTTCTTTTaATTGTTTAGATCGT	INTRONIC			8.34621	45.5224	9.17722	49.2984	0	FALSE	0.000217416	2.86942e-06	0.000181209	7.70478e-06	0.000186281	1.11153e-05	0.00031217	6.03909e-06	-6.24356	-4.55576
1710	MLH1	chr3	37017496	37017496	SNV	T	A	37058971	+	TGG	CCCTCAGGACAGTTTTGAAC	GAGTCCTGTCAAAAC	15	TTGACCAACGAAAGAAAATTAACAA	25	AACAATTAAAAGAAAGCAACCAGTTCAAAACTGTCCTGAG	6	19	0.466667			CTCACCCCTCAGGACAGTTTTGAACTGGTTGCTTTCTTTTTATTGTTTAGATCGT	55	CGTGAGCAGGTGCAAC	8	GGTCCATAGT	GCGAGAAAAGCCTTGTTTGCCCTCAGGACAGTTTTGAACGTTTGGAGACGTTGACTATCGTCTCGGTGCAACAATTAAAAGAAAGCAACCAGTTCAAAACTGTCCTGAGCGCGGTTCTATCTAGTTACGCGTTAAACCAACTAGAATTTTTTTCTCACCCCTCAGGACAGTTTTGAACTGGTTGCTTTCTTTTTATTGTTTAGATCGTCGTGAGCAGGTGCAACGGTCCATAGTGGTAAGCTC	CTTTTTATTGT	CTTTTaATTGT	CTCACCCCTCAGGACAGTTTTGAACTGGTTGCTTTCTTTTaATTGTTTAGATCGT	INTRONIC			14.9687		18.0783		0.141643	FALSE	0.000428458	1.72165e-05	0.000402496	1.15572e-05	0.000363889	2.22306e-05	0.000362642	4.52932e-06	-4.63729	-5.12211
1711	MLH1	chr3	37017496	37017496	SNV	T	C	37058971	+	TGG	CCCTCAGGACAGTTTTGAAC	GTCCTGTCAAAAC	13	TTGACCAACGAAAGAAAAGTAA	22	AATGAAAAGAAAGCAACCAGTTCAAAACTGTCCTG	3	19	0.461538			CTCACCCCTCAGGACAGTTTTGAACTGGTTGCTTTCTTTTTATTGTTTAGATCGT	55	CTACATTCACCAACCG	8	GGTCCATAGT	GCGAGAAAAGCCTTGTTTGCCCTCAGGACAGTTTTGAACGTTTGGAGACGTTGACTATCGTCTCGGTGCAATGAAAAGAAAGCAACCAGTTCAAAACTGTCCTGCGCGGTTCTATCTAGTTACGCGTTAAACCAACTAGAATTTTTTTGAGTCCTCACCCCTCAGGACAGTTTTGAACTGGTTGCTTTCTTTTTATTGTTTAGATCGTCTACATTCACCAACCGGGTCCATAGTGGTAAGCTC	CTTTTTATTGT	CTTTTcATTGT	CTCACCCCTCAGGACAGTTTTGAACTGGTTGCTTTCTTTTcATTGTTTAGATCGT	INTRONIC			42.2101	64.2857	18.7266	55.4839	0	FALSE	0.000185542	2.86942e-06	0.000153155	0.000285077	0.000189749	1.6673e-05	0.000181175	1.50977e-06	-6.01484	0.896362
1711	MLH1	chr3	37017496	37017496	SNV	T	C	37058971	+	TGG	CCCTCAGGACAGTTTTGAAC	GAGTCCTGTCAAAAC	15	TTGACCAACGAAAGAAAAGTAACAA	25	AACAATGAAAAGAAAGCAACCAGTTCAAAACTGTCCTGAG	6	19	0.466667			CTCACCCCTCAGGACAGTTTTGAACTGGTTGCTTTCTTTTTATTGTTTAGATCGT	55	AGCTCCTAGTCTCAAC	8	GGTCCATAGT	GCGAGAAAAGCCTTGTTTGCCCTCAGGACAGTTTTGAACGTTTGGAGACGTTGACTATCGTCTCGGTGCAACAATGAAAAGAAAGCAACCAGTTCAAAACTGTCCTGAGCGCGGTTCTATCTAGTTACGCGTTAAACCAACTAGAATTTTTTTCTCACCCCTCAGGACAGTTTTGAACTGGTTGCTTTCTTTTTATTGTTTAGATCGTAGCTCCTAGTCTCAACGGTCCATAGTGGTAAGCTC	CTTTTTATTGT	CTTTTcATTGT	CTCACCCCTCAGGACAGTTTTGAACTGGTTGCTTTCTTTTcATTGTTTAGATCGT	INTRONIC			51.5239	60.4986	43.7158	63.0996	0	FALSE	0.000231508	8.60827e-06	0.000209836	7.70478e-06	0.000362154	5.55766e-06	0.000316546	6.03909e-06	-4.7492	-4.76737
1712	MLH1	chr3	37017496	37017496	SNV	T	G	37058971	+	TGG	CCCTCAGGACAGTTTTGAAC	GTCCTGTCAAAAC	13	TTGACCAACGAAAGAAAACTAA	22	AATCAAAAGAAAGCAACCAGTTCAAAACTGTCCTG	3	19	0.461538			CTCACCCCTCAGGACAGTTTTGAACTGGTTGCTTTCTTTTTATTGTTTAGATCGT	55	CCTTCGACAGCTGCAC	8	GGTCCATAGT	GCGAGAAAAGCCTTGTTTGCCCTCAGGACAGTTTTGAACGTTTGGAGACGTTGACTATCGTCTCGGTGCAATCAAAAGAAAGCAACCAGTTCAAAACTGTCCTGCGCGGTTCTATCTAGTTACGCGTTAAACCAACTAGAATTTTTTTGAGTCCTCACCCCTCAGGACAGTTTTGAACTGGTTGCTTTCTTTTTATTGTTTAGATCGTCCTTCGACAGCTGCACGGTCCATAGTGGTAAGCTC	CTTTTTATTGT	CTTTTgATTGT	CTCACCCCTCAGGACAGTTTTGAACTGGTTGCTTTCTTTTgATTGTTTAGATCGT	INTRONIC			76.6732	81.3131	86.7417	71.7786	0.17094	FALSE	0.000341223	5.73885e-06	0.000458033	7.70478e-06	0.000343769	5.55766e-06	0.000321798	6.03909e-06	-5.89381	-5.89355
1712	MLH1	chr3	37017496	37017496	SNV	T	G	37058971	+	TGG	CCCTCAGGACAGTTTTGAAC	GTCCTGTCAAAAC	13	TTGACCAACGAAAGAAAACTAACAA	25	AACAATCAAAAGAAAGCAACCAGTTCAAAACTGTCCTG	6	19	0.461538			CTCACCCCTCAGGACAGTTTTGAACTGGTTGCTTTCTTTTTATTGTTTAGATCGT	55	GCCTCTAAGGTCATCT	8	GGTCCATAGT	GCGAGAAAAGCCTTGTTTGCCCTCAGGACAGTTTTGAACGTTTGGAGACGTTGACTATCGTCTCGGTGCAACAATCAAAAGAAAGCAACCAGTTCAAAACTGTCCTGCGCGGTTCTATCTAGTTACGCGTTAAACCAACTAGAATTTTTTTGACTCACCCCTCAGGACAGTTTTGAACTGGTTGCTTTCTTTTTATTGTTTAGATCGTGCCTCTAAGGTCATCTGGTCCATAGTGGTAAGCTC	CTTTTTATTGT	CTTTTgATTGT	CTCACCCCTCAGGACAGTTTTGAACTGGTTGCTTTCTTTTgATTGTTTAGATCGT	INTRONIC			95.3722	85.6597	93.2343		0	FALSE	0.000167089	2.86942e-06	0.000173766	3.85239e-06	0.000181771	5.55766e-06	9.56932e-05	6.03909e-06	-5.86371	-5.49525
1713	MLH1	chr3	37017497	37017497	SNV	A	C	37058971	+	TGG	CCCTCAGGACAGTTTTGAAC	GAGTCCTGTCAAAAC	15	TTGACCAACGAAAGAAAAAGAACAA	25	AACAAGAAAAAGAAAGCAACCAGTTCAAAACTGTCCTGAG	5	20	0.466667			CTCACCCCTCAGGACAGTTTTGAACTGGTTGCTTTCTTTTTATTGTTTAGATCGT	55	TGCGTGGGTCGCCATG	8	GGTCCATAGT	GCGAGAAAAGCCTTGTTTGCCCTCAGGACAGTTTTGAACGTTTGGAGACGTTGACTATCGTCTCGGTGCAACAAGAAAAAGAAAGCAACCAGTTCAAAACTGTCCTGAGCGCGGTTCTATCTAGTTACGCGTTAAACCAACTAGAATTTTTTTCTCACCCCTCAGGACAGTTTTGAACTGGTTGCTTTCTTTTTATTGTTTAGATCGTTGCGTGGGTCGCCATGGGTCCATAGTGGTAAGCTC	TTTTTATTGTT	TTTTTcTTGTT	CTCACCCCTCAGGACAGTTTTGAACTGGTTGCTTTCTTTTTcTTGTTTAGATCGT	INTRONIC			77.8182	74.2726	79.3409	77.809	0	FALSE	0.000277139	5.73885e-06	0.000226154	7.70478e-06	0.000226867	5.55766e-06	0.000208016	4.52932e-06	-5.5937	-4.87541
1713	MLH1	chr3	37017497	37017497	SNV	A	C	37058971	+	TGG	CCCTCAGGACAGTTTTGAAC	GAGTCCTGTCAAAAC	15	TTGACCAACGAAAGAAAAAGAA	22	AAGAAAAAGAAAGCAACCAGTTCAAAACTGTCCTGAG	2	20	0.466667			CTCACCCCTCAGGACAGTTTTGAACTGGTTGCTTTCTTTTTATTGTTTAGATCGT	55	GGACAGATCCGTCAAA	8	GGTCCATAGT	GCGAGAAAAGCCTTGTTTGCCCTCAGGACAGTTTTGAACGTTTGGAGACGTTGACTATCGTCTCGGTGCAAGAAAAAGAAAGCAACCAGTTCAAAACTGTCCTGAGCGCGGTTCTATCTAGTTACGCGTTAAACCAACTAGAATTTTTTTGAGCTCACCCCTCAGGACAGTTTTGAACTGGTTGCTTTCTTTTTATTGTTTAGATCGTGGACAGATCCGTCAAAGGTCCATAGTGGTAAGCTC	TTTTTATTGTT	TTTTTcTTGTT	CTCACCCCTCAGGACAGTTTTGAACTGGTTGCTTTCTTTTTcTTGTTTAGATCGT	INTRONIC			35.3391	40.6126	58.3784	40.285	0.160514	FALSE	0.000351624	5.73885e-06	0.000371007	1.15572e-05	0.000351401	1.6673e-05	0.000225521	6.03909e-06	-5.93713	-5.00458
1714	MLH1	chr3	37017497	37017497	SNV	A	G	37058971	+	TGG	CCCTCAGGACAGTTTTGAAC	GAGTCCTGTCAAAAC	15	TTGACCAACGAAAGAAAAACAACAA	25	AACAACAAAAAGAAAGCAACCAGTTCAAAACTGTCCTGAG	5	20	0.466667			CTCACCCCTCAGGACAGTTTTGAACTGGTTGCTTTCTTTTTATTGTTTAGATCGT	55	TCAGATGAGGGTGTGT	8	GGTCCATAGT	GCGAGAAAAGCCTTGTTTGCCCTCAGGACAGTTTTGAACGTTTGGAGACGTTGACTATCGTCTCGGTGCAACAACAAAAAGAAAGCAACCAGTTCAAAACTGTCCTGAGCGCGGTTCTATCTAGTTACGCGTTAAACCAACTAGAATTTTTTTCTCACCCCTCAGGACAGTTTTGAACTGGTTGCTTTCTTTTTATTGTTTAGATCGTTCAGATGAGGGTGTGTGGTCCATAGTGGTAAGCTC	TTTTTATTGTT	TTTTTgTTGTT	CTCACCCCTCAGGACAGTTTTGAACTGGTTGCTTTCTTTTTgTTGTTTAGATCGT	INTRONIC	VCV000920834	Likely benign	19.0698	37.8641	26.5789		0	FALSE	0.000288882	8.60827e-06	0.000217852	7.70478e-06	0.000357645	1.6673e-05	0.000713323	1.50977e-06	-5.06861	-4.82145
1714	MLH1	chr3	37017497	37017497	SNV	A	G	37058971	+	TGG	CCCTCAGGACAGTTTTGAAC	GTCCTGTCAAAAC	13	TTGACCAACGAAAGAAAAACA	21	ACAAAAAGAAAGCAACCAGTTCAAAACTGTCCTG	1	20	0.461538			CTCACCCCTCAGGACAGTTTTGAACTGGTTGCTTTCTTTTTATTGTTTAGATCGT	55	CATCCACCACATCCGG	8	GGTCCATAGT	GCGAGAAAAGCCTTGTTTGCCCTCAGGACAGTTTTGAACGTTTGGAGACGTTGACTATCGTCTCGGTGCACAAAAAGAAAGCAACCAGTTCAAAACTGTCCTGCGCGGTTCTATCTAGTTACGCGTTAAACCAACTAGAATTTTTTTGAGTCACTCACCCCTCAGGACAGTTTTGAACTGGTTGCTTTCTTTTTATTGTTTAGATCGTCATCCACCACATCCGGGGTCCATAGTGGTAAGCTC	TTTTTATTGTT	TTTTTgTTGTT	CTCACCCCTCAGGACAGTTTTGAACTGGTTGCTTTCTTTTTgTTGTTTAGATCGT	INTRONIC	VCV000920834	Likely benign					0	FALSE	8.75705e-05	5.73885e-06	7.07088e-05	3.85239e-06	0.000101639	5.55766e-06	0.000112906	1.50977e-06
1715	MLH1	chr3	37017497	37017497	SNV	A	T	37058971	+	TGG	CCCTCAGGACAGTTTTGAAC	GAGTCCTGTCAAAAC	15	TTGACCAACGAAAGAAAAAAAACAA	25	AACAAAAAAAAGAAAGCAACCAGTTCAAAACTGTCCTGAG	5	20	0.466667			CTCACCCCTCAGGACAGTTTTGAACTGGTTGCTTTCTTTTTATTGTTTAGATCGT	55	CTACGTCAGACACTAA	8	GGTCCATAGT	GCGAGAAAAGCCTTGTTTGCCCTCAGGACAGTTTTGAACGTTTGGAGACGTTGACTATCGTCTCGGTGCAACAAAAAAAAGAAAGCAACCAGTTCAAAACTGTCCTGAGCGCGGTTCTATCTAGTTACGCGTTAAACCAACTAGAATTTTTTTCTCACCCCTCAGGACAGTTTTGAACTGGTTGCTTTCTTTTTATTGTTTAGATCGTCTACGTCAGACACTAAGGTCCATAGTGGTAAGCTC	TTTTTATTGTT	TTTTTtTTGTT	CTCACCCCTCAGGACAGTTTTGAACTGGTTGCTTTCTTTTTtTTGTTTAGATCGT	INTRONIC							0	FALSE	0.000124813	2.86942e-06	0.000121092	3.85239e-06	9.67826e-05	5.55766e-06	4.37621e-05	3.01955e-06
1715	MLH1	chr3	37017497	37017497	SNV	A	T	37058971	+	TGG	CCCTCAGGACAGTTTTGAAC	GAGTCCTGTCAAAAC	15	TTGACCAACGAAAGAAAAAAAA	22	AAAAAAAAGAAAGCAACCAGTTCAAAACTGTCCTGAG	2	20	0.466667			CTCACCCCTCAGGACAGTTTTGAACTGGTTGCTTTCTTTTTATTGTTTAGATCGT	55	TATCTCACAGCCAATT	8	GGTCCATAGT	GCGAGAAAAGCCTTGTTTGCCCTCAGGACAGTTTTGAACGTTTGGAGACGTTGACTATCGTCTCGGTGCAAAAAAAAGAAAGCAACCAGTTCAAAACTGTCCTGAGCGCGGTTCTATCTAGTTACGCGTTAAACCAACTAGAATTTTTTTGAGCTCACCCCTCAGGACAGTTTTGAACTGGTTGCTTTCTTTTTATTGTTTAGATCGTTATCTCACAGCCAATTGGTCCATAGTGGTAAGCTC	TTTTTATTGTT	TTTTTtTTGTT	CTCACCCCTCAGGACAGTTTTGAACTGGTTGCTTTCTTTTTtTTGTTTAGATCGT	INTRONIC							0	FALSE	0.000123807	2.86942e-06	0.000118802	3.85239e-06	0.00021195	5.55766e-06	9.19005e-05	1.50977e-06
1716	MLH1	chr3	37017498	37017498	SNV	T	A	37058971	+	TGG	CCCTCAGGACAGTTTTGAAC	GTCCTGTCAAAAC	13	TTGACCAACGAAAGAAAAATT	21	TTAAAAAGAAAGCAACCAGTTCAAAACTGTCCTG	0	21	0.461538			CTCACCCCTCAGGACAGTTTTGAACTGGTTGCTTTCTTTTTATTGTTTAGATCGT	55	ACTGCTCCAGCCAATT	8	GGTCCATAGT	GCGAGAAAAGCCTTGTTTGCCCTCAGGACAGTTTTGAACGTTTGGAGACGTTGACTATCGTCTCGGTGCTTAAAAAGAAAGCAACCAGTTCAAAACTGTCCTGCGCGGTTCTATCTAGTTACGCGTTAAACCAACTAGAATTTTTTTGAGTCACTCACCCCTCAGGACAGTTTTGAACTGGTTGCTTTCTTTTTATTGTTTAGATCGTACTGCTCCAGCCAATTGGTCCATAGTGGTAAGCTC	TTTTATTGTTT	TTTTAaTGTTT	CTCACCCCTCAGGACAGTTTTGAACTGGTTGCTTTCTTTTTAaTGTTTAGATCGT	SPLICE_SITE							0	FALSE	0.000331829	8.60827e-06	0.000328638	3.85239e-06	0.000267106	1.6673e-05	0.0005126	1.50977e-06
1716	MLH1	chr3	37017498	37017498	SNV	T	A	37058971	+	TGG	CCCTCAGGACAGTTTTGAAC	GAGTCCTGTCAAAAC	15	TTGACCAACGAAAGAAAAATT	21	TTAAAAAGAAAGCAACCAGTTCAAAACTGTCCTGAG	0	21	0.466667			CTCACCCCTCAGGACAGTTTTGAACTGGTTGCTTTCTTTTTATTGTTTAGATCGT	55	GAACATCTCAAGAAGT	8	GGTCCATAGT	GCGAGAAAAGCCTTGTTTGCCCTCAGGACAGTTTTGAACGTTTGGAGACGTTGACTATCGTCTCGGTGCTTAAAAAGAAAGCAACCAGTTCAAAACTGTCCTGAGCGCGGTTCTATCTAGTTACGCGTTAAACCAACTAGAATTTTTTTGAGTCTCACCCCTCAGGACAGTTTTGAACTGGTTGCTTTCTTTTTATTGTTTAGATCGTGAACATCTCAAGAAGTGGTCCATAGTGGTAAGCTC	TTTTATTGTTT	TTTTAaTGTTT	CTCACCCCTCAGGACAGTTTTGAACTGGTTGCTTTCTTTTTAaTGTTTAGATCGT	SPLICE_SITE							0	FALSE	0.000157359	8.60827e-06	0.000148861	1.15572e-05	0.000242477	5.55766e-06	0.000162503	1.50977e-06
1717	MLH1	chr3	37017498	37017498	SNV	T	C	37058971	+	TGG	CCCTCAGGACAGTTTTGAAC	GTCCTGTCAAAAC	13	TTGACCAACGAAAGAAAAATG	21	GTAAAAAGAAAGCAACCAGTTCAAAACTGTCCTG	0	21	0.461538			CTCACCCCTCAGGACAGTTTTGAACTGGTTGCTTTCTTTTTATTGTTTAGATCGT	55	GGAGCAAAGACTCGGA	8	GGTCCATAGT	GCGAGAAAAGCCTTGTTTGCCCTCAGGACAGTTTTGAACGTTTGGAGACGTTGACTATCGTCTCGGTGCGTAAAAAGAAAGCAACCAGTTCAAAACTGTCCTGCGCGGTTCTATCTAGTTACGCGTTAAACCAACTAGAATTTTTTTGAGTCACTCACCCCTCAGGACAGTTTTGAACTGGTTGCTTTCTTTTTATTGTTTAGATCGTGGAGCAAAGACTCGGAGGTCCATAGTGGTAAGCTC	TTTTATTGTTT	TTTTAcTGTTT	CTCACCCCTCAGGACAGTTTTGAACTGGTTGCTTTCTTTTTAcTGTTTAGATCGT	SPLICE_SITE							0	FALSE	0.00049422	0.000109038	0.000498397	0.000154096	0.000468303	3.89036e-05	0.000548485	6.03909e-06
1717	MLH1	chr3	37017498	37017498	SNV	T	C	37058971	+	TGG	CCCTCAGGACAGTTTTGAAC	GAGTCCTGTCAAAAC	15	TTGACCAACGAAAGAAAAATG	21	GTAAAAAGAAAGCAACCAGTTCAAAACTGTCCTGAG	0	21	0.466667			CTCACCCCTCAGGACAGTTTTGAACTGGTTGCTTTCTTTTTATTGTTTAGATCGT	55	ACCTTTAGTTGGGACA	8	GGTCCATAGT	GCGAGAAAAGCCTTGTTTGCCCTCAGGACAGTTTTGAACGTTTGGAGACGTTGACTATCGTCTCGGTGCGTAAAAAGAAAGCAACCAGTTCAAAACTGTCCTGAGCGCGGTTCTATCTAGTTACGCGTTAAACCAACTAGAATTTTTTTGAGTCTCACCCCTCAGGACAGTTTTGAACTGGTTGCTTTCTTTTTATTGTTTAGATCGTACCTTTAGTTGGGACAGGTCCATAGTGGTAAGCTC	TTTTATTGTTT	TTTTAcTGTTT	CTCACCCCTCAGGACAGTTTTGAACTGGTTGCTTTCTTTTTAcTGTTTAGATCGT	SPLICE_SITE							0	FALSE	5.50252e-05	2.86942e-06	6.49834e-05	7.70478e-06	6.90313e-05	5.55766e-06	5.22228e-05	1.50977e-06
1718	MLH1	chr3	37017498	37017498	SNV	T	G	37058971	+	TGG	CCCTCAGGACAGTTTTGAAC	GTCCTGTCAAAAC	13	TTGACCAACGAAAGAAAAATCA	22	ACTAAAAAGAAAGCAACCAGTTCAAAACTGTCCTG	1	21	0.461538			CTCACCCCTCAGGACAGTTTTGAACTGGTTGCTTTCTTTTTATTGTTTAGATCGT	55	GTTCTCGTCCGTTGTC	8	GGTCCATAGT	GCGAGAAAAGCCTTGTTTGCCCTCAGGACAGTTTTGAACGTTTGGAGACGTTGACTATCGTCTCGGTGCACTAAAAAGAAAGCAACCAGTTCAAAACTGTCCTGCGCGGTTCTATCTAGTTACGCGTTAAACCAACTAGAATTTTTTTGAGTCCTCACCCCTCAGGACAGTTTTGAACTGGTTGCTTTCTTTTTATTGTTTAGATCGTGTTCTCGTCCGTTGTCGGTCCATAGTGGTAAGCTC	TTTTATTGTTT	TTTTAgTGTTT	CTCACCCCTCAGGACAGTTTTGAACTGGTTGCTTTCTTTTTAgTGTTTAGATCGT	SPLICE_SITE					11.3636		0.229885	FALSE	0.000377459	8.60827e-06	0.000415951	4.62287e-05	0.000308039	0.000116711	0.000272784	3.62346e-05		-3.16955
1718	MLH1	chr3	37017498	37017498	SNV	T	G	37058971	+	TGG	CCCTCAGGACAGTTTTGAAC	GAGTCCTGTCAAAAC	15	TTGACCAACGAAAGAAAAATCA	22	ACTAAAAAGAAAGCAACCAGTTCAAAACTGTCCTGAG	1	21	0.466667			CTCACCCCTCAGGACAGTTTTGAACTGGTTGCTTTCTTTTTATTGTTTAGATCGT	55	AACTTTCCAAGGTTTC	8	GGTCCATAGT	GCGAGAAAAGCCTTGTTTGCCCTCAGGACAGTTTTGAACGTTTGGAGACGTTGACTATCGTCTCGGTGCACTAAAAAGAAAGCAACCAGTTCAAAACTGTCCTGAGCGCGGTTCTATCTAGTTACGCGTTAAACCAACTAGAATTTTTTTGAGCTCACCCCTCAGGACAGTTTTGAACTGGTTGCTTTCTTTTTATTGTTTAGATCGTAACTTTCCAAGGTTTCGGTCCATAGTGGTAAGCTC	TTTTATTGTTT	TTTTAgTGTTT	CTCACCCCTCAGGACAGTTTTGAACTGGTTGCTTTCTTTTTAgTGTTTAGATCGT	SPLICE_SITE					8.8565		0.310559	FALSE	0.000228824	0.00099856	0.00025564	5.00811e-05	0.000264331	1.11153e-05	0.000285913	5.88812e-05		-2.35177
1719	MLH1	chr3	37017499	37017499	SNV	T	A	37058971	+	TGG	CCCTCAGGACAGTTTTGAAC	GTCCTGTCAAAAC	13	TTGACCAACGAAAGAAAAATAT	22	TATAAAAAGAAAGCAACCAGTTCAAAACTGTCCTG	0	22	0.461538			CTCACCCCTCAGGACAGTTTTGAACTGGTTGCTTTCTTTTTATTGTTTAGATCGT	55	CTGCCTACACAGAGGT	8	GGTCCATAGT	GCGAGAAAAGCCTTGTTTGCCCTCAGGACAGTTTTGAACGTTTGGAGACGTTGACTATCGTCTCGGTGCTATAAAAAGAAAGCAACCAGTTCAAAACTGTCCTGCGCGGTTCTATCTAGTTACGCGTTAAACCAACTAGAATTTTTTTGAGTCCTCACCCCTCAGGACAGTTTTGAACTGGTTGCTTTCTTTTTATTGTTTAGATCGTCTGCCTACACAGAGGTGGTCCATAGTGGTAAGCTC	TTTATTGTTTA	TTTATaGTTTA	CTCACCCCTCAGGACAGTTTTGAACTGGTTGCTTTCTTTTTATaGTTTAGATCGT	SPLICE_SITE	VCV000090375	Likely pathogenic					0	FALSE	8.28733e-05	5.73885e-06	9.4183e-05	0.000643349	0.000197728	5.55766e-06	9.2484e-05	3.01955e-06
1719	MLH1	chr3	37017499	37017499	SNV	T	A	37058971	+	TGG	CCCTCAGGACAGTTTTGAAC	GAGTCCTGTCAAAAC	15	TTGACCAACGAAAGAAAAATAT	22	TATAAAAAGAAAGCAACCAGTTCAAAACTGTCCTGAG	0	22	0.466667			CTCACCCCTCAGGACAGTTTTGAACTGGTTGCTTTCTTTTTATTGTTTAGATCGT	55	CTTAACTGTATTCTCT	8	GGTCCATAGT	GCGAGAAAAGCCTTGTTTGCCCTCAGGACAGTTTTGAACGTTTGGAGACGTTGACTATCGTCTCGGTGCTATAAAAAGAAAGCAACCAGTTCAAAACTGTCCTGAGCGCGGTTCTATCTAGTTACGCGTTAAACCAACTAGAATTTTTTTGAGCTCACCCCTCAGGACAGTTTTGAACTGGTTGCTTTCTTTTTATTGTTTAGATCGTCTTAACTGTATTCTCTGGTCCATAGTGGTAAGCTC	TTTATTGTTTA	TTTATaGTTTA	CTCACCCCTCAGGACAGTTTTGAACTGGTTGCTTTCTTTTTATaGTTTAGATCGT	SPLICE_SITE	VCV000090375	Likely pathogenic					0	FALSE	0.000135214	5.73885e-06	0.000110214	3.85239e-06	0.000174139	1.6673e-05	9.94859e-05	3.01955e-06
1720	MLH1	chr3	37017499	37017499	SNV	T	C	37058971	+	TGG	CCCTCAGGACAGTTTTGAAC	GTCCTGTCAAAAC	13	TTGACCAACGAAAGAAAAATAG	22	GATAAAAAGAAAGCAACCAGTTCAAAACTGTCCTG	0	22	0.461538			CTCACCCCTCAGGACAGTTTTGAACTGGTTGCTTTCTTTTTATTGTTTAGATCGT	55	GTCACGGCAGGAACGT	8	GGTCCATAGT	GCGAGAAAAGCCTTGTTTGCCCTCAGGACAGTTTTGAACGTTTGGAGACGTTGACTATCGTCTCGGTGCGATAAAAAGAAAGCAACCAGTTCAAAACTGTCCTGCGCGGTTCTATCTAGTTACGCGTTAAACCAACTAGAATTTTTTTGAGTCCTCACCCCTCAGGACAGTTTTGAACTGGTTGCTTTCTTTTTATTGTTTAGATCGTGTCACGGCAGGAACGTGGTCCATAGTGGTAAGCTC	TTTATTGTTTA	TTTATcGTTTA	CTCACCCCTCAGGACAGTTTTGAACTGGTTGCTTTCTTTTTATcGTTTAGATCGT	SPLICE_SITE							0	FALSE	0.000130517	2.86942e-06	0.000178919	3.85239e-06	9.01917e-05	1.11153e-05	3.20922e-05	3.01955e-06
1720	MLH1	chr3	37017499	37017499	SNV	T	C	37058971	+	TGG	CCCTCAGGACAGTTTTGAAC	GAGTCCTGTCAAAAC	15	TTGACCAACGAAAGAAAAATAG	22	GATAAAAAGAAAGCAACCAGTTCAAAACTGTCCTGAG	0	22	0.466667			CTCACCCCTCAGGACAGTTTTGAACTGGTTGCTTTCTTTTTATTGTTTAGATCGT	55	CCTCTGATCTACTTAC	8	GGTCCATAGT	GCGAGAAAAGCCTTGTTTGCCCTCAGGACAGTTTTGAACGTTTGGAGACGTTGACTATCGTCTCGGTGCGATAAAAAGAAAGCAACCAGTTCAAAACTGTCCTGAGCGCGGTTCTATCTAGTTACGCGTTAAACCAACTAGAATTTTTTTGAGCTCACCCCTCAGGACAGTTTTGAACTGGTTGCTTTCTTTTTATTGTTTAGATCGTCCTCTGATCTACTTACGGTCCATAGTGGTAAGCTC	TTTATTGTTTA	TTTATcGTTTA	CTCACCCCTCAGGACAGTTTTGAACTGGTTGCTTTCTTTTTATcGTTTAGATCGT	SPLICE_SITE							0	FALSE	0.00024862	3.15637e-05	0.000171762	0.000169505	0.00025774	5.55766e-06	0.000177091	0.00127123
1721	MLH1	chr3	37017499	37017499	SNV	T	G	37058971	+	TGG	CCCTCAGGACAGTTTTGAAC	GTCCTGTCAAAAC	13	TTGACCAACGAAAGAAAAATACCA	24	ACCATAAAAAGAAAGCAACCAGTTCAAAACTGTCCTG	2	22	0.461538			CTCACCCCTCAGGACAGTTTTGAACTGGTTGCTTTCTTTTTATTGTTTAGATCGT	55	ACTGATGAGCAAATCA	8	GGTCCATAGT	GCGAGAAAAGCCTTGTTTGCCCTCAGGACAGTTTTGAACGTTTGGAGACGTTGACTATCGTCTCGGTGCACCATAAAAAGAAAGCAACCAGTTCAAAACTGTCCTGCGCGGTTCTATCTAGTTACGCGTTAAACCAACTAGAATTTTTTTGAGCTCACCCCTCAGGACAGTTTTGAACTGGTTGCTTTCTTTTTATTGTTTAGATCGTACTGATGAGCAAATCAGGTCCATAGTGGTAAGCTC	TTTATTGTTTA	TTTATgGTTTA	CTCACCCCTCAGGACAGTTTTGAACTGGTTGCTTTCTTTTTATgGTTTAGATCGT	SPLICE_SITE							0	FALSE	0.000593869	8.60827e-06	0.00053504	0.000585564	0.00050993	1.6673e-05	0.000399111	4.52932e-06
1721	MLH1	chr3	37017499	37017499	SNV	T	G	37058971	+	TGG	CCCTCAGGACAGTTTTGAAC	GAGTCCTGTCAAAAC	15	TTGACCAACGAAAGAAAAATACCA	24	ACCATAAAAAGAAAGCAACCAGTTCAAAACTGTCCTGAG	2	22	0.466667			CTCACCCCTCAGGACAGTTTTGAACTGGTTGCTTTCTTTTTATTGTTTAGATCGT	55	CGCTTCAAGCCAGAAC	8	GGTCCATAGT	GCGAGAAAAGCCTTGTTTGCCCTCAGGACAGTTTTGAACGTTTGGAGACGTTGACTATCGTCTCGGTGCACCATAAAAAGAAAGCAACCAGTTCAAAACTGTCCTGAGCGCGGTTCTATCTAGTTACGCGTTAAACCAACTAGAATTTTTTTGCTCACCCCTCAGGACAGTTTTGAACTGGTTGCTTTCTTTTTATTGTTTAGATCGTCGCTTCAAGCCAGAACGGTCCATAGTGGTAAGCTC	TTTATTGTTTA	TTTATgGTTTA	CTCACCCCTCAGGACAGTTTTGAACTGGTTGCTTTCTTTTTATgGTTTAGATCGT	SPLICE_SITE							0	FALSE	0.000205673	2.86942e-06	0.000139127	7.70478e-06	0.000328159	5.55766e-06	0.000244484	3.01955e-06
1722	MLH1	chr3	37017500	37017500	SNV	G	A	37058971	+	TGG	CCCTCAGGACAGTTTTGAAC	GTCCTGTCAAAAC	13	TTGACCAACGAAAGAAAAATAAT	23	TAATAAAAAGAAAGCAACCAGTTCAAAACTGTCCTG	0	23	0.461538			CTCACCCCTCAGGACAGTTTTGAACTGGTTGCTTTCTTTTTATTGTTTAGATCGT	55	AGGGAGTCAAGTCTGT	8	GGTCCATAGT	GCGAGAAAAGCCTTGTTTGCCCTCAGGACAGTTTTGAACGTTTGGAGACGTTGACTATCGTCTCGGTGCTAATAAAAAGAAAGCAACCAGTTCAAAACTGTCCTGCGCGGTTCTATCTAGTTACGCGTTAAACCAACTAGAATTTTTTTGAGTCTCACCCCTCAGGACAGTTTTGAACTGGTTGCTTTCTTTTTATTGTTTAGATCGTAGGGAGTCAAGTCTGTGGTCCATAGTGGTAAGCTC	TTATTGTTTAG	TTATTaTTTAG	CTCACCCCTCAGGACAGTTTTGAACTGGTTGCTTTCTTTTTATTaTTTAGATCGT	SPLICE_SITE							0	FALSE	0.000137563	5.73885e-06	0.000135692	2.31144e-05	0.000189056	1.11153e-05	0.000180883	8.90766e-05
1722	MLH1	chr3	37017500	37017500	SNV	G	A	37058971	+	TGG	CCCTCAGGACAGTTTTGAAC	GAGTCCTGTCAAAAC	15	TTGACCAACGAAAGAAAAATAAT	23	TAATAAAAAGAAAGCAACCAGTTCAAAACTGTCCTGAG	0	23	0.466667			CTCACCCCTCAGGACAGTTTTGAACTGGTTGCTTTCTTTTTATTGTTTAGATCGT	55	ATCGAGTCACCTCGGA	8	GGTCCATAGT	GCGAGAAAAGCCTTGTTTGCCCTCAGGACAGTTTTGAACGTTTGGAGACGTTGACTATCGTCTCGGTGCTAATAAAAAGAAAGCAACCAGTTCAAAACTGTCCTGAGCGCGGTTCTATCTAGTTACGCGTTAAACCAACTAGAATTTTTTTGACTCACCCCTCAGGACAGTTTTGAACTGGTTGCTTTCTTTTTATTGTTTAGATCGTATCGAGTCACCTCGGAGGTCCATAGTGGTAAGCTC	TTATTGTTTAG	TTATTaTTTAG	CTCACCCCTCAGGACAGTTTTGAACTGGTTGCTTTCTTTTTATTaTTTAGATCGT	SPLICE_SITE							0	FALSE	0.00024862	8.60827e-06	0.000299725	1.9262e-05	0.000219582	1.11153e-05	0.000230481	3.3215e-05
1723	MLH1	chr3	37017500	37017500	SNV	G	C	37058971	+	TGG	CCCTCAGGACAGTTTTGAAC	GAGTCCTGTCAAAAC	15	TTGACCAACGAAAGAAAAATAAG	23	GAATAAAAAGAAAGCAACCAGTTCAAAACTGTCCTGAG	0	23	0.466667			CTCACCCCTCAGGACAGTTTTGAACTGGTTGCTTTCTTTTTATTGTTTAGATCGT	55	GTGGGTCCAAGTCTGT	8	GGTCCATAGT	GCGAGAAAAGCCTTGTTTGCCCTCAGGACAGTTTTGAACGTTTGGAGACGTTGACTATCGTCTCGGTGCGAATAAAAAGAAAGCAACCAGTTCAAAACTGTCCTGAGCGCGGTTCTATCTAGTTACGCGTTAAACCAACTAGAATTTTTTTGACTCACCCCTCAGGACAGTTTTGAACTGGTTGCTTTCTTTTTATTGTTTAGATCGTGTGGGTCCAAGTCTGTGGTCCATAGTGGTAAGCTC	TTATTGTTTAG	TTATTcTTTAG	CTCACCCCTCAGGACAGTTTTGAACTGGTTGCTTTCTTTTTATTcTTTAGATCGT	SPLICE_SITE							0	FALSE	0.000198627	8.60827e-06	0.000257357	1.54096e-05	0.000466569	1.11153e-05	0.000783634	0.00039858
1724	MLH1	chr3	37017500	37017500	SNV	G	T	37058971	+	TGG	CCCTCAGGACAGTTTTGAAC	GTCCTGTCAAAAC	13	TTGACCAACGAAAGAAAAATAAA	23	AAATAAAAAGAAAGCAACCAGTTCAAAACTGTCCTG	0	23	0.461538			CTCACCCCTCAGGACAGTTTTGAACTGGTTGCTTTCTTTTTATTGTTTAGATCGT	55	GACGTTAGTACACCGC	8	GGTCCATAGT	GCGAGAAAAGCCTTGTTTGCCCTCAGGACAGTTTTGAACGTTTGGAGACGTTGACTATCGTCTCGGTGCAAATAAAAAGAAAGCAACCAGTTCAAAACTGTCCTGCGCGGTTCTATCTAGTTACGCGTTAAACCAACTAGAATTTTTTTGAGTCTCACCCCTCAGGACAGTTTTGAACTGGTTGCTTTCTTTTTATTGTTTAGATCGTGACGTTAGTACACCGCGGTCCATAGTGGTAAGCTC	TTATTGTTTAG	TTATTtTTTAG	CTCACCCCTCAGGACAGTTTTGAACTGGTTGCTTTCTTTTTATTtTTTAGATCGT	SPLICE_SITE							0	FALSE	0.000191246	5.73885e-06	0.000200676	3.85239e-06	0.000238661	1.6673e-05	0.000169797	1.50977e-06
1725	MLH1	chr3	37017501	37017501	SNV	T	A	37058971	+	TGG	CCCTCAGGACAGTTTTGAAC	GTCCTGTCAAAAC	13	TTGACCAACGAAAGAAAAATAACT	24	TCAATAAAAAGAAAGCAACCAGTTCAAAACTGTCCTG	0	24	0.461538			CTCACCCCTCAGGACAGTTTTGAACTGGTTGCTTTCTTTTTATTGTTTAGATCGT	55	AGCATACCATGCCACG	8	GGTCCATAGT	GCGAGAAAAGCCTTGTTTGCCCTCAGGACAGTTTTGAACGTTTGGAGACGTTGACTATCGTCTCGGTGCTCAATAAAAAGAAAGCAACCAGTTCAAAACTGTCCTGCGCGGTTCTATCTAGTTACGCGTTAAACCAACTAGAATTTTTTTGAGCTCACCCCTCAGGACAGTTTTGAACTGGTTGCTTTCTTTTTATTGTTTAGATCGTAGCATACCATGCCACGGGTCCATAGTGGTAAGCTC	TATTGTTTAGA	TATTGaTTAGA	CTCACCCCTCAGGACAGTTTTGAACTGGTTGCTTTCTTTTTATTGaTTAGATCGT	SPLICE_SITE							0	FALSE	0.000106024	2.86942e-06	0.000178919	3.85239e-06	0.000153673	5.55766e-06	0.000130119	1.50977e-06
1725	MLH1	chr3	37017501	37017501	SNV	T	A	37058971	+	TGG	CCCTCAGGACAGTTTTGAAC	GAGTCCTGTCAAAAC	15	TTGACCAACGAAAGAAAAATAACT	24	TCAATAAAAAGAAAGCAACCAGTTCAAAACTGTCCTGAG	0	24	0.466667			CTCACCCCTCAGGACAGTTTTGAACTGGTTGCTTTCTTTTTATTGTTTAGATCGT	55	ACGAGGAGTATAAACG	8	GGTCCATAGT	GCGAGAAAAGCCTTGTTTGCCCTCAGGACAGTTTTGAACGTTTGGAGACGTTGACTATCGTCTCGGTGCTCAATAAAAAGAAAGCAACCAGTTCAAAACTGTCCTGAGCGCGGTTCTATCTAGTTACGCGTTAAACCAACTAGAATTTTTTTGCTCACCCCTCAGGACAGTTTTGAACTGGTTGCTTTCTTTTTATTGTTTAGATCGTACGAGGAGTATAAACGGGTCCATAGTGGTAAGCTC	TATTGTTTAGA	TATTGaTTAGA	CTCACCCCTCAGGACAGTTTTGAACTGGTTGCTTTCTTTTTATTGaTTAGATCGT	SPLICE_SITE							0	FALSE	0.00011005	5.73885e-06	0.00010821	2.31144e-05	9.05386e-05	1.11153e-05	0.000150542	1.50977e-06
1726	MLH1	chr3	37017501	37017501	SNV	T	C	37058971	+	TGG	CCCTCAGGACAGTTTTGAAC	GTCCTGTCAAAAC	13	TTGACCAACGAAAGAAAAATAACG	24	GCAATAAAAAGAAAGCAACCAGTTCAAAACTGTCCTG	0	24	0.461538			CTCACCCCTCAGGACAGTTTTGAACTGGTTGCTTTCTTTTTATTGTTTAGATCGT	55	GAGGTGAAGTCATCCA	8	GGTCCATAGT	GCGAGAAAAGCCTTGTTTGCCCTCAGGACAGTTTTGAACGTTTGGAGACGTTGACTATCGTCTCGGTGCGCAATAAAAAGAAAGCAACCAGTTCAAAACTGTCCTGCGCGGTTCTATCTAGTTACGCGTTAAACCAACTAGAATTTTTTTGAGCTCACCCCTCAGGACAGTTTTGAACTGGTTGCTTTCTTTTTATTGTTTAGATCGTGAGGTGAAGTCATCCAGGTCCATAGTGGTAAGCTC	TATTGTTTAGA	TATTGcTTAGA	CTCACCCCTCAGGACAGTTTTGAACTGGTTGCTTTCTTTTTATTGcTTAGATCGT	SPLICE_SITE							0	FALSE	0.000225804	5.73885e-06	0.000174625	0.000223439	0.000262943	1.6673e-05	0.000244484	3.01955e-06
1726	MLH1	chr3	37017501	37017501	SNV	T	C	37058971	+	TGG	CCCTCAGGACAGTTTTGAAC	GAGTCCTGTCAAAAC	15	TTGACCAACGAAAGAAAAATAACG	24	GCAATAAAAAGAAAGCAACCAGTTCAAAACTGTCCTGAG	0	24	0.466667			CTCACCCCTCAGGACAGTTTTGAACTGGTTGCTTTCTTTTTATTGTTTAGATCGT	55	GTTCTCGTCCGTAGGC	8	GGTCCATAGT	GCGAGAAAAGCCTTGTTTGCCCTCAGGACAGTTTTGAACGTTTGGAGACGTTGACTATCGTCTCGGTGCGCAATAAAAAGAAAGCAACCAGTTCAAAACTGTCCTGAGCGCGGTTCTATCTAGTTACGCGTTAAACCAACTAGAATTTTTTTGCTCACCCCTCAGGACAGTTTTGAACTGGTTGCTTTCTTTTTATTGTTTAGATCGTGTTCTCGTCCGTAGGCGGTCCATAGTGGTAAGCTC	TATTGTTTAGA	TATTGcTTAGA	CTCACCCCTCAGGACAGTTTTGAACTGGTTGCTTTCTTTTTATTGcTTAGATCGT	SPLICE_SITE							0	FALSE	0.000106695	5.73885e-06	9.01752e-05	3.85239e-06	9.92109e-05	5.55766e-06	0.000115824	1.50977e-06
1727	MLH1	chr3	37017501	37017501	SNV	T	G	37058971	+	TGG	CCCTCAGGACAGTTTTGAAC	GTCCTGTCAAAAC	13	TTGACCAACGAAAGAAAAATAACCA	25	ACCAATAAAAAGAAAGCAACCAGTTCAAAACTGTCCTG	1	24	0.461538			CTCACCCCTCAGGACAGTTTTGAACTGGTTGCTTTCTTTTTATTGTTTAGATCGT	55	GGTGCGTTCCTTGACC	8	GGTCCATAGT	GCGAGAAAAGCCTTGTTTGCCCTCAGGACAGTTTTGAACGTTTGGAGACGTTGACTATCGTCTCGGTGCACCAATAAAAAGAAAGCAACCAGTTCAAAACTGTCCTGCGCGGTTCTATCTAGTTACGCGTTAAACCAACTAGAATTTTTTTGACTCACCCCTCAGGACAGTTTTGAACTGGTTGCTTTCTTTTTATTGTTTAGATCGTGGTGCGTTCCTTGACCGGTCCATAGTGGTAAGCTC	TATTGTTTAGA	TATTGgTTAGA	CTCACCCCTCAGGACAGTTTTGAACTGGTTGCTTTCTTTTTATTGgTTAGATCGT	SPLICE_SITE	VCV000090374	Pathogenic					0	FALSE	0.000200641	2.86942e-06	0.000160884	6.54907e-05	0.00027231	5.55766e-06	0.000283287	0.000108704
1727	MLH1	chr3	37017501	37017501	SNV	T	G	37058971	+	TGG	CCCTCAGGACAGTTTTGAAC	GAGTCCTGTCAAAAC	15	TTGACCAACGAAAGAAAAATAACCA	25	ACCAATAAAAAGAAAGCAACCAGTTCAAAACTGTCCTGAG	1	24	0.466667			CTCACCCCTCAGGACAGTTTTGAACTGGTTGCTTTCTTTTTATTGTTTAGATCGT	55	CGTGAGCCAATTCCTT	8	GGTCCATAGT	GCGAGAAAAGCCTTGTTTGCCCTCAGGACAGTTTTGAACGTTTGGAGACGTTGACTATCGTCTCGGTGCACCAATAAAAAGAAAGCAACCAGTTCAAAACTGTCCTGAGCGCGGTTCTATCTAGTTACGCGTTAAACCAACTAGAATTTTTTTCTCACCCCTCAGGACAGTTTTGAACTGGTTGCTTTCTTTTTATTGTTTAGATCGTCGTGAGCCAATTCCTTGGTCCATAGTGGTAAGCTC	TATTGTTTAGA	TATTGgTTAGA	CTCACCCCTCAGGACAGTTTTGAACTGGTTGCTTTCTTTTTATTGgTTAGATCGT	SPLICE_SITE	VCV000090374	Pathogenic					0	FALSE	0.000219094	2.86942e-06	0.000186362	0.000173358	0.000237274	1.6673e-05	0.000190511	1.50977e-06
1728	MLH1	chr3	37017502	37017502	SNV	T	A	37058971	+	TGG	CCCTCAGGACAGTTTTGAAC	GTCCTGTCAAAAC	13	TTGACCAACGAAAGAAAAATAACAT	25	TACAATAAAAAGAAAGCAACCAGTTCAAAACTGTCCTG	0	25	0.461538			CTCACCCCTCAGGACAGTTTTGAACTGGTTGCTTTCTTTTTATTGTTTAGATCGT	55	TAAACCGGTTTAGCTG	8	GGTCCATAGT	GCGAGAAAAGCCTTGTTTGCCCTCAGGACAGTTTTGAACGTTTGGAGACGTTGACTATCGTCTCGGTGCTACAATAAAAAGAAAGCAACCAGTTCAAAACTGTCCTGCGCGGTTCTATCTAGTTACGCGTTAAACCAACTAGAATTTTTTTGACTCACCCCTCAGGACAGTTTTGAACTGGTTGCTTTCTTTTTATTGTTTAGATCGTTAAACCGGTTTAGCTGGGTCCATAGTGGTAAGCTC	ATTGTTTAGAT	ATTGTaTAGAT	CTCACCCCTCAGGACAGTTTTGAACTGGTTGCTTTCTTTTTATTGTaTAGATCGT	SPLICE_SITE							0	FALSE	0.000214732	2.86942e-06	0.000157449	7.70478e-06	0.000176221	5.55766e-06	0.000172131	1.50977e-06
1728	MLH1	chr3	37017502	37017502	SNV	T	A	37058971	+	TGG	CCCTCAGGACAGTTTTGAAC	GAGTCCTGTCAAAAC	15	TTGACCAACGAAAGAAAAATAACAT	25	TACAATAAAAAGAAAGCAACCAGTTCAAAACTGTCCTGAG	0	25	0.466667			CTCACCCCTCAGGACAGTTTTGAACTGGTTGCTTTCTTTTTATTGTTTAGATCGT	55	GTTCGGGCACATCTTT	8	GGTCCATAGT	GCGAGAAAAGCCTTGTTTGCCCTCAGGACAGTTTTGAACGTTTGGAGACGTTGACTATCGTCTCGGTGCTACAATAAAAAGAAAGCAACCAGTTCAAAACTGTCCTGAGCGCGGTTCTATCTAGTTACGCGTTAAACCAACTAGAATTTTTTTCTCACCCCTCAGGACAGTTTTGAACTGGTTGCTTTCTTTTTATTGTTTAGATCGTGTTCGGGCACATCTTTGGTCCATAGTGGTAAGCTC	ATTGTTTAGAT	ATTGTaTAGAT	CTCACCCCTCAGGACAGTTTTGAACTGGTTGCTTTCTTTTTATTGTaTAGATCGT	SPLICE_SITE							0	FALSE	0.000208357	2.86942e-06	0.000239322	0.00036983	0.00025219	2.77883e-05	0.000214434	3.01955e-06
1729	MLH1	chr3	37017502	37017502	SNV	T	C	37058971	+	TGG	CCCTCAGGACAGTTTTGAAC	GTCCTGTCAAAAC	13	TTGACCAACGAAAGAAAAATAACAG	25	GACAATAAAAAGAAAGCAACCAGTTCAAAACTGTCCTG	0	25	0.461538			CTCACCCCTCAGGACAGTTTTGAACTGGTTGCTTTCTTTTTATTGTTTAGATCGT	55	GTATCTTAGAATTCCC	8	GGTCCATAGT	GCGAGAAAAGCCTTGTTTGCCCTCAGGACAGTTTTGAACGTTTGGAGACGTTGACTATCGTCTCGGTGCGACAATAAAAAGAAAGCAACCAGTTCAAAACTGTCCTGCGCGGTTCTATCTAGTTACGCGTTAAACCAACTAGAATTTTTTTGACTCACCCCTCAGGACAGTTTTGAACTGGTTGCTTTCTTTTTATTGTTTAGATCGTGTATCTTAGAATTCCCGGTCCATAGTGGTAAGCTC	ATTGTTTAGAT	ATTGTcTAGAT	CTCACCCCTCAGGACAGTTTTGAACTGGTTGCTTTCTTTTTATTGTcTAGATCGT	SPLICE_SITE							0	FALSE	0.000149977	2.86942e-06	0.000213271	1.9262e-05	0.000146041	1.11153e-05	5.71825e-05	1.50977e-06
1729	MLH1	chr3	37017502	37017502	SNV	T	C	37058971	+	TGG	CCCTCAGGACAGTTTTGAAC	GAGTCCTGTCAAAAC	15	TTGACCAACGAAAGAAAAATAACAG	25	GACAATAAAAAGAAAGCAACCAGTTCAAAACTGTCCTGAG	0	25	0.466667			CTCACCCCTCAGGACAGTTTTGAACTGGTTGCTTTCTTTTTATTGTTTAGATCGT	55	GTGTGCGAGCAGCCTC	8	GGTCCATAGT	GCGAGAAAAGCCTTGTTTGCCCTCAGGACAGTTTTGAACGTTTGGAGACGTTGACTATCGTCTCGGTGCGACAATAAAAAGAAAGCAACCAGTTCAAAACTGTCCTGAGCGCGGTTCTATCTAGTTACGCGTTAAACCAACTAGAATTTTTTTCTCACCCCTCAGGACAGTTTTGAACTGGTTGCTTTCTTTTTATTGTTTAGATCGTGTGTGCGAGCAGCCTCGGTCCATAGTGGTAAGCTC	ATTGTTTAGAT	ATTGTcTAGAT	CTCACCCCTCAGGACAGTTTTGAACTGGTTGCTTTCTTTTTATTGTcTAGATCGT	SPLICE_SITE							0	FALSE	0.000123807	0.000183643	0.000101053	3.85239e-06	0.000179343	5.55766e-06	0.000169214	7.54887e-06
1730	MLH1	chr3	37017502	37017502	SNV	T	G	37058971	+	TGG	CCCTCAGGACAGTTTTGAAC	GTCCTGTCAAAAC	13	TTGACCAACGAAAGAAAAATAACAC	25	CACAATAAAAAGAAAGCAACCAGTTCAAAACTGTCCTG	0	25	0.461538			CTCACCCCTCAGGACAGTTTTGAACTGGTTGCTTTCTTTTTATTGTTTAGATCGT	55	TCAATCTGTCAAAGCG	8	GGTCCATAGT	GCGAGAAAAGCCTTGTTTGCCCTCAGGACAGTTTTGAACGTTTGGAGACGTTGACTATCGTCTCGGTGCCACAATAAAAAGAAAGCAACCAGTTCAAAACTGTCCTGCGCGGTTCTATCTAGTTACGCGTTAAACCAACTAGAATTTTTTTGACTCACCCCTCAGGACAGTTTTGAACTGGTTGCTTTCTTTTTATTGTTTAGATCGTTCAATCTGTCAAAGCGGGTCCATAGTGGTAAGCTC	ATTGTTTAGAT	ATTGTgTAGAT	CTCACCCCTCAGGACAGTTTTGAACTGGTTGCTTTCTTTTTATTGTgTAGATCGT	SPLICE_SITE							0	FALSE	0.000257343	1.43471e-05	0.000257643	1.15572e-05	0.000366664	0.00164507	0.000521645	3.92541e-05
1730	MLH1	chr3	37017502	37017502	SNV	T	G	37058971	+	TGG	CCCTCAGGACAGTTTTGAAC	GAGTCCTGTCAAAAC	15	TTGACCAACGAAAGAAAAATAACAC	25	CACAATAAAAAGAAAGCAACCAGTTCAAAACTGTCCTGAG	0	25	0.466667			CTCACCCCTCAGGACAGTTTTGAACTGGTTGCTTTCTTTTTATTGTTTAGATCGT	55	CTGTTTACACACTGCG	8	GGTCCATAGT	GCGAGAAAAGCCTTGTTTGCCCTCAGGACAGTTTTGAACGTTTGGAGACGTTGACTATCGTCTCGGTGCCACAATAAAAAGAAAGCAACCAGTTCAAAACTGTCCTGAGCGCGGTTCTATCTAGTTACGCGTTAAACCAACTAGAATTTTTTTCTCACCCCTCAGGACAGTTTTGAACTGGTTGCTTTCTTTTTATTGTTTAGATCGTCTGTTTACACACTGCGGGTCCATAGTGGTAAGCTC	ATTGTTTAGAT	ATTGTgTAGAT	CTCACCCCTCAGGACAGTTTTGAACTGGTTGCTTTCTTTTTATTGTgTAGATCGT	SPLICE_SITE							0	FALSE	0.000140247	2.86942e-06	6.49834e-05	1.15572e-05	0.000166855	0.00016673	0.000171256	1.50977e-06
1746	MLH1	chr3	37017508	37017508	SNV	C	A	37059020	-	AGG	TGTTTCTATGGCTTTTCTCA	GAAAAGCCA	9	AGTCTGGTAGAATCAACTTCCTTGA	25	AGTCTGGTAGAATCAACTTCCTTGAGAAAAGCCA	1	24	0.444444			GTTTAGATCGTCTGGTAGAATCAACTTCCTTGAGAAAAGCCATAGAAACAGTGTA	55	ACTTGTTAGACGCAAC	8	GGTCCATAGT	GCGAGAAAAGCCTTGTTTGTGTTTCTATGGCTTTTCTCAGTTTGGAGACGTTGACTATCGTCTCGGTGCAGTCTGGTAGAATCAACTTCCTTGAGAAAAGCCACGCGGTTCTATCTAGTTACGCGTTAAACCAACTAGAATTTTTTTGAGTCAGTTTAGATCGTCTGGTAGAATCAACTTCCTTGAGAAAAGCCATAGAAACAGTGTAACTTGTTAGACGCAACGGTCCATAGTGGTAAGCTC	TAGATCGTCTG	TAGATaGTCTG	GTTTAGATaGTCTGGTAGAATCAACTTCCTTGAGAAAAGCCATAGAAACAGTGTA	NON_SYNONYMOUS	VCV000090380	Pathogenic					0	FALSE	9.6294e-05	2.86942e-06	0.000123383	1.15572e-05	6.79907e-05	5.55766e-06	4.43456e-05	1.50977e-06
1746	MLH1	chr3	37017508	37017508	SNV	C	A	37059020	-	AGG	TGTTTCTATGGCTTTTCTCA	GAAAAGCCATAGA	13	AGTCTGGTAGAATCAACTTCCTTGA	25	AGTCTGGTAGAATCAACTTCCTTGAGAAAAGCCATAGA	1	24	0.384615			GTTTAGATCGTCTGGTAGAATCAACTTCCTTGAGAAAAGCCATAGAAACAGTGTA	55	ACGGGTCAGAATTCCC	8	GGTCCATAGT	GCGAGAAAAGCCTTGTTTGTGTTTCTATGGCTTTTCTCAGTTTGGAGACGTTGACTATCGTCTCGGTGCAGTCTGGTAGAATCAACTTCCTTGAGAAAAGCCATAGACGCGGTTCTATCTAGTTACGCGTTAAACCAACTAGAATTTTTTTGAGTTTAGATCGTCTGGTAGAATCAACTTCCTTGAGAAAAGCCATAGAAACAGTGTAACGGGTCAGAATTCCCGGTCCATAGTGGTAAGCTC	TAGATCGTCTG	TAGATaGTCTG	GTTTAGATaGTCTGGTAGAATCAACTTCCTTGAGAAAAGCCATAGAAACAGTGTA	NON_SYNONYMOUS	VCV000090380	Pathogenic					0	FALSE	0.000125149	2.86942e-06	0.000160884	3.85239e-06	0.000138063	5.55766e-06	0.000127785	1.50977e-06
1747	MLH1	chr3	37017508	37017508	SNV	C	G	37059020	-	AGG	TGTTTCTATGGCTTTTCTCA	GAAAAGCCA	9	GGTCTGGTAGAATCAACTTCCTTGA	25	GGTCTGGTAGAATCAACTTCCTTGAGAAAAGCCA	1	24	0.444444			GTTTAGATCGTCTGGTAGAATCAACTTCCTTGAGAAAAGCCATAGAAACAGTGTA	55	ATCATGGAGCTAACAA	8	GGTCCATAGT	GCGAGAAAAGCCTTGTTTGTGTTTCTATGGCTTTTCTCAGTTTGGAGACGTTGACTATCGTCTCGGTGCGGTCTGGTAGAATCAACTTCCTTGAGAAAAGCCACGCGGTTCTATCTAGTTACGCGTTAAACCAACTAGAATTTTTTTGAGTCAGTTTAGATCGTCTGGTAGAATCAACTTCCTTGAGAAAAGCCATAGAAACAGTGTAATCATGGAGCTAACAAGGTCCATAGTGGTAAGCTC	TAGATCGTCTG	TAGATgGTCTG	GTTTAGATgGTCTGGTAGAATCAACTTCCTTGAGAAAAGCCATAGAAACAGTGTA	NON_SYNONYMOUS	VCV000801205	Conflicting					0	FALSE	0.000224798	5.73885e-06	0.000214703	7.70478e-06	9.19261e-05	5.55766e-06	0.000108238	1.50977e-06
1747	MLH1	chr3	37017508	37017508	SNV	C	G	37059020	-	AGG	TGTTTCTATGGCTTTTCTCA	GAAAAGCCATAGA	13	GGTCTGGTAGAATCAACTTCCTTGA	25	GGTCTGGTAGAATCAACTTCCTTGAGAAAAGCCATAGA	1	24	0.384615			GTTTAGATCGTCTGGTAGAATCAACTTCCTTGAGAAAAGCCATAGAAACAGTGTA	55	TACGGATCAGAGCCAA	8	GGTCCATAGT	GCGAGAAAAGCCTTGTTTGTGTTTCTATGGCTTTTCTCAGTTTGGAGACGTTGACTATCGTCTCGGTGCGGTCTGGTAGAATCAACTTCCTTGAGAAAAGCCATAGACGCGGTTCTATCTAGTTACGCGTTAAACCAACTAGAATTTTTTTGAGTTTAGATCGTCTGGTAGAATCAACTTCCTTGAGAAAAGCCATAGAAACAGTGTATACGGATCAGAGCCAAGGTCCATAGTGGTAAGCTC	TAGATCGTCTG	TAGATgGTCTG	GTTTAGATgGTCTGGTAGAATCAACTTCCTTGAGAAAAGCCATAGAAACAGTGTA	NON_SYNONYMOUS	VCV000801205	Conflicting					0	FALSE	0.000115419	5.73885e-06	9.67594e-05	7.70478e-06	0.000107536	5.55766e-06	9.1317e-05	1.50977e-06
1748	MLH1	chr3	37017508	37017508	SNV	C	T	37059020	-	AGG	TGTTTCTATGGCTTTTCTCA	GAAAAGCCA	9	TGTCTGGTAGAATCAACTTCCTTGA	25	TGTCTGGTAGAATCAACTTCCTTGAGAAAAGCCA	1	24	0.444444			GTTTAGATCGTCTGGTAGAATCAACTTCCTTGAGAAAAGCCATAGAAACAGTGTA	55	CCTTCGAGTACTTCTT	8	GGTCCATAGT	GCGAGAAAAGCCTTGTTTGTGTTTCTATGGCTTTTCTCAGTTTGGAGACGTTGACTATCGTCTCGGTGCTGTCTGGTAGAATCAACTTCCTTGAGAAAAGCCACGCGGTTCTATCTAGTTACGCGTTAAACCAACTAGAATTTTTTTGAGTCAGTTTAGATCGTCTGGTAGAATCAACTTCCTTGAGAAAAGCCATAGAAACAGTGTACCTTCGAGTACTTCTTGGTCCATAGTGGTAAGCTC	TAGATCGTCTG	TAGATtGTCTG	GTTTAGATtGTCTGGTAGAATCAACTTCCTTGAGAAAAGCCATAGAAACAGTGTA	NON_SYNONYMOUS	VCV000029654	Pathogenic					0	FALSE	6.40842e-05	2.86942e-06	4.15092e-05	3.85239e-06	2.91389e-05	5.55766e-06	2.18811e-05	1.50977e-06
1748	MLH1	chr3	37017508	37017508	SNV	C	T	37059020	-	AGG	TGTTTCTATGGCTTTTCTCA	GAAAAGCCATAGA	13	TGTCTGGTAGAATCAACTTCCTTGA	25	TGTCTGGTAGAATCAACTTCCTTGAGAAAAGCCATAGA	1	24	0.384615			GTTTAGATCGTCTGGTAGAATCAACTTCCTTGAGAAAAGCCATAGAAACAGTGTA	55	GGGCATCGTATCTGCA	8	GGTCCATAGT	GCGAGAAAAGCCTTGTTTGTGTTTCTATGGCTTTTCTCAGTTTGGAGACGTTGACTATCGTCTCGGTGCTGTCTGGTAGAATCAACTTCCTTGAGAAAAGCCATAGACGCGGTTCTATCTAGTTACGCGTTAAACCAACTAGAATTTTTTTGAGTTTAGATCGTCTGGTAGAATCAACTTCCTTGAGAAAAGCCATAGAAACAGTGTAGGGCATCGTATCTGCAGGTCCATAGTGGTAAGCTC	TAGATCGTCTG	TAGATtGTCTG	GTTTAGATtGTCTGGTAGAATCAACTTCCTTGAGAAAAGCCATAGAAACAGTGTA	NON_SYNONYMOUS	VCV000029654	Pathogenic					0	FALSE	7.01235e-05	2.86942e-06	4.09367e-05	0.00019262	5.48088e-05	5.55766e-06	3.26757e-05	3.01955e-06
1749	MLH1	chr3	37017509	37017509	SNV	G	A	37059002	+	TGG	TTTTTATTGTTTAGATCGTC	CAAATCTAG	9	TAGACCATCTT	11	TTCTACCAGATGATCTAAAC	10	1	0.333333			CTTTCTTTTTATTGTTTAGATCGTCTGGTAGAATCAACTTCCTTGAGAAAAGCCA	55	GCACATAGTGAACCTT	8	GGTCCATAGT	GCGAGAAAAGCCTTGTTTGTTTTTATTGTTTAGATCGTCGTTTGGAGACGTTGACTATCGTCTCGGTGCTTCTACCAGATGATCTAAACCGCGGTTCTATCTAGTTACGCGTTAAACCAACTAGAATTTTTTTGAGTCAGATCTGAATGGATCCTTTCTTTTTATTGTTTAGATCGTCTGGTAGAATCAACTTCCTTGAGAAAAGCCAGCACATAGTGAACCTTGGTCCATAGTGGTAAGCTC	AGATCGTCTGG	AGATCaTCTGG	CTTTCTTTTTATTGTTTAGATCaTCTGGTAGAATCAACTTCCTTGAGAAAAGCCA	NON_SYNONYMOUS	VCV000090381	Conflicting					0	FALSE	0.000117096	2.86942e-06	0.000102771	3.85239e-06	0.000130778	5.55766e-06	0.000100653	1.50977e-06
1749	MLH1	chr3	37017509	37017509	SNV	G	A	37059002	+	TGG	TTTTTATTGTTTAGATCGTC	CAAATCTAG	9	TAGACCATCTTA	12	ATTCTACCAGATGATCTAAAC	11	1	0.333333			CTTTCTTTTTATTGTTTAGATCGTCTGGTAGAATCAACTTCCTTGAGAAAAGCCA	55	GCTTGAAAGTCCGTAT	8	GGTCCATAGT	GCGAGAAAAGCCTTGTTTGTTTTTATTGTTTAGATCGTCGTTTGGAGACGTTGACTATCGTCTCGGTGCATTCTACCAGATGATCTAAACCGCGGTTCTATCTAGTTACGCGTTAAACCAACTAGAATTTTTTTGAGTCAGATCTGAATGGATCTTTCTTTTTATTGTTTAGATCGTCTGGTAGAATCAACTTCCTTGAGAAAAGCCAGCTTGAAAGTCCGTATGGTCCATAGTGGTAAGCTC	AGATCGTCTGG	AGATCaTCTGG	CTTTCTTTTTATTGTTTAGATCaTCTGGTAGAATCAACTTCCTTGAGAAAAGCCA	NON_SYNONYMOUS	VCV000090381	Conflicting					0	FALSE	5.33476e-05	2.86942e-06	6.09756e-05	3.08191e-05	6.72969e-05	5.55766e-06	6.88524e-05	1.50977e-06
1749	MLH1	chr3	37017509	37017509	SNV	G	A	37059020	-	AGG	TGTTTCTATGGCTTTTCTCA	GAAAAGCCA	9	ATCTGGTAGAATCAACTTCCTTGA	24	ATCTGGTAGAATCAACTTCCTTGAGAAAAGCCA	1	23	0.444444			GTTTAGATCGTCTGGTAGAATCAACTTCCTTGAGAAAAGCCATAGAAACAGTGTA	55	TGGACGCCAGCTCCGA	8	GGTCCATAGT	GCGAGAAAAGCCTTGTTTGTGTTTCTATGGCTTTTCTCAGTTTGGAGACGTTGACTATCGTCTCGGTGCATCTGGTAGAATCAACTTCCTTGAGAAAAGCCACGCGGTTCTATCTAGTTACGCGTTAAACCAACTAGAATTTTTTTGAGTCAGGTTTAGATCGTCTGGTAGAATCAACTTCCTTGAGAAAAGCCATAGAAACAGTGTATGGACGCCAGCTCCGAGGTCCATAGTGGTAAGCTC	AGATCGTCTGG	AGATCaTCTGG	GTTTAGATCaTCTGGTAGAATCAACTTCCTTGAGAAAAGCCATAGAAACAGTGTA	NON_SYNONYMOUS	VCV000090381	Conflicting					0	FALSE	0.000172121	2.86942e-06	0.000219569	3.85239e-06	0.000181424	5.55766e-06	0.000109114	3.01955e-06
1749	MLH1	chr3	37017509	37017509	SNV	G	A	37059020	-	AGG	TGTTTCTATGGCTTTTCTCA	GAAAAGCCATAGA	13	ATCTGGTAGAATCAACTTCCTTGA	24	ATCTGGTAGAATCAACTTCCTTGAGAAAAGCCATAGA	1	23	0.384615			GTTTAGATCGTCTGGTAGAATCAACTTCCTTGAGAAAAGCCATAGAAACAGTGTA	55	AGTGGGAAGCGACGTA	8	GGTCCATAGT	GCGAGAAAAGCCTTGTTTGTGTTTCTATGGCTTTTCTCAGTTTGGAGACGTTGACTATCGTCTCGGTGCATCTGGTAGAATCAACTTCCTTGAGAAAAGCCATAGACGCGGTTCTATCTAGTTACGCGTTAAACCAACTAGAATTTTTTTGAGGTTTAGATCGTCTGGTAGAATCAACTTCCTTGAGAAAAGCCATAGAAACAGTGTAAGTGGGAAGCGACGTAGGTCCATAGTGGTAAGCTC	AGATCGTCTGG	AGATCaTCTGG	GTTTAGATCaTCTGGTAGAATCAACTTCCTTGAGAAAAGCCATAGAAACAGTGTA	NON_SYNONYMOUS	VCV000090381	Conflicting					0	FALSE	0.00011978	2.86942e-06	0.000141418	3.85239e-06	0.000120371	5.55766e-06	0.000109114	1.50977e-06
1750	MLH1	chr3	37017509	37017509	SNV	G	C	37059002	+	TGG	TTTTTATTGTTTAGATCGTC	CAAATCTAG	9	GAGACCATCTT	11	TTCTACCAGAGGATCTAAAC	10	1	0.333333			CTTTCTTTTTATTGTTTAGATCGTCTGGTAGAATCAACTTCCTTGAGAAAAGCCA	55	CGTCAGGAGCCACGTC	8	GGTCCATAGT	GCGAGAAAAGCCTTGTTTGTTTTTATTGTTTAGATCGTCGTTTGGAGACGTTGACTATCGTCTCGGTGCTTCTACCAGAGGATCTAAACCGCGGTTCTATCTAGTTACGCGTTAAACCAACTAGAATTTTTTTGAGTCAGATCTGAATGGATCCTTTCTTTTTATTGTTTAGATCGTCTGGTAGAATCAACTTCCTTGAGAAAAGCCACGTCAGGAGCCACGTCGGTCCATAGTGGTAAGCTC	AGATCGTCTGG	AGATCcTCTGG	CTTTCTTTTTATTGTTTAGATCcTCTGGTAGAATCAACTTCCTTGAGAAAAGCCA	NON_SYNONYMOUS	VCV000433856	Likely pathogenic					0	FALSE	3.08678e-05	2.86942e-06	2.00389e-05	3.85239e-06	2.42824e-05	5.55766e-06	1.63379e-05	1.50977e-06
[truncated: 2,156 more rows]
[truncated: 9 more columns]
