# Supplementary material for: High-throughput screening of human genetic variants by pooled prime editing
Source: Cell Genom. 2025 Mar 21;5(4):100814. doi: 10.1016/j.xgen.2025.100814 (PMC12008803; doi:10.1016/j.xgen.2025.100814)
Supplement: Table S6. Function scores for the MLH1 exon 10 screen, related to Figure 3 [file mmc7.xlsx]

## Sheet: Supp_table_MLH1_x10_variant_sco
Table S6. Function scores for the MLH1 exon 10 screen, related to Figure 3.
mutant index	gene	chr	GRCh38startlocation	GRCh38endlocation	variant_type	ref_allele	mut_allele	Consequence	Accession	ClinVar_Significance_Simple	PHRED	SpliceAI-acc-gain	SpliceAI-acc-loss	SpliceAI-don-gain	SpliceAI-don-loss	SpliceAI_max	mean_correct_ST_editing	high-stringency	PEmax_Function_Score	PEmax_obn_Function_Score	PEmax_MLH1dn_Function_Score	PEmax_MLH1dn_obn_Function_Score	Function_Score	q_value	fdr_0.01	Endogenous_Function_Score	HGVSc	HGVSp
1581	MLH1	chr3	37017453	37017453	SNV	G	A	INTRONIC			6.104	0	0	0	0	0	27.3642	FALSE	0.365228	-1.32646	-0.355435	0.526667	-0.74537	0.898625	FALSE		ENST00000231790.8:c.791-53G>A	-
1582	MLH1	chr3	37017453	37017453	SNV	G	C	INTRONIC			5.561	0	0	0	0	0	45.1265	TRUE	-0.230238	-1.49645	0.135684	2.27357	-0.377229	0.898625	FALSE	1.08995	ENST00000231790.8:c.791-53G>C	-
1583	MLH1	chr3	37017453	37017453	SNV	G	T	INTRONIC			5.362	0	0	0	0	0	27.8893	FALSE	-0.353403	-0.308908	-0.440551	-0.736919	-1.00782	0.898625	FALSE	2.39925	ENST00000231790.8:c.791-53G>T	-
1584	MLH1	chr3	37017454	37017454	SNV	A	C	INTRONIC			9.711	0	0	0	0	0	36.8935	TRUE	0.663447	0.585559	-0.728576	-1.48214	-0.788299	0.898625	FALSE	-0.609356	ENST00000231790.8:c.791-52A>C	-
1585	MLH1	chr3	37017454	37017454	SNV	A	G	INTRONIC			9.945	0	0	0	0	0	20.2904	FALSE	-0.394056	-0.741404	-0.117903	0.579577	-0.716317	0.898625	FALSE		ENST00000231790.8:c.791-52A>G	-
1586	MLH1	chr3	37017454	37017454	SNV	A	T	INTRONIC			9.814	0	0	0	0	0	21.9765	FALSE	-0.135284	1.74261	-0.781927	-1.07436	-0.610109	0.898625	FALSE	0.197397	ENST00000231790.8:c.791-52A>T	-
1587	MLH1	chr3	37017455	37017455	SNV	C	A	INTRONIC			7.012	0	0	0	0	0	23.2651	FALSE	-0.923384	-0.26625	-1.42738	-1.5512	-1.58992	0.909209	FALSE	0.472389	ENST00000231790.8:c.791-51C>A	-
1588	MLH1	chr3	37017455	37017455	SNV	C	G	INTRONIC			6.983	0	0	0	0	0	79.0695	TRUE	-1.13192	-0.474093	-0.773502	-1.1953	-1.44157	0.909209	FALSE	-2.69507	ENST00000231790.8:c.791-51C>G	-
1589	MLH1	chr3	37017455	37017455	SNV	C	T	INTRONIC			7.754	0	0	0	0	0	21.2269	FALSE	-0.134658	1.07109	-0.654029	-0.432396	-0.585368	0.898625	FALSE		ENST00000231790.8:c.791-51C>T	-
1590	MLH1	chr3	37017456	37017456	SNV	C	A	INTRONIC			10.74	0	0	0	0	0	22.6372	FALSE	-2.13064	-1.60927	0.423645	-0.628242	-1.534	0.909209	FALSE		ENST00000231790.8:c.791-50C>A	-
1591	MLH1	chr3	37017456	37017456	SNV	C	G	INTRONIC			10.61	0	0	0	0	0	65.4744	TRUE	1.34491	0.116378	1.81032	-0.11431	0.241454	0.852486	FALSE	0.0783139	ENST00000231790.8:c.791-50C>G	-
1592	MLH1	chr3	37017456	37017456	SNV	C	T	INTRONIC			11.1	0	0	0	0	0	26.2231	FALSE	-0.240738	-1.43848	0.292416	-1.1159	-1.17355	0.898625	FALSE		ENST00000231790.8:c.791-50C>T	-
1593	MLH1	chr3	37017457	37017457	SNV	T	A	INTRONIC			11.35	0	0	0	0	0	24.1599	FALSE	-1.06992	-0.695343	-0.335489	-1.19017	-1.3706	0.908007	FALSE		ENST00000231790.8:c.791-49T>A	-
1594	MLH1	chr3	37017457	37017457	SNV	T	C	INTRONIC			11.82	0	0	0	0	0	40.8067	TRUE	0.379265	-0.0573963	-1.19055	-1.44142	-1.12539	0.898625	FALSE		ENST00000231790.8:c.791-49T>C	-
1595	MLH1	chr3	37017457	37017457	SNV	T	G	INTRONIC			11.25	0	0	0	0	0	34.6715	FALSE	-0.740684	0.227798	-0.0336058	2.92133	0.0458394	0.898625	FALSE		ENST00000231790.8:c.791-49T>G	-
1596	MLH1	chr3	37017458	37017458	SNV	C	A	INTRONIC			10.16	0	0	0	0	0	33.1648	FALSE	0.0430918	0.380778	1.9961	9.3241	2.38815	0.125532	FALSE		ENST00000231790.8:c.791-48C>A	-
1597	MLH1	chr3	37017458	37017458	SNV	C	G	INTRONIC			10.07	0	0	0	0	0	63.9525	TRUE	-0.943586	-0.74043	-0.440982	-0.774602	-1.27277	0.89916	FALSE	-4.55845	ENST00000231790.8:c.791-48C>G	-
1598	MLH1	chr3	37017458	37017458	SNV	C	T	INTRONIC			10.57	0	0	0	0	0	26.7166	FALSE	-0.856617	-0.433647	-1.5767	-1.68725	-1.68642	0.909766	FALSE		ENST00000231790.8:c.791-48C>T	-
1599	MLH1	chr3	37017459	37017459	SNV	A	C	INTRONIC			10.34	0	0	0	0	0	58.2652	TRUE	0.514594	-0.618509	-0.164204	-0.840357	-0.824989	0.898625	FALSE	-1.49862	ENST00000231790.8:c.791-47A>C	-
1600	MLH1	chr3	37017459	37017459	SNV	A	G	INTRONIC			10.5	0	0	0	0	0	37.8592	TRUE	-0.0197103	-0.705518	-0.216637	2.73566	-0.0994207	0.898625	FALSE		ENST00000231790.8:c.791-47A>G	-
1601	MLH1	chr3	37017459	37017459	SNV	A	T	INTRONIC			9.91	0	0	0	0	0	33.5289	FALSE	0.0915564	2.5309	0.0982095	3.92997	1.11479	0.542329	FALSE	1.9338	ENST00000231790.8:c.791-47A>T	-
1602	MLH1	chr3	37017460	37017460	SNV	C	A	INTRONIC			10.32	0	0	0	0	0	27.388	FALSE	-0.401398	0.0363842	-0.00421265	-0.667465	-0.807043	0.898625	FALSE	2.94249	ENST00000231790.8:c.791-46C>A	-
1603	MLH1	chr3	37017460	37017460	SNV	C	G	INTRONIC			10.27	0	0	0	0	0	70.3754	TRUE	-0.626269	1.33987	-0.808073	-0.211459	-0.624352	0.898625	FALSE	-1.2713	ENST00000231790.8:c.791-46C>G	-
1604	MLH1	chr3	37017460	37017460	SNV	C	T	INTRONIC			10.94	0	0	0	0	0	27.8993	FALSE	-0.949541	0.535413	0.672227	0.806491	-0.281723	0.898625	FALSE		ENST00000231790.8:c.791-46C>T	-
1605	MLH1	chr3	37017461	37017461	SNV	C	A	INTRONIC			9.616	0	0	0	0	0	33.326	FALSE	-0.627678	-0.652998	-1.07651	0.299874	-1.0622	0.898625	FALSE	0.258326	ENST00000231790.8:c.791-45C>A	-
1606	MLH1	chr3	37017461	37017461	SNV	C	G	INTRONIC			9.196	0	0	0	0	0	63.0948	TRUE	1.64732	0.974138	0.0415125	0.377483	0.212244	0.864158	FALSE	0.594393	ENST00000231790.8:c.791-45C>G	-
1607	MLH1	chr3	37017461	37017461	SNV	C	T	INTRONIC			9.845	0	0	0	0	0	44.1099	TRUE	-0.135258	-0.96469	1.27793	-0.961561	-0.743766	0.898625	FALSE	-0.237685	ENST00000231790.8:c.791-45C>T	-
1608	MLH1	chr3	37017462	37017462	SNV	C	A	INTRONIC			8.974	0	0	0	0	0	37.2877	TRUE	-0.411954	2.0574	-0.606746	-0.899451	-0.513059	0.898625	FALSE		ENST00000231790.8:c.791-44C>A	-
1609	MLH1	chr3	37017462	37017462	SNV	C	G	INTRONIC			8.669	0	0	0	0	0	73.7078	TRUE	1.01335	0.906436	-0.697876	-0.389809	-0.339846	0.898625	FALSE	-1.08693	ENST00000231790.8:c.791-44C>G	-
1610	MLH1	chr3	37017462	37017462	SNV	C	T	INTRONIC			9.468	0	0	0	0	0	47.5261	TRUE	-0.823929	-1.58841	-0.934567	-1.41018	-1.73714	0.913073	FALSE	-0.356699	ENST00000231790.8:c.791-44C>T	-
1611	MLH1	chr3	37017463	37017463	SNV	C	A	INTRONIC			5.904	0	0	0	0	0	54.0885	TRUE	-0.0730984	1.65921	1.93885	1.94316	0.819159	0.627285	FALSE	2.7514	ENST00000231790.8:c.791-43C>A	-
1612	MLH1	chr3	37017463	37017463	SNV	C	G	INTRONIC			5.109	0	0	0	0	0	70.9193	TRUE	2.13833	1.93257	2.09275	0.378332	1.08763	0.542329	FALSE	3.20689	ENST00000231790.8:c.791-43C>G	-
1613	MLH1	chr3	37017463	37017463	SNV	C	T	INTRONIC			6.891	0	0	0	0	0	44.3343	TRUE	-0.0373232	1.02799	-0.609628	-0.632857	-0.610826	0.898625	FALSE	1.39583	ENST00000231790.8:c.791-43C>T	-
1614	MLH1	chr3	37017464	37017464	SNV	T	A	INTRONIC			9.847	0	0.01	0	0	0.01	42.6876	TRUE	2.96099	2.76607	0.477328	0.408019	1.10523	0.542329	FALSE	0.27719	ENST00000231790.8:c.791-42T>A	-
1615	MLH1	chr3	37017464	37017464	SNV	T	C	INTRONIC			10.37	0	0.03	0	0	0.03	51.9515	TRUE	-0.306113	0.414776	1.36225	-0.44168	-0.290562	0.898625	FALSE		ENST00000231790.8:c.791-42T>C	-
1616	MLH1	chr3	37017464	37017464	SNV	T	G	INTRONIC			9.749	0	0.01	0	0	0.01	43.5002	TRUE	-0.189051	-0.647868	-0.749976	-1.0833	-1.21542	0.898625	FALSE	0.133375	ENST00000231790.8:c.791-42T>G	-
1617	MLH1	chr3	37017465	37017465	SNV	C	A	INTRONIC			6.992	0	0	0	0	0	53.1553	TRUE	0.571946	-0.0143045	0.849143	1.27347	0.122193	0.894519	FALSE	0.557211	ENST00000231790.8:c.791-41C>A	-
1618	MLH1	chr3	37017465	37017465	SNV	C	G	INTRONIC			6.855	0	0	0	0	0	60.6183	TRUE	1.79494	1.86993	-0.154779	-0.142123	0.294121	0.835693	FALSE	-1.30771	ENST00000231790.8:c.791-41C>G	-
1619	MLH1	chr3	37017465	37017465	SNV	C	T	INTRONIC			8.307	0	0.01	0	0	0.01	28.8257	FALSE	1.6823	2.16677	2.73328	0.854589	1.31136	0.496803	FALSE		ENST00000231790.8:c.791-41C>T	-
1620	MLH1	chr3	37017466	37017466	SNV	A	C	INTRONIC			6.595	0	0	0	0	0	53.0932	TRUE	-0.446079	-0.431628	-0.175713	-0.619939	-0.96621	0.898625	FALSE	-0.905945	ENST00000231790.8:c.791-40A>C	-
1621	MLH1	chr3	37017466	37017466	SNV	A	G	INTRONIC			7.012	0	0	0	0	0	42.7252	TRUE	-0.291845	0.713209	0.550408	0.295779	-0.230982	0.898625	FALSE		ENST00000231790.8:c.791-40A>G	-
1622	MLH1	chr3	37017466	37017466	SNV	A	T	INTRONIC			6.411	0	0	0	0	0	46.2737	TRUE	2.9001	2.41795	0.333865	-0.0513753	0.852266	0.611858	FALSE	0.353726	ENST00000231790.8:c.791-40A>T	-
1623	MLH1	chr3	37017467	37017467	SNV	G	A	INTRONIC			7.904	0	0	0	0	0	37.0262	TRUE	-0.64729	-1.95326	-0.499641	-0.782932	-1.51865	0.909209	FALSE	-0.10396	ENST00000231790.8:c.791-39G>A	-
1624	MLH1	chr3	37017467	37017467	SNV	G	C	INTRONIC			6.267	0	0	0	0	0	37.5271	TRUE	-1.3217	0.555625	-0.69047	-2.06787	-1.42897	0.909209	FALSE		ENST00000231790.8:c.791-39G>C	-
1625	MLH1	chr3	37017467	37017467	SNV	G	T	INTRONIC			6.41	0	0	0	0	0	45.9833	TRUE	1.3638	1.09571	-1.17032	-0.554935	-0.364306	0.898625	FALSE		ENST00000231790.8:c.791-39G>T	-
1626	MLH1	chr3	37017468	37017468	SNV	G	A	INTRONIC			5.386	0	0	0	0	0	65.4343	TRUE	0.399032	0.20951	-0.430609	0.0599972	-0.488388	0.898625	FALSE		ENST00000231790.8:c.791-38G>A	-
1628	MLH1	chr3	37017468	37017468	SNV	G	T	INTRONIC			5.126	0	0	0	0	0	50.7851	TRUE	2.18251	-0.600104	0.597776	0.328678	0.0793453	0.898625	FALSE	0.916481	ENST00000231790.8:c.791-38G>T	-
1631	MLH1	chr3	37017469	37017469	SNV	A	T	INTRONIC			5.941	0	0	0.02	0	0.02	45.005	TRUE	1.71181	0.792665	1.46343	-0.736154	0.260068	0.844823	FALSE	1.51842	ENST00000231790.8:c.791-37A>T	-
1632	MLH1	chr3	37017470	37017470	SNV	C	A	INTRONIC			6.144	0	0	0	0	0	32.3838	FALSE	0.91157	1.62599	4.90315	-0.111255	1.2845	0.497836	FALSE	-0.383729	ENST00000231790.8:c.791-36C>A	-
1633	MLH1	chr3	37017470	37017470	SNV	C	G	INTRONIC			5.737	0	0.02	0	0	0.02	53.9473	TRUE	-0.53152	0.5374	0.475027	-1.0518	-0.690595	0.898625	FALSE	-0.905579	ENST00000231790.8:c.791-36C>G	-
1634	MLH1	chr3	37017470	37017470	SNV	C	T	INTRONIC			7.748	0	0.04	0	0	0.04	29.8524	FALSE	0.48565	4.35418	1.62238	-1.09353	0.794297	0.631985	FALSE		ENST00000231790.8:c.791-36C>T	-
1637	MLH1	chr3	37017471	37017471	SNV	A	T	INTRONIC			7.75	0	0	0	0	0	68.8502	TRUE	-0.679388		-0.237555	-0.86518	-1.14191	0.898625	FALSE	0.669285	ENST00000231790.8:c.791-35A>T	-
1638	MLH1	chr3	37017472	37017472	SNV	G	A	INTRONIC			7.625	0	0	0	0	0	24.478	FALSE	3.88857	0.87418	2.32728	0.248776	1.28683	0.497836	FALSE		ENST00000231790.8:c.791-34G>A	-
1640	MLH1	chr3	37017472	37017472	SNV	G	T	INTRONIC			7.356	0	0	0	0	0	27.1754	FALSE	0.678982	1.0492	0.186253	0.305431	0.0070963	0.898625	FALSE	-0.437957	ENST00000231790.8:c.791-34G>T	-
1641	MLH1	chr3	37017473	37017473	SNV	T	A	INTRONIC			7.524	0	0.04	0	0	0.04	47.9601	TRUE	-1.4237	-0.3173	0.0124237	-0.279531	-1.0499	0.898625	FALSE	1.20526	ENST00000231790.8:c.791-33T>A	-
1642	MLH1	chr3	37017473	37017473	SNV	T	C	INTRONIC			8.144	0	0.09	0	0	0.09	40.2016	TRUE	1.99896	2.84993	2.44338	5.75077	2.71289	0.0696911	FALSE	0.687014	ENST00000231790.8:c.791-33T>C	-
1647	MLH1	chr3	37017475	37017475	SNV	T	A	INTRONIC			7.001	0	0	0	0	0	31.7353	FALSE	0.264469	4.03983	0.195077	-0.190395	0.529375	0.772349	FALSE		ENST00000231790.8:c.791-31T>A	-
1648	MLH1	chr3	37017475	37017475	SNV	T	C	INTRONIC			7.17	0	0	0	0	0	23.611	FALSE	-0.545805	-0.026557			-0.834051	0.898625	FALSE		ENST00000231790.8:c.791-31T>C	-
1656	MLH1	chr3	37017478	37017478	SNV	A	C	INTRONIC			11.1	0	0.17	0	0	0.17	72.467	TRUE	1.98921	2.15584	3.49499	2.09955	1.88703	0.25464	FALSE	1.00337	ENST00000231790.8:c.791-28A>C	-
1657	MLH1	chr3	37017478	37017478	SNV	A	G	INTRONIC			12.26	0	0.18	0	0	0.18	94.3527	TRUE	0.240673	2.49707	2.8844	-0.299966	0.782675	0.635673	FALSE		ENST00000231790.8:c.791-28A>G	-
1658	MLH1	chr3	37017478	37017478	SNV	A	T	INTRONIC			11.37	0	0.15	0	0	0.15	39.6464	TRUE	-0.372512	0.887582	-1.17473	-0.476594	-0.831933	0.898625	FALSE	0.852621	ENST00000231790.8:c.791-28A>T	-
1659	MLH1	chr3	37017479	37017479	SNV	A	C	INTRONIC			7.132	0	0	0	0	0	35.3047	FALSE	-0.613439	-0.505117	-0.153841	-1.47192	-1.23395	0.898625	FALSE	1.44347	ENST00000231790.8:c.791-27A>C	-
1660	MLH1	chr3	37017479	37017479	SNV	A	G	INTRONIC			11.08	0	0.15	0	0	0.15	65.3915	TRUE	-1.27328	0.444167	1.17408	-0.727109	-0.643406	0.898625	FALSE		ENST00000231790.8:c.791-27A>G	-
1661	MLH1	chr3	37017479	37017479	SNV	A	T	INTRONIC			7.283	0	0	0	0	0	50.989	TRUE	1.60643	1.35209	0.737164	-0.373759	0.282609	0.836379	FALSE	1.15867	ENST00000231790.8:c.791-27A>T	-
1662	MLH1	chr3	37017480	37017480	SNV	C	A	INTRONIC			6.528	0	0	0	0	0	82.7582	TRUE	0.911902	1.42458	-2.05911	-1.05272	-0.741706	0.898625	FALSE	-1.66978	ENST00000231790.8:c.791-26C>A	-
1663	MLH1	chr3	37017480	37017480	SNV	C	G	INTRONIC			8.975	0	0.12	0	0	0.12	63.3892	TRUE	4.24617	7.98817	1.47016	-0.316552	2.79912	0.0598873	FALSE	1.01571	ENST00000231790.8:c.791-26C>G	-
1664	MLH1	chr3	37017480	37017480	SNV	C	T	INTRONIC			7.873	0	0.05	0	0	0.05	41.3368	TRUE	4.88353	4.661	0.88929	0.121413	2.09094	0.188464	FALSE		ENST00000231790.8:c.791-26C>T	-
1665	MLH1	chr3	37017481	37017481	SNV	T	A	INTRONIC			10.84	0	0.09	0	0	0.09	65.5516	TRUE	2.22063	3.3982	-0.915114	-0.879915	0.408082	0.80737	FALSE		ENST00000231790.8:c.791-25T>A	-
1666	MLH1	chr3	37017481	37017481	SNV	T	C	INTRONIC			9.224	0	0.01	0	0	0.01	56.2454	TRUE	6.08251	6.50687	-0.184115	-0.341961	2.46796	0.113044	FALSE		ENST00000231790.8:c.791-25T>C	-
1667	MLH1	chr3	37017481	37017481	SNV	T	G	INTRONIC			9.883	0	0.08	0	0	0.08	83.0773	TRUE	-0.763576	2.12125	1.40032	3.61157	1.04452	0.543731	FALSE	1.22844	ENST00000231790.8:c.791-25T>G	-
1668	MLH1	chr3	37017482	37017482	SNV	G	A	INTRONIC			8.157	0	0.02	0	0	0.02	69.4977	TRUE	4.85624	0.482076	0.795893	0.327047	1.06744	0.542329	FALSE		ENST00000231790.8:c.791-24G>A	-
1669	MLH1	chr3	37017482	37017482	SNV	G	C	INTRONIC			6.525	0	0	0	0	0	93.8741	TRUE	-0.404119	-1.41772	0.50954	0.642624	-0.715288	0.898625	FALSE	0.172523	ENST00000231790.8:c.791-24G>C	-
1670	MLH1	chr3	37017482	37017482	SNV	G	T	INTRONIC			6.664	0	0	0	0	0	45.8092	TRUE	-0.654642	3.32773	-0.363837	-1.66468	-0.386726	0.898625	FALSE		ENST00000231790.8:c.791-24G>T	-
1671	MLH1	chr3	37017483	37017483	SNV	G	A	INTRONIC			5.17	0	0	0	0	0	58.5113	TRUE	-0.42516	-1.03979	-0.77345	-2.24517	-1.66876	0.909209	FALSE		ENST00000231790.8:c.791-23G>A	-
1672	MLH1	chr3	37017483	37017483	SNV	G	C	INTRONIC			4.197	0	0	0	0	0	95.1681	TRUE	-0.558875	3.04739	-0.327397	-0.835844	-0.216551	0.898625	FALSE	-0.379902	ENST00000231790.8:c.791-23G>C	-
1673	MLH1	chr3	37017483	37017483	SNV	G	T	INTRONIC			4.367	0	0	0	0	0	51.7745	TRUE	1.55623	3.59547	6.58142	4.65764	3.54982	0.0107417	FALSE	3.3161	ENST00000231790.8:c.791-23G>T	-
1674	MLH1	chr3	37017484	37017484	SNV	T	A	INTRONIC			8.048	0	0.06	0	0	0.06	62.3823	TRUE	-0.31045	-1.49638	0.941886	-0.742562	-0.949747	0.898625	FALSE	-0.731406	ENST00000231790.8:c.791-22T>A	-
1675	MLH1	chr3	37017484	37017484	SNV	T	C	INTRONIC			8.38	0	0.04	0	0	0.04	54.1306	TRUE	4.83812	1.62757	1.06409	0.880234	1.55463	0.37197	FALSE		ENST00000231790.8:c.791-22T>C	-
1676	MLH1	chr3	37017484	37017484	SNV	T	G	INTRONIC			8.579	0	0.09	0	0	0.09	85.9173	TRUE	2.82531	4.84555	1.1838	3.16814	2.45783	0.113044	FALSE	1.19068	ENST00000231790.8:c.791-22T>G	-
1677	MLH1	chr3	37017485	37017485	SNV	T	A	INTRONIC			12.74	0	0.18	0	0	0.18	43.6167	TRUE	0.215362	-0.724901	2.81775	0.632831	0.187389	0.873105	FALSE		ENST00000231790.8:c.791-21T>A	-
1678	MLH1	chr3	37017485	37017485	SNV	T	C	INTRONIC			8.767	0	0.06	0	0	0.06	47.4348	TRUE	0.398952	-0.253322	0.426049	5.03595	0.854038	0.611858	FALSE		ENST00000231790.8:c.791-21T>C	-
1679	MLH1	chr3	37017485	37017485	SNV	T	G	INTRONIC			10.41	0	0.12	0	0	0.12	65.1348	TRUE	0.0912783	3.7844	4.53199	-0.145933	1.51756	0.384363	FALSE	0.917497	ENST00000231790.8:c.791-21T>G	-
1680	MLH1	chr3	37017486	37017486	SNV	G	A	INTRONIC			4.068	0	0.05	0	0	0.05	24.5266	FALSE	-1.16057	2.29615	6.29782	-0.597944	1.16099	0.529627	FALSE		ENST00000231790.8:c.791-20G>A	-
1681	MLH1	chr3	37017486	37017486	SNV	G	C	INTRONIC	VCV000385781	Likely benign	2.714	0	0	0	0	0	58.0245	TRUE	-0.0165549	6.11635	1.32772	-0.0253243	1.30268	0.49689	FALSE	2.94215	ENST00000231790.8:c.791-20G>C	-
1682	MLH1	chr3	37017486	37017486	SNV	G	T	INTRONIC			2.835	0	0	0	0	0	22.3156	FALSE	-0.797717	0.644636	0.132043	-1.21212	-0.856161	0.898625	FALSE	0.874158	ENST00000231790.8:c.791-20G>T	-
1683	MLH1	chr3	37017487	37017487	SNV	C	A	INTRONIC			10.79	0	0.13	0	0	0.13	52.8335	TRUE	-0.0879393	0.908148	-0.193476	1.73908	0.0435837	0.898625	FALSE	-0.311901	ENST00000231790.8:c.791-19C>A	-
1684	MLH1	chr3	37017487	37017487	SNV	C	G	INTRONIC			11.42	0	0.14	0	0	0.14	35.6603	FALSE	0.10819	1.02564	0.957233	0.193334	0.0232294	0.898625	FALSE	-0.014249	ENST00000231790.8:c.791-19C>G	-
1685	MLH1	chr3	37017487	37017487	SNV	C	T	INTRONIC	VCV001397746	Likely benign	10.16	0	0	0	0	0	28.5436	FALSE	0.881848	4.2759	0.340212	-0.775016	0.632865	0.738054	FALSE		ENST00000231790.8:c.791-19C>T	-
1686	MLH1	chr3	37017488	37017488	SNV	T	A	INTRONIC	VCV001561153	Likely benign	14	0	0.13	0	0	0.13	34.229	FALSE	-0.473349	-0.583255	0.658242	2.22793	-0.0904788	0.898625	FALSE		ENST00000231790.8:c.791-18T>A	-
1687	MLH1	chr3	37017488	37017488	SNV	T	C	INTRONIC			13.25	0	0.08	0	0	0.08	20.6072	FALSE	-0.227909	0.71647	-0.0561077	0.396758	-0.340567	0.898625	FALSE		ENST00000231790.8:c.791-18T>C	-
1688	MLH1	chr3	37017488	37017488	SNV	T	G	INTRONIC			13.54	0	0.12	0	0	0.12	43.1527	TRUE	0.0278145	-0.298127	-0.151239	-0.496557	-0.777398	0.898625	FALSE	0.214538	ENST00000231790.8:c.791-18T>G	-
1689	MLH1	chr3	37017489	37017489	SNV	T	A	INTRONIC			12.63	0	0.14	0	0	0.14	18.8635	FALSE	0.133128	-0.973417		-0.402745	-0.962215	0.898625	FALSE		ENST00000231790.8:c.791-17T>A	-
1690	MLH1	chr3	37017489	37017489	SNV	T	C	INTRONIC			11.26	0	0.06	0	0	0.06	29.9499	FALSE	-0.152947	-0.344832	0.0387788	-0.351723	-0.750551	0.898625	FALSE		ENST00000231790.8:c.791-17T>C	-
1691	MLH1	chr3	37017489	37017489	SNV	T	G	INTRONIC			12.15	0	0.15	0	0	0.15	35.5559	FALSE	-0.733164	2.24348	0.117571	1.78047	0.304218	0.835693	FALSE	1.18159	ENST00000231790.8:c.791-17T>G	-
1692	MLH1	chr3	37017490	37017490	SNV	T	A	INTRONIC	VCV000924615	Uncertain	11.41	0	0.17	0	0	0.17	16.0805	FALSE	0.212276	-0.702359		2.59646	0.154255	0.887972	FALSE		ENST00000231790.8:c.791-16T>A	-
1693	MLH1	chr3	37017490	37017490	SNV	T	C	INTRONIC			10.54	0	0.14	0	0	0.14	25.2758	FALSE	0.664728	2.54839	0.263034	1.67531	0.739996	0.66333	FALSE		ENST00000231790.8:c.791-16T>C	-
1694	MLH1	chr3	37017490	37017490	SNV	T	G	INTRONIC			11.08	0	0.17	0	0	0.17	85.2115	TRUE	-0.667068	2.9418	4.19685	7.73115	3.00281	0.0406501	FALSE	2.07062	ENST00000231790.8:c.791-16T>G	-
1695	MLH1	chr3	37017491	37017491	SNV	C	A	INTRONIC			12.42	0	0.13	0	0	0.13	79.3104	TRUE	4.52134	0.63141	0.131954	1.19908	1.07308	0.542329	FALSE	0.581752	ENST00000231790.8:c.791-15C>A	-
1696	MLH1	chr3	37017491	37017491	SNV	C	G	INTRONIC			11.55	0	0.05	0	0	0.05	25.3603	FALSE	0.0420456	0.875923	0.295067	-0.689936	-0.417095	0.898625	FALSE	-0.201355	ENST00000231790.8:c.791-15C>G	-
1697	MLH1	chr3	37017491	37017491	SNV	C	T	INTRONIC	VCV000514420	Likely benign	11.57	0	0.04	0	0	0.04	7.6965	FALSE	-0.953422	0.24558			-0.901791	0.898625	FALSE		ENST00000231790.8:c.791-15C>T	-
1698	MLH1	chr3	37017492	37017492	SNV	T	A	INTRONIC			12.27	0	0.16	0	0	0.16	9.38268	FALSE	0.100875	-0.968202			-0.981534	0.898625	FALSE		ENST00000231790.8:c.791-14T>A	-
1699	MLH1	chr3	37017492	37017492	SNV	T	C	INTRONIC	VCV000371889	Likely benign	11.56	0	0.12	0	0	0.12	24.3737	FALSE	-0.538669	-0.498715	0.115213	-0.974266	-1.02198	0.898625	FALSE		ENST00000231790.8:c.791-14T>C	-
1700	MLH1	chr3	37017492	37017492	SNV	T	G	INTRONIC			11.74	0	0.15	0	0	0.15	35.6281	FALSE	-0.175719	0.968626	3.89108	3.07224	1.39119	0.451349	FALSE	4.70567	ENST00000231790.8:c.791-14T>G	-
1701	MLH1	chr3	37017493	37017493	SNV	T	A	INTRONIC			14.31	0	0.15	0	0	0.15	15.9153	FALSE	0.505386	-0.936352		-1.81512	-1.29656	0.901896	FALSE		ENST00000231790.8:c.791-13T>A	-
1702	MLH1	chr3	37017493	37017493	SNV	T	C	INTRONIC			12.71	0	0.05	0	0	0.05	31.0543	FALSE	-0.0619944	0.0596924	-1.13215	-0.95951	-1.07136	0.898625	FALSE		ENST00000231790.8:c.791-13T>C	-
1703	MLH1	chr3	37017493	37017493	SNV	T	G	INTRONIC			13.06	0	0.11	0	0	0.11	48.9834	TRUE	-0.284111	-0.885856	-0.0714412	0.0776041	-0.838821	0.898625	FALSE	1.47628	ENST00000231790.8:c.791-13T>G	-
1704	MLH1	chr3	37017494	37017494	SNV	T	A	INTRONIC			14.29	0	0.17	0	0	0.17	20.7777	FALSE	-0.317693	0.345474	0.27001	-0.878829	-0.69313	0.898625	FALSE		ENST00000231790.8:c.791-12T>A	-
1705	MLH1	chr3	37017494	37017494	SNV	T	C	INTRONIC			12.39	0	0.08	0	0	0.08	30.422	FALSE	1.13095	-0.0465099	-0.954047	3.66447	0.400845	0.807656	FALSE		ENST00000231790.8:c.791-12T>C	-
1706	MLH1	chr3	37017494	37017494	SNV	T	G	INTRONIC			14.47	0	0.16	0	0	0.16	55.155	TRUE	0.327991	0.367463	0.798971	-1.4916	-0.547163	0.898625	FALSE	1.34465	ENST00000231790.8:c.791-12T>G	-
1707	MLH1	chr3	37017495	37017495	SNV	T	A	INTRONIC			16.2	0	0.15	0	0	0.15	10.4876	FALSE	-0.60642	1.47073			-0.115718	0.898625	FALSE		ENST00000231790.8:c.791-11T>A	-
1708	MLH1	chr3	37017495	37017495	SNV	T	C	INTRONIC			13.33	0	0.02	0	0	0.02	24.5099	FALSE	0.701382	0.422096	0.372628	-1.08011	-0.443871	0.898625	FALSE		ENST00000231790.8:c.791-11T>C	-
1709	MLH1	chr3	37017495	37017495	SNV	T	G	INTRONIC			15.9	0	0.14	0	0	0.14	54.9906	TRUE	-0.306264	-0.0151703	1.64173	0.246949	-0.156059	0.898625	FALSE	1.23968	ENST00000231790.8:c.791-11T>G	-
1710	MLH1	chr3	37017496	37017496	SNV	T	A	INTRONIC			12.52	0	0.15	0	0	0.15	30.0265	FALSE	-0.0164312	-0.302914	0.475027	0.110344	-0.481364	0.898625	FALSE		ENST00000231790.8:c.791-10T>A	-
1711	MLH1	chr3	37017496	37017496	SNV	T	C	INTRONIC			10.44	0	0.06	0	0	0.06	49.943	TRUE	0.0419711	2.60052	-0.225365	-0.507225	-0.070395	0.898625	FALSE		ENST00000231790.8:c.791-10T>C	-
1712	MLH1	chr3	37017496	37017496	SNV	T	G	INTRONIC			12.44	0	0.16	0	0	0.16	82.8189	TRUE	-0.454769	-1.15838	-0.949277	0.0665222	-1.17185	0.898625	FALSE	-0.192991	ENST00000231790.8:c.791-10T>G	-
1713	MLH1	chr3	37017497	37017497	SNV	A	C	INTRONIC			5.102	0	0	0	0	0	60.482	TRUE	-0.341426	-0.403972	-0.332496	0.430179	-0.709799	0.898625	FALSE	0.0516807	ENST00000231790.8:c.791-9A>C	-
1714	MLH1	chr3	37017497	37017497	SNV	A	G	INTRONIC	VCV000920834	Likely benign	6.366	0	0	0	0	0	27.8376	FALSE	0.355377	-0.285427	0.118939		-0.484907	0.898625	FALSE		ENST00000231790.8:c.791-9A>G	-
1770	MLH1	chr3	37017516	37017516	SNV	A	C	SYNONYMOUS			11.83	0	0	0.01	0	0.01	69.0081	TRUE			-0.167001	-1.83189	-1.54731	0.909209	FALSE	1.30505	ENST00000231790.8:c.801A>C	ENSP00000231790.3:p.Val267=
1783	MLH1	chr3	37017520	37017520	SNV	T	C	NON_SYNONYMOUS	VCV000187298	Uncertain	29.8	0	0	0	0	0	11.4534	FALSE	-0.416354	-1.00829			-1.26019	0.898625	FALSE		ENST00000231790.8:c.805T>C	ENSP00000231790.3:p.Ser269Pro
1785	MLH1	chr3	37017521	37017521	SNV	C	A	STOP_GAINED			41	0	0.16	0	0	0.16	44.351	TRUE		5.72736		0.170924	2.40127	0.124958	FALSE		ENST00000231790.8:c.806C>A	ENSP00000231790.3:p.Ser269Ter
1795	MLH1	chr3	37017524	37017524	SNV	C	G	NON_SYNONYMOUS			14.46	0	0.02	0	0	0.02	75.5306	TRUE	-0.45126	3.90839	1.34741		1.05364	0.542329	FALSE		ENST00000231790.8:c.809C>G	ENSP00000231790.3:p.Thr270Ser
1804	MLH1	chr3	37017527	37017527	SNV	C	G	NON_SYNONYMOUS			26.4	0	0.08	0	0	0.08	10.4167	FALSE	-1.4455	-2.36383			-2.45253	0.970296	FALSE	0.748487	ENST00000231790.8:c.812C>G	ENSP00000231790.3:p.Ser271Cys
1806	MLH1	chr3	37017528	37017528	SNV	C	A	SYNONYMOUS	VCV001762149	Likely benign	9.504	0	0	0	0	0	5.44601	FALSE	-0.537708	-0.77437			-1.20391	0.898625	FALSE	0.263753	ENST00000231790.8:c.813C>A	ENSP00000231790.3:p.Ser271=
1807	MLH1	chr3	37017528	37017528	SNV	C	G	SYNONYMOUS			9.405	0	0	0	0	0	26.413	FALSE	5.15221	0	6.18135		3.22998	0.0229829	FALSE	-0.350517	ENST00000231790.8:c.813C>G	ENSP00000231790.3:p.Ser271=
1818	MLH1	chr3	37017532	37017532	SNV	A	C	SYNONYMOUS			12.54	0	0	0	0	0	18.2055	FALSE	2.2457	-1.98527		-0.238478	-0.540554	0.898625	FALSE	-0.0722865	ENST00000231790.8:c.817A>C	ENSP00000231790.3:p.Arg273=
1823	MLH1	chr3	37017533	37017533	SNV	G	T	NON_SYNONYMOUS			22.9	0	0.08	0	0	0.08	18.363	FALSE	-1.15341	-0.0316512		-2.07774	-1.63547	0.909209	FALSE	2.32157	ENST00000231790.8:c.818G>T	ENSP00000231790.3:p.Arg273Ile
1824	MLH1	chr3	37017534	37017534	SNV	A	C	NON_SYNONYMOUS			22.2	0	0.05	0	0	0.05	24.0278	FALSE	2.44533	1.76415		-0.948657	0.539071	0.772349	FALSE	0.769759	ENST00000231790.8:c.819A>C	ENSP00000231790.3:p.Arg273Ser
1827	MLH1	chr3	37017535	37017535	SNV	A	C	NON_SYNONYMOUS			26.8	0	0	0	0	0	15.0544	FALSE	0.316431	2.57		1.60265	0.948491	0.578048	FALSE	0.975158	ENST00000231790.8:c.820A>C	ENSP00000231790.3:p.Lys274Gln
1828	MLH1	chr3	37017535	37017535	SNV	A	G	NON_SYNONYMOUS			27.2	0	0	0.01	0	0.01	5.79575	FALSE	1.37854	1.45791			0.870354	0.610682	FALSE		ENST00000231790.8:c.820A>G	ENSP00000231790.3:p.Lys274Glu
1831	MLH1	chr3	37017536	37017536	SNV	A	G	NON_SYNONYMOUS	VCV000418300	Uncertain	22.5	0	0	0.01	0	0.01	11.8286	FALSE	-0.290288	-1.03335			-1.20969	0.898625	FALSE		ENST00000231790.8:c.821A>G	ENSP00000231790.3:p.Lys274Arg
1833	MLH1	chr3	37017537	37017537	SNV	A	C	NON_SYNONYMOUS			25.7	0	0	0.01	0	0.01	8.29733	FALSE	-0.553039	2.06053			0.205875	0.864158	FALSE	-0.0185687	ENST00000231790.8:c.822A>C	ENSP00000231790.3:p.Lys274Asn
1836	MLH1	chr3	37017538	37017538	SNV	G	A	NON_SYNONYMOUS			25.4	0	0.01	0	0	0.01	8.02482	FALSE	-0.0419584	-0.738814			-0.938256	0.898625	FALSE		ENST00000231790.8:c.823G>A	ENSP00000231790.3:p.Ala275Thr
1837	MLH1	chr3	37017538	37017538	SNV	G	C	NON_SYNONYMOUS			29.4	0	0.03	0	0	0.03	22.5921	FALSE	-1.15049	-0.91676	1.68167	-0.511009	-0.772019	0.898625	FALSE		ENST00000231790.8:c.823G>C	ENSP00000231790.3:p.Ala275Pro
1838	MLH1	chr3	37017538	37017538	SNV	G	T	NON_SYNONYMOUS			24.6	0	0	0	0	0	51.3141	TRUE	-0.732973	3.96499	0.783085	-0.423072	0.350137	0.826194	FALSE	-0.247346	ENST00000231790.8:c.823G>T	ENSP00000231790.3:p.Ala275Ser
1840	MLH1	chr3	37017539	37017539	SNV	C	G	NON_SYNONYMOUS			27.5	0	0.08	0	0	0.08	72.4959	TRUE	-0.56466	0.140583	1.59032	0.639516	-0.0964315	0.898625	FALSE		ENST00000231790.8:c.824C>G	ENSP00000231790.3:p.Ala275Gly
1843	MLH1	chr3	37017540	37017540	SNV	C	G	SYNONYMOUS			11.3	0	0	0	0	0	49.155	TRUE	-0.37142	-1.1684	0.325645	-0.485278	-0.972734	0.898625	FALSE	0.393687	ENST00000231790.8:c.825C>G	ENSP00000231790.3:p.Ala275=
1844	MLH1	chr3	37017540	37017540	SNV	C	T	SYNONYMOUS			12.63	0	0.05	0	0	0.05	6.89448	FALSE	-0.750011	-1.44074			-1.64325	0.909209	FALSE		ENST00000231790.8:c.825C>T	ENSP00000231790.3:p.Ala275=
1845	MLH1	chr3	37017541	37017541	SNV	A	C	NON_SYNONYMOUS			18.06	0	0.02	0	0	0.02	56.8428	TRUE	-1.68378	-1.22248	-0.45609	-0.734177	-1.572	0.909209	FALSE	1.65342	ENST00000231790.8:c.826A>C	ENSP00000231790.3:p.Ile276Leu
1849	MLH1	chr3	37017542	37017542	SNV	T	C	NON_SYNONYMOUS	VCV000449833	Uncertain	25.8	0	0	0	0	0	36.3684	TRUE	3.18924	2.70624	-1.55111	-0.41978	0.433279	0.804504	FALSE		ENST00000231790.8:c.827T>C	ENSP00000231790.3:p.Ile276Thr
1850	MLH1	chr3	37017542	37017542	SNV	T	G	NON_SYNONYMOUS	VCV000520540	Pathogenic	26.3	0	0	0	0	0	31.5401	FALSE	-0.752346	4.25518	1.53818	4.04158	1.72278	0.305324	FALSE	9.00114	ENST00000231790.8:c.827T>G	ENSP00000231790.3:p.Ile276Arg
1851	MLH1	chr3	37017543	37017543	SNV	A	C	SYNONYMOUS			11.44	0	0	0.03	0	0.03	53.4584	TRUE	2.19717	-1.69206	-0.82271	-2.70517	-1.30356	0.901896	FALSE	-0.099862	ENST00000231790.8:c.828A>C	ENSP00000231790.3:p.Ile276=
1852	MLH1	chr3	37017543	37017543	SNV	A	G	NON_SYNONYMOUS	VCV000853970	Uncertain	22	0	0	0.01	0	0.01	10.1559	FALSE	-1.37829	-0.664756			-1.56939	0.909209	FALSE		ENST00000231790.8:c.828A>G	ENSP00000231790.3:p.Ile276Met
1853	MLH1	chr3	37017543	37017543	SNV	A	T	SYNONYMOUS			11.34	0	0	0	0	0	19.7797	FALSE	0	-0.167383	-0.60327	-0.577741	-0.884969	0.898625	FALSE		ENST00000231790.8:c.828A>T	ENSP00000231790.3:p.Ile276=
1855	MLH1	chr3	37017544	37017544	SNV	G	C	NON_SYNONYMOUS			24.8	0	0	0	0	0	18.5935	FALSE	1.84103	3.81968	-0.958529	0.881648	0.848089	0.611858	FALSE		ENST00000231790.8:c.829G>C	ENSP00000231790.3:p.Glu277Gln
1856	MLH1	chr3	37017544	37017544	SNV	G	T	STOP_GAINED	VCV001762806	Pathogenic	37	0	0.07	0	0	0.07	39.1324	TRUE	4.51296	6.88216	5.63028	4.95842	4.94808	0.000248215	TRUE	9.24263	ENST00000231790.8:c.829G>T	ENSP00000231790.3:p.Glu277Ter
1867	MLH1	chr3	37017548	37017548	SNV	C	G	NON_SYNONYMOUS			17.78	0	0	0	0	0	45.1373	TRUE	2.36513	0.540877	-0.272112	-0.814945	-0.0931317	0.898625	FALSE	-0.7684	ENST00000231790.8:c.833C>G	ENSP00000231790.3:p.Thr278Arg
1874	MLH1	chr3	37017550	37017550	SNV	G	T	NON_SYNONYMOUS			24.6	0	0	0.04	0	0.04	5.5017	FALSE	-0.420764	1.18362			-0.166442	0.898625	FALSE	-0.0260721	ENST00000231790.8:c.835G>T	ENSP00000231790.3:p.Val279Leu
1876	MLH1	chr3	37017551	37017551	SNV	T	C	NON_SYNONYMOUS	VCV000489904	Uncertain	28.2	0	0	0.36	0	0.36	15.5358	FALSE	0.95423	2.70719		-1.86929	0.0495078	0.898625	FALSE		ENST00000231790.8:c.836T>C	ENSP00000231790.3:p.Val279Ala
1877	MLH1	chr3	37017551	37017551	SNV	T	G	NON_SYNONYMOUS	VCV000446501	Conflicting	29.2	0	0.06	0.03	0	0.06	6.959	FALSE	0.195965	-0.872017			-0.885897	0.898625	FALSE	-0.320049	ENST00000231790.8:c.836T>G	ENSP00000231790.3:p.Val279Gly
1883	MLH1	chr3	37017553	37017553	SNV	T	G	NON_SYNONYMOUS	VCV000090387	Uncertain	32	0.64	0	0	0	0.64	10.052	FALSE	-1.3439	-1.6052			-2.02242	0.942828	FALSE	1.73355	ENST00000231790.8:c.838T>G	ENSP00000231790.3:p.Tyr280Asp
1884	MLH1	chr3	37017554	37017554	SNV	A	C	NON_SYNONYMOUS			29	0.25	0	0	0	0.25	33.1687	FALSE	-0.719302	-1.08172			-1.44838	0.909209	FALSE	1.53852	ENST00000231790.8:c.839A>C	ENSP00000231790.3:p.Tyr280Ser
1885	MLH1	chr3	37017554	37017554	SNV	A	G	NON_SYNONYMOUS	VCV001763209	Uncertain	28.6	0.05	0	0	0	0.05	15.1433	FALSE	9.53563	-0.690954		-0.89235	2.10291	0.188464	FALSE		ENST00000231790.8:c.839A>G	ENSP00000231790.3:p.Tyr280Cys
1888	MLH1	chr3	37017555	37017555	SNV	T	C	SYNONYMOUS	VCV000389272	Likely benign	11.52	0.21	0	0	0	0.21	10.4178	FALSE	-0.179357	-0.181687			-0.728392	0.898625	FALSE		ENST00000231790.8:c.840T>C	ENSP00000231790.3:p.Tyr280=
1889	MLH1	chr3	37017555	37017555	SNV	T	G	STOP_GAINED			36	0	0	0	0.25	0.25	14.1483	FALSE	-0.438752	1.31346			-0.110518	0.898625	FALSE	2.69859	ENST00000231790.8:c.840T>G	ENSP00000231790.3:p.Tyr280Ter
1894	MLH1	chr3	37017557	37017557	SNV	C	G	NON_SYNONYMOUS	VCV000639304	Uncertain	23.6	0	0	0	0	0	25.9839	FALSE	-0.35169	-0.627149	-0.856007	-2.45835	-1.62117	0.909209	FALSE	-0.194905	ENST00000231790.8:c.842C>G	ENSP00000231790.3:p.Ala281Gly
1895	MLH1	chr3	37017557	37017557	SNV	C	T	NON_SYNONYMOUS	VCV000090390	Pathogenic	24.2	0	0	0.02	0.2	0.2	9.31935	FALSE	-0.995416	1.86366			-0.113748	0.898625	FALSE		ENST00000231790.8:c.842C>T	ENSP00000231790.3:p.Ala281Val
1901	MLH1	chr3	37017559	37017559	SNV	G	T	NON_SYNONYMOUS			23.2	0	0	0	0.08	0.08	19.0173	FALSE	-0.944156	-0.891603			-1.46575	0.909209	FALSE	0.0659648	ENST00000231790.8:c.844G>T	ENSP00000231790.3:p.Ala282Ser
1903	MLH1	chr3	37017560	37017560	SNV	C	G	NON_SYNONYMOUS	VCV000090391	Likely benign	24.6	0	0	0	0.11	0.11	30.5385	FALSE	-0.59724	-0.531326	-1.88782	-1.21368	-1.60539	0.909209	FALSE	0.660253	ENST00000231790.8:c.845C>G	ENSP00000231790.3:p.Ala282Gly
1906	MLH1	chr3	37017561	37017561	SNV	C	G	SYNONYMOUS			4.341	0	0	0	0	0	52.9572	TRUE	-0.0779437	-0.459765	5.0471	-0.607437	0.427617	0.804504	FALSE	1.69487	ENST00000231790.8:c.846C>G	ENSP00000231790.3:p.Ala282=
1908	MLH1	chr3	37017562	37017562	SNV	T	A	NON_SYNONYMOUS			26.9	0	0	0	0	0	42.3006	TRUE	-0.216765	0.796922	0.239389	-1.04373	-0.603916	0.898625	FALSE		ENST00000231790.8:c.847T>A	ENSP00000231790.3:p.Tyr283Asn
1909	MLH1	chr3	37017562	37017562	SNV	T	C	NON_SYNONYMOUS			26.9	0	0	0	0.05	0.05	8.57083	FALSE	-0.539314	0.147165			-0.743945	0.898625	FALSE		ENST00000231790.8:c.847T>C	ENSP00000231790.3:p.Tyr283His
1910	MLH1	chr3	37017562	37017562	SNV	T	G	NON_SYNONYMOUS	VCV001057282	Uncertain	26.9	0	0	0	0	0	37.1635	TRUE	-0.0132013	-0.731155	2.37757	9.27647	2.17955	0.174355	FALSE	-0.123543	ENST00000231790.8:c.847T>G	ENSP00000231790.3:p.Tyr283Asp
1911	MLH1	chr3	37017563	37017563	SNV	A	C	NON_SYNONYMOUS	VCV000853241	Uncertain	26.7	0	0	0	0	0	12.5258	FALSE	0.467768	-0.328868			-0.47842	0.898625	FALSE	0.629767	ENST00000231790.8:c.848A>C	ENSP00000231790.3:p.Tyr283Ser
1912	MLH1	chr3	37017563	37017563	SNV	A	G	NON_SYNONYMOUS	VCV000232984	Uncertain	27.1	0	0	0	0	0	8.57555	FALSE	-0.714533	-1.12624			-1.46826	0.909209	FALSE		ENST00000231790.8:c.848A>G	ENSP00000231790.3:p.Tyr283Cys
1914	MLH1	chr3	37017564	37017564	SNV	T	A	STOP_GAINED			33	0	0	0	0.05	0.05	18.7262	FALSE	0.90981	2.71967		5.04656	2.34414	0.134881	FALSE		ENST00000231790.8:c.849T>A	ENSP00000231790.3:p.Tyr283Ter
1915	MLH1	chr3	37017564	37017564	SNV	T	C	SYNONYMOUS			7.722	0	0	0	0	0	25.8517	FALSE	-1.18298	-1.12225	-0.770212	-1.22179	-1.62218	0.909209	FALSE		ENST00000231790.8:c.849T>C	ENSP00000231790.3:p.Tyr283=
1916	MLH1	chr3	37017564	37017564	SNV	T	G	STOP_GAINED	VCV001763614	Pathogenic	33	0	0	0	0.04	0.04	11.6727	FALSE	-0.678061	2.75683			0.491514	0.791917	FALSE	0.0615056	ENST00000231790.8:c.849T>G	ENSP00000231790.3:p.Tyr283Ter
1918	MLH1	chr3	37017565	37017565	SNV	T	C	SYNONYMOUS			12.14	0	0	0	0	0	40.1027	TRUE	-0.884554	-0.555034	-0.265695	-0.895039	-1.19795	0.898625	FALSE		ENST00000231790.8:c.850T>C	ENSP00000231790.3:p.Leu284=
1919	MLH1	chr3	37017565	37017565	SNV	T	G	NON_SYNONYMOUS	VCV000650136	Uncertain	23.8	0	0	0	0	0	42.4565	TRUE	-1.88315	-1.29155	-1.20673	-1.85123	-2.10604	0.948949	FALSE	-0.00846284	ENST00000231790.8:c.850T>G	ENSP00000231790.3:p.Leu284Val
1920	MLH1	chr3	37017566	37017566	SNV	T	A	STOP_GAINED	VCV000090393	Pathogenic	37	0	0	0	0.09	0.09	21.7849	FALSE	-0.616814	3.84892	0.0620057	0.102277	0.301227	0.835693	FALSE		ENST00000231790.8:c.851T>A	ENSP00000231790.3:p.Leu284Ter
1922	MLH1	chr3	37017566	37017566	SNV	T	G	NON_SYNONYMOUS			28	0	0	0	0	0	27.8837	FALSE	-1.757	3.0011	0.416241	3.33561	0.701114	0.688509	FALSE	0.302225	ENST00000231790.8:c.851T>G	ENSP00000231790.3:p.Leu284Trp
1924	MLH1	chr3	37017567	37017567	SNV	G	C	NON_SYNONYMOUS			24.5	0	0	0	0.12	0.12	10.2667	FALSE	2.98398	-1.21901			0.334613	0.833076	FALSE		ENST00000231790.8:c.852G>C	ENSP00000231790.3:p.Leu284Phe
1925	MLH1	chr3	37017567	37017567	SNV	G	T	NON_SYNONYMOUS	VCV000926260	Uncertain	24.5	0	0	0	0.13	0.13	28.0808	FALSE	-0.570756	1.56779			-0.0493536	0.898625	FALSE	0.337857	ENST00000231790.8:c.852G>T	ENSP00000231790.3:p.Leu284Phe
1927	MLH1	chr3	37017568	37017568	SNV	C	G	NON_SYNONYMOUS			25.6	0	0	0	0	0	61.25	TRUE	-0.758193	-0.376291	0.65265	0.93282	-0.435124	0.898625	FALSE	-0.36349	ENST00000231790.8:c.853C>G	ENSP00000231790.3:p.Pro285Ala
1928	MLH1	chr3	37017568	37017568	SNV	C	T	NON_SYNONYMOUS	VCV000420749	Uncertain	27	0	0	0	0	0	19.2668	FALSE	-1.01171	0.675547	-1.39871	2.24744	-0.419727	0.898625	FALSE		ENST00000231790.8:c.853C>T	ENSP00000231790.3:p.Pro285Ser
1933	MLH1	chr3	37017570	37017570	SNV	C	G	SYNONYMOUS			12.41	0	0	0	0	0	39.4955	TRUE	-0.55843	-0.970136	-0.13714	0	-0.964297	0.898625	FALSE	-1.82346	ENST00000231790.8:c.855C>G	ENSP00000231790.3:p.Pro285=
1935	MLH1	chr3	37017571	37017571	SNV	A	C	NON_SYNONYMOUS			27.9	0	0	0	0.04	0.04	17.2599	FALSE	-0.58767	2.49802	-0.743907		-0.159056	0.898625	FALSE		ENST00000231790.8:c.856A>C	ENSP00000231790.3:p.Lys286Gln
1941	MLH1	chr3	37017573	37017573	SNV	A	C	NON_SYNONYMOUS			24.5	0	0	0	0	0	40.0713	TRUE	0.478625	-1.20622	0.575567	-0.0308318	-0.593585	0.898625	FALSE	-0.236693	ENST00000231790.8:c.858A>C	ENSP00000231790.3:p.Lys286Asn
1942	MLH1	chr3	37017573	37017573	SNV	A	G	SYNONYMOUS			12.55	0	0	0	0	0	14.004	FALSE	-0.712106	-1.37812		-2.6997	-2.14451	0.950163	FALSE		ENST00000231790.8:c.858A>G	ENSP00000231790.3:p.Lys286=
1944	MLH1	chr3	37017574	37017574	SNV	A	C	NON_SYNONYMOUS			22.9	0	0	0	0.05	0.05	35.0732	FALSE	1.69	2.98592	0.714526	-2.75626	0.110675	0.894913	FALSE	1.46946	ENST00000231790.8:c.859A>C	ENSP00000231790.3:p.Asn287His
1945	MLH1	chr3	37017574	37017574	SNV	A	G	NON_SYNONYMOUS			22.8	0	0	0	0	0	28.5555	FALSE	-0.50321	-0.57664	-0.988966	1.01946	-0.81021	0.898625	FALSE	-1.27769	ENST00000231790.8:c.859A>G	ENSP00000231790.3:p.Asn287Asp
1947	MLH1	chr3	37017575	37017575	SNV	A	C	NON_SYNONYMOUS			21.7	0	0	0	0	0	27.6129	FALSE	-0.626127	0.10572	-0.666186	-0.728241	-1.02658	0.898625	FALSE	2.88082	ENST00000231790.8:c.860A>C	ENSP00000231790.3:p.Asn287Thr
1948	MLH1	chr3	37017575	37017575	SNV	A	G	NON_SYNONYMOUS			18.87	0	0	0	0	0	22.5019	FALSE	-0.666164	-0.0671463	0.298252	-1.81068	-1.1093	0.898625	FALSE		ENST00000231790.8:c.860A>G	ENSP00000231790.3:p.Asn287Ser
1950	MLH1	chr3	37017576	37017576	SNV	C	A	NON_SYNONYMOUS			21.7	0	0	0	0	0	21.8708	FALSE	1.48962	3.31316	5.42391	-1.76216	1.56826	0.37197	FALSE	-0.620659	ENST00000231790.8:c.861C>A	ENSP00000231790.3:p.Asn287Lys
1951	MLH1	chr3	37017576	37017576	SNV	C	G	NON_SYNONYMOUS	VCV000455458	Uncertain	21.7	0	0	0	0	0	52.5632	TRUE	0.986524	0.191162	-0.948661	0.118966	-0.460873	0.898625	FALSE	-3.72272	ENST00000231790.8:c.861C>G	ENSP00000231790.3:p.Asn287Lys
1953	MLH1	chr3	37017577	37017577	SNV	A	C	NON_SYNONYMOUS			24.9	0	0	0	0	0	43.2326	TRUE	-0.227958	1.5751	3.99944	5.44129	2.1491	0.181651	FALSE	2.48513	ENST00000231790.8:c.862A>C	ENSP00000231790.3:p.Thr288Pro
1954	MLH1	chr3	37017577	37017577	SNV	A	G	NON_SYNONYMOUS	VCV000182521	Uncertain	20.3	0	0	0	0	0	17.1047	FALSE	-1.27596	-0.717895	0.334352		-1.10104	0.898625	FALSE		ENST00000231790.8:c.862A>G	ENSP00000231790.3:p.Thr288Ala
1955	MLH1	chr3	37017577	37017577	SNV	A	T	NON_SYNONYMOUS			18.6	0.02	0	0	0	0.02	12.7436	FALSE	-0.472654	-0.38298		-0.963252	-1.15417	0.898625	FALSE		ENST00000231790.8:c.862A>T	ENSP00000231790.3:p.Thr288Ser
1956	MLH1	chr3	37017578	37017578	SNV	C	A	NON_SYNONYMOUS			23.1	0	0	0	0	0	25.917	FALSE	1.06907	0.542888	-1.74737	1.62556	-0.175331	0.898625	FALSE	-0.376204	ENST00000231790.8:c.863C>A	ENSP00000231790.3:p.Thr288Lys
1957	MLH1	chr3	37017578	37017578	SNV	C	G	NON_SYNONYMOUS	VCV000822620	Uncertain	26.1	0	0	0	0	0	50.4798	TRUE	-0.715499	0.16569	-1.28414	-0.461944	-1.12184	0.898625	FALSE	-3.42261	ENST00000231790.8:c.863C>G	ENSP00000231790.3:p.Thr288Arg
1958	MLH1	chr3	37017578	37017578	SNV	C	T	NON_SYNONYMOUS	VCV000187629	Uncertain	26.7	0	0	0	0	0	18.6856	FALSE	-0.701423	-1.26178	2.94159	3.32359	0.527625	0.772349	FALSE		ENST00000231790.8:c.863C>T	ENSP00000231790.3:p.Thr288Ile
1959	MLH1	chr3	37017579	37017579	SNV	A	C	SYNONYMOUS	VCV001049435	Likely benign	12.06	0	0	0	0	0	39.0526	TRUE	-0.746853	1.21617	-0.0424059	-1.38712	-0.787922	0.898625	FALSE	-1.4494	ENST00000231790.8:c.864A>C	ENSP00000231790.3:p.Thr288=
1960	MLH1	chr3	37017579	37017579	SNV	A	G	SYNONYMOUS	VCV000485805	Likely benign	12.23	0	0	0	0	0	28.8178	FALSE	0.0427008	-0.0892238	1.27454	4.99426	1.0077	0.560335	FALSE	3.30116	ENST00000231790.8:c.864A>G	ENSP00000231790.3:p.Thr288=
1961	MLH1	chr3	37017579	37017579	SNV	A	T	SYNONYMOUS			12.11	0	0	0	0	0	21.4145	FALSE	0.350516	2.74514	0.337997	0.596549	0.45968	0.804504	FALSE	-0.400693	ENST00000231790.8:c.864A>T	ENSP00000231790.3:p.Thr288=
1962	MLH1	chr3	37017580	37017580	SNV	C	A	NON_SYNONYMOUS			28.8	0	0	0	0	0	16.1974	FALSE	0.2442		3.33846		1.24346	0.504188	FALSE	3.76036	ENST00000231790.8:c.865C>A	ENSP00000231790.3:p.His289Asn
1963	MLH1	chr3	37017580	37017580	SNV	C	G	NON_SYNONYMOUS			29	0	0	0	0	0	75.4836	TRUE	0.979869	2.14711	7.88424	8.7405	4.39006	0.00126662	TRUE	3.35025	ENST00000231790.8:c.865C>G	ENSP00000231790.3:p.His289Asp
1964	MLH1	chr3	37017580	37017580	SNV	C	T	NON_SYNONYMOUS	VCV000924870	Uncertain	25.5	0	0	0	0.07	0.07	21.6677	FALSE	2.18132	0.141668	1.13335	3.66954	1.2336	0.504188	FALSE		ENST00000231790.8:c.865C>T	ENSP00000231790.3:p.His289Tyr
1965	MLH1	chr3	37017581	37017581	SNV	A	C	NON_SYNONYMOUS			27.5	0	0	0	0.01	0.01	63.1636	TRUE	1.85545	0.963408	7.09562	7.96238	3.92135	0.00428368	TRUE	4.46112	ENST00000231790.8:c.866A>C	ENSP00000231790.3:p.His289Pro
1966	MLH1	chr3	37017581	37017581	SNV	A	G	NON_SYNONYMOUS	VCV001498271	Uncertain	26	0	0	0	0	0	20.9459	FALSE	2.60757	2.1718	10.5279	4.23693	4.33818	0.00141774	TRUE		ENST00000231790.8:c.866A>G	ENSP00000231790.3:p.His289Arg
1967	MLH1	chr3	37017581	37017581	SNV	A	T	NON_SYNONYMOUS			28.4	0	0	0	0.01	0.01	27.2464	FALSE	-0.314977	-1.0537	3.12239	5.3134	1.2189	0.504188	FALSE	2.24179	ENST00000231790.8:c.866A>T	ENSP00000231790.3:p.His289Leu
1968	MLH1	chr3	37017582	37017582	SNV	C	A	NON_SYNONYMOUS	VCV001062384	Uncertain	23.7	0	0	0	0	0	62.6722	TRUE	-1.19568	2.28033	1.5431	0.724823	0.290273	0.835693	FALSE	0.149432	ENST00000231790.8:c.867C>A	ENSP00000231790.3:p.His289Gln
1969	MLH1	chr3	37017582	37017582	SNV	C	G	NON_SYNONYMOUS			23.6	0	0	0	0	0	58.9749	TRUE	-1.13329	0.554463	3.35491	1.73623	0.580206	0.763942	FALSE		ENST00000231790.8:c.867C>G	ENSP00000231790.3:p.His289Gln
1970	MLH1	chr3	37017582	37017582	SNV	C	T	SYNONYMOUS	VCV000629026	Likely benign	10.56	0	0	0	0	0	64.4699	TRUE	1.51006	3.52634	-0.858137	0.169381	0.539041	0.772349	FALSE		ENST00000231790.8:c.867C>T	ENSP00000231790.3:p.His289=
1971	MLH1	chr3	37017583	37017583	SNV	C	A	NON_SYNONYMOUS			28.1	0	0	0	0.07	0.07	24.0808	FALSE	3.6214	5.05622	5.96736	8.0208	5.11857	0.000189427	TRUE		ENST00000231790.8:c.868C>A	ENSP00000231790.3:p.Pro290Thr
1972	MLH1	chr3	37017583	37017583	SNV	C	G	NON_SYNONYMOUS	VCV000489905	Uncertain	26.7	0	0	0	0	0	58.0128	TRUE	-0.473883	-0.137039	2.21696	5.0997	1.12857	0.542329	FALSE	-0.263656	ENST00000231790.8:c.868C>G	ENSP00000231790.3:p.Pro290Ala
1973	MLH1	chr3	37017583	37017583	SNV	C	T	NON_SYNONYMOUS	VCV001478001	Uncertain	29.1	0	0	0	0.07	0.07	46.9608	TRUE	0.689751	4.15452	5.39531	6.09365	3.53544	0.0107753	FALSE	3.5672	ENST00000231790.8:c.868C>T	ENSP00000231790.3:p.Pro290Ser
1974	MLH1	chr3	37017584	37017584	SNV	C	A	NON_SYNONYMOUS			28.9	0	0	0	0	0	16.0084	FALSE	1.43282	2.25635		2.89575	1.6471	0.33259	FALSE		ENST00000231790.8:c.869C>A	ENSP00000231790.3:p.Pro290Gln
1975	MLH1	chr3	37017584	37017584	SNV	C	G	NON_SYNONYMOUS			28.6	0	0	0	0	0	47.7274	TRUE	-0.283792	0.491755	3.34494	5.38232	1.68593	0.315764	FALSE	0.290211	ENST00000231790.8:c.869C>G	ENSP00000231790.3:p.Pro290Arg
1977	MLH1	chr3	37017585	37017585	SNV	A	C	SYNONYMOUS			10.46	0	0	0	0	0	59.5016	TRUE	-0.645737	0.549415	2.08128	1.91143	0.426226	0.804504	FALSE	-0.622544	ENST00000231790.8:c.870A>C	ENSP00000231790.3:p.Pro290=
1978	MLH1	chr3	37017585	37017585	SNV	A	G	SYNONYMOUS	VCV000479710	Likely benign	10.65	0	0	0	0	0	54.8194	TRUE	0.0910992	1.50912	3.34238	1.0132	0.941079	0.578352	FALSE	2.07715	ENST00000231790.8:c.870A>G	ENSP00000231790.3:p.Pro290=
1979	MLH1	chr3	37017585	37017585	SNV	A	T	SYNONYMOUS	VCV001764384	Likely benign	10.96	0.01	0	0	0.02	0.02	29.0363	FALSE	3.10997	3.81179	1.08199	1.51506	1.83183	0.27707	FALSE	-0.0386703	ENST00000231790.8:c.870A>T	ENSP00000231790.3:p.Pro290=
1980	MLH1	chr3	37017586	37017586	SNV	T	A	NON_SYNONYMOUS	VCV001764444	Uncertain	29.3	0	0	0	0	0	40.3889	TRUE	0.636426	2.65442	6.57331	7.91457	3.89681	0.00441207	TRUE	4.76406	ENST00000231790.8:c.871T>A	ENSP00000231790.3:p.Phe291Ile
1981	MLH1	chr3	37017586	37017586	SNV	T	C	NON_SYNONYMOUS	VCV000647064	Uncertain	29.6	0	0	0	0	0	39.9294	TRUE	1.69121	0.711138	2.47458	1.23702	0.980617	0.564607	FALSE	0.759223	ENST00000231790.8:c.871T>C	ENSP00000231790.3:p.Phe291Leu
1982	MLH1	chr3	37017586	37017586	SNV	T	G	NON_SYNONYMOUS			28.9	0	0	0	0	0	42.8081	TRUE	2.35173	0.88619	4.07868	4.71229	2.45935	0.113044	FALSE	3.16377	ENST00000231790.8:c.871T>G	ENSP00000231790.3:p.Phe291Val
1983	MLH1	chr3	37017587	37017587	SNV	T	A	NON_SYNONYMOUS			29.2	0	0	0	0.03	0.03	34.8948	FALSE	1.0746	1.70499	4.42833	3.83557	2.213	0.16999	FALSE	4.81908	ENST00000231790.8:c.872T>A	ENSP00000231790.3:p.Phe291Tyr
1984	MLH1	chr3	37017587	37017587	SNV	T	C	NON_SYNONYMOUS			31	0	0	0	0.05	0.05	43.5499	TRUE	6.26468	6.73348	3.66858	5.61805	5.02333	0.000237423	TRUE	9.9329	ENST00000231790.8:c.872T>C	ENSP00000231790.3:p.Phe291Ser
1985	MLH1	chr3	37017587	37017587	SNV	T	G	NON_SYNONYMOUS			31	0	0	0	0	0	42.2035	TRUE	0.608519	0.929611	4.44706	4.07854	1.96806	0.226476	FALSE	3.26184	ENST00000231790.8:c.872T>G	ENSP00000231790.3:p.Phe291Cys
1986	MLH1	chr3	37017588	37017588	SNV	C	A	NON_SYNONYMOUS			27.7	0	0	0	0.09	0.09	24.2485	FALSE	0.292752	1.73008	3.84214	1.07774	1.18781	0.515485	FALSE	3.06374	ENST00000231790.8:c.873C>A	ENSP00000231790.3:p.Phe291Leu
1987	MLH1	chr3	37017588	37017588	SNV	C	G	NON_SYNONYMOUS			26.3	0	0	0	0	0	38.0617	TRUE	2.24051	0.383803	1.29229	3.22214	1.23682	0.504188	FALSE	1.94163	ENST00000231790.8:c.873C>G	ENSP00000231790.3:p.Phe291Leu
1988	MLH1	chr3	37017588	37017588	SNV	C	T	SYNONYMOUS	VCV001764499	Uncertain	14.71	0.01	0	0	0.13	0.13	27.7304	FALSE	2.24387	2.35208	0.843365	-0.839798	0.602009	0.751779	FALSE	0.543614	ENST00000231790.8:c.873C>T	ENSP00000231790.3:p.Phe291=
1989	MLH1	chr3	37017589	37017589	SNV	C	A	NON_SYNONYMOUS	VCV001764525	Uncertain	26.7	0	0	0	0.09	0.09	43.8206	TRUE	1.61213	0.159387	2.71816	2.5185	1.20417	0.509206	FALSE	0.888513	ENST00000231790.8:c.874C>A	ENSP00000231790.3:p.Leu292Met
1990	MLH1	chr3	37017589	37017589	SNV	C	G	NON_SYNONYMOUS			20.4	0	0	0	0	0	92.8159	TRUE	-0.36902	-1.30111	0.978173	-0.0834482	-0.741722	0.898625	FALSE	-2.86649	ENST00000231790.8:c.874C>G	ENSP00000231790.3:p.Leu292Val
1991	MLH1	chr3	37017589	37017589	SNV	C	T	SYNONYMOUS	VCV000822702	Likely benign	14.83	0.01	0	0	0.16	0.16	24.0788	FALSE	0.661681	3.25574	0	-0.0142313	0.427926	0.804504	FALSE		ENST00000231790.8:c.874C>T	ENSP00000231790.3:p.Leu292=
1992	MLH1	chr3	37017590	37017590	SNV	T	A	NON_SYNONYMOUS			28.3	0	0	0	0	0	23.8941	FALSE	-0.173123		0.420514	4.29854	0.967441	0.569159	FALSE		ENST00000231790.8:c.875T>A	ENSP00000231790.3:p.Leu292Gln
1993	MLH1	chr3	37017590	37017590	SNV	T	C	NON_SYNONYMOUS	VCV000090404	Conflicting	29.2	0	0	0	0.04	0.04	52.3576	TRUE	4.46056	3.962	1.80614	3.53433	2.89289	0.0520528	FALSE		ENST00000231790.8:c.875T>C	ENSP00000231790.3:p.Leu292Pro
1994	MLH1	chr3	37017590	37017590	SNV	T	G	NON_SYNONYMOUS			28.9	0	0	0	0	0	37.0574	TRUE	4.37722	6.07085	3.66011	5.3433	4.315	0.00144073	TRUE	6.86291	ENST00000231790.8:c.875T>G	ENSP00000231790.3:p.Leu292Arg
1995	MLH1	chr3	37017591	37017591	SNV	G	A	SYNONYMOUS	VCV000479675	Likely benign	11.28	0	0	0	0.1	0.1	25.1117	FALSE	-0.775102	3.73854	-0.676573	-0.0953874	0	0.898625	FALSE		ENST00000231790.8:c.876G>A	ENSP00000231790.3:p.Leu292=
1996	MLH1	chr3	37017591	37017591	SNV	G	C	SYNONYMOUS			8.808	0	0	0	0.01	0.01	43.5681	TRUE	1.51958	0.943166	-0.669236	2.35686	0.489724	0.791917	FALSE	-0.859318	ENST00000231790.8:c.876G>C	ENSP00000231790.3:p.Leu292=
1997	MLH1	chr3	37017591	37017591	SNV	G	T	SYNONYMOUS			11.4	0.01	0	0	0.15	0.15	27.4199	FALSE	0.0207776	-0.0440339	-0.998259	0.656524	-0.639118	0.898625	FALSE	-1.9866	ENST00000231790.8:c.876G>T	ENSP00000231790.3:p.Leu292=
1998	MLH1	chr3	37017592	37017592	SNV	T	A	NON_SYNONYMOUS			28.2	0	0	0	0	0	32.5497	FALSE	-0.318247	1.44503	4.45922	4.80775	2.05057	0.200277	FALSE	4.35893	ENST00000231790.8:c.877T>A	ENSP00000231790.3:p.Tyr293Asn
1999	MLH1	chr3	37017592	37017592	SNV	T	C	NON_SYNONYMOUS			27.9	0	0	0	0	0	58.7483	TRUE	1.15983	2.70745	4.2243	5.40199	2.82552	0.0596314	FALSE	5.22665	ENST00000231790.8:c.877T>C	ENSP00000231790.3:p.Tyr293His
2000	MLH1	chr3	37017592	37017592	SNV	T	G	NON_SYNONYMOUS			28.3	0	0	0	0	0	62.8334	TRUE	2.5117	6.52899	3.16747	3.34103	3.33943	0.0182264	FALSE	7.06261	ENST00000231790.8:c.877T>G	ENSP00000231790.3:p.Tyr293Asp
2001	MLH1	chr3	37017593	37017593	SNV	A	C	NON_SYNONYMOUS			29.7	0.02	0	0	0.14	0.14	88.7851	TRUE	6.6478	6.5374	6.31594	6.58428	5.97349	5.66094e-06	TRUE	6.89288	ENST00000231790.8:c.878A>C	ENSP00000231790.3:p.Tyr293Ser
2002	MLH1	chr3	37017593	37017593	SNV	A	G	NON_SYNONYMOUS			28.4	0	0	0	0.01	0.01	32.895	FALSE	-0.509251	0.0959046	0.346155	0.362742	-0.473983	0.898625	FALSE		ENST00000231790.8:c.878A>G	ENSP00000231790.3:p.Tyr293Cys
2003	MLH1	chr3	37017593	37017593	SNV	A	T	NON_SYNONYMOUS			26.6	0.04	0	0	0.03	0.04	33.8073	FALSE	0.060952	1.21867	4.40077	2.60637	1.52382	0.384363	FALSE	4.78604	ENST00000231790.8:c.878A>T	ENSP00000231790.3:p.Tyr293Phe
2004	MLH1	chr3	37017594	37017594	SNV	C	A	STOP_GAINED			36	0	0	0	0	0	64.4701	TRUE	3.9757	5.67952	3.12964	4.27443	3.71695	0.00738593	TRUE	6.89505	ENST00000231790.8:c.879C>A	ENSP00000231790.3:p.Tyr293Ter
2006	MLH1	chr3	37017594	37017594	SNV	C	T	SYNONYMOUS	VCV001162034	Likely benign	10.52	0	0	0	0	0	70.3717	TRUE	-1.1222	0.515413	0.388027	0.697975	-0.428066	0.898625	FALSE		ENST00000231790.8:c.879C>T	ENSP00000231790.3:p.Tyr293=
2007	MLH1	chr3	37017595	37017595	SNV	C	A	NON_SYNONYMOUS			22.2	0	0	0	0	0	39.2184	TRUE	-1.05547	1.98482	0.0940323	-1.1813	-0.58735	0.898625	FALSE	0.956572	ENST00000231790.8:c.880C>A	ENSP00000231790.3:p.Leu294Ile
2008	MLH1	chr3	37017595	37017595	SNV	C	G	NON_SYNONYMOUS			24.4	0	0	0	0	0	93.6674	TRUE	0.485362	-0.0682821	-0.76912	-1.51647	-1.015	0.898625	FALSE	-4.52404	ENST00000231790.8:c.880C>G	ENSP00000231790.3:p.Leu294Val
2009	MLH1	chr3	37017595	37017595	SNV	C	T	NON_SYNONYMOUS	VCV001490079	Uncertain	23.5	0.01	0	0	0	0.01	51.5813	TRUE	1.13209	1.17019	0.56477	-2.71772	-0.510537	0.898625	FALSE	1.0203	ENST00000231790.8:c.880C>T	ENSP00000231790.3:p.Leu294Phe
2010	MLH1	chr3	37017596	37017596	SNV	T	A	NON_SYNONYMOUS			27.9	0.01	0	0	0	0.01	32.5877	FALSE	0.788965	2.86246	2.74506	2.69359	1.72465	0.305324	FALSE		ENST00000231790.8:c.881T>A	ENSP00000231790.3:p.Leu294His
2011	MLH1	chr3	37017596	37017596	SNV	T	C	NON_SYNONYMOUS			31	0	0	0	0.11	0.11	74.9174	TRUE	7.27587	8.06522	5.13781	1.62574	4.97829	0.000248096	TRUE		ENST00000231790.8:c.881T>C	ENSP00000231790.3:p.Leu294Pro
2012	MLH1	chr3	37017596	37017596	SNV	T	G	NON_SYNONYMOUS	VCV001764781	Uncertain	28.3	0.02	0	0	0	0.02	57.3321	TRUE	5.67873	6.09543	1.26532	3.3516	3.5499	0.0107417	FALSE	8.19641	ENST00000231790.8:c.881T>G	ENSP00000231790.3:p.Leu294Arg
2013	MLH1	chr3	37017597	37017597	SNV	C	A	SPLICE_SITE			13.9	0	0	0	0	0	48.7685	TRUE	0.197735	3.73108	0.435644	2.04166	1.05366	0.542329	FALSE	2.39692	ENST00000231790.8:c.882C>A	ENSP00000231790.3:p.Leu294=
2014	MLH1	chr3	37017597	37017597	SNV	C	G	SPLICE_SITE	VCV000090406	Uncertain	14.11	0	0	0	0.05	0.05	70.0192	TRUE	-0.312785	0.240285	-0.214943	-0.958082	-0.859251	0.898625	FALSE	-2.43949	ENST00000231790.8:c.882C>G	ENSP00000231790.3:p.Leu294=
2015	MLH1	chr3	37017597	37017597	SNV	C	T	SPLICE_SITE	VCV000090407	Pathogenic	20.7	0	0	0	0.28	0.28	34.9992	FALSE	0.953678	1.8935	3.54141	6.36926	2.64159	0.0802878	FALSE	2.43964	ENST00000231790.8:c.882C>T	ENSP00000231790.3:p.Leu294=
2016	MLH1	chr3	37017598	37017598	SNV	A	C	NON_SYNONYMOUS	VCV000090408	Pathogenic	32	0	0	0	0.26	0.26	54.9629	TRUE	3.07893	5.37972	2.17386	-1.47012	1.74273	0.304777	FALSE	7.0923	ENST00000231790.8:c.883A>C	ENSP00000231790.3:p.Ser295Arg
2017	MLH1	chr3	37017598	37017598	SNV	A	G	NON_SYNONYMOUS	VCV000090409	Pathogenic	32	0	0	0	0.27	0.27	82.5867	TRUE		6.32027	0.300631	3.45352	2.81027	0.0598873	FALSE		ENST00000231790.8:c.883A>G	ENSP00000231790.3:p.Ser295Gly
2018	MLH1	chr3	37017598	37017598	SNV	A	T	NON_SYNONYMOUS			33	0	0	0	0.28	0.28	36.3952	TRUE	1.71182	5.36454	0.261453	2.11566	1.8155	0.2806	FALSE		ENST00000231790.8:c.883A>T	ENSP00000231790.3:p.Ser295Cys
2019	MLH1	chr3	37017599	37017599	SNV	G	A	NON_SYNONYMOUS	VCV000090415	Pathogenic	34	0	0	0	0.3	0.3	21.3218	FALSE	1.41332	4.47461	0.497591	0.788592	1.24566	0.504188	FALSE		ENST00000231790.8:c.884G>A	ENSP00000231790.3:p.Ser295Asn
2020	MLH1	chr3	37017599	37017599	SNV	G	C	NON_SYNONYMOUS	VCV000090416	Uncertain	35	0	0	0	0.3	0.3	34.5253	FALSE	2.29684	6.63659	2.04735	5.41802	3.55183	0.0107417	FALSE	14.1646	ENST00000231790.8:c.884G>C	ENSP00000231790.3:p.Ser295Thr
2021	MLH1	chr3	37017599	37017599	SNV	G	T	NON_SYNONYMOUS	VCV001334877	Likely pathogenic	35	0	0	0	0.3	0.3	32.463	FALSE	4.92125	4.93145	1.15665	-0.28774	2.13253	0.184007	FALSE		ENST00000231790.8:c.884G>T	ENSP00000231790.3:p.Ser295Ile
2022	MLH1	chr3	37017600	37017600	SNV	G	A	CANONICAL_SPLICE	VCV000491732	Likely pathogenic	33	0	0	0	0.3	0.3	20.0471	FALSE	4.23773	5.42888			4.28543	0.00150199	TRUE		ENST00000231790.8:c.884+1G>A	-
2023	MLH1	chr3	37017600	37017600	SNV	G	C	CANONICAL_SPLICE			33	0	0	0	0.3	0.3	87.1265	TRUE	10.5893	9.86023	3.90375	5.54017	6.92549	8.47289e-08	TRUE	11.7812	ENST00000231790.8:c.884+1G>C	-
2024	MLH1	chr3	37017600	37017600	SNV	G	T	CANONICAL_SPLICE	VCV001764856	Likely pathogenic	33	0	0	0	0.3	0.3	49.1397	TRUE	3.57562	4.77517	-0.322443	5.29209	2.78224	0.0606262	FALSE		ENST00000231790.8:c.884+1G>T	-
2025	MLH1	chr3	37017601	37017601	SNV	T	A	CANONICAL_SPLICE			33	0	0	0	0.3	0.3	14.8079	FALSE	1.00662	4.89449		2.03633	2.09795	0.188464	FALSE		ENST00000231790.8:c.884+2T>A	-
2026	MLH1	chr3	37017601	37017601	SNV	T	C	CANONICAL_SPLICE	VCV000090411	Likely pathogenic	32	0	0	0	0.3	0.3	32.5114	FALSE	5.6423	6.55399	1.15794	5.7783	4.23526	0.00168509	TRUE		ENST00000231790.8:c.884+2T>C	-
2027	MLH1	chr3	37017601	37017601	SNV	T	G	CANONICAL_SPLICE			33	0	0	0	0.3	0.3	25.4508	FALSE	4.31747	7.95263	1.56829	6.09378	4.43517	0.00116291	TRUE	9.26852	ENST00000231790.8:c.884+2T>G	-
2028	MLH1	chr3	37017602	37017602	SNV	A	C	SPLICE_SITE	VCV001255699	Uncertain	22.8	0	0	0	0.3	0.3	25.7992	FALSE	5.23453	5.78812	0.852062	3.50694	3.29754	0.0197575	FALSE	13.9636	ENST00000231790.8:c.884+3A>C	-
2029	MLH1	chr3	37017602	37017602	SNV	A	G	SPLICE_SITE	VCV000090413	Conflicting	22.2	0.01	0	0	0.29	0.29	85.1979	TRUE	5.36581	6.10589	4.18791	5.56503	4.75829	0.000462935	TRUE		ENST00000231790.8:c.884+3A>G	-
2030	MLH1	chr3	37017602	37017602	SNV	A	T	SPLICE_SITE			22.8	0	0	0	0.3	0.3	51.7909	TRUE	0.693736		0.0967219	-1.12318	-0.658777	0.898625	FALSE		ENST00000231790.8:c.884+3A>T	-
2032	MLH1	chr3	37017603	37017603	SNV	A	G	SPLICE_SITE	VCV000090414	Pathogenic	22.3	0	0	0	0.29	0.29	56.8477	TRUE	5.57168	6.93756	4.82731	2.69275	4.45946	0.00115547	TRUE		ENST00000231790.8:c.884+4A>G	-
2033	MLH1	chr3	37017603	37017603	SNV	A	T	SPLICE_SITE			21.3	0	0	0	0.22	0.22	40.7124	TRUE	3.99652	0.793805	0.0886551	0.968518	0.914005	0.588183	FALSE	0.429957	ENST00000231790.8:c.884+4A>T	-
2034	MLH1	chr3	37017604	37017604	SNV	T	A	SPLICE_SITE			1.337	0	0	0	0	0	26.2186	FALSE	-0.430612	-0.908157	-1.04303	-0.0678467	-1.16028	0.898625	FALSE		ENST00000231790.8:c.884+5T>A	-
2035	MLH1	chr3	37017604	37017604	SNV	T	C	SPLICE_SITE	VCV000822763	Uncertain	2.069	0	0	0	0.06	0.06	48.9161	TRUE	-0.247434	-0.295264	-0.0768937	-1.12813	-0.984802	0.898625	FALSE		ENST00000231790.8:c.884+5T>C	-
2036	MLH1	chr3	37017604	37017604	SNV	T	G	SPLICE_SITE			1.505	0	0	0	0	0	41.9222	TRUE	1.62729	1.24699	0.540843	1.24242	0.616516	0.745671	FALSE	0.593726	ENST00000231790.8:c.884+5T>G	-
2038	MLH1	chr3	37017605	37017605	SNV	G	C	SPLICE_SITE			8.228	0	0	0	0.17	0.17	5.85665	FALSE	0.397641	-0.610006			-0.654053	0.898625	FALSE	0.192979	ENST00000231790.8:c.884+6G>C	-
2039	MLH1	chr3	37017605	37017605	SNV	G	T	SPLICE_SITE			7.653	0	0	0	0.12	0.12	28.3828	FALSE	0.812925	-1.04459	0.64596		-0.409772	0.898625	FALSE		ENST00000231790.8:c.884+6G>T	-
2040	MLH1	chr3	37017606	37017606	SNV	T	A	SPLICE_SITE			3.476	0.03	0	0	0.08	0.08	25.7533	FALSE	-1.06092	-0.805109	1.09371	2.19926	-0.191134	0.898625	FALSE	1.35476	ENST00000231790.8:c.884+7T>A	-
2041	MLH1	chr3	37017606	37017606	SNV	T	C	SPLICE_SITE	VCV001612172	Likely benign	4.102	0.02	0	0	0.09	0.09	38.7886	TRUE	-2.08705	0.0678492	4.60143	5.37279	1.44089	0.423091	FALSE		ENST00000231790.8:c.884+7T>C	-
2042	MLH1	chr3	37017606	37017606	SNV	T	G	SPLICE_SITE			4.513	0.04	0	0	0.11	0.11	45.9794	TRUE	-0.0467846	1.80921	5.71436	3.82959	2.27872	0.151543	FALSE	3.08475	ENST00000231790.8:c.884+7T>G	-
2044	MLH1	chr3	37017607	37017607	SNV	A	G	SPLICE_SITE			7.068	0.01	0	0	0.03	0.03	20.935	FALSE	0.791157	-0.701186	-0.458959	2.35559	-0.0512205	0.898625	FALSE		ENST00000231790.8:c.884+8A>G	-
2045	MLH1	chr3	37017607	37017607	SNV	A	T	SPLICE_SITE			6.422	0.01	0	0	0.01	0.01	20.7121	FALSE	-1.58497	4.60402	-2.3281	-0.0765591	-0.394274	0.898625	FALSE		ENST00000231790.8:c.884+8A>T	-
2046	MLH1	chr3	37017608	37017608	SNV	G	A	INTRONIC	VCV001109330	Likely benign	5.654	0	0	0	0	0	19.8138	FALSE	-1.17138	-0.987519	0.253786	-0.324512	-1.10528	0.898625	FALSE		ENST00000231790.8:c.884+9G>A	-
2047	MLH1	chr3	37017608	37017608	SNV	G	C	INTRONIC	VCV000628657	Conflicting	4.717	0.01	0	0	0	0.01	32.5804	FALSE	-0.192886	0.831104	1.69599	-0.591846	-0.11228	0.898625	FALSE	-0.868429	ENST00000231790.8:c.884+9G>C	-
2048	MLH1	chr3	37017608	37017608	SNV	G	T	INTRONIC			4.882	0	0	0	0	0	58.0226	TRUE	-0.809099	-1.43623	-1.73812	-0.052967	-1.55698	0.909209	FALSE		ENST00000231790.8:c.884+9G>T	-
2050	MLH1	chr3	37017609	37017609	SNV	C	G	INTRONIC			6.354	0	0	0	0.13	0.13	33.384	FALSE	-0.254106	0.492145	-1.15295	0.111046	-0.748837	0.898625	FALSE	-0.342495	ENST00000231790.8:c.884+10C>G	-
2051	MLH1	chr3	37017609	37017609	SNV	C	T	INTRONIC	VCV000220219	Likely benign	5.518	0	0	0	0.04	0.04	15.3373	FALSE	-1.14596	1.97704		0.429504	-0.127677	0.898625	FALSE		ENST00000231790.8:c.884+10C>T	-
2052	MLH1	chr3	37017610	37017610	SNV	A	C	INTRONIC			7.102	0	0	0	0	0	56.095	TRUE	-0.700149	-0.694139	-0.43294	-1.41279	-1.35787	0.908007	FALSE	0.411955	ENST00000231790.8:c.884+11A>C	-
2053	MLH1	chr3	37017610	37017610	SNV	A	G	INTRONIC			7.495	0	0	0	0	0	33.0216	FALSE	-0.391587	1.60017	-0.119681	-0.431336	-0.383479	0.898625	FALSE		ENST00000231790.8:c.884+11A>G	-
2054	MLH1	chr3	37017610	37017610	SNV	A	T	INTRONIC			7.307	0	0	0	0	0	19.0382	FALSE	-1.42831	0.667288	1.64012	-1.53821	-0.712648	0.898625	FALSE		ENST00000231790.8:c.884+11A>T	-
2055	MLH1	chr3	37017611	37017611	SNV	C	A	INTRONIC			5.084	0	0	0	0	0	25.0194	FALSE	-0.603861	-0.375066	1.34781	-1.32411	-0.786677	0.898625	FALSE	0.796785	ENST00000231790.8:c.884+12C>A	-
2056	MLH1	chr3	37017611	37017611	SNV	C	G	INTRONIC			6.264	0	0	0	0.04	0.04	65.1405	TRUE	-0.452828	-0.797052	-0.52594	2.86856	-0.274686	0.898625	FALSE	-1.69332	ENST00000231790.8:c.884+12C>G	-
2057	MLH1	chr3	37017611	37017611	SNV	C	T	INTRONIC	VCV000382573	Likely benign	5.217	0	0	0	0	0	28.7355	FALSE	-1.18316	-0.378474	-0.554154	-1.56266	-1.46748	0.909209	FALSE		ENST00000231790.8:c.884+12C>T	-
2058	MLH1	chr3	37017612	37017612	SNV	C	A	INTRONIC			8.512	0	0	0	0.01	0.01	27.6235	FALSE	2.21409	1.02652	-1.55126	-1.26576	-0.441971	0.898625	FALSE		ENST00000231790.8:c.884+13C>A	-
2059	MLH1	chr3	37017612	37017612	SNV	C	G	INTRONIC			8.368	0	0	0	0	0	88.3551	TRUE	-0.617084	-1.00359	-0.509072	-1.12072	-1.36049	0.908007	FALSE	-1.78842	ENST00000231790.8:c.884+13C>G	-
2060	MLH1	chr3	37017612	37017612	SNV	C	T	INTRONIC			8.978	0	0	0	0	0	39.5106	TRUE	0.633626	2.17271	0.819694	3.6675	1.27551	0.498311	FALSE		ENST00000231790.8:c.884+13C>T	-
2061	MLH1	chr3	37017613	37017613	SNV	A	C	INTRONIC			6.552	0	0	0	0	0	54.1788	TRUE	-0.688437	0.256953	-0.191266	-1.14454	-0.989693	0.898625	FALSE	6.84133	ENST00000231790.8:c.884+14A>C	-
2062	MLH1	chr3	37017613	37017613	SNV	A	G	INTRONIC			7.222	0.01	0	0	0	0.01	44.9985	TRUE	-1.01064	-0.112794	0.447107	-0.340528	-0.802083	0.898625	FALSE	0.0544157	ENST00000231790.8:c.884+14A>G	-
2063	MLH1	chr3	37017613	37017613	SNV	A	T	INTRONIC			6.648	0	0	0	0	0	33.0813	FALSE	-0.469737	-0.852326	0.624028	-0.537941	-0.856864	0.898625	FALSE	6.7589	ENST00000231790.8:c.884+14A>T	-
2064	MLH1	chr3	37017614	37017614	SNV	A	C	INTRONIC			4.092	0	0	0	0.02	0.02	47.6924	TRUE	0.42194	0.158611	1.37635	1.45928	0.306176	0.835693	FALSE		ENST00000231790.8:c.884+15A>C	-
2065	MLH1	chr3	37017614	37017614	SNV	A	G	INTRONIC	VCV000090410	Likely benign	5.871	0	0	0	0.07	0.07	48.4652	TRUE	-0.210231	0.933907	1.54388	1.34088	0.35424	0.826194	FALSE	0.672861	ENST00000231790.8:c.884+15A>G	-
2066	MLH1	chr3	37017614	37017614	SNV	A	T	INTRONIC	VCV000924964	Likely benign	3.713	0	0	0	0	0	46.5308	TRUE	0.21743	-0.0493279	-0.831028	-1.02553	-0.969984	0.898625	FALSE		ENST00000231790.8:c.884+15A>T	-
2067	MLH1	chr3	37017615	37017615	SNV	A	C	INTRONIC			3.977	0	0	0	0	0	64.6956	TRUE	0.050834	-0.287914	1.16936	0.875988	-0.0958035	0.898625	FALSE		ENST00000231790.8:c.884+16A>C	-
2068	MLH1	chr3	37017615	37017615	SNV	A	G	INTRONIC	VCV000182537	Conflicting	5.077	0	0	0	0.02	0.02	40.9783	TRUE	0.199252	-0.456359	-0.696746	-1.89109	-1.25911	0.898625	FALSE		ENST00000231790.8:c.884+16A>G	-
2069	MLH1	chr3	37017615	37017615	SNV	A	T	INTRONIC			3.958	0	0	0	0	0	44.7732	TRUE	-1.36165	-1.18458	2.94067	-0.739808	-0.634213	0.898625	FALSE		ENST00000231790.8:c.884+16A>T	-
2070	MLH1	chr3	37017616	37017616	SNV	C	A	INTRONIC			7.211	0	0	0	0	0	27.9459	FALSE	0.923347	1.04082	-0.441068	-2.57278	-0.810289	0.898625	FALSE		ENST00000231790.8:c.884+17C>A	-
2071	MLH1	chr3	37017616	37017616	SNV	C	G	INTRONIC			7.075	0	0	0	0.03	0.03	84.4546	TRUE	-1.44844	-2.20406	0.0133719	0.868737	-1.24047	0.898625	FALSE		ENST00000231790.8:c.884+17C>G	-
2072	MLH1	chr3	37017616	37017616	SNV	C	T	INTRONIC			7.813	0	0	0	0	0	26.3799	FALSE	0.364584	-1.51509	-0.20994	0.962163	-0.647442	0.898625	FALSE		ENST00000231790.8:c.884+17C>T	-
2073	MLH1	chr3	37017617	37017617	SNV	T	A	INTRONIC			6.446	0	0	0	0.03	0.03	41.0389	TRUE	0.476923	0.996635	1.17248	1.05355	0.377026	0.815713	FALSE		ENST00000231790.8:c.884+18T>A	-
2074	MLH1	chr3	37017617	37017617	SNV	T	C	INTRONIC			6.456	0	0	0	0	0	78.9917	TRUE	-0.112881	-0.124239	-0.973225	0.76546	-0.659092	0.898625	FALSE		ENST00000231790.8:c.884+18T>C	-
2075	MLH1	chr3	37017617	37017617	SNV	T	G	INTRONIC			6.225	0	0	0	0.01	0.01	60.2528	TRUE	-0.734561	1.95968	0.366197	0.835096	0.0587322	0.898625	FALSE		ENST00000231790.8:c.884+18T>G	-
2076	MLH1	chr3	37017618	37017618	SNV	C	A	INTRONIC			5.071	0	0	0	0.01	0.01	33.6342	FALSE	0.595345	-0.683049	-1.20685	0.76468	-0.680339	0.898625	FALSE		ENST00000231790.8:c.884+19C>A	-
2077	MLH1	chr3	37017618	37017618	SNV	C	G	INTRONIC			5.253	0	0	0	0.04	0.04	88.6114	TRUE	-0.476284	-0.226636	-0.426562	0.527407	-0.698389	0.898625	FALSE	-1.71651	ENST00000231790.8:c.884+19C>G	-
2078	MLH1	chr3	37017618	37017618	SNV	C	T	INTRONIC	VCV000491731	Likely benign	5.81	0	0	0	0	0	42.5477	TRUE	-0.353346	-0.541847	-0.450681	-0.428401	-0.991439	0.898625	FALSE	0.300057	ENST00000231790.8:c.884+19C>T	-
2079	MLH1	chr3	37017619	37017619	SNV	C	A	INTRONIC			3.552	0	0	0	0.01	0.01	31.612	FALSE	-1.35818	1.16872	-0.273681	-0.153938	-0.70214	0.898625	FALSE		ENST00000231790.8:c.884+20C>A	-
2080	MLH1	chr3	37017619	37017619	SNV	C	G	INTRONIC			3.376	0	0	0	0.02	0.02	94.6149	TRUE	-0.942293	-0.0243289	0.671094	2.97031	0.120826	0.894519	FALSE	-1.70669	ENST00000231790.8:c.884+20C>G	-
2081	MLH1	chr3	37017619	37017619	SNV	C	T	INTRONIC	VCV001545781	Likely benign	4.359	0	0	0	0	0	34.4052	FALSE	1.67226	0.399645	-0.743151	-0.823384	-0.421527	0.898625	FALSE	0.912062	ENST00000231790.8:c.884+20C>T	-
2082	MLH1	chr3	37017620	37017620	SNV	T	A	INTRONIC			4.425	0	0	0	0.02	0.02	40.0065	TRUE	0.163645	-0.301405	0.197067	-0.236129	-0.592076	0.898625	FALSE		ENST00000231790.8:c.884+21T>A	-
2083	MLH1	chr3	37017620	37017620	SNV	T	C	INTRONIC			4.212	0	0	0	0	0	73.9312	TRUE	1.32705	-0.845052	-0.414088	0.6264	-0.374293	0.898625	FALSE		ENST00000231790.8:c.884+21T>C	-
2084	MLH1	chr3	37017620	37017620	SNV	T	G	INTRONIC			4.704	0	0	0	0.03	0.03	76.9967	TRUE	0.17716	0.0473631	-0.389688	-0.36749	-0.681034	0.898625	FALSE	-0.679476	ENST00000231790.8:c.884+21T>G	-
2085	MLH1	chr3	37017621	37017621	SNV	C	A	INTRONIC			0.646	0	0	0	0	0	67.7242	TRUE	-0.943212	-0.128512	-0.0121275	-0.965429	-1.06019	0.898625	FALSE	1.17687	ENST00000231790.8:c.884+22C>A	-
2086	MLH1	chr3	37017621	37017621	SNV	C	G	INTRONIC			0.768	0	0	0	0.01	0.01	92.6325	TRUE	2.41543	0.823526	0.536561	-0.931436	0.163151	0.886443	FALSE	-1.53196	ENST00000231790.8:c.884+22C>G	-
2087	MLH1	chr3	37017621	37017621	SNV	C	T	INTRONIC			0.892	0	0	0	0	0	38.1211	TRUE	-0.379153	0.151864	0.11142	-1.8596	-1.04174	0.898625	FALSE	2.0004	ENST00000231790.8:c.884+22C>T	-
2088	MLH1	chr3	37017622	37017622	SNV	A	C	INTRONIC			5.125	0	0	0	0.01	0.01	80.864	TRUE	0.833838	-0.0600826	-0.180418	0.278817	-0.329832	0.898625	FALSE		ENST00000231790.8:c.884+23A>C	-
2089	MLH1	chr3	37017622	37017622	SNV	A	G	INTRONIC			5.911	0	0	0	0.01	0.01	57.3158	TRUE	-1.31715	-0.864291	-0.923153	0.315843	-1.24506	0.898625	FALSE	0.412571	ENST00000231790.8:c.884+23A>G	-
2090	MLH1	chr3	37017622	37017622	SNV	A	T	INTRONIC			4.983	0	0	0	0	0	35.9811	FALSE	-0.555056	2.13145	1.2642	-0.062256	0.146716	0.888464	FALSE	0.240717	ENST00000231790.8:c.884+23A>T	-
2091	MLH1	chr3	37017623	37017623	SNV	A	C	INTRONIC			2.601	0	0	0	0	0	93.8632	TRUE	1.83073	1.57646	0.99645	-0.657405	0.38869	0.811883	FALSE		ENST00000231790.8:c.884+24A>C	-
2092	MLH1	chr3	37017623	37017623	SNV	A	G	INTRONIC			3.615	0	0	0	0.03	0.03	60.9682	TRUE	-0.397457	-0.437124	-0.770553	-0.824729	-1.15534	0.898625	FALSE		ENST00000231790.8:c.884+24A>G	-
2093	MLH1	chr3	37017623	37017623	SNV	A	T	INTRONIC			2.708	0	0	0	0	0	55.3072	TRUE	-0.022846	0.192673	0.340146	-0.351572	-0.50827	0.898625	FALSE	1.5253	ENST00000231790.8:c.884+24A>T	-
2094	MLH1	chr3	37017624	37017624	SNV	C	A	INTRONIC			1.847	0	0	0	0.01	0.01	66.1283	TRUE	-0.874547	0.420958	-0.615745	0.919724	-0.585273	0.898625	FALSE	-0.0458689	ENST00000231790.8:c.884+25C>A	-
2095	MLH1	chr3	37017624	37017624	SNV	C	G	INTRONIC			2.046	0	0	0	0.03	0.03	88.8751	TRUE	-0.31196	-1.11353	-1.72298	-0.87747	-1.55436	0.909209	FALSE	-1.47453	ENST00000231790.8:c.884+25C>G	-
2096	MLH1	chr3	37017624	37017624	SNV	C	T	INTRONIC			2.48	0	0	0	0.01	0.01	69.729	TRUE	-1.29416	1.05498	-0.812606	-1.61804	-1.21533	0.898625	FALSE		ENST00000231790.8:c.884+25C>T	-
2097	MLH1	chr3	37017625	37017625	SNV	C	A	INTRONIC			1.919	0	0	0	0	0	38.374	TRUE	-0.753512	-0.494666	1.10294	-0.606625	-0.735837	0.898625	FALSE		ENST00000231790.8:c.884+26C>A	-
2098	MLH1	chr3	37017625	37017625	SNV	C	G	INTRONIC			2.497	0.01	0	0	0.01	0.01	95.2659	TRUE	-0.717139	-0.910864	-0.817582	-0.839004	-1.36902	0.908007	FALSE	-1.34958	ENST00000231790.8:c.884+26C>G	-
2099	MLH1	chr3	37017625	37017625	SNV	C	T	INTRONIC			2.57	0	0	0	0	0	70.0804	TRUE	0.130585	0.163568	-1.1427	-2.00368	-1.26093	0.898625	FALSE		ENST00000231790.8:c.884+26C>T	-
2100	MLH1	chr3	37017626	37017626	SNV	A	C	INTRONIC			5.153	0	0	0	0	0	81.6524	TRUE	0.344251	0.162417	2.30719	-1.30438	-0.170501	0.898625	FALSE		ENST00000231790.8:c.884+27A>C	-
2101	MLH1	chr3	37017626	37017626	SNV	A	G	INTRONIC			5.755	0	0	0	0.01	0.01	71.162	TRUE	-0.0678432	2.05262	-0.555408	0.935335	0.0433068	0.898625	FALSE		ENST00000231790.8:c.884+27A>G	-
2102	MLH1	chr3	37017626	37017626	SNV	A	T	INTRONIC			5.262	0	0	0	0	0	64.7969	TRUE	0.64415	1.21218	3.7952	0.913439	1.09337	0.542329	FALSE		ENST00000231790.8:c.884+27A>T	-
2103	MLH1	chr3	37017627	37017627	SNV	A	C	INTRONIC			2.435	0	0	0	0	0	82.9312	TRUE	-0.527946	3.75084	-0.0503335	-1.19045	-0.0523424	0.898625	FALSE		ENST00000231790.8:c.884+28A>C	-
2104	MLH1	chr3	37017627	37017627	SNV	A	G	INTRONIC			4.062	0	0	0	0.05	0.05	64.6426	TRUE	-0.985528	0.188294	0.292163	-1.32485	-1.00535	0.898625	FALSE		ENST00000231790.8:c.884+28A>G	-
2105	MLH1	chr3	37017627	37017627	SNV	A	T	INTRONIC			2.405	0	0	0	0	0	65.9173	TRUE	-2.77146	-2.06296	-0.649454	1.1092	-1.64154	0.909209	FALSE		ENST00000231790.8:c.884+28A>T	-
2106	MLH1	chr3	37017628	37017628	SNV	G	A	INTRONIC			6.828	0	0	0	0	0	26.4188	FALSE	0.440769	1.32713	0.170681	0.591829	0.0847329	0.898625	FALSE		ENST00000231790.8:c.884+29G>A	-
2107	MLH1	chr3	37017628	37017628	SNV	G	C	INTRONIC			5.995	0	0	0	0	0	45.0186	TRUE	-1.00011	-1.13153	-0.682332	-0.627369	-1.4082	0.909209	FALSE		ENST00000231790.8:c.884+29G>C	-
2108	MLH1	chr3	37017628	37017628	SNV	G	T	INTRONIC			6.143	0	0	0	0	0	49.8501	TRUE	-2.2637	0.28235	-1.65912	-1.75282	-1.89619	0.931174	FALSE		ENST00000231790.8:c.884+29G>T	-
2109	MLH1	chr3	37017629	37017629	SNV	A	C	INTRONIC			5.172	0	0	0	0	0	94.3102	TRUE	-0.952098	-1.16924	-0.208012	-2.1172	-1.65951	0.909209	FALSE	-0.927768	ENST00000231790.8:c.884+30A>C	-
2110	MLH1	chr3	37017629	37017629	SNV	A	G	INTRONIC			6.255	0	0	0	0.03	0.03	53.8652	TRUE	-0.94324	-0.103126	-1.09418	-1.24675	-1.39469	0.909209	FALSE		ENST00000231790.8:c.884+30A>G	-
2111	MLH1	chr3	37017629	37017629	SNV	A	T	INTRONIC			5.282	0	0	0	0	0	55.0337	TRUE	-1.18189	-0.566464	-1.58032	-1.30402	-1.70604	0.910577	FALSE		ENST00000231790.8:c.884+30A>T	-
2121	MLH1	chr3	37017633	37017633	SNV	A	C	INTRONIC			7.269	0	0	0	0	0	77.5039	TRUE	-0.217692	1.69374	0.109719	-1.84636	-0.613017	0.898625	FALSE		ENST00000231790.8:c.884+34A>C	-
2122	MLH1	chr3	37017633	37017633	SNV	A	G	INTRONIC			7.818	0	0	0	0.02	0.02	95.9152	TRUE	-1.39694	3.67614	0.513758	-0.63584	-0.00859143	0.898625	FALSE		ENST00000231790.8:c.884+34A>G	-
2123	MLH1	chr3	37017633	37017633	SNV	A	T	INTRONIC			7.36	0	0	0	0	0	67.894	TRUE	-0.167992	4.87359	0.702261	1.3394	1.13894	0.54037	FALSE	0.848248	ENST00000231790.8:c.884+34A>T	-
2125	MLH1	chr3	37017634	37017634	SNV	C	G	INTRONIC			3.253	0	0	0	0.03	0.03	43.1671	TRUE	-0.346936	-0.0549451	-0.359158	0.357689	-0.648708	0.898625	FALSE	-0.327844	ENST00000231790.8:c.884+35C>G	-
2126	MLH1	chr3	37017634	37017634	SNV	C	T	INTRONIC			3.548	0	0	0	0	0	10.3466	FALSE	-1.45986	0.666717			-0.944439	0.898625	FALSE		ENST00000231790.8:c.884+35C>T	-
2127	MLH1	chr3	37017635	37017635	SNV	A	C	INTRONIC			7.592	0	0	0	0.01	0.01	88.0448	TRUE	4.67185	2.61166	0.567704	-0.140991	1.37968	0.453434	FALSE		ENST00000231790.8:c.884+36A>C	-
2128	MLH1	chr3	37017635	37017635	SNV	A	G	INTRONIC			7.967	0	0	0	0.01	0.01	96.2562	TRUE	-0.0955082	-0.836933	-0.512661	1.07574	-0.640211	0.898625	FALSE		ENST00000231790.8:c.884+36A>G	-
2129	MLH1	chr3	37017635	37017635	SNV	A	T	INTRONIC			7.678	0	0	0	0	0	48.8519	TRUE	0.557445	1.3084	-0.101122	-1.18054	-0.401823	0.898625	FALSE		ENST00000231790.8:c.884+36A>T	-
2130	MLH1	chr3	37017636	37017636	SNV	A	C	INTRONIC			0.543	0	0	0	0	0	63.1865	TRUE	0.0878821	2.14699	1.48789	-1.40856	0.0306813	0.898625	FALSE		ENST00000231790.8:c.884+37A>C	-
2131	MLH1	chr3	37017636	37017636	SNV	A	G	INTRONIC			0.635	0	0	0	0	0	91.3951	TRUE	1.38953	2.17154	0.123845	-1.17056	0.0807198	0.898625	FALSE		ENST00000231790.8:c.884+37A>G	-
2132	MLH1	chr3	37017636	37017636	SNV	A	T	INTRONIC			0.578	0	0	0	0	0	51.4247	TRUE	0.997166	-2.00392	-0.0386368	1.48857	-0.437076	0.898625	FALSE		ENST00000231790.8:c.884+37A>T	-
2133	MLH1	chr3	37017637	37017637	SNV	G	A	INTRONIC			9.349	0	0	0	0	0	42.5653	TRUE	-0.18831	0.852837	0.974499	-1.88846	-0.61023	0.898625	FALSE		ENST00000231790.8:c.884+38G>A	-
2134	MLH1	chr3	37017637	37017637	SNV	G	C	INTRONIC			8.743	0	0	0	0	0	95.4735	TRUE	-0.006127	-1.31276	0.217069	-1.49844	-1.19794	0.898625	FALSE	-3.10306	ENST00000231790.8:c.884+38G>C	-
2135	MLH1	chr3	37017637	37017637	SNV	G	T	INTRONIC			8.845	0	0	0	0	0	63.9903	TRUE	-0.311518	2.14752	0.0398221	-2.39928	-0.678733	0.898625	FALSE	0.56232	ENST00000231790.8:c.884+38G>T	-
2136	MLH1	chr3	37017638	37017638	SNV	G	A	INTRONIC	VCV000090412	Uncertain	2.206	0	0	0	0	0	66.8228	TRUE	-0.34949	3.06229	-1.03809	-1.17777	-0.423634	0.898625	FALSE	3.02464	ENST00000231790.8:c.884+39G>A	-
2137	MLH1	chr3	37017638	37017638	SNV	G	C	INTRONIC			1.501	0	0	0	0	0	89.7515	TRUE	0.749709	2.11967	1.3708	3.83881	1.47188	0.408196	FALSE	0.625664	ENST00000231790.8:c.884+39G>C	-
2138	MLH1	chr3	37017638	37017638	SNV	G	T	INTRONIC			1.608	0	0	0	0	0	79.9525	TRUE	-1.11925	0.495147	-1.01029	1.092	-0.68347	0.898625	FALSE	0.629446	ENST00000231790.8:c.884+39G>T	-
2139	MLH1	chr3	37017639	37017639	SNV	A	C	INTRONIC			2.683	0	0	0	0	0	87.7628	TRUE	0.991533	-0.130472	0.716333	1.64671	0.258156	0.844823	FALSE	-1.10939	ENST00000231790.8:c.884+40A>C	-
2140	MLH1	chr3	37017639	37017639	SNV	A	G	INTRONIC			3.029	0	0	0	0	0	87.5398	TRUE	-1.0981	0.758588	0.335146	-0.585039	-0.695222	0.898625	FALSE	0.0871632	ENST00000231790.8:c.884+40A>G	-
2141	MLH1	chr3	37017639	37017639	SNV	A	T	INTRONIC			3.825	0	0	0.08	0	0.08	66.5928	TRUE	0.13473	2.95086	-0.208732	-0.539512	0.0364666	0.898625	FALSE		ENST00000231790.8:c.884+40A>T	-
2142	MLH1	chr3	37017640	37017640	SNV	A	C	INTRONIC			2.233	0	0	0	0.02	0.02	62.0588	TRUE	2.34272	-0.287285	4.13726	0.355011	1.08905	0.542329	FALSE	1.45381	ENST00000231790.8:c.884+41A>C	-
2143	MLH1	chr3	37017640	37017640	SNV	A	G	INTRONIC			2.398	0	0	0	0.01	0.01	51.7919	TRUE	-0.653146	-1.52333	6.24124	-0.17148	0.425451	0.804504	FALSE		ENST00000231790.8:c.884+41A>G	-
2144	MLH1	chr3	37017640	37017640	SNV	A	T	INTRONIC			2.007	0	0	0	0	0	50.0777	TRUE	2.91938	4.24105	1.26374	0.734435	1.74178	0.304777	FALSE		ENST00000231790.8:c.884+41A>T	-
2146	MLH1	chr3	37017641	37017641	SNV	C	G	INTRONIC			0.828	0	0	0	0.02	0.02	36.5234	TRUE	-1.08747	2.22095	-1.44998	-1.38123	-0.972301	0.898625	FALSE	0.22897	ENST00000231790.8:c.884+42C>G	-
2147	MLH1	chr3	37017641	37017641	SNV	C	T	INTRONIC			1.025	0	0	0	0	0	5.62335	FALSE	-1.06154	3.11733			0.480024	0.794113	FALSE		ENST00000231790.8:c.884+42C>T	-
2148	MLH1	chr3	37017642	37017642	SNV	A	C	INTRONIC			5.009	0	0	0	0	0	64.4391	TRUE	5.36416	-1.43306	1.47503	0.744681	0.989832	0.563017	FALSE		ENST00000231790.8:c.884+43A>C	-
2149	MLH1	chr3	37017642	37017642	SNV	A	G	INTRONIC			5.677	0.01	0	0	0.01	0.01	83.5085	TRUE	0.896566	4.41736	-0.107159	0.706485	0.930444	0.581087	FALSE		ENST00000231790.8:c.884+43A>G	-
2150	MLH1	chr3	37017642	37017642	SNV	A	T	INTRONIC			5.12	0	0	0	0	0	40.0237	TRUE	1.49238	0.498423	-0.161827	-0.399277	-0.190446	0.898625	FALSE		ENST00000231790.8:c.884+43A>T	-
2151	MLH1	chr3	37017643	37017643	SNV	G	A	INTRONIC			5.875	0	0	0	0	0	11.8323	FALSE	0.777133	-0.24574			-0.282174	0.898625	FALSE		ENST00000231790.8:c.884+44G>A	-
2152	MLH1	chr3	37017643	37017643	SNV	G	C	INTRONIC			4.955	0	0	0	0	0	91.793	TRUE	0.727494	4.20035	2.07824	0.0722013	1.2217	0.504188	FALSE	1.65032	ENST00000231790.8:c.884+44G>C	-
2153	MLH1	chr3	37017643	37017643	SNV	G	T	INTRONIC			5.116	0	0	0	0	0	43.4772	TRUE	0.894089	0.87951	-0.193235	-0.532215	-0.285833	0.898625	FALSE		ENST00000231790.8:c.884+44G>T	-
2154	MLH1	chr3	37017644	37017644	SNV	A	C	INTRONIC			2.422	0	0	0	0	0	62.4904	TRUE	3.87988	0.624545	-0.247358	2.02348	1.02227	0.554846	FALSE	0.45211	ENST00000231790.8:c.884+45A>C	-
2155	MLH1	chr3	37017644	37017644	SNV	A	G	INTRONIC			2.63	0	0	0	0	0	89.0965	TRUE	0.94036	1.69745	-0.18097	0.617296	0.220663	0.86329	FALSE		ENST00000231790.8:c.884+45A>G	-
2156	MLH1	chr3	37017644	37017644	SNV	A	T	INTRONIC			2.416	0	0	0	0	0	48.0576	TRUE	0.507396	5.47734	2.38568	2.62862	2.20189	0.170155	FALSE	2.00404	ENST00000231790.8:c.884+45A>T	-
2157	MLH1	chr3	37017645	37017645	SNV	T	A	INTRONIC			5.001	0	0	0	0.04	0.04	28.446	FALSE	2.04372	2.2176	1.52438	-0.00892332	0.896323	0.596257	FALSE		ENST00000231790.8:c.884+46T>A	-
2158	MLH1	chr3	37017645	37017645	SNV	T	C	INTRONIC			4.832	0	0	0	0.01	0.01	61.5035	TRUE	0.436237	-0.0785383	1.09168	-0.119138	-0.215311	0.898625	FALSE		ENST00000231790.8:c.884+46T>C	-
2159	MLH1	chr3	37017645	37017645	SNV	T	G	INTRONIC			4.505	0	0	0	0.02	0.02	67.341	TRUE	3.57943	2.03234	1.76216	1.05162	1.55851	0.37197	FALSE		ENST00000231790.8:c.884+46T>G	-
2160	MLH1	chr3	37017646	37017646	SNV	G	A	INTRONIC			1.806	0	0	0	0	0	19.0643	FALSE	0.78487	2.24715		-0.491597	0.298936	0.835693	FALSE		ENST00000231790.8:c.884+47G>A	-
2161	MLH1	chr3	37017646	37017646	SNV	G	C	INTRONIC			1.712	0	0	0	0.03	0.03	86.751	TRUE	-0.664591	2.11549	-0.546307	-0.375725	-0.415654	0.898625	FALSE	-1.92216	ENST00000231790.8:c.884+47G>C	-
2162	MLH1	chr3	37017646	37017646	SNV	G	T	INTRONIC			1.306	0	0	0	0	0	27.0129	FALSE	-0.723683	5.6667	0.160766	1.07622	0.99713	0.562879	FALSE		ENST00000231790.8:c.884+47G>T	-
2163	MLH1	chr3	37017647	37017647	SNV	T	A	INTRONIC			4.991	0	0	0	0.02	0.02	20.1403	FALSE	1.18043	0.326324	0.75808	0.398952	0.118077	0.894519	FALSE		ENST00000231790.8:c.884+48T>A	-
2164	MLH1	chr3	37017647	37017647	SNV	T	C	INTRONIC			5.099	0	0	0	0.01	0.01	28.0787	FALSE	1.24106		-0.631121		-0.2429	0.898625	FALSE		ENST00000231790.8:c.884+48T>C	-
2165	MLH1	chr3	37017647	37017647	SNV	T	G	INTRONIC			4.8	0	0	0	0.02	0.02	45.0719	TRUE	1.70011	7.31597	0.914449	0.336637	2.01892	0.209115	FALSE		ENST00000231790.8:c.884+48T>G	-
2166	MLH1	chr3	37017648	37017648	SNV	T	A	INTRONIC			5.296	0	0	0	0	0	26.5634	FALSE	0.134422	-0.00369293	0.118939	-1.54565	-0.871866	0.898625	FALSE		ENST00000231790.8:c.884+49T>A	-
2169	MLH1	chr3	37017649	37017649	SNV	C	A	INTRONIC			3.42	0	0	0	0	0	50.1519	TRUE	-0.0696792	0.558189	-0.506521	0.0453565	-0.541034	0.898625	FALSE	-0.014321	ENST00000231790.8:c.884+50C>A	-
2170	MLH1	chr3	37017649	37017649	SNV	C	G	INTRONIC			3.249	0	0	0	0	0	55.7694	TRUE	0.347014	0.683302	1.82277	-0.616336	0.0113179	0.898625	FALSE	-0.030063	ENST00000231790.8:c.884+50C>G	-
2171	MLH1	chr3	37017649	37017649	SNV	C	T	INTRONIC			4.227	0	0	0	0	0	8.02361	FALSE	8.98356	8.90931			8.39856	4.92836e-11	TRUE		ENST00000231790.8:c.884+50C>T	-
2172	MLH1	chr3	37017650	37017650	SNV	T	A	INTRONIC			4.584	0	0	0	0	0	9.98927	FALSE	1.88056	0.843382			0.814099	0.627285	FALSE		ENST00000231790.8:c.884+51T>A	-
2175	MLH1	chr3	37017651	37017651	SNV	A	C	INTRONIC			0.095	0	0	0	0	0	72.4893	TRUE	-0.0497598	-0.686663	6.47677	0.683668	1.05813	0.542329	FALSE	-1.40157	ENST00000231790.8:c.884+52A>C	-
2176	MLH1	chr3	37017651	37017651	SNV	A	G	INTRONIC			0.119	0	0	0	0	0	67.9578	TRUE	2.35118	2.03653	1.42694	-1.33406	0.572278	0.764615	FALSE	-0.707902	ENST00000231790.8:c.884+52A>G	-
2177	MLH1	chr3	37017651	37017651	SNV	A	T	INTRONIC			0.1	0	0	0	0	0	43.1769	TRUE	0.347635	0.612211	0.333726	2.56646	0.417138	0.805633	FALSE	0.703397	ENST00000231790.8:c.884+52A>T	-
2178	MLH1	chr3	37017652	37017652	SNV	T	A	INTRONIC			1.436	0	0	0	0	0	59.6847	TRUE	-0.554581	2.11943	7.57322	-0.173882	1.69318	0.315764	FALSE	1.44764	ENST00000231790.8:c.884+53T>A	-
2179	MLH1	chr3	37017652	37017652	SNV	T	C	INTRONIC			1.733	0	0	0	0	0	60.7333	TRUE	1.47962	1.46007	0.897066	-2.2105	-0.141307	0.898625	FALSE		ENST00000231790.8:c.884+53T>C	-
2180	MLH1	chr3	37017652	37017652	SNV	T	G	INTRONIC			1.509	0	0	0	0	0	82.1924	TRUE	0.245852	4.32615	-0.307894	0.0414758	0.528526	0.772349	FALSE	-0.530528	ENST00000231790.8:c.884+53T>G	-
2183	MLH1	chr3	37017514	37017516	MNV	GTA	TAA	STOP_GAINED									21.7803	FALSE	-0.86342	-0.35753	-0.506043	-0.978546	-1.22426	0.898625	FALSE		ENST00000231790.8:c.799_800delinsTA	ENSP00000231790.3:p.Val267Ter
2186	MLH1	chr3	37017523	37017525	MNV	ACT	TAA	STOP_GAINED									22.0046	FALSE	2.70804	0.0559051	1.79115	5.36404	1.93191	0.238257	FALSE		ENST00000231790.8:c.808_810delinsTAA	ENSP00000231790.3:p.Thr270Ter
2187	MLH1	chr3	37017526	37017528	MNV	TCC	TAA	STOP_GAINED									35.6696	FALSE	0.510163	1.52567	-0.833405	4.17207	0.795755	0.631985	FALSE		ENST00000231790.8:c.812_813delinsAA	ENSP00000231790.3:p.Ser271Ter
2191	MLH1	chr3	37017538	37017540	MNV	GCC	TAA	STOP_GAINED									8.74466	FALSE	-1.59216	-1.11562			-1.90176	0.931174	FALSE		ENST00000231790.8:c.823_825delinsTAA	ENSP00000231790.3:p.Ala275Ter
2203	MLH1	chr3	37017574	37017576	MNV	AAC	TAA	STOP_GAINED									26.9807	FALSE	2.35624	5.74573	0.186253	0.993299	1.77251	0.298168	FALSE		ENST00000231790.8:c.859_861delinsTAA	ENSP00000231790.3:p.Asn287Ter
2204	MLH1	chr3	37017577	37017579	MNV	ACA	TAA	STOP_GAINED									15.228	FALSE	4.13974	5.58502	4.17094		4.08403	0.0026548	TRUE		ENST00000231790.8:c.862_863delinsTA	ENSP00000231790.3:p.Thr288Ter
2206	MLH1	chr3	37017583	37017585	MNV	CCA	TAA	STOP_GAINED									41.1728	TRUE	8.55864	5.84542	8.11828	6.37569	6.67664	2.31601e-07	TRUE		ENST00000231790.8:c.868_869delinsTA	ENSP00000231790.3:p.Pro290Ter
2208	MLH1	chr3	37017589	37017591	MNV	CTG	TAA	STOP_GAINED									18.1204	FALSE	5.2887			5.24495	4.71895	0.000487942	TRUE	7.84986	ENST00000231790.8:c.874_876delinsTAA	ENSP00000231790.3:p.Leu292Ter
2210	MLH1	chr3	37017595	37017597	MNV	CTC	TAA	STOP_GAINED									65.9522	TRUE	5.9984	7.64834	5.65576	11.0519	7.04073	6.88094e-08	TRUE	8.89149	ENST00000231790.8:c.880_882delinsTAA	ENSP00000231790.3:p.Leu294Ter
