# Supplementary material for: High-throughput screening of human genetic variants by pooled prime editing
Source: Cell Genom. 2025 Mar 21;5(4):100814. doi: 10.1016/j.xgen.2025.100814 (PMC12008803; doi:10.1016/j.xgen.2025.100814)
Supplement: Table S7. ST editing rates and pegRNA scores for the MLH1 non-coding screen, related to Figure 4 [file mmc8.xlsx]

## Sheet: Supp_table_MLH1_non_coding_pegR
Table S7. ST editing rates and pegRNA scores for the MLH1 non-coding screen, related to Figure 4.
mutant index	gene	chr	GRCh38startlocation	GRCh38endlocation	variant_type	ref_allele	mut_allele	PAM location	PAM strand	PAM	protospacer	PBS	PBS length	RTT	RTT length	PBS_RTT_5to3	distance mut to 5' RTT	distance to nick	PBS GC content	CRISPick_score	PRIDICT_editing_Score_deep	target sequence	target length	pegRNA_BC	Library_ID	Library_BC	epegRNA_oligo_final	ref_search_term	mut_search_term	edited target sequence	Consequence	Accession	ClinVar_Significance_Simple	PEmax_D20_percentage_editing	PEmax_MLH1dn_D20_percentage_editing	PEmax_obn_D20_percentage_editing	PEmax_MLH1dn_obn_D20_percentage_editing	neg_control_percentage_editing	percentage_editing_control_high	PEmax_D20_pseudo_freq	PEmax_D34_pseudo_freq	PEmax_obn_D20_pseudo_freq	PEmax_obn_D34_pseudo_freq	PEmax_MLH1dn_D20_pseudo_freq	PEmax_MLH1dn_D34_pseudo_freq	PEmax_MLH1dn_obn_D20_pseudo_freq	PEmax_MLH1dn_obn_D34_pseudo_freq	PEmax_pegRNA_score_unnormalized	PEmax_obn_pegRNA_score_unnormalized
2212	MLH1	chr3	36992955	36992955	SNV	G	C	37034434	+	AGG	GTTCGCGGGTAGCTACGATG	CATCGATGC	9	TACTCCGCCGCTGTGTGGTCCGTG	24	GTGCCTGGTGTGTCGCCGCCTCATCGTAGCTAC	9	15	0.555556	0.5788	61.3391	GTCGCGTTCGCGGGTAGCTACGATGAGGCGGCGACAGACCAGGCACAGGGCCCCA	55	GTAACGTTCAGCAACT	9	CCTATCACTG	GCGAGAAAAGCCTTGTTTGGTTCGCGGGTAGCTACGATGGTTTGGAGACGTTGACTATCGTCTCGGTGCGTGCCTGGTGTGTCGCCGCCTCATCGTAGCTACCGCGGTTCTATCTAGTTACGCGTTAAACCAACTAGAATTTTTTTGAGTCAGGTCGCGTTCGCGGGTAGCTACGATGAGGCGGCGACAGACCAGGCACAGGGCCCCAGTAACGTTCAGCAACTCCTATCACTGGGTAAGCTC	CGACAGACCAG	CGACAcACCAG	GTCGCGTTCGCGGGTAGCTACGATGAGGCGGCGACAcACCAGGCACAGGGCCCCA	UPSTREAM	VCV001183730	Benign					0	FALSE	5.93501e-06	2.49979e-06	1.45604e-06	3.4248e-05	1.47415e-06	4.58298e-07	1.65065e-06	5.21369e-07
2212	MLH1	chr3	36992955	36992955	SNV	G	C	37034434	+	AGG	GTTCGCGGGTAGCTACGATG	CATCGATGC	9	TACTCCGCCGCTGTGTGGTCCGT	23	TGCCTGGTGTGTCGCCGCCTCATCGTAGCTAC	8	15	0.555556	0.5788	62.1963	GTCGCGTTCGCGGGTAGCTACGATGAGGCGGCGACAGACCAGGCACAGGGCCCCA	55	TGACTAGTCTGGTGTA	9	CCTATCACTG	GCGAGAAAAGCCTTGTTTGGTTCGCGGGTAGCTACGATGGTTTGGAGACGTTGACTATCGTCTCGGTGCTGCCTGGTGTGTCGCCGCCTCATCGTAGCTACCGCGGTTCTATCTAGTTACGCGTTAAACCAACTAGAATTTTTTTGAGTCAGAGTCGCGTTCGCGGGTAGCTACGATGAGGCGGCGACAGACCAGGCACAGGGCCCCATGACTAGTCTGGTGTACCTATCACTGGGTAAGCTC	CGACAGACCAG	CGACAcACCAG	GTCGCGTTCGCGGGTAGCTACGATGAGGCGGCGACAcACCAGGCACAGGGCCCCA	UPSTREAM	VCV001183730	Benign					0	FALSE	8.02972e-06	1.2499e-06	7.28019e-06	1.63086e-06	5.89661e-06	4.58298e-07	1.08943e-05	5.21369e-07
2212	MLH1	chr3	36992955	36992955	SNV	G	C	37034437	+	CGG	CGCGGGTAGCTACGATGAGG	CCATCGATGCTAC	13	TCCGCCGCTGTGTGGTCCGTG	21	GTGCCTGGTGTGTCGCCGCCTCATCGTAGCTACC	9	12	0.538462	0.3049		GCGTTCGCGGGTAGCTACGATGAGGCGGCGACAGACCAGGCACAGGGCCCCATCG	55	AAACGGGAGTGCTGCC	9	CCTATCACTG	GCGAGAAAAGCCTTGTTTGCGCGGGTAGCTACGATGAGGGTTTGGAGACGTTGACTATCGTCTCGGTGCGTGCCTGGTGTGTCGCCGCCTCATCGTAGCTACCCGCGGTTCTATCTAGTTACGCGTTAAACCAACTAGAATTTTTTTGAGTCAGCGTTCGCGGGTAGCTACGATGAGGCGGCGACAGACCAGGCACAGGGCCCCATCGAAACGGGAGTGCTGCCCCTATCACTGGGTAAGCTC	CGACAGACCAG	CGACAcACCAG	GCGTTCGCGGGTAGCTACGATGAGGCGGCGACAcACCAGGCACAGGGCCCCATCG	UPSTREAM	VCV001183730	Benign					0	FALSE	1.04736e-06	1.2499e-06	1.01923e-05	1.63086e-06	3.68538e-07	4.58298e-07	3.3013e-06	5.21369e-07
2212	MLH1	chr3	36992955	36992955	SNV	G	C	37034437	+	CGG	CGCGGGTAGCTACGATGAGG	CCATCGATGCTAC	13	TCCGCCGCTGTGTGGTCCGT	20	TGCCTGGTGTGTCGCCGCCTCATCGTAGCTACC	8	12	0.538462	0.3049		GCGTTCGCGGGTAGCTACGATGAGGCGGCGACAGACCAGGCACAGGGCCCCATCG	55	GCATGATCATGCAATC	9	CCTATCACTG	GCGAGAAAAGCCTTGTTTGCGCGGGTAGCTACGATGAGGGTTTGGAGACGTTGACTATCGTCTCGGTGCTGCCTGGTGTGTCGCCGCCTCATCGTAGCTACCCGCGGTTCTATCTAGTTACGCGTTAAACCAACTAGAATTTTTTTGAGTCAGGCGTTCGCGGGTAGCTACGATGAGGCGGCGACAGACCAGGCACAGGGCCCCATCGGCATGATCATGCAATCCCTATCACTGGGTAAGCTC	CGACAGACCAG	CGACAcACCAG	GCGTTCGCGGGTAGCTACGATGAGGCGGCGACAcACCAGGCACAGGGCCCCATCG	UPSTREAM	VCV001183730	Benign					0	FALSE	2.44383e-06	1.2499e-06	2.42673e-06	1.63086e-06	5.89661e-06	4.58298e-07	3.63142e-06	5.21369e-07
2212	MLH1	chr3	36992955	36992955	SNV	G	C	37034462	-	GGG	GGAGCCTCCGGAGGGCGATG	CGCCCTCCGGAGGCT	15	GACACACCAGGCACAGGGCCCCAT	24	GACACACCAGGCACAGGGCCCCATCGCCCTCCGGAGGCT	5	19	0.8	0.1072	64.1297	TGAGGCGGCGACAGACCAGGCACAGGGCCCCATCGCCCTCCGGAGGCTCCACCAC	55	GTAGTCATCCTCGCAT	9	CCTATCACTG	GCGAGAAAAGCCTTGTTTGGGAGCCTCCGGAGGGCGATGGTTTGGAGACGTTGACTATCGTCTCGGTGCGACACACCAGGCACAGGGCCCCATCGCCCTCCGGAGGCTCGCGGTTCTATCTAGTTACGCGTTAAACCAACTAGAATTTTTTTGTGAGGCGGCGACAGACCAGGCACAGGGCCCCATCGCCCTCCGGAGGCTCCACCACGTAGTCATCCTCGCATCCTATCACTGGGTAAGCTC	CGACAGACCAG	CGACAcACCAG	TGAGGCGGCGACAcACCAGGCACAGGGCCCCATCGCCCTCCGGAGGCTCCACCAC	UPSTREAM	VCV001183730	Benign					0	FALSE	1.39647e-06	2.49979e-06	1.94138e-06	1.63086e-06	2.57977e-06	3.34557e-05	7.26285e-06	1.35556e-05
2212	MLH1	chr3	36992955	36992955	SNV	G	C	37034462	-	GGG	GGAGCCTCCGGAGGGCGATG	CGCCCTCCGGAGGCT	15	ACACACCAGGCACAGGGCCCCAT	23	ACACACCAGGCACAGGGCCCCATCGCCCTCCGGAGGCT	4	19	0.8	0.1072	32.7139	TGAGGCGGCGACAGACCAGGCACAGGGCCCCATCGCCCTCCGGAGGCTCCACCAC	55	AGCTTGAAGAGCCTAG	9	CCTATCACTG	GCGAGAAAAGCCTTGTTTGGGAGCCTCCGGAGGGCGATGGTTTGGAGACGTTGACTATCGTCTCGGTGCACACACCAGGCACAGGGCCCCATCGCCCTCCGGAGGCTCGCGGTTCTATCTAGTTACGCGTTAAACCAACTAGAATTTTTTTGATGAGGCGGCGACAGACCAGGCACAGGGCCCCATCGCCCTCCGGAGGCTCCACCACAGCTTGAAGAGCCTAGCCTATCACTGGGTAAGCTC	CGACAGACCAG	CGACAcACCAG	TGAGGCGGCGACAcACCAGGCACAGGGCCCCATCGCCCTCCGGAGGCTCCACCAC	UPSTREAM	VCV001183730	Benign					0	FALSE	3.49118e-06	1.2499e-06	4.85346e-06	1.63086e-06	7.37076e-06	4.58298e-07	5.28207e-06	5.21369e-07
2213	MLH1	chr3	36993211	36993211	SNV	C	T	37034714	-	AGG	ATACGAAATATCCAGCCAAT	GGCTGGATATTTC	13	GGTTCCGGTATCTCTGCTCCTATT	24	GGTTCCGGTATCTCTGCTCCTATTGGCTGGATATTTC	9	15	0.461538	0.01292		CACAAGCCCGGTTCCGGCATCTCTGCTCCTATTGGCTGGATATTTCGTATTCCCC	55	CCTCTGAAGATGAGAG	9	CCTATCACTG	GCGAGAAAAGCCTTGTTTGATACGAAATATCCAGCCAATGTTTGGAGACGTTGACTATCGTCTCGGTGCGGTTCCGGTATCTCTGCTCCTATTGGCTGGATATTTCCGCGGTTCTATCTAGTTACGCGTTAAACCAACTAGAATTTTTTTGAGCACAAGCCCGGTTCCGGCATCTCTGCTCCTATTGGCTGGATATTTCGTATTCCCCCCTCTGAAGATGAGAGCCTATCACTGGGTAAGCTC	TCCGGCATCTC	TCCGGtATCTC	CACAAGCCCGGTTCCGGtATCTCTGCTCCTATTGGCTGGATATTTCGTATTCCCC	UPSTREAM	VCV000823690	Uncertain	29.1485	49.3081	24.9658	53.7708	0	FALSE	0.000881873	8.74928e-06	0.000710061	2.2832e-05	0.000799359	3.66638e-06	0.000910827	6.25642e-06	-6.65526	-4.95881
2213	MLH1	chr3	36993211	36993211	SNV	C	T	37034714	-	AGG	ATACGAAATATCCAGCCAAT	GGCTGGATATTTCGT	15	GGTTCCGGTATCTCTGCTCCTATT	24	GGTTCCGGTATCTCTGCTCCTATTGGCTGGATATTTCGT	9	15	0.466667	0.01292		CACAAGCCCGGTTCCGGCATCTCTGCTCCTATTGGCTGGATATTTCGTATTCCCC	55	GCTCCTAGTATCTGCA	9	CCTATCACTG	GCGAGAAAAGCCTTGTTTGATACGAAATATCCAGCCAATGTTTGGAGACGTTGACTATCGTCTCGGTGCGGTTCCGGTATCTCTGCTCCTATTGGCTGGATATTTCGTCGCGGTTCTATCTAGTTACGCGTTAAACCAACTAGAATTTTTTTGCACAAGCCCGGTTCCGGCATCTCTGCTCCTATTGGCTGGATATTTCGTATTCCCCGCTCCTAGTATCTGCACCTATCACTGGGTAAGCTC	TCCGGCATCTC	TCCGGtATCTC	CACAAGCCCGGTTCCGGtATCTCTGCTCCTATTGGCTGGATATTTCGTATTCCCC	UPSTREAM	VCV000823690	Uncertain	19.5846		15.0943	28.2787	0	FALSE	0.000235655	6.24948e-06	0.000257719	3.26172e-06	0.000197905	3.20809e-06	0.000161433	1.04274e-06	-5.23679	-6.30402
2213	MLH1	chr3	36993211	36993211	SNV	C	T	37034698	+	CGG	GAGGCACACAAGCCCGGTTC	GTGTGTTCGGGCC	13	AAGGCCATAGAGACGAG	17	GAGCAGAGATACCGGAACCGGGCTTGTGTG	10	7	0.692308	0.168	70.3362	CAGCAGAGGCACACAAGCCCGGTTCCGGCATCTCTGCTCCTATTGGCTGGATATT	55	GTGTGCGCATGAAGTA	9	CCTATCACTG	GCGAGAAAAGCCTTGTTTGGAGGCACACAAGCCCGGTTCGTTTGGAGACGTTGACTATCGTCTCGGTGCGAGCAGAGATACCGGAACCGGGCTTGTGTGCGCGGTTCTATCTAGTTACGCGTTAAACCAACTAGAATTTTTTTGAGTCAGATCCAGCAGAGGCACACAAGCCCGGTTCCGGCATCTCTGCTCCTATTGGCTGGATATTGTGTGCGCATGAAGTACCTATCACTGGGTAAGCTC	TCCGGCATCTC	TCCGGtATCTC	CAGCAGAGGCACACAAGCCCGGTTCCGGtATCTCTGCTCCTATTGGCTGGATATT	UPSTREAM	VCV000823690	Uncertain		43.2802			0	FALSE	9.88005e-05	3.74969e-06	8.68769e-05	1.63086e-06	0.000162157	4.58298e-07	9.77183e-05	1.04274e-06
2213	MLH1	chr3	36993211	36993211	SNV	C	T	37034698	+	CGG	GAGGCACACAAGCCCGGTTC	GTGTGTTCGGGCC	13	AAGGCCATAGAGACGAGG	18	GGAGCAGAGATACCGGAACCGGGCTTGTGTG	11	7	0.692308	0.168	69.478	CAGCAGAGGCACACAAGCCCGGTTCCGGCATCTCTGCTCCTATTGGCTGGATATT	55	GCTTGAATCTTTACAC	9	CCTATCACTG	GCGAGAAAAGCCTTGTTTGGAGGCACACAAGCCCGGTTCGTTTGGAGACGTTGACTATCGTCTCGGTGCGGAGCAGAGATACCGGAACCGGGCTTGTGTGCGCGGTTCTATCTAGTTACGCGTTAAACCAACTAGAATTTTTTTGAGTCAGATCAGCAGAGGCACACAAGCCCGGTTCCGGCATCTCTGCTCCTATTGGCTGGATATTGCTTGAATCTTTACACCCTATCACTGGGTAAGCTC	TCCGGCATCTC	TCCGGtATCTC	CAGCAGAGGCACACAAGCCCGGTTCCGGtATCTCTGCTCCTATTGGCTGGATATT	UPSTREAM	VCV000823690	Uncertain					0	FALSE	1.95506e-05	1.2499e-06	9.22157e-06	1.63086e-06	1.99011e-05	4.58298e-07	1.41956e-05	5.21369e-07
2213	MLH1	chr3	36993211	36993211	SNV	C	T	37034700	-	CGG	GCCAATAGGAGCAGAGATGC	TCTCTGCTCCTATTG	15	AAGCCCGGTTCCGGTA	16	AAGCCCGGTTCCGGTATCTCTGCTCCTATTG	15	1	0.466667	0.5278	58.596	CCTCAGCAGAGGCACACAAGCCCGGTTCCGGCATCTCTGCTCCTATTGGCTGGAT	55	GCTCTGTTCATGTGGT	9	CCTATCACTG	GCGAGAAAAGCCTTGTTTGGCCAATAGGAGCAGAGATGCGTTTGGAGACGTTGACTATCGTCTCGGTGCAAGCCCGGTTCCGGTATCTCTGCTCCTATTGCGCGGTTCTATCTAGTTACGCGTTAAACCAACTAGAATTTTTTTGAGTCAGATCCTCAGCAGAGGCACACAAGCCCGGTTCCGGCATCTCTGCTCCTATTGGCTGGATGCTCTGTTCATGTGGTCCTATCACTGGGTAAGCTC	TCCGGCATCTC	TCCGGtATCTC	CCTCAGCAGAGGCACACAAGCCCGGTTCCGGtATCTCTGCTCCTATTGGCTGGAT	UPSTREAM	VCV000823690	Uncertain	18.4161	51.518	20.4017	55.8658	0.176211	FALSE	0.00111124	0.000399967	0.00152302	9.78515e-06	0.00116569	2.29149e-06	0.00111188	3.59744e-05	-1.47422	-7.28212
2213	MLH1	chr3	36993211	36993211	SNV	C	T	37034700	-	CGG	GCCAATAGGAGCAGAGATGC	TCTCTGCTC	9	CCGGTTCCGGTA	12	CCGGTTCCGGTATCTCTGCTC	11	1	0.555556	0.5278	52.0066	CCTCAGCAGAGGCACACAAGCCCGGTTCCGGCATCTCTGCTCCTATTGGCTGGAT	55	GCACATACAGTAGAGC	9	CCTATCACTG	GCGAGAAAAGCCTTGTTTGGCCAATAGGAGCAGAGATGCGTTTGGAGACGTTGACTATCGTCTCGGTGCCCGGTTCCGGTATCTCTGCTCCGCGGTTCTATCTAGTTACGCGTTAAACCAACTAGAATTTTTTTGAGTCAGATCTGAATGGATCCTCAGCAGAGGCACACAAGCCCGGTTCCGGCATCTCTGCTCCTATTGGCTGGATGCACATACAGTAGAGCCCTATCACTGGGTAAGCTC	TCCGGCATCTC	TCCGGtATCTC	CCTCAGCAGAGGCACACAAGCCCGGTTCCGGtATCTCTGCTCCTATTGGCTGGAT	UPSTREAM	VCV000823690	Uncertain	35.006	57.5829	44.0421	67.7465	0	FALSE	0.000292561	3.74969e-06	0.000415941	3.26172e-06	0.000311415	9.16596e-07	0.000234722	3.64958e-06	-6.28582	-6.99461
2214	MLH1	chr3	36993214	36993214	SNV	C	T	37034714	-	AGG	ATACGAAATATCCAGCCAAT	GGCTGGATA	9	GGTTCCGGCATTTCTGCTCCTATT	24	GGTTCCGGCATTTCTGCTCCTATTGGCTGGATA	12	12	0.555556	0.01292		CACAAGCCCGGTTCCGGCATCTCTGCTCCTATTGGCTGGATATTTCGTATTCCCC	55	TATTACCTCGGAATCT	9	CCTATCACTG	GCGAGAAAAGCCTTGTTTGATACGAAATATCCAGCCAATGTTTGGAGACGTTGACTATCGTCTCGGTGCGGTTCCGGCATTTCTGCTCCTATTGGCTGGATACGCGGTTCTATCTAGTTACGCGTTAAACCAACTAGAATTTTTTTGAGTCAGCACAAGCCCGGTTCCGGCATCTCTGCTCCTATTGGCTGGATATTTCGTATTCCCCTATTACCTCGGAATCTCCTATCACTGGGTAAGCTC	GGCATCTCTGC	GGCATtTCTGC	CACAAGCCCGGTTCCGGCATtTCTGCTCCTATTGGCTGGATATTTCGTATTCCCC	UPSTREAM	VCV000229917	Uncertain	11.7166	32.9837	6.65468	27.5449	0	FALSE	0.000256602	1.12491e-05	0.000270338	9.78515e-06	0.000316574	1.83319e-06	0.00033112	2.08547e-06	-4.51165	-4.78802
2214	MLH1	chr3	36993214	36993214	SNV	C	T	37034714	-	AGG	ATACGAAATATCCAGCCAAT	GGCTGGATATTTCGT	15	TTCCGGCATTTCTGCTCCTATT	22	TTCCGGCATTTCTGCTCCTATTGGCTGGATATTTCGT	10	12	0.466667	0.01292		CACAAGCCCGGTTCCGGCATCTCTGCTCCTATTGGCTGGATATTTCGTATTCCCC	55	CGTCACTTCTCAAACG	9	CCTATCACTG	GCGAGAAAAGCCTTGTTTGATACGAAATATCCAGCCAATGTTTGGAGACGTTGACTATCGTCTCGGTGCTTCCGGCATTTCTGCTCCTATTGGCTGGATATTTCGTCGCGGTTCTATCTAGTTACGCGTTAAACCAACTAGAATTTTTTTGAGCACAAGCCCGGTTCCGGCATCTCTGCTCCTATTGGCTGGATATTTCGTATTCCCCCGTCACTTCTCAAACGCCTATCACTGGGTAAGCTC	GGCATCTCTGC	GGCATtTCTGC	CACAAGCCCGGTTCCGGCATtTCTGCTCCTATTGGCTGGATATTTCGTATTCCCC	UPSTREAM	VCV000229917	Uncertain	6.31912	33.1481	13.6842	27.0748	0	FALSE	0.000221341	7.49938e-06	0.000138809	4.89258e-06	0.000199379	1.37489e-06	0.000242975	1.56411e-06	-4.88336	-4.82636
2214	MLH1	chr3	36993214	36993214	SNV	C	T	37034692	+	CGG	TCAGCAGAGGCACACAAGCC	GTCTCCGTGTGTT	13	CGGGCCAAGGCCGTAAAGACGAGG	24	GGAGCAGAAATGCCGGAACCGGGCTTGTGTGCCTCTG	8	16	0.538462	-0.7653		TCACCTCAGCAGAGGCACACAAGCCCGGTTCCGGCATCTCTGCTCCTATTGGCTG	55	GACGTTAAGCGACGTA	9	CCTATCACTG	GCGAGAAAAGCCTTGTTTGTCAGCAGAGGCACACAAGCCGTTTGGAGACGTTGACTATCGTCTCGGTGCGGAGCAGAAATGCCGGAACCGGGCTTGTGTGCCTCTGCGCGGTTCTATCTAGTTACGCGTTAAACCAACTAGAATTTTTTTGAGTCACCTCAGCAGAGGCACACAAGCCCGGTTCCGGCATCTCTGCTCCTATTGGCTGGACGTTAAGCGACGTACCTATCACTGGGTAAGCTC	GGCATCTCTGC	GGCATtTCTGC	TCACCTCAGCAGAGGCACACAAGCCCGGTTCCGGCATtTCTGCTCCTATTGGCTG	UPSTREAM	VCV000229917	Uncertain					0	FALSE	6.98237e-07	1.2499e-06	9.70692e-07	4.89258e-06	7.37076e-07	4.58298e-07	9.90389e-07	5.21369e-07
2214	MLH1	chr3	36993214	36993214	SNV	C	T	37034692	+	CGG	TCAGCAGAGGCACACAAGCC	TCGTCTCCGTGTGTT	15	CGGGCCAAGGCCGTAAAGACGAGGA	25	AGGAGCAGAAATGCCGGAACCGGGCTTGTGTGCCTCTGCT	9	16	0.533333	-0.7653		TCACCTCAGCAGAGGCACACAAGCCCGGTTCCGGCATCTCTGCTCCTATTGGCTG	55	GCAGCCACAAGACGTG	9	CCTATCACTG	GCGAGAAAAGCCTTGTTTGTCAGCAGAGGCACACAAGCCGTTTGGAGACGTTGACTATCGTCTCGGTGCAGGAGCAGAAATGCCGGAACCGGGCTTGTGTGCCTCTGCTCGCGGTTCTATCTAGTTACGCGTTAAACCAACTAGAATTTTTTTTCACCTCAGCAGAGGCACACAAGCCCGGTTCCGGCATCTCTGCTCCTATTGGCTGGCAGCCACAAGACGTGCCTATCACTGGGTAAGCTC	GGCATCTCTGC	GGCATtTCTGC	TCACCTCAGCAGAGGCACACAAGCCCGGTTCCGGCATtTCTGCTCCTATTGGCTG	UPSTREAM	VCV000229917	Uncertain						FALSE	1.04736e-06	1.2499e-06	4.85346e-07	1.63086e-06	7.37076e-07	4.58298e-07	1.32052e-06	5.21369e-07
2214	MLH1	chr3	36993214	36993214	SNV	C	T	37034698	+	CGG	GAGGCACACAAGCCCGGTTC	GTGTGTTCGGGCC	13	AAGGCCGTAAAGACGAGGATA	21	ATAGGAGCAGAAATGCCGGAACCGGGCTTGTGTG	11	10	0.692308	0.168	65.9355	CAGCAGAGGCACACAAGCCCGGTTCCGGCATCTCTGCTCCTATTGGCTGGATATT	55	GACACGCTCGATAGAA	9	CCTATCACTG	GCGAGAAAAGCCTTGTTTGGAGGCACACAAGCCCGGTTCGTTTGGAGACGTTGACTATCGTCTCGGTGCATAGGAGCAGAAATGCCGGAACCGGGCTTGTGTGCGCGGTTCTATCTAGTTACGCGTTAAACCAACTAGAATTTTTTTGAGTCACAGCAGAGGCACACAAGCCCGGTTCCGGCATCTCTGCTCCTATTGGCTGGATATTGACACGCTCGATAGAACCTATCACTGGGTAAGCTC	GGCATCTCTGC	GGCATtTCTGC	CAGCAGAGGCACACAAGCCCGGTTCCGGCATtTCTGCTCCTATTGGCTGGATATT	UPSTREAM	VCV000229917	Uncertain					0	FALSE	4.67819e-05	0.00166986	2.08699e-05	4.89258e-06	2.35864e-05	1.83319e-06	1.94776e-05	3.12821e-06
2214	MLH1	chr3	36993214	36993214	SNV	C	T	37034698	+	CGG	GAGGCACACAAGCCCGGTTC	GTGTGTTCGGGCC	13	AAGGCCGTAAAGACGAGGAT	20	TAGGAGCAGAAATGCCGGAACCGGGCTTGTGTG	10	10	0.692308	0.168	67.6783	CAGCAGAGGCACACAAGCCCGGTTCCGGCATCTCTGCTCCTATTGGCTGGATATT	55	AGTCTTTGTAGGCTGA	9	CCTATCACTG	GCGAGAAAAGCCTTGTTTGGAGGCACACAAGCCCGGTTCGTTTGGAGACGTTGACTATCGTCTCGGTGCTAGGAGCAGAAATGCCGGAACCGGGCTTGTGTGCGCGGTTCTATCTAGTTACGCGTTAAACCAACTAGAATTTTTTTGAGTCAGCAGCAGAGGCACACAAGCCCGGTTCCGGCATCTCTGCTCCTATTGGCTGGATATTAGTCTTTGTAGGCTGACCTATCACTGGGTAAGCTC	GGCATCTCTGC	GGCATtTCTGC	CAGCAGAGGCACACAAGCCCGGTTCCGGCATtTCTGCTCCTATTGGCTGGATATT	UPSTREAM	VCV000229917	Uncertain					0	FALSE	3.28171e-05	1.2499e-06	2.5238e-05	1.63086e-06	4.75414e-05	4.58298e-07	4.09361e-05	5.21369e-07
2215	MLH1	chr3	36993216	36993216	SNV	C	T	37034714	-	AGG	ATACGAAATATCCAGCCAAT	GGCTGGATATTTC	13	TTCCGGCATCTTTGCTCCTATT	22	TTCCGGCATCTTTGCTCCTATTGGCTGGATATTTC	12	10	0.461538	0.01292		CACAAGCCCGGTTCCGGCATCTCTGCTCCTATTGGCTGGATATTTCGTATTCCCC	55	CGACTTCAGACTACAA	9	CCTATCACTG	GCGAGAAAAGCCTTGTTTGATACGAAATATCCAGCCAATGTTTGGAGACGTTGACTATCGTCTCGGTGCTTCCGGCATCTTTGCTCCTATTGGCTGGATATTTCCGCGGTTCTATCTAGTTACGCGTTAAACCAACTAGAATTTTTTTGAGTCCACAAGCCCGGTTCCGGCATCTCTGCTCCTATTGGCTGGATATTTCGTATTCCCCCGACTTCAGACTACAACCTATCACTGGGTAAGCTC	CATCTCTGCTC	CATCTtTGCTC	CACAAGCCCGGTTCCGGCATCTtTGCTCCTATTGGCTGGATATTTCGTATTCCCC	UPSTREAM	VCV000232032	Uncertain			9.78044		0	FALSE	0.00022588	4.99959e-06	0.000243644	1.1416e-05	0.00026461	9.16596e-07	0.000222507	9.38463e-06		-4.41564
2215	MLH1	chr3	36993216	36993216	SNV	C	T	37034714	-	AGG	ATACGAAATATCCAGCCAAT	GGCTGGATA	9	GGCATCTTTGCTCCTATT	18	GGCATCTTTGCTCCTATTGGCTGGATA	8	10	0.555556	0.01292		CACAAGCCCGGTTCCGGCATCTCTGCTCCTATTGGCTGGATATTTCGTATTCCCC	55	CCGTGGAGTGATGTCT	9	CCTATCACTG	GCGAGAAAAGCCTTGTTTGATACGAAATATCCAGCCAATGTTTGGAGACGTTGACTATCGTCTCGGTGCGGCATCTTTGCTCCTATTGGCTGGATACGCGGTTCTATCTAGTTACGCGTTAAACCAACTAGAATTTTTTTGAGTCAGATCTGACACAAGCCCGGTTCCGGCATCTCTGCTCCTATTGGCTGGATATTTCGTATTCCCCCCGTGGAGTGATGTCTCCTATCACTGGGTAAGCTC	CATCTCTGCTC	CATCTtTGCTC	CACAAGCCCGGTTCCGGCATCTtTGCTCCTATTGGCTGGATATTTCGTATTCCCC	UPSTREAM	VCV000232032	Uncertain	11.8162	34.8568	17.3792	43.6352	0	FALSE	0.000638538	6.24948e-06	0.000522718	4.24023e-05	0.000540646	1.83319e-06	0.000503448	4.17095e-06	-6.67489	-3.62382
2215	MLH1	chr3	36993216	36993216	SNV	C	T	37034698	+	CGG	GAGGCACACAAGCCCGGTTC	GTGTGTTCGGGCC	13	AAGGCCGTAGAAACGAGGATA	21	ATAGGAGCAAAGATGCCGGAACCGGGCTTGTGTG	9	12	0.692308	0.168	64.2471	CAGCAGAGGCACACAAGCCCGGTTCCGGCATCTCTGCTCCTATTGGCTGGATATT	55	TGTGTTTCAAGTTGTC	9	CCTATCACTG	GCGAGAAAAGCCTTGTTTGGAGGCACACAAGCCCGGTTCGTTTGGAGACGTTGACTATCGTCTCGGTGCATAGGAGCAAAGATGCCGGAACCGGGCTTGTGTGCGCGGTTCTATCTAGTTACGCGTTAAACCAACTAGAATTTTTTTGAGTCACAGCAGAGGCACACAAGCCCGGTTCCGGCATCTCTGCTCCTATTGGCTGGATATTTGTGTTTCAAGTTGTCCCTATCACTGGGTAAGCTC	CATCTCTGCTC	CATCTtTGCTC	CAGCAGAGGCACACAAGCCCGGTTCCGGCATCTtTGCTCCTATTGGCTGGATATT	UPSTREAM	VCV000232032	Uncertain					0	FALSE	4.99239e-05	1.2499e-06	1.60164e-05	1.63086e-06	1.25303e-05	4.58298e-07	8.9135e-06	5.21369e-07
2215	MLH1	chr3	36993216	36993216	SNV	C	T	37034698	+	CGG	GAGGCACACAAGCCCGGTTC	GTGTGTTCGGGCC	13	AAGGCCGTAGAAACGAGGAT	20	TAGGAGCAAAGATGCCGGAACCGGGCTTGTGTG	8	12	0.692308	0.168	66.2725	CAGCAGAGGCACACAAGCCCGGTTCCGGCATCTCTGCTCCTATTGGCTGGATATT	55	TGAGCCGAGGAATTAC	9	CCTATCACTG	GCGAGAAAAGCCTTGTTTGGAGGCACACAAGCCCGGTTCGTTTGGAGACGTTGACTATCGTCTCGGTGCTAGGAGCAAAGATGCCGGAACCGGGCTTGTGTGCGCGGTTCTATCTAGTTACGCGTTAAACCAACTAGAATTTTTTTGAGTCAGCAGCAGAGGCACACAAGCCCGGTTCCGGCATCTCTGCTCCTATTGGCTGGATATTTGAGCCGAGGAATTACCCTATCACTGGGTAAGCTC	CATCTCTGCTC	CATCTtTGCTC	CAGCAGAGGCACACAAGCCCGGTTCCGGCATCTtTGCTCCTATTGGCTGGATATT	UPSTREAM	VCV000232032	Uncertain					0	FALSE	7.6806e-06	1.2499e-06	5.33881e-06	1.63086e-06	1.65842e-05	4.58298e-07	1.58462e-05	5.21369e-07
2215	MLH1	chr3	36993216	36993216	SNV	C	T	37034692	+	CGG	TCAGCAGAGGCACACAAGCC	CCGTGTGTT	9	CGGGCCAAGGCCGTAGAAACGAGG	24	GGAGCAAAGATGCCGGAACCGGGCTTGTGTGCC	6	18	0.555556	-0.7653		TCACCTCAGCAGAGGCACACAAGCCCGGTTCCGGCATCTCTGCTCCTATTGGCTG	55	ATTGGACAGAGCTGGT	9	CCTATCACTG	GCGAGAAAAGCCTTGTTTGTCAGCAGAGGCACACAAGCCGTTTGGAGACGTTGACTATCGTCTCGGTGCGGAGCAAAGATGCCGGAACCGGGCTTGTGTGCCCGCGGTTCTATCTAGTTACGCGTTAAACCAACTAGAATTTTTTTGAGTCAGTCACCTCAGCAGAGGCACACAAGCCCGGTTCCGGCATCTCTGCTCCTATTGGCTGATTGGACAGAGCTGGTCCTATCACTGGGTAAGCTC	CATCTCTGCTC	CATCTtTGCTC	TCACCTCAGCAGAGGCACACAAGCCCGGTTCCGGCATCTtTGCTCCTATTGGCTG	UPSTREAM	VCV000232032	Uncertain					0	FALSE	4.32907e-05	1.2499e-06	4.46518e-05	1.63086e-06	3.42741e-05	4.58298e-07	2.77309e-05	5.21369e-07
2215	MLH1	chr3	36993216	36993216	SNV	C	T	37034692	+	CGG	TCAGCAGAGGCACACAAGCC	GTCTCCGTGTGTT	13	CGGGCCAAGGCCGTAGAA	18	AAGATGCCGGAACCGGGCTTGTGTGCCTCTG	0	18	0.538462	-0.7653		TCACCTCAGCAGAGGCACACAAGCCCGGTTCCGGCATCTCTGCTCCTATTGGCTG	55	AACACGTTCTACTATC	9	CCTATCACTG	GCGAGAAAAGCCTTGTTTGTCAGCAGAGGCACACAAGCCGTTTGGAGACGTTGACTATCGTCTCGGTGCAAGATGCCGGAACCGGGCTTGTGTGCCTCTGCGCGGTTCTATCTAGTTACGCGTTAAACCAACTAGAATTTTTTTGAGTCAGATTCACCTCAGCAGAGGCACACAAGCCCGGTTCCGGCATCTCTGCTCCTATTGGCTGAACACGTTCTACTATCCCTATCACTGGGTAAGCTC	CATCTCTGCTC	CATCTtTGCTC	TCACCTCAGCAGAGGCACACAAGCCCGGTTCCGGCATCTtTGCTCCTATTGGCTG	UPSTREAM	VCV000232032	Uncertain					0	FALSE	6.98237e-07	1.2499e-06	9.70692e-07	1.63086e-06	6.26515e-06	4.58298e-07	5.28207e-06	5.21369e-07
2216	MLH1	chr3	36993221	36993221	SNV	C	G	37034714	-	AGG	ATACGAAATATCCAGCCAAT	GGCTGGATATTTC	13	TCTCTGCTGCTATT	14	TCTCTGCTGCTATTGGCTGGATATTTC	9	5	0.461538	0.01292		CACAAGCCCGGTTCCGGCATCTCTGCTCCTATTGGCTGGATATTTCGTATTCCCC	55	CGACTTCCATTGTGCA	9	CCTATCACTG	GCGAGAAAAGCCTTGTTTGATACGAAATATCCAGCCAATGTTTGGAGACGTTGACTATCGTCTCGGTGCTCTCTGCTGCTATTGGCTGGATATTTCCGCGGTTCTATCTAGTTACGCGTTAAACCAACTAGAATTTTTTTGAGTCAGATCTGACACAAGCCCGGTTCCGGCATCTCTGCTCCTATTGGCTGGATATTTCGTATTCCCCCGACTTCCATTGTGCACCTATCACTGGGTAAGCTC	CTGCTCCTATT	CTGCTgCTATT	CACAAGCCCGGTTCCGGCATCTCTGCTgCTATTGGCTGGATATTTCGTATTCCCC	UPSTREAM	VCV001729706	Uncertain	96.7086	96.18	96.5995	88.6232	0	FALSE	0.000360988	0.00140988	0.00038585	0.00043707	0.000434507	4.39966e-05	0.000455909	2.60684e-06	1.96555	0.179824
2216	MLH1	chr3	36993221	36993221	SNV	C	G	37034714	-	AGG	ATACGAAATATCCAGCCAAT	GGCTGGATA	9	TCTCTGCTGCTATT	14	TCTCTGCTGCTATTGGCTGGATA	9	5	0.555556	0.01292		CACAAGCCCGGTTCCGGCATCTCTGCTCCTATTGGCTGGATATTTCGTATTCCCC	55	GAAACTCTCTTGCCGT	9	CCTATCACTG	GCGAGAAAAGCCTTGTTTGATACGAAATATCCAGCCAATGTTTGGAGACGTTGACTATCGTCTCGGTGCTCTCTGCTGCTATTGGCTGGATACGCGGTTCTATCTAGTTACGCGTTAAACCAACTAGAATTTTTTTGAGTCAGATCTGAATGGCACAAGCCCGGTTCCGGCATCTCTGCTCCTATTGGCTGGATATTTCGTATTCCCCGAAACTCTCTTGCCGTCCTATCACTGGGTAAGCTC	CTGCTCCTATT	CTGCTgCTATT	CACAAGCCCGGTTCCGGCATCTCTGCTgCTATTGGCTGGATATTTCGTATTCCCC	UPSTREAM	VCV001729706	Uncertain	90.4577	92.4581	95.665	92.2822	0	FALSE	0.000450363	7.49938e-06	0.000493111	6.52343e-06	0.000396179	3.20809e-06	0.000398136	3.12821e-06	-5.90817	-6.24014
2216	MLH1	chr3	36993221	36993221	SNV	C	G	37034698	+	CGG	GAGGCACACAAGCCCGGTTC	GTGTGTTCGGGCC	13	AAGGCCGTAGAGACGACGATAACCG	25	GCCAATAGCAGCAGAGATGCCGGAACCGGGCTTGTGTG	8	17	0.692308	0.168	62.5636	CAGCAGAGGCACACAAGCCCGGTTCCGGCATCTCTGCTCCTATTGGCTGGATATT	55	CAGGTGCTCGCCTGAG	9	CCTATCACTG	GCGAGAAAAGCCTTGTTTGGAGGCACACAAGCCCGGTTCGTTTGGAGACGTTGACTATCGTCTCGGTGCGCCAATAGCAGCAGAGATGCCGGAACCGGGCTTGTGTGCGCGGTTCTATCTAGTTACGCGTTAAACCAACTAGAATTTTTTTGACAGCAGAGGCACACAAGCCCGGTTCCGGCATCTCTGCTCCTATTGGCTGGATATTCAGGTGCTCGCCTGAGCCTATCACTGGGTAAGCTC	CTGCTCCTATT	CTGCTgCTATT	CAGCAGAGGCACACAAGCCCGGTTCCGGCATCTCTGCTgCTATTGGCTGGATATT	UPSTREAM	VCV001729706	Uncertain					0	FALSE	2.79295e-06	1.2499e-06	4.85346e-07	1.63086e-06	2.94831e-06	4.58298e-07	2.64104e-06	5.21369e-07
2216	MLH1	chr3	36993221	36993221	SNV	C	G	37034698	+	CGG	GAGGCACACAAGCCCGGTTC	CCGTGTGTTCGGGCC	15	AAGGCCGTAGAGACGACGATAACCG	25	GCCAATAGCAGCAGAGATGCCGGAACCGGGCTTGTGTGCC	8	17	0.733333	0.168	63.9708	CAGCAGAGGCACACAAGCCCGGTTCCGGCATCTCTGCTCCTATTGGCTGGATATT	55	CGTCACTAGAAGGTTT	9	CCTATCACTG	GCGAGAAAAGCCTTGTTTGGAGGCACACAAGCCCGGTTCGTTTGGAGACGTTGACTATCGTCTCGGTGCGCCAATAGCAGCAGAGATGCCGGAACCGGGCTTGTGTGCCCGCGGTTCTATCTAGTTACGCGTTAAACCAACTAGAATTTTTTTCAGCAGAGGCACACAAGCCCGGTTCCGGCATCTCTGCTCCTATTGGCTGGATATTCGTCACTAGAAGGTTTCCTATCACTGGGTAAGCTC	CTGCTCCTATT	CTGCTgCTATT	CAGCAGAGGCACACAAGCCCGGTTCCGGCATCTCTGCTgCTATTGGCTGGATATT	UPSTREAM	VCV001729706	Uncertain						FALSE	6.98237e-07	1.2499e-06	9.70692e-07	1.63086e-06	1.84269e-06	4.58298e-07	6.60259e-07	5.21369e-07
2216	MLH1	chr3	36993221	36993221	SNV	C	G	37034692	+	CGG	TCAGCAGAGGCACACAAGCC	CCGTGTGTT	9	CGGGCCAAGGCCGTAGAGACGACGA	25	AGCAGCAGAGATGCCGGAACCGGGCTTGTGTGCC	2	23	0.555556	-0.7653		TCACCTCAGCAGAGGCACACAAGCCCGGTTCCGGCATCTCTGCTCCTATTGGCTG	55	GTGCAGCGTGTGTGCC	9	CCTATCACTG	GCGAGAAAAGCCTTGTTTGTCAGCAGAGGCACACAAGCCGTTTGGAGACGTTGACTATCGTCTCGGTGCAGCAGCAGAGATGCCGGAACCGGGCTTGTGTGCCCGCGGTTCTATCTAGTTACGCGTTAAACCAACTAGAATTTTTTTGAGTCATCACCTCAGCAGAGGCACACAAGCCCGGTTCCGGCATCTCTGCTCCTATTGGCTGGTGCAGCGTGTGTGCCCCTATCACTGGGTAAGCTC	CTGCTCCTATT	CTGCTgCTATT	TCACCTCAGCAGAGGCACACAAGCCCGGTTCCGGCATCTCTGCTgCTATTGGCTG	UPSTREAM	VCV001729706	Uncertain					0	FALSE	5.58589e-06	1.2499e-06	7.76554e-06	1.63086e-06	1.47415e-06	4.58298e-07	6.60259e-07	5.21369e-07
2216	MLH1	chr3	36993221	36993221	SNV	C	G	37034692	+	CGG	TCAGCAGAGGCACACAAGCC	GTCTCCGTGTGTT	13	CGGGCCAAGGCCGTAGAGACGACG	24	GCAGCAGAGATGCCGGAACCGGGCTTGTGTGCCTCTG	1	23	0.538462	-0.7653		TCACCTCAGCAGAGGCACACAAGCCCGGTTCCGGCATCTCTGCTCCTATTGGCTG	55	CCTTACGGTCGGCTCA	9	CCTATCACTG	GCGAGAAAAGCCTTGTTTGTCAGCAGAGGCACACAAGCCGTTTGGAGACGTTGACTATCGTCTCGGTGCGCAGCAGAGATGCCGGAACCGGGCTTGTGTGCCTCTGCGCGGTTCTATCTAGTTACGCGTTAAACCAACTAGAATTTTTTTGAGTCACCTCAGCAGAGGCACACAAGCCCGGTTCCGGCATCTCTGCTCCTATTGGCTGCCTTACGGTCGGCTCACCTATCACTGGGTAAGCTC	CTGCTCCTATT	CTGCTgCTATT	TCACCTCAGCAGAGGCACACAAGCCCGGTTCCGGCATCTCTGCTgCTATTGGCTG	UPSTREAM	VCV001729706	Uncertain						FALSE	3.49118e-07	1.2499e-06	4.85346e-07	1.63086e-06	3.68538e-07	4.58298e-07	3.3013e-07	5.21369e-07
2217	MLH1	chr3	36993222	36993222	SNV	C	T	37034714	-	AGG	ATACGAAATATCCAGCCAAT	GGCTGGATATTTCGT	15	TCTCTGCTCTTATT	14	TCTCTGCTCTTATTGGCTGGATATTTCGT	10	4	0.466667	0.01292		CACAAGCCCGGTTCCGGCATCTCTGCTCCTATTGGCTGGATATTTCGTATTCCCC	55	TGTTCCGGTTGTTTGG	9	CCTATCACTG	GCGAGAAAAGCCTTGTTTGATACGAAATATCCAGCCAATGTTTGGAGACGTTGACTATCGTCTCGGTGCTCTCTGCTCTTATTGGCTGGATATTTCGTCGCGGTTCTATCTAGTTACGCGTTAAACCAACTAGAATTTTTTTGAGTCAGATCTCACAAGCCCGGTTCCGGCATCTCTGCTCCTATTGGCTGGATATTTCGTATTCCCCTGTTCCGGTTGTTTGGCCTATCACTGGGTAAGCTC	TGCTCCTATTG	TGCTCtTATTG	CACAAGCCCGGTTCCGGCATCTCTGCTCtTATTGGCTGGATATTTCGTATTCCCC	UPSTREAM	VCV000823360	Uncertain	43.6585	47.3881	41.7633	62.4049	0	FALSE	0.000286626	1.62487e-05	0.000209669	2.12012e-05	0.000296673	4.58298e-07	0.000217225	2.08547e-06	-4.14078	-3.3059
2217	MLH1	chr3	36993222	36993222	SNV	C	T	37034714	-	AGG	ATACGAAATATCCAGCCAAT	GGCTGGATATTTC	13	TCTGCTCTTATT	12	TCTGCTCTTATTGGCTGGATATTTC	8	4	0.461538	0.01292		CACAAGCCCGGTTCCGGCATCTCTGCTCCTATTGGCTGGATATTTCGTATTCCCC	55	ATTACTCCACGGACAA	9	CCTATCACTG	GCGAGAAAAGCCTTGTTTGATACGAAATATCCAGCCAATGTTTGGAGACGTTGACTATCGTCTCGGTGCTCTGCTCTTATTGGCTGGATATTTCCGCGGTTCTATCTAGTTACGCGTTAAACCAACTAGAATTTTTTTGAGTCAGATCTGAATCACAAGCCCGGTTCCGGCATCTCTGCTCCTATTGGCTGGATATTTCGTATTCCCCATTACTCCACGGACAACCTATCACTGGGTAAGCTC	TGCTCCTATTG	TGCTCtTATTG	CACAAGCCCGGTTCCGGCATCTCTGCTCtTATTGGCTGGATATTTCGTATTCCCC	UPSTREAM	VCV000823360	Uncertain	34.8031	39.2338	39.2447	36.7993	0	FALSE	0.000222039	0.00279977	0.000296061	1.63086e-05	0.000279352	1.83319e-06	0.000365453	2.08547e-06	3.65642	-4.18219
2217	MLH1	chr3	36993222	36993222	SNV	C	T	37034692	+	CGG	TCAGCAGAGGCACACAAGCC	CCGTGTGTT	9	CGGGCCAAGGCCGTAGAGACGAGA	24	AGAGCAGAGATGCCGGAACCGGGCTTGTGTGCC	0	24	0.555556	-0.7653		TCACCTCAGCAGAGGCACACAAGCCCGGTTCCGGCATCTCTGCTCCTATTGGCTG	55	TATTACCGTTCCTCCA	9	CCTATCACTG	GCGAGAAAAGCCTTGTTTGTCAGCAGAGGCACACAAGCCGTTTGGAGACGTTGACTATCGTCTCGGTGCAGAGCAGAGATGCCGGAACCGGGCTTGTGTGCCCGCGGTTCTATCTAGTTACGCGTTAAACCAACTAGAATTTTTTTGAGTCAGTCACCTCAGCAGAGGCACACAAGCCCGGTTCCGGCATCTCTGCTCCTATTGGCTGTATTACCGTTCCTCCACCTATCACTGGGTAAGCTC	TGCTCCTATTG	TGCTCtTATTG	TCACCTCAGCAGAGGCACACAAGCCCGGTTCCGGCATCTCTGCTCtTATTGGCTG	UPSTREAM	VCV000823360	Uncertain						FALSE	3.49118e-07	1.2499e-06	4.85346e-07	1.63086e-06	3.68538e-07	4.58298e-07	3.3013e-07	5.21369e-07
2217	MLH1	chr3	36993222	36993222	SNV	C	T	37034692	+	CGG	TCAGCAGAGGCACACAAGCC	GTCTCCGTGTGTT	13	CGGGCCAAGGCCGTAGAGACGAGAA	25	AAGAGCAGAGATGCCGGAACCGGGCTTGTGTGCCTCTG	1	24	0.538462	-0.7653		TCACCTCAGCAGAGGCACACAAGCCCGGTTCCGGCATCTCTGCTCCTATTGGCTG	55	CGAGCACGTGCCTGGT	9	CCTATCACTG	GCGAGAAAAGCCTTGTTTGTCAGCAGAGGCACACAAGCCGTTTGGAGACGTTGACTATCGTCTCGGTGCAAGAGCAGAGATGCCGGAACCGGGCTTGTGTGCCTCTGCGCGGTTCTATCTAGTTACGCGTTAAACCAACTAGAATTTTTTTGATCACCTCAGCAGAGGCACACAAGCCCGGTTCCGGCATCTCTGCTCCTATTGGCTGCGAGCACGTGCCTGGTCCTATCACTGGGTAAGCTC	TGCTCCTATTG	TGCTCtTATTG	TCACCTCAGCAGAGGCACACAAGCCCGGTTCCGGCATCTCTGCTCtTATTGGCTG	UPSTREAM	VCV000823360	Uncertain						FALSE	3.49118e-07	1.2499e-06	4.85346e-07	1.63086e-06	3.68538e-07	4.58298e-07	3.3013e-07	5.21369e-07
2217	MLH1	chr3	36993222	36993222	SNV	C	T	37034698	+	CGG	GAGGCACACAAGCCCGGTTC	GTGTGTTCGGGCC	13	AAGGCCGTAGAGACGAGAAT	20	TAAGAGCAGAGATGCCGGAACCGGGCTTGTGTG	2	18	0.692308	0.168		CAGCAGAGGCACACAAGCCCGGTTCCGGCATCTCTGCTCCTATTGGCTGGATATT	55	TGACGGCGTTCACCTC	9	CCTATCACTG	GCGAGAAAAGCCTTGTTTGGAGGCACACAAGCCCGGTTCGTTTGGAGACGTTGACTATCGTCTCGGTGCTAAGAGCAGAGATGCCGGAACCGGGCTTGTGTGCGCGGTTCTATCTAGTTACGCGTTAAACCAACTAGAATTTTTTTGAGTCAGCAGCAGAGGCACACAAGCCCGGTTCCGGCATCTCTGCTCCTATTGGCTGGATATTTGACGGCGTTCACCTCCCTATCACTGGGTAAGCTC	TGCTCCTATTG	TGCTCtTATTG	CAGCAGAGGCACACAAGCCCGGTTCCGGCATCTCTGCTCtTATTGGCTGGATATT	UPSTREAM	VCV000823360	Uncertain					0	FALSE	3.49118e-07	1.2499e-06	4.85346e-07	1.63086e-06	3.31684e-06	4.58298e-07	1.32052e-06	5.21369e-07
2217	MLH1	chr3	36993222	36993222	SNV	C	T	37034698	+	CGG	GAGGCACACAAGCCCGGTTC	GTGTGTTCGGGCC	13	AAGGCCGTAGAGACGAGA	18	AGAGCAGAGATGCCGGAACCGGGCTTGTGTG	0	18	0.692308	0.168		CAGCAGAGGCACACAAGCCCGGTTCCGGCATCTCTGCTCCTATTGGCTGGATATT	55	TCGCGTTAGGAGTCTG	9	CCTATCACTG	GCGAGAAAAGCCTTGTTTGGAGGCACACAAGCCCGGTTCGTTTGGAGACGTTGACTATCGTCTCGGTGCAGAGCAGAGATGCCGGAACCGGGCTTGTGTGCGCGGTTCTATCTAGTTACGCGTTAAACCAACTAGAATTTTTTTGAGTCAGATCAGCAGAGGCACACAAGCCCGGTTCCGGCATCTCTGCTCCTATTGGCTGGATATTTCGCGTTAGGAGTCTGCCTATCACTGGGTAAGCTC	TGCTCCTATTG	TGCTCtTATTG	CAGCAGAGGCACACAAGCCCGGTTCCGGCATCTCTGCTCtTATTGGCTGGATATT	UPSTREAM	VCV000823360	Uncertain						FALSE	1.39647e-06	1.2499e-06	1.94138e-06	1.63086e-06	1.84269e-06	4.58298e-07	1.98078e-06	5.21369e-07
2218	MLH1	chr3	36993223	36993223	SNV	T	C	37034714	-	AGG	ATACGAAATATCCAGCCAAT	GGCTGGATATTTCGT	15	ATCTCTGCTCCCATT	15	ATCTCTGCTCCCATTGGCTGGATATTTCGT	12	3	0.466667	0.01292		CACAAGCCCGGTTCCGGCATCTCTGCTCCTATTGGCTGGATATTTCGTATTCCCC	55	CCCAATCCATTCCTCG	9	CCTATCACTG	GCGAGAAAAGCCTTGTTTGATACGAAATATCCAGCCAATGTTTGGAGACGTTGACTATCGTCTCGGTGCATCTCTGCTCCCATTGGCTGGATATTTCGTCGCGGTTCTATCTAGTTACGCGTTAAACCAACTAGAATTTTTTTGAGTCAGATCCACAAGCCCGGTTCCGGCATCTCTGCTCCTATTGGCTGGATATTTCGTATTCCCCCCCAATCCATTCCTCGCCTATCACTGGGTAAGCTC	GCTCCTATTGG	GCTCCcATTGG	CACAAGCCCGGTTCCGGCATCTCTGCTCCcATTGGCTGGATATTTCGTATTCCCC	UPSTREAM	VCV000823333	Uncertain	93.6471	89.6643	94.9227	86.9802	0	FALSE	0.000445475	1.62487e-05	0.000440209	3.91406e-05	0.000417554	2.29149e-06	0.00048463	8.86327e-06	-4.77695	-3.49145
2218	MLH1	chr3	36993223	36993223	SNV	T	C	37034714	-	AGG	ATACGAAATATCCAGCCAAT	GGCTGGATA	9	ATCTCTGCTCCCATT	15	ATCTCTGCTCCCATTGGCTGGATA	12	3	0.555556	0.01292		CACAAGCCCGGTTCCGGCATCTCTGCTCCTATTGGCTGGATATTTCGTATTCCCC	55	TATTACCGTACGCTGC	9	CCTATCACTG	GCGAGAAAAGCCTTGTTTGATACGAAATATCCAGCCAATGTTTGGAGACGTTGACTATCGTCTCGGTGCATCTCTGCTCCCATTGGCTGGATACGCGGTTCTATCTAGTTACGCGTTAAACCAACTAGAATTTTTTTGAGTCAGATCTGAATGCACAAGCCCGGTTCCGGCATCTCTGCTCCTATTGGCTGGATATTTCGTATTCCCCTATTACCGTACGCTGCCCTATCACTGGGTAAGCTC	GCTCCTATTGG	GCTCCcATTGG	CACAAGCCCGGTTCCGGCATCTCTGCTCCcATTGGCTGGATATTTCGTATTCCCC	UPSTREAM	VCV000823333	Uncertain	92.517	95.7399	95.6298	91.5617	0	FALSE	0.000256951	0.000161237	0.000189285	8.15429e-06	0.000329105	2.29149e-06	0.000262453	3.64958e-06	-0.672314	-4.53686
2218	MLH1	chr3	36993223	36993223	SNV	T	C	37034716	+	TGG	TCCGGCATCTCTGCTCCTAT	CGTAGAGACGAGG	13	GTAACCGACCTAT	13	TATCCAGCCAATGGGAGCAGAGATGC	12	1	0.615385	-0.1221		CCGGTTCCGGCATCTCTGCTCCTATTGGCTGGATATTTCGTATTCCCCGAGCTCC	55	AACTCTTTCTAACCGA	9	CCTATCACTG	GCGAGAAAAGCCTTGTTTGTCCGGCATCTCTGCTCCTATGTTTGGAGACGTTGACTATCGTCTCGGTGCTATCCAGCCAATGGGAGCAGAGATGCCGCGGTTCTATCTAGTTACGCGTTAAACCAACTAGAATTTTTTTGAGTCAGATCTGAACCGGTTCCGGCATCTCTGCTCCTATTGGCTGGATATTTCGTATTCCCCGAGCTCCAACTCTTTCTAACCGACCTATCACTGGGTAAGCTC	GCTCCTATTGG	GCTCCcATTGG	CCGGTTCCGGCATCTCTGCTCCcATTGGCTGGATATTTCGTATTCCCCGAGCTCC	UPSTREAM	VCV000823333	Uncertain	64.3192	90.287	63.1961	91.6981	0	FALSE	0.000223436	4.99959e-06	0.000200933	1.30469e-05	0.000167316	1.37489e-06	0.000175299	1.56411e-06	-5.48191	-3.94494
2218	MLH1	chr3	36993223	36993223	SNV	T	C	37034716	+	TGG	TCCGGCATCTCTGCTCCTAT	CGTAGAGACGAGG	13	GTAACCGACCT	11	TCCAGCCAATGGGAGCAGAGATGC	10	1	0.615385	-0.1221		CCGGTTCCGGCATCTCTGCTCCTATTGGCTGGATATTTCGTATTCCCCGAGCTCC	55	AGTCTTTGTCGCATCG	9	CCTATCACTG	GCGAGAAAAGCCTTGTTTGTCCGGCATCTCTGCTCCTATGTTTGGAGACGTTGACTATCGTCTCGGTGCTCCAGCCAATGGGAGCAGAGATGCCGCGGTTCTATCTAGTTACGCGTTAAACCAACTAGAATTTTTTTGAGTCAGATCTGAATGCCGGTTCCGGCATCTCTGCTCCTATTGGCTGGATATTTCGTATTCCCCGAGCTCCAGTCTTTGTCGCATCGCCTATCACTGGGTAAGCTC	GCTCCTATTGG	GCTCCcATTGG	CCGGTTCCGGCATCTCTGCTCCcATTGGCTGGATATTTCGTATTCCCCGAGCTCC	UPSTREAM	VCV000823333	Uncertain	64.733	86.7601	70.3901	92.5362	0.210084	FALSE	0.000758634	1.99984e-05	0.000821691	0.00045501	0.000815944	3.66638e-06	0.00086725	4.69232e-06	-5.24545	-0.852699
2218	MLH1	chr3	36993223	36993223	SNV	T	C	37034698	+	CGG	GAGGCACACAAGCCCGGTTC	GTGTGTTCGGGCC	13	AAGGCCGTAGAGACGAGGGT	20	TGGGAGCAGAGATGCCGGAACCGGGCTTGTGTG	1	19	0.692308	0.168		CAGCAGAGGCACACAAGCCCGGTTCCGGCATCTCTGCTCCTATTGGCTGGATATT	55	GGAAAGCCACTGCCAG	9	CCTATCACTG	GCGAGAAAAGCCTTGTTTGGAGGCACACAAGCCCGGTTCGTTTGGAGACGTTGACTATCGTCTCGGTGCTGGGAGCAGAGATGCCGGAACCGGGCTTGTGTGCGCGGTTCTATCTAGTTACGCGTTAAACCAACTAGAATTTTTTTGAGTCAGCAGCAGAGGCACACAAGCCCGGTTCCGGCATCTCTGCTCCTATTGGCTGGATATTGGAAAGCCACTGCCAGCCTATCACTGGGTAAGCTC	GCTCCTATTGG	GCTCCcATTGG	CAGCAGAGGCACACAAGCCCGGTTCCGGCATCTCTGCTCCcATTGGCTGGATATT	UPSTREAM	VCV000823333	Uncertain						FALSE	3.49118e-07	1.2499e-06	4.85346e-07	1.63086e-06	3.68538e-07	4.58298e-07	3.3013e-07	5.21369e-07
2218	MLH1	chr3	36993223	36993223	SNV	T	C	37034698	+	CGG	GAGGCACACAAGCCCGGTTC	GTGTGTTCGGGCC	13	AAGGCCGTAGAGACGAGGG	19	GGGAGCAGAGATGCCGGAACCGGGCTTGTGTG	0	19	0.692308	0.168		CAGCAGAGGCACACAAGCCCGGTTCCGGCATCTCTGCTCCTATTGGCTGGATATT	55	TGGCGCAAGGATGGAA	9	CCTATCACTG	GCGAGAAAAGCCTTGTTTGGAGGCACACAAGCCCGGTTCGTTTGGAGACGTTGACTATCGTCTCGGTGCGGGAGCAGAGATGCCGGAACCGGGCTTGTGTGCGCGGTTCTATCTAGTTACGCGTTAAACCAACTAGAATTTTTTTGAGTCAGACAGCAGAGGCACACAAGCCCGGTTCCGGCATCTCTGCTCCTATTGGCTGGATATTTGGCGCAAGGATGGAACCTATCACTGGGTAAGCTC	GCTCCTATTGG	GCTCCcATTGG	CAGCAGAGGCACACAAGCCCGGTTCCGGCATCTCTGCTCCcATTGGCTGGATATT	UPSTREAM	VCV000823333	Uncertain						FALSE	3.49118e-07	1.2499e-06	4.85346e-07	1.63086e-06	3.68538e-07	4.58298e-07	3.3013e-07	5.21369e-07
2219	MLH1	chr3	36993224	36993224	SNV	A	G	37034714	-	AGG	ATACGAAATATCCAGCCAAT	GGCTGGATATTTCGT	15	TCTCTGCTCCTGTT	14	TCTCTGCTCCTGTTGGCTGGATATTTCGT	12	2	0.466667	0.01292		CACAAGCCCGGTTCCGGCATCTCTGCTCCTATTGGCTGGATATTTCGTATTCCCC	55	GAATAAGTCGTCTGCT	9	CCTATCACTG	GCGAGAAAAGCCTTGTTTGATACGAAATATCCAGCCAATGTTTGGAGACGTTGACTATCGTCTCGGTGCTCTCTGCTCCTGTTGGCTGGATATTTCGTCGCGGTTCTATCTAGTTACGCGTTAAACCAACTAGAATTTTTTTGAGTCAGATCTCACAAGCCCGGTTCCGGCATCTCTGCTCCTATTGGCTGGATATTTCGTATTCCCCGAATAAGTCGTCTGCTCCTATCACTGGGTAAGCTC	CTCCTATTGGC	CTCCTgTTGGC	CACAAGCCCGGTTCCGGCATCTCTGCTCCTgTTGGCTGGATATTTCGTATTCCCC	UPSTREAM	VCV001729383	Uncertain	68.7449	88.6545	82.1664	85.5083	0	FALSE	0.00043151	0.000298725	0.000367892	0.00523016	0.000646785	2.33732e-05	0.00045822	2.50257e-05	-0.530575	3.8295
2219	MLH1	chr3	36993224	36993224	SNV	A	G	37034714	-	AGG	ATACGAAATATCCAGCCAAT	GGCTGGATA	9	TCTGCTCCTGTT	12	TCTGCTCCTGTTGGCTGGATA	10	2	0.555556	0.01292		CACAAGCCCGGTTCCGGCATCTCTGCTCCTATTGGCTGGATATTTCGTATTCCCC	55	ACATCAGCATTTGCTT	9	CCTATCACTG	GCGAGAAAAGCCTTGTTTGATACGAAATATCCAGCCAATGTTTGGAGACGTTGACTATCGTCTCGGTGCTCTGCTCCTGTTGGCTGGATACGCGGTTCTATCTAGTTACGCGTTAAACCAACTAGAATTTTTTTGAGTCAGATCTGAATGGATCACAAGCCCGGTTCCGGCATCTCTGCTCCTATTGGCTGGATATTTCGTATTCCCCACATCAGCATTTGCTTCCTATCACTGGGTAAGCTC	CTCCTATTGGC	CTCCTgTTGGC	CACAAGCCCGGTTCCGGCATCTCTGCTCCTgTTGGCTGGATATTTCGTATTCCCC	UPSTREAM	VCV001729383	Uncertain	39.1108	68.6509	42.0011	74.411	0.269542	FALSE	0.00100546	4.74961e-05	0.000859062	0.000471318	0.00113952	4.12468e-06	0.00110725	1.35556e-05	-4.4039	-0.866062
2219	MLH1	chr3	36993224	36993224	SNV	A	G	37034716	+	TGG	TCCGGCATCTCTGCTCCTAT	CGTAGAGACGAGG	13	ACAACCGACCTAT	13	TATCCAGCCAACAGGAGCAGAGATGC	11	2	0.615385	-0.1221		CCGGTTCCGGCATCTCTGCTCCTATTGGCTGGATATTTCGTATTCCCCGAGCTCC	55	TGTGGTAAGATCGATA	9	CCTATCACTG	GCGAGAAAAGCCTTGTTTGTCCGGCATCTCTGCTCCTATGTTTGGAGACGTTGACTATCGTCTCGGTGCTATCCAGCCAACAGGAGCAGAGATGCCGCGGTTCTATCTAGTTACGCGTTAAACCAACTAGAATTTTTTTGAGTCAGATCTGAACCGGTTCCGGCATCTCTGCTCCTATTGGCTGGATATTTCGTATTCCCCGAGCTCCTGTGGTAAGATCGATACCTATCACTGGGTAAGCTC	CTCCTATTGGC	CTCCTgTTGGC	CCGGTTCCGGCATCTCTGCTCCTgTTGGCTGGATATTTCGTATTCCCCGAGCTCC	UPSTREAM	VCV001729383	Uncertain	90.9428	95.1787	88.8268	91.791	0	FALSE	0.000470612	0.000436214	0.000521747	9.78515e-06	0.00044372	4.58298e-07	0.000354229	3.64958e-06	-0.109501	-5.73661
2219	MLH1	chr3	36993224	36993224	SNV	A	G	37034716	+	TGG	TCCGGCATCTCTGCTCCTAT	CGTAGAGACGAGG	13	ACAACCGACCT	11	TCCAGCCAACAGGAGCAGAGATGC	9	2	0.615385	-0.1221		CCGGTTCCGGCATCTCTGCTCCTATTGGCTGGATATTTCGTATTCCCCGAGCTCC	55	ACACCAATCCCATTAT	9	CCTATCACTG	GCGAGAAAAGCCTTGTTTGTCCGGCATCTCTGCTCCTATGTTTGGAGACGTTGACTATCGTCTCGGTGCTCCAGCCAACAGGAGCAGAGATGCCGCGGTTCTATCTAGTTACGCGTTAAACCAACTAGAATTTTTTTGAGTCAGATCTGAATGCCGGTTCCGGCATCTCTGCTCCTATTGGCTGGATATTTCGTATTCCCCGAGCTCCACACCAATCCCATTATCCTATCACTGGGTAAGCTC	CTCCTATTGGC	CTCCTgTTGGC	CCGGTTCCGGCATCTCTGCTCCTgTTGGCTGGATATTTCGTATTCCCCGAGCTCC	UPSTREAM	VCV001729383	Uncertain					0	FALSE	9.04217e-05	1.2499e-06	8.05674e-05	1.63086e-06	8.14469e-05	9.16596e-07	8.1542e-05	5.21369e-07
2219	MLH1	chr3	36993224	36993224	SNV	A	G	37034698	+	CGG	GAGGCACACAAGCCCGGTTC	GTGTGTTCGGGCC	13	AAGGCCGTAGAGACGAGGACAACCG	25	GCCAACAGGAGCAGAGATGCCGGAACCGGGCTTGTGTG	5	20	0.692308	0.168	59.44	CAGCAGAGGCACACAAGCCCGGTTCCGGCATCTCTGCTCCTATTGGCTGGATATT	55	AGTAGTCAGCAAATCA	9	CCTATCACTG	GCGAGAAAAGCCTTGTTTGGAGGCACACAAGCCCGGTTCGTTTGGAGACGTTGACTATCGTCTCGGTGCGCCAACAGGAGCAGAGATGCCGGAACCGGGCTTGTGTGCGCGGTTCTATCTAGTTACGCGTTAAACCAACTAGAATTTTTTTGACAGCAGAGGCACACAAGCCCGGTTCCGGCATCTCTGCTCCTATTGGCTGGATATTAGTAGTCAGCAAATCACCTATCACTGGGTAAGCTC	CTCCTATTGGC	CTCCTgTTGGC	CAGCAGAGGCACACAAGCCCGGTTCCGGCATCTCTGCTCCTgTTGGCTGGATATT	UPSTREAM	VCV001729383	Uncertain						FALSE	3.49118e-07	1.2499e-06	4.85346e-07	1.63086e-06	3.68538e-07	4.58298e-07	3.3013e-07	5.21369e-07
2219	MLH1	chr3	36993224	36993224	SNV	A	G	37034698	+	CGG	GAGGCACACAAGCCCGGTTC	GTGTGTTCGGGCC	13	AAGGCCGTAGAGACGAGGACAA	22	AACAGGAGCAGAGATGCCGGAACCGGGCTTGTGTG	2	20	0.692308	0.168		CAGCAGAGGCACACAAGCCCGGTTCCGGCATCTCTGCTCCTATTGGCTGGATATT	55	ACGGGCTTCCACGTGG	9	CCTATCACTG	GCGAGAAAAGCCTTGTTTGGAGGCACACAAGCCCGGTTCGTTTGGAGACGTTGACTATCGTCTCGGTGCAACAGGAGCAGAGATGCCGGAACCGGGCTTGTGTGCGCGGTTCTATCTAGTTACGCGTTAAACCAACTAGAATTTTTTTGAGTCCAGCAGAGGCACACAAGCCCGGTTCCGGCATCTCTGCTCCTATTGGCTGGATATTACGGGCTTCCACGTGGCCTATCACTGGGTAAGCTC	CTCCTATTGGC	CTCCTgTTGGC	CAGCAGAGGCACACAAGCCCGGTTCCGGCATCTCTGCTCCTgTTGGCTGGATATT	UPSTREAM	VCV001729383	Uncertain						FALSE	6.98237e-07	1.2499e-06	4.85346e-07	1.63086e-06	3.68538e-07	4.58298e-07	3.3013e-07	5.21369e-07
2220	MLH1	chr3	36993228	36993228	SNV	G	C	37034720	+	TGG	GCATCTCTGCTCCTATTGGC	CGAGGATAA	9	CGGACCTATAAAG	13	GAAATATCCAGGCAATAGGAGC	11	2	0.444444	-0.05235	54.1225	TTCCGGCATCTCTGCTCCTATTGGCTGGATATTTCGTATTCCCCGAGCTCCTAAA	55	TTGACTTGTCTTGTCC	9	CCTATCACTG	GCGAGAAAAGCCTTGTTTGGCATCTCTGCTCCTATTGGCGTTTGGAGACGTTGACTATCGTCTCGGTGCGAAATATCCAGGCAATAGGAGCCGCGGTTCTATCTAGTTACGCGTTAAACCAACTAGAATTTTTTTGAGTCAGATCTGAATGGATTCCGGCATCTCTGCTCCTATTGGCTGGATATTTCGTATTCCCCGAGCTCCTAAATTGACTTGTCTTGTCCCCTATCACTGGGTAAGCTC	TATTGGCTGGA	TATTGcCTGGA	TTCCGGCATCTCTGCTCCTATTGcCTGGATATTTCGTATTCCCCGAGCTCCTAAA	UPSTREAM	VCV001728920	Uncertain		79.3241		83.6493	0	FALSE	8.30902e-05	3.74969e-06	9.36718e-05	3.26172e-06	0.000185743	1.37489e-06	0.000139645	1.04274e-06
2220	MLH1	chr3	36993228	36993228	SNV	G	C	37034720	+	TGG	GCATCTCTGCTCCTATTGGC	CGAGGATAA	9	CGGACCTATAA	11	AATATCCAGGCAATAGGAGC	9	2	0.444444	-0.05235	46.9566	TTCCGGCATCTCTGCTCCTATTGGCTGGATATTTCGTATTCCCCGAGCTCCTAAA	55	CCAGCGATCTTGAGGT	9	CCTATCACTG	GCGAGAAAAGCCTTGTTTGGCATCTCTGCTCCTATTGGCGTTTGGAGACGTTGACTATCGTCTCGGTGCAATATCCAGGCAATAGGAGCCGCGGTTCTATCTAGTTACGCGTTAAACCAACTAGAATTTTTTTGAGTCAGATCTGAATGGATCTTCCGGCATCTCTGCTCCTATTGGCTGGATATTTCGTATTCCCCGAGCTCCTAAACCAGCGATCTTGAGGTCCTATCACTGGGTAAGCTC	TATTGGCTGGA	TATTGcCTGGA	TTCCGGCATCTCTGCTCCTATTGcCTGGATATTTCGTATTCCCCGAGCTCCTAAA	UPSTREAM	VCV001728920	Uncertain			81.677		0	FALSE	9.49602e-05	6.24948e-06	0.000156767	1.63086e-06	6.81796e-05	4.58298e-07	7.22984e-05	1.04274e-06		-6.58684
2220	MLH1	chr3	36993228	36993228	SNV	G	C	37034716	+	TGG	TCCGGCATCTCTGCTCCTAT	CGTAGAGACGAGG	13	ATAACGGACCTATA	14	ATATCCAGGCAATAGGAGCAGAGATGC	8	6	0.615385	-0.1221		CCGGTTCCGGCATCTCTGCTCCTATTGGCTGGATATTTCGTATTCCCCGAGCTCC	55	TGCACCTCATGCGCAC	9	CCTATCACTG	GCGAGAAAAGCCTTGTTTGTCCGGCATCTCTGCTCCTATGTTTGGAGACGTTGACTATCGTCTCGGTGCATATCCAGGCAATAGGAGCAGAGATGCCGCGGTTCTATCTAGTTACGCGTTAAACCAACTAGAATTTTTTTGAGTCAGATCTGACCGGTTCCGGCATCTCTGCTCCTATTGGCTGGATATTTCGTATTCCCCGAGCTCCTGCACCTCATGCGCACCCTATCACTGGGTAAGCTC	TATTGGCTGGA	TATTGcCTGGA	CCGGTTCCGGCATCTCTGCTCCTATTGcCTGGATATTTCGTATTCCCCGAGCTCC	UPSTREAM	VCV001728920	Uncertain	96.6552	96.6197	97.751	96.5116	0	FALSE	0.000407421	3.74969e-06	0.000604741	6.52343e-06	0.000392862	1.37489e-06	0.000341024	1.56411e-06	-6.76361	-6.53454
2220	MLH1	chr3	36993228	36993228	SNV	G	C	37034716	+	TGG	TCCGGCATCTCTGCTCCTAT	CGTAGAGACGAGG	13	ATAACGGACCTATAAA	16	AAATATCCAGGCAATAGGAGCAGAGATGC	10	6	0.615385	-0.1221		CCGGTTCCGGCATCTCTGCTCCTATTGGCTGGATATTTCGTATTCCCCGAGCTCC	55	ATCATCTTCCCTCTTT	9	CCTATCACTG	GCGAGAAAAGCCTTGTTTGTCCGGCATCTCTGCTCCTATGTTTGGAGACGTTGACTATCGTCTCGGTGCAAATATCCAGGCAATAGGAGCAGAGATGCCGCGGTTCTATCTAGTTACGCGTTAAACCAACTAGAATTTTTTTGAGTCAGATCTCCGGTTCCGGCATCTCTGCTCCTATTGGCTGGATATTTCGTATTCCCCGAGCTCCATCATCTTCCCTCTTTCCTATCACTGGGTAAGCTC	TATTGGCTGGA	TATTGcCTGGA	CCGGTTCCGGCATCTCTGCTCCTATTGcCTGGATATTTCGTATTCCCCGAGCTCC	UPSTREAM	VCV001728920	Uncertain	95.2107	93.9951	98.1132	94.774	0	FALSE	0.000364829	6.24948e-06	0.000412059	1.63086e-06	0.000301096	1.37489e-06	0.000234062	1.04274e-06	-5.86734	-7.98107
2220	MLH1	chr3	36993228	36993228	SNV	G	C	37034698	+	CGG	GAGGCACACAAGCCCGGTTC	GTGTGTTCGGGCC	13	AAGGCCGTAGAGACGAGGATAACGG	25	GGCAATAGGAGCAGAGATGCCGGAACCGGGCTTGTGTG	1	24	0.692308	0.168		CAGCAGAGGCACACAAGCCCGGTTCCGGCATCTCTGCTCCTATTGGCTGGATATT	55	GGATTACTCTGGAGCC	9	CCTATCACTG	GCGAGAAAAGCCTTGTTTGGAGGCACACAAGCCCGGTTCGTTTGGAGACGTTGACTATCGTCTCGGTGCGGCAATAGGAGCAGAGATGCCGGAACCGGGCTTGTGTGCGCGGTTCTATCTAGTTACGCGTTAAACCAACTAGAATTTTTTTGACAGCAGAGGCACACAAGCCCGGTTCCGGCATCTCTGCTCCTATTGGCTGGATATTGGATTACTCTGGAGCCCCTATCACTGGGTAAGCTC	TATTGGCTGGA	TATTGcCTGGA	CAGCAGAGGCACACAAGCCCGGTTCCGGCATCTCTGCTCCTATTGcCTGGATATT	UPSTREAM	VCV001728920	Uncertain						FALSE	3.49118e-07	1.2499e-06	4.85346e-07	1.63086e-06	3.68538e-07	4.58298e-07	3.3013e-07	5.21369e-07
2220	MLH1	chr3	36993228	36993228	SNV	G	C	37034698	+	CGG	GAGGCACACAAGCCCGGTTC	GTGTGTTCGGGCC	13	AAGGCCGTAGAGACGAGGATAACG	24	GCAATAGGAGCAGAGATGCCGGAACCGGGCTTGTGTG	0	24	0.692308	0.168		CAGCAGAGGCACACAAGCCCGGTTCCGGCATCTCTGCTCCTATTGGCTGGATATT	55	ATCACGAGTACTTCTT	9	CCTATCACTG	GCGAGAAAAGCCTTGTTTGGAGGCACACAAGCCCGGTTCGTTTGGAGACGTTGACTATCGTCTCGGTGCGCAATAGGAGCAGAGATGCCGGAACCGGGCTTGTGTGCGCGGTTCTATCTAGTTACGCGTTAAACCAACTAGAATTTTTTTGAGCAGCAGAGGCACACAAGCCCGGTTCCGGCATCTCTGCTCCTATTGGCTGGATATTATCACGAGTACTTCTTCCTATCACTGGGTAAGCTC	TATTGGCTGGA	TATTGcCTGGA	CAGCAGAGGCACACAAGCCCGGTTCCGGCATCTCTGCTCCTATTGcCTGGATATT	UPSTREAM	VCV001728920	Uncertain						FALSE	3.49118e-07	1.2499e-06	4.85346e-07	1.63086e-06	3.68538e-07	4.58298e-07	3.3013e-07	5.21369e-07
2221	MLH1	chr3	36993240	36993240	SNV	G	A	37034738	-	GGG	GGTTCGTTTTTAGGAGCTCG	GCTCCTAAA	9	TGGATATTTCATATTCCCCGA	21	TGGATATTTCATATTCCCCGAGCTCCTAAA	11	10	0.444444		21.2857	GCTCCTATTGGCTGGATATTTCGTATTCCCCGAGCTCCTAAAAACGAACCAATAG	55	AAAGTAGGTTAAGATG	9	CCTATCACTG	GCGAGAAAAGCCTTGTTTGGGTTCGTTTTTAGGAGCTCGGTTTGGAGACGTTGACTATCGTCTCGGTGCTGGATATTTCATATTCCCCGAGCTCCTAAACGCGGTTCTATCTAGTTACGCGTTAAACCAACTAGAATTTTTTTGAGTCAGATCGCTCCTATTGGCTGGATATTTCGTATTCCCCGAGCTCCTAAAAACGAACCAATAGAAAGTAGGTTAAGATGCCTATCACTGGGTAAGCTC	ATTTCGTATTC	ATTTCaTATTC	GCTCCTATTGGCTGGATATTTCaTATTCCCCGAGCTCCTAAAAACGAACCAATAG	UPSTREAM	VCV001727445	Uncertain					0	FALSE	0.000224483	7.2494e-05	0.000134926	8.15429e-06	0.000217806	3.20809e-06	0.000340694	0.000473403
2221	MLH1	chr3	36993240	36993240	SNV	G	A	37034738	-	GGG	GGTTCGTTTTTAGGAGCTCG	GCTCCTAAAAACGAA	15	GATATTTCATATTCCCCGA	19	GATATTTCATATTCCCCGAGCTCCTAAAAACGAA	9	10	0.4		42.9772	GCTCCTATTGGCTGGATATTTCGTATTCCCCGAGCTCCTAAAAACGAACCAATAG	55	TGGTTCCTCTAGAGTC	9	CCTATCACTG	GCGAGAAAAGCCTTGTTTGGGTTCGTTTTTAGGAGCTCGGTTTGGAGACGTTGACTATCGTCTCGGTGCGATATTTCATATTCCCCGAGCTCCTAAAAACGAACGCGGTTCTATCTAGTTACGCGTTAAACCAACTAGAATTTTTTTGAGTCAGCTCCTATTGGCTGGATATTTCGTATTCCCCGAGCTCCTAAAAACGAACCAATAGTGGTTCCTCTAGAGTCCCTATCACTGGGTAAGCTC	ATTTCGTATTC	ATTTCaTATTC	GCTCCTATTGGCTGGATATTTCaTATTCCCCGAGCTCCTAAAAACGAACCAATAG	UPSTREAM	VCV001727445	Uncertain					2.7027	FALSE	0.000121144	3.74969e-06	7.28019e-05	8.15429e-06	0.00015368	1.64987e-05	0.000133042	0.000413445
2221	MLH1	chr3	36993240	36993240	SNV	G	A	37034720	+	TGG	GCATCTCTGCTCCTATTGGC	TAGAGACGAGGATAA	15	CCGACCTATAAAGTATAAGGGG	22	GGGGAATATGAAATATCCAGCCAATAGGAGCAGAGAT	8	14	0.4	-0.05235	74.3031	TTCCGGCATCTCTGCTCCTATTGGCTGGATATTTCGTATTCCCCGAGCTCCTAAA	55	GAAACTCCAAACGTGG	9	CCTATCACTG	GCGAGAAAAGCCTTGTTTGGCATCTCTGCTCCTATTGGCGTTTGGAGACGTTGACTATCGTCTCGGTGCGGGGAATATGAAATATCCAGCCAATAGGAGCAGAGATCGCGGTTCTATCTAGTTACGCGTTAAACCAACTAGAATTTTTTTGAGTTCCGGCATCTCTGCTCCTATTGGCTGGATATTTCGTATTCCCCGAGCTCCTAAAGAAACTCCAAACGTGGCCTATCACTGGGTAAGCTC	ATTTCGTATTC	ATTTCaTATTC	TTCCGGCATCTCTGCTCCTATTGGCTGGATATTTCaTATTCCCCGAGCTCCTAAA	UPSTREAM	VCV001727445	Uncertain	5.30896				0	FALSE	0.000401486	3.74969e-06	0.000519806	8.15429e-06	0.000446668	9.16596e-07	0.000613051	2.60684e-06	-6.74243
2221	MLH1	chr3	36993240	36993240	SNV	G	A	37034720	+	TGG	GCATCTCTGCTCCTATTGGC	TAGAGACGAGGATAA	15	CCGACCTATAAAGTATAAGGGGCT	24	TCGGGGAATATGAAATATCCAGCCAATAGGAGCAGAGAT	10	14	0.4	-0.05235	75.1395	TTCCGGCATCTCTGCTCCTATTGGCTGGATATTTCGTATTCCCCGAGCTCCTAAA	55	CTCGAGGAGTTGAGTA	9	CCTATCACTG	GCGAGAAAAGCCTTGTTTGGCATCTCTGCTCCTATTGGCGTTTGGAGACGTTGACTATCGTCTCGGTGCTCGGGGAATATGAAATATCCAGCCAATAGGAGCAGAGATCGCGGTTCTATCTAGTTACGCGTTAAACCAACTAGAATTTTTTTGTTCCGGCATCTCTGCTCCTATTGGCTGGATATTTCGTATTCCCCGAGCTCCTAAACTCGAGGAGTTGAGTACCTATCACTGGGTAAGCTC	ATTTCGTATTC	ATTTCaTATTC	TTCCGGCATCTCTGCTCCTATTGGCTGGATATTTCaTATTCCCCGAGCTCCTAAA	UPSTREAM	VCV001727445	Uncertain					0	FALSE	1.08227e-05	1.2499e-06	7.76554e-06	1.63086e-06	1.40045e-05	4.58298e-07	3.63142e-06	5.21369e-07
2221	MLH1	chr3	36993240	36993240	SNV	G	A	37034716	+	TGG	TCCGGCATCTCTGCTCCTAT	CGTAGAGACGAGG	13	ATAACCGACCTATAAAGTA	19	ATGAAATATCCAGCCAATAGGAGCAGAGATGC	1	18	0.615385	-0.1221		CCGGTTCCGGCATCTCTGCTCCTATTGGCTGGATATTTCGTATTCCCCGAGCTCC	55	GTACTCCTCTGCGGCA	9	CCTATCACTG	GCGAGAAAAGCCTTGTTTGTCCGGCATCTCTGCTCCTATGTTTGGAGACGTTGACTATCGTCTCGGTGCATGAAATATCCAGCCAATAGGAGCAGAGATGCCGCGGTTCTATCTAGTTACGCGTTAAACCAACTAGAATTTTTTTGAGTCAGACCGGTTCCGGCATCTCTGCTCCTATTGGCTGGATATTTCGTATTCCCCGAGCTCCGTACTCCTCTGCGGCACCTATCACTGGGTAAGCTC	ATTTCGTATTC	ATTTCaTATTC	CCGGTTCCGGCATCTCTGCTCCTATTGGCTGGATATTTCaTATTCCCCGAGCTCC	UPSTREAM	VCV001727445	Uncertain					0	FALSE	0.000386474	0.000103741	0.000592122	6.52343e-06	0.000401707	1.37489e-06	0.000364463	2.08547e-06
2221	MLH1	chr3	36993240	36993240	SNV	G	A	37034716	+	TGG	TCCGGCATCTCTGCTCCTAT	CGTAGAGACGAGG	13	ATAACCGACCTATAAAGT	18	TGAAATATCCAGCCAATAGGAGCAGAGATGC	0	18	0.615385	-0.1221		CCGGTTCCGGCATCTCTGCTCCTATTGGCTGGATATTTCGTATTCCCCGAGCTCC	55	TTGCGTCAGCCCGAAA	9	CCTATCACTG	GCGAGAAAAGCCTTGTTTGTCCGGCATCTCTGCTCCTATGTTTGGAGACGTTGACTATCGTCTCGGTGCTGAAATATCCAGCCAATAGGAGCAGAGATGCCGCGGTTCTATCTAGTTACGCGTTAAACCAACTAGAATTTTTTTGAGTCAGATCCGGTTCCGGCATCTCTGCTCCTATTGGCTGGATATTTCGTATTCCCCGAGCTCCTTGCGTCAGCCCGAAACCTATCACTGGGTAAGCTC	ATTTCGTATTC	ATTTCaTATTC	CCGGTTCCGGCATCTCTGCTCCTATTGGCTGGATATTTCaTATTCCCCGAGCTCC	UPSTREAM	VCV001727445	Uncertain					0	FALSE	0.000302686	6.24948e-06	0.000413515	3.26172e-06	0.00032763	9.16596e-07	0.000250568	1.04274e-06
2222	MLH1	chr3	36993241	36993241	SNV	T	A	37034738	-	GGG	GGTTCGTTTTTAGGAGCTCG	GCTCCTAAAAACG	13	GGATATTTCGAATTCCCCGA	20	GGATATTTCGAATTCCCCGAGCTCCTAAAAACG	11	9	0.461538		60.9138	GCTCCTATTGGCTGGATATTTCGTATTCCCCGAGCTCCTAAAAACGAACCAATAG	55	GGTGCGTTCCATTCTA	9	CCTATCACTG	GCGAGAAAAGCCTTGTTTGGGTTCGTTTTTAGGAGCTCGGTTTGGAGACGTTGACTATCGTCTCGGTGCGGATATTTCGAATTCCCCGAGCTCCTAAAAACGCGCGGTTCTATCTAGTTACGCGTTAAACCAACTAGAATTTTTTTGAGTCAGGCTCCTATTGGCTGGATATTTCGTATTCCCCGAGCTCCTAAAAACGAACCAATAGGGTGCGTTCCATTCTACCTATCACTGGGTAAGCTC	TTTCGTATTCC	TTTCGaATTCC	GCTCCTATTGGCTGGATATTTCGaATTCCCCGAGCTCCTAAAAACGAACCAATAG	UPSTREAM	VCV001727361	Uncertain	13.2275			30.1639	0	FALSE	0.000132316	1.2499e-06	8.15381e-05	1.63086e-06	0.000131568	1.37489e-06	0.00010102	5.21369e-07	-6.72603
2222	MLH1	chr3	36993241	36993241	SNV	T	A	37034738	-	GGG	GGTTCGTTTTTAGGAGCTCG	GCTCCTAAAAACG	13	TATTTCGAATTCCCCGA	17	TATTTCGAATTCCCCGAGCTCCTAAAAACG	8	9	0.461538		63.8925	GCTCCTATTGGCTGGATATTTCGTATTCCCCGAGCTCCTAAAAACGAACCAATAG	55	GACGTGCAGGCTACGA	9	CCTATCACTG	GCGAGAAAAGCCTTGTTTGGGTTCGTTTTTAGGAGCTCGGTTTGGAGACGTTGACTATCGTCTCGGTGCTATTTCGAATTCCCCGAGCTCCTAAAAACGCGCGGTTCTATCTAGTTACGCGTTAAACCAACTAGAATTTTTTTGAGTCAGATCGCTCCTATTGGCTGGATATTTCGTATTCCCCGAGCTCCTAAAAACGAACCAATAGGACGTGCAGGCTACGACCTATCACTGGGTAAGCTC	TTTCGTATTCC	TTTCGaATTCC	GCTCCTATTGGCTGGATATTTCGaATTCCCCGAGCTCCTAAAAACGAACCAATAG	UPSTREAM	VCV001727361	Uncertain					0	FALSE	6.84272e-05	1.2499e-06	6.4551e-05	4.89258e-06	8.43952e-05	4.58298e-07	8.51734e-05	1.04274e-06
2222	MLH1	chr3	36993241	36993241	SNV	T	A	37034720	+	TGG	GCATCTCTGCTCCTATTGGC	GAGACGAGGATAA	13	CCGACCTATAAAGCTTAAGGGGCT	24	TCGGGGAATTCGAAATATCCAGCCAATAGGAGCAGAG	9	15	0.461538	-0.05235	75.6118	TTCCGGCATCTCTGCTCCTATTGGCTGGATATTTCGTATTCCCCGAGCTCCTAAA	55	GCGACCATCGTGGTCG	9	CCTATCACTG	GCGAGAAAAGCCTTGTTTGGCATCTCTGCTCCTATTGGCGTTTGGAGACGTTGACTATCGTCTCGGTGCTCGGGGAATTCGAAATATCCAGCCAATAGGAGCAGAGCGCGGTTCTATCTAGTTACGCGTTAAACCAACTAGAATTTTTTTGAGTTCCGGCATCTCTGCTCCTATTGGCTGGATATTTCGTATTCCCCGAGCTCCTAAAGCGACCATCGTGGTCGCCTATCACTGGGTAAGCTC	TTTCGTATTCC	TTTCGaATTCC	TTCCGGCATCTCTGCTCCTATTGGCTGGATATTTCGaATTCCCCGAGCTCCTAAA	UPSTREAM	VCV001727361	Uncertain					0	FALSE	6.98237e-07	1.2499e-06	2.42673e-06	1.63086e-06	3.68538e-07	4.58298e-07	6.60259e-07	5.21369e-07
2222	MLH1	chr3	36993241	36993241	SNV	T	A	37034720	+	TGG	GCATCTCTGCTCCTATTGGC	CGAGGATAA	9	CCGACCTATAAAGCTTAAGGGGCT	24	TCGGGGAATTCGAAATATCCAGCCAATAGGAGC	9	15	0.444444	-0.05235	75.6842	TTCCGGCATCTCTGCTCCTATTGGCTGGATATTTCGTATTCCCCGAGCTCCTAAA	55	GTTCATTAGATGTGTA	9	CCTATCACTG	GCGAGAAAAGCCTTGTTTGGCATCTCTGCTCCTATTGGCGTTTGGAGACGTTGACTATCGTCTCGGTGCTCGGGGAATTCGAAATATCCAGCCAATAGGAGCCGCGGTTCTATCTAGTTACGCGTTAAACCAACTAGAATTTTTTTGAGTCAGTTCCGGCATCTCTGCTCCTATTGGCTGGATATTTCGTATTCCCCGAGCTCCTAAAGTTCATTAGATGTGTACCTATCACTGGGTAAGCTC	TTTCGTATTCC	TTTCGaATTCC	TTCCGGCATCTCTGCTCCTATTGGCTGGATATTTCGaATTCCCCGAGCTCCTAAA	UPSTREAM	VCV001727361	Uncertain					0	FALSE	4.29416e-05	1.2499e-06	3.59156e-05	1.63086e-06	2.94831e-06	4.58298e-07	5.6122e-06	5.21369e-07
2222	MLH1	chr3	36993241	36993241	SNV	T	A	37034716	+	TGG	TCCGGCATCTCTGCTCCTAT	CGTAGAGACGAGG	13	ATAACCGACCTATAAAGCTTAAG	23	GAATTCGAAATATCCAGCCAATAGGAGCAGAGATGC	4	19	0.615385	-0.1221		CCGGTTCCGGCATCTCTGCTCCTATTGGCTGGATATTTCGTATTCCCCGAGCTCC	55	TCGCGAGTCTGTACGA	9	CCTATCACTG	GCGAGAAAAGCCTTGTTTGTCCGGCATCTCTGCTCCTATGTTTGGAGACGTTGACTATCGTCTCGGTGCGAATTCGAAATATCCAGCCAATAGGAGCAGAGATGCCGCGGTTCTATCTAGTTACGCGTTAAACCAACTAGAATTTTTTTGAGTCCGGTTCCGGCATCTCTGCTCCTATTGGCTGGATATTTCGTATTCCCCGAGCTCCTCGCGAGTCTGTACGACCTATCACTGGGTAAGCTC	TTTCGTATTCC	TTTCGaATTCC	CCGGTTCCGGCATCTCTGCTCCTATTGGCTGGATATTTCGaATTCCCCGAGCTCC	UPSTREAM	VCV001727361	Uncertain	9.37829	30.2242	8.48427	26.3366	0	FALSE	0.000662976	3.74969e-06	0.000509613	9.78515e-06	0.000411289	2.29149e-06	0.000333761	2.08547e-06	-7.46604	-5.70266
2222	MLH1	chr3	36993241	36993241	SNV	T	A	37034716	+	TGG	TCCGGCATCTCTGCTCCTAT	CGTAGAGACGAGG	13	ATAACCGACCTATAAAGCTTAAGGG	25	GGGAATTCGAAATATCCAGCCAATAGGAGCAGAGATGC	6	19	0.615385	-0.1221		CCGGTTCCGGCATCTCTGCTCCTATTGGCTGGATATTTCGTATTCCCCGAGCTCC	55	TTCTACACAAAGAATC	9	CCTATCACTG	GCGAGAAAAGCCTTGTTTGTCCGGCATCTCTGCTCCTATGTTTGGAGACGTTGACTATCGTCTCGGTGCGGGAATTCGAAATATCCAGCCAATAGGAGCAGAGATGCCGCGGTTCTATCTAGTTACGCGTTAAACCAACTAGAATTTTTTTGACCGGTTCCGGCATCTCTGCTCCTATTGGCTGGATATTTCGTATTCCCCGAGCTCCTTCTACACAAAGAATCCCTATCACTGGGTAAGCTC	TTTCGTATTCC	TTTCGaATTCC	CCGGTTCCGGCATCTCTGCTCCTATTGGCTGGATATTTCGaATTCCCCGAGCTCC	UPSTREAM	VCV001727361	Uncertain	8.53994	33.5196	9.63303	31.5271	0	FALSE	0.000127079	1.2499e-06	0.000106291	4.89258e-06	0.000132305	1.37489e-06	0.000134363	1.82479e-05	-6.66777	-4.44128
2223	MLH1	chr3	36993244	36993244	SNV	T	A	37034738	-	GGG	GGTTCGTTTTTAGGAGCTCG	GCTCCTAAA	9	TATTTCGTATACCCCGA	17	TATTTCGTATACCCCGAGCTCCTAAA	11	6	0.444444		35.6795	GCTCCTATTGGCTGGATATTTCGTATTCCCCGAGCTCCTAAAAACGAACCAATAG	55	CGCTTCACAGCTCGCA	9	CCTATCACTG	GCGAGAAAAGCCTTGTTTGGGTTCGTTTTTAGGAGCTCGGTTTGGAGACGTTGACTATCGTCTCGGTGCTATTTCGTATACCCCGAGCTCCTAAACGCGGTTCTATCTAGTTACGCGTTAAACCAACTAGAATTTTTTTGAGTCAGATCTGAAGCTCCTATTGGCTGGATATTTCGTATTCCCCGAGCTCCTAAAAACGAACCAATAGCGCTTCACAGCTCGCACCTATCACTGGGTAAGCTC	CGTATTCCCCG	CGTATaCCCCG	GCTCCTATTGGCTGGATATTTCGTATaCCCCGAGCTCCTAAAAACGAACCAATAG	UPSTREAM	VCV001799257	Uncertain					0	FALSE	0.000225181	4.99959e-06	0.000135412	4.89258e-06	0.000175793	4.58298e-07	0.0001786	5.21369e-07
2223	MLH1	chr3	36993244	36993244	SNV	T	A	37034738	-	GGG	GGTTCGTTTTTAGGAGCTCG	GCTCCTAAAAACG	13	TTCGTATACCCCGA	14	TTCGTATACCCCGAGCTCCTAAAAACG	8	6	0.461538		69.6072	GCTCCTATTGGCTGGATATTTCGTATTCCCCGAGCTCCTAAAAACGAACCAATAG	55	AGATTGCGTACATCCA	9	CCTATCACTG	GCGAGAAAAGCCTTGTTTGGGTTCGTTTTTAGGAGCTCGGTTTGGAGACGTTGACTATCGTCTCGGTGCTTCGTATACCCCGAGCTCCTAAAAACGCGCGGTTCTATCTAGTTACGCGTTAAACCAACTAGAATTTTTTTGAGTCAGATCTGAGCTCCTATTGGCTGGATATTTCGTATTCCCCGAGCTCCTAAAAACGAACCAATAGAGATTGCGTACATCCACCTATCACTGGGTAAGCTC	CGTATTCCCCG	CGTATaCCCCG	GCTCCTATTGGCTGGATATTTCGTATaCCCCGAGCTCCTAAAAACGAACCAATAG	UPSTREAM	VCV001799257	Uncertain					0	FALSE	7.43622e-05	3.74969e-06	2.32966e-05	1.63086e-06	4.3856e-05	4.58298e-07	3.40033e-05	5.21369e-07
2223	MLH1	chr3	36993244	36993244	SNV	T	A	37034720	+	TGG	GCATCTCTGCTCCTATTGGC	TAGAGACGAGGATAA	15	CCGACCTATAAAGCATATGG	20	GGTATACGAAATATCCAGCCAATAGGAGCAGAGAT	2	18	0.4	-0.05235		TTCCGGCATCTCTGCTCCTATTGGCTGGATATTTCGTATTCCCCGAGCTCCTAAA	55	TTTCCTCCAACACCCG	9	CCTATCACTG	GCGAGAAAAGCCTTGTTTGGCATCTCTGCTCCTATTGGCGTTTGGAGACGTTGACTATCGTCTCGGTGCGGTATACGAAATATCCAGCCAATAGGAGCAGAGATCGCGGTTCTATCTAGTTACGCGTTAAACCAACTAGAATTTTTTTGAGTCTTCCGGCATCTCTGCTCCTATTGGCTGGATATTTCGTATTCCCCGAGCTCCTAAATTTCCTCCAACACCCGCCTATCACTGGGTAAGCTC	CGTATTCCCCG	CGTATaCCCCG	TTCCGGCATCTCTGCTCCTATTGGCTGGATATTTCGTATaCCCCGAGCTCCTAAA	UPSTREAM	VCV001799257	Uncertain					0.367647	FALSE	0.000371811	7.49938e-06	0.000293634	3.26172e-06	0.000283774	9.16596e-07	0.00035588	1.04274e-06
2223	MLH1	chr3	36993244	36993244	SNV	T	A	37034720	+	TGG	GCATCTCTGCTCCTATTGGC	GAGACGAGGATAA	13	CCGACCTATAAAGCATATGGGG	22	GGGGTATACGAAATATCCAGCCAATAGGAGCAGAG	4	18	0.461538	-0.05235	74.5568	TTCCGGCATCTCTGCTCCTATTGGCTGGATATTTCGTATTCCCCGAGCTCCTAAA	55	GCTTCCACATTGCGGC	9	CCTATCACTG	GCGAGAAAAGCCTTGTTTGGCATCTCTGCTCCTATTGGCGTTTGGAGACGTTGACTATCGTCTCGGTGCGGGGTATACGAAATATCCAGCCAATAGGAGCAGAGCGCGGTTCTATCTAGTTACGCGTTAAACCAACTAGAATTTTTTTGAGTCTTCCGGCATCTCTGCTCCTATTGGCTGGATATTTCGTATTCCCCGAGCTCCTAAAGCTTCCACATTGCGGCCCTATCACTGGGTAAGCTC	CGTATTCCCCG	CGTATaCCCCG	TTCCGGCATCTCTGCTCCTATTGGCTGGATATTTCGTATaCCCCGAGCTCCTAAA	UPSTREAM	VCV001799257	Uncertain					0.223214	FALSE	0.000519488	2.49979e-06	0.000488258	6.52343e-06	0.000584502	4.58298e-07	0.000519624	5.21369e-07
2223	MLH1	chr3	36993244	36993244	SNV	T	A	37034716	+	TGG	TCCGGCATCTCTGCTCCTAT	CGTAGAGACGAGG	13	ATAACCGACCTATAAAGCATAT	22	TATACGAAATATCCAGCCAATAGGAGCAGAGATGC	0	22	0.615385	-0.1221		CCGGTTCCGGCATCTCTGCTCCTATTGGCTGGATATTTCGTATTCCCCGAGCTCC	55	TCGGGACCACCGCTAG	9	CCTATCACTG	GCGAGAAAAGCCTTGTTTGTCCGGCATCTCTGCTCCTATGTTTGGAGACGTTGACTATCGTCTCGGTGCTATACGAAATATCCAGCCAATAGGAGCAGAGATGCCGCGGTTCTATCTAGTTACGCGTTAAACCAACTAGAATTTTTTTGAGTCCCGGTTCCGGCATCTCTGCTCCTATTGGCTGGATATTTCGTATTCCCCGAGCTCCTCGGGACCACCGCTAGCCTATCACTGGGTAAGCTC	CGTATTCCCCG	CGTATaCCCCG	CCGGTTCCGGCATCTCTGCTCCTATTGGCTGGATATTTCGTATaCCCCGAGCTCC	UPSTREAM	VCV001799257	Uncertain					0	FALSE	0.000251365	1.37489e-05	0.000310136	1.79394e-05	0.000269033	0.00155042	0.000201049	4.17095e-06
2223	MLH1	chr3	36993244	36993244	SNV	T	A	37034716	+	TGG	TCCGGCATCTCTGCTCCTAT	CGTAGAGACGAGG	13	ATAACCGACCTATAAAGCATATGG	24	GGTATACGAAATATCCAGCCAATAGGAGCAGAGATGC	2	22	0.615385	-0.1221		CCGGTTCCGGCATCTCTGCTCCTATTGGCTGGATATTTCGTATTCCCCGAGCTCC	55	TGGTTCCCAAGGCTCC	9	CCTATCACTG	GCGAGAAAAGCCTTGTTTGTCCGGCATCTCTGCTCCTATGTTTGGAGACGTTGACTATCGTCTCGGTGCGGTATACGAAATATCCAGCCAATAGGAGCAGAGATGCCGCGGTTCTATCTAGTTACGCGTTAAACCAACTAGAATTTTTTTGAGCCGGTTCCGGCATCTCTGCTCCTATTGGCTGGATATTTCGTATTCCCCGAGCTCCTGGTTCCCAAGGCTCCCCTATCACTGGGTAAGCTC	CGTATTCCCCG	CGTATaCCCCG	CCGGTTCCGGCATCTCTGCTCCTATTGGCTGGATATTTCGTATaCCCCGAGCTCC	UPSTREAM	VCV001799257	Uncertain					0	FALSE	0.000192713	9.24924e-05	0.000198506	9.29589e-05	0.000167685	4.58298e-07	0.000117526	2.60684e-06
2224	MLH1	chr3	36993245	36993245	SNV	C	T	37034738	-	GGG	GGTTCGTTTTTAGGAGCTCG	GCTCCTAAAAACG	13	TTTCGTATTTCCCGA	15	TTTCGTATTTCCCGAGCTCCTAAAAACG	10	5	0.461538		59.4902	GCTCCTATTGGCTGGATATTTCGTATTCCCCGAGCTCCTAAAAACGAACCAATAG	55	GCGACCAGTGTGTGCC	9	CCTATCACTG	GCGAGAAAAGCCTTGTTTGGGTTCGTTTTTAGGAGCTCGGTTTGGAGACGTTGACTATCGTCTCGGTGCTTTCGTATTTCCCGAGCTCCTAAAAACGCGCGGTTCTATCTAGTTACGCGTTAAACCAACTAGAATTTTTTTGAGTCAGATCTGGCTCCTATTGGCTGGATATTTCGTATTCCCCGAGCTCCTAAAAACGAACCAATAGGCGACCAGTGTGTGCCCCTATCACTGGGTAAGCTC	GTATTCCCCGA	GTATTtCCCGA	GCTCCTATTGGCTGGATATTTCGTATTtCCCGAGCTCCTAAAAACGAACCAATAG	UPSTREAM	VCV000141917	Uncertain					0	FALSE	6.63325e-05	1.2499e-06	2.6694e-05	3.26172e-06	9.43458e-05	4.58298e-07	7.75804e-05	1.04274e-06
2224	MLH1	chr3	36993245	36993245	SNV	C	T	37034738	-	GGG	GGTTCGTTTTTAGGAGCTCG	GCTCCTAAA	9	TTCGTATTTCCCGA	14	TTCGTATTTCCCGAGCTCCTAAA	9	5	0.444444		47.4441	GCTCCTATTGGCTGGATATTTCGTATTCCCCGAGCTCCTAAAAACGAACCAATAG	55	CTTTGCGCACGGTGTC	9	CCTATCACTG	GCGAGAAAAGCCTTGTTTGGGTTCGTTTTTAGGAGCTCGGTTTGGAGACGTTGACTATCGTCTCGGTGCTTCGTATTTCCCGAGCTCCTAAACGCGGTTCTATCTAGTTACGCGTTAAACCAACTAGAATTTTTTTGAGTCAGATCTGAATGGGCTCCTATTGGCTGGATATTTCGTATTCCCCGAGCTCCTAAAAACGAACCAATAGCTTTGCGCACGGTGTCCCTATCACTGGGTAAGCTC	GTATTCCCCGA	GTATTtCCCGA	GCTCCTATTGGCTGGATATTTCGTATTtCCCGAGCTCCTAAAAACGAACCAATAG	UPSTREAM	VCV000141917	Uncertain	11.3158	27.8729	8.17308		0	FALSE	0.000133014	2.49979e-06	0.000101437	1.30469e-05	0.000151101	4.58298e-07	0.000141956	1.56411e-06	-5.73363	-2.95881
2224	MLH1	chr3	36993245	36993245	SNV	C	T	37034720	+	TGG	GCATCTCTGCTCCTATTGGC	GAGACGAGGATAA	13	CCGACCTATAAAGCATAAA	19	AAATACGAAATATCCAGCCAATAGGAGCAGAG	0	19	0.461538	-0.05235		TTCCGGCATCTCTGCTCCTATTGGCTGGATATTTCGTATTCCCCGAGCTCCTAAA	55	GATGAGGTCTCCAGGG	9	CCTATCACTG	GCGAGAAAAGCCTTGTTTGGCATCTCTGCTCCTATTGGCGTTTGGAGACGTTGACTATCGTCTCGGTGCAAATACGAAATATCCAGCCAATAGGAGCAGAGCGCGGTTCTATCTAGTTACGCGTTAAACCAACTAGAATTTTTTTGAGTCAGATTCCGGCATCTCTGCTCCTATTGGCTGGATATTTCGTATTCCCCGAGCTCCTAAAGATGAGGTCTCCAGGGCCTATCACTGGGTAAGCTC	GTATTCCCCGA	GTATTtCCCGA	TTCCGGCATCTCTGCTCCTATTGGCTGGATATTTCGTATTtCCCGAGCTCCTAAA	UPSTREAM	VCV000141917	Uncertain					0	FALSE	0.000834393	7.49938e-06	0.000810528	1.30469e-05	0.00107576	4.58298e-06	0.000974873	3.64958e-06
2224	MLH1	chr3	36993245	36993245	SNV	C	T	37034720	+	TGG	GCATCTCTGCTCCTATTGGC	CGAGGATAA	9	CCGACCTATAAAGCATAAAGG	21	GGAAATACGAAATATCCAGCCAATAGGAGC	2	19	0.444444	-0.05235		TTCCGGCATCTCTGCTCCTATTGGCTGGATATTTCGTATTCCCCGAGCTCCTAAA	55	GCAGTTATCACTCTTA	9	CCTATCACTG	GCGAGAAAAGCCTTGTTTGGCATCTCTGCTCCTATTGGCGTTTGGAGACGTTGACTATCGTCTCGGTGCGGAAATACGAAATATCCAGCCAATAGGAGCCGCGGTTCTATCTAGTTACGCGTTAAACCAACTAGAATTTTTTTGAGTCAGATCTTCCGGCATCTCTGCTCCTATTGGCTGGATATTTCGTATTCCCCGAGCTCCTAAAGCAGTTATCACTCTTACCTATCACTGGGTAAGCTC	GTATTCCCCGA	GTATTtCCCGA	TTCCGGCATCTCTGCTCCTATTGGCTGGATATTTCGTATTtCCCGAGCTCCTAAA	UPSTREAM	VCV000141917	Uncertain					0	FALSE	0.00022588	4.99959e-06	0.000242188	4.89258e-06	0.00025466	9.16596e-07	0.000259152	5.21369e-07
2224	MLH1	chr3	36993245	36993245	SNV	C	T	37034716	+	TGG	TCCGGCATCTCTGCTCCTAT	CGTAGAGACGAGG	13	ATAACCGACCTATAAAGCATAAA	23	AAATACGAAATATCCAGCCAATAGGAGCAGAGATGC	0	23	0.615385	-0.1221		CCGGTTCCGGCATCTCTGCTCCTATTGGCTGGATATTTCGTATTCCCCGAGCTCC	55	CTACATTTCAACACGT	9	CCTATCACTG	GCGAGAAAAGCCTTGTTTGTCCGGCATCTCTGCTCCTATGTTTGGAGACGTTGACTATCGTCTCGGTGCAAATACGAAATATCCAGCCAATAGGAGCAGAGATGCCGCGGTTCTATCTAGTTACGCGTTAAACCAACTAGAATTTTTTTGAGTCCGGTTCCGGCATCTCTGCTCCTATTGGCTGGATATTTCGTATTCCCCGAGCTCCCTACATTTCAACACGTCCTATCACTGGGTAAGCTC	GTATTCCCCGA	GTATTtCCCGA	CCGGTTCCGGCATCTCTGCTCCTATTGGCTGGATATTTCGTATTtCCCGAGCTCC	UPSTREAM	VCV000141917	Uncertain					0	FALSE	0.000414404	1.12491e-05	0.000606682	8.15429e-06	0.000543225	1.37489e-06	0.000478358	2.60684e-06
2224	MLH1	chr3	36993245	36993245	SNV	C	T	37034716	+	TGG	TCCGGCATCTCTGCTCCTAT	CGTAGAGACGAGG	13	ATAACCGACCTATAAAGCATAAAG	24	GAAATACGAAATATCCAGCCAATAGGAGCAGAGATGC	1	23	0.615385	-0.1221		CCGGTTCCGGCATCTCTGCTCCTATTGGCTGGATATTTCGTATTCCCCGAGCTCC	55	ATAAGAGGTATAAACG	9	CCTATCACTG	GCGAGAAAAGCCTTGTTTGTCCGGCATCTCTGCTCCTATGTTTGGAGACGTTGACTATCGTCTCGGTGCGAAATACGAAATATCCAGCCAATAGGAGCAGAGATGCCGCGGTTCTATCTAGTTACGCGTTAAACCAACTAGAATTTTTTTGAGCCGGTTCCGGCATCTCTGCTCCTATTGGCTGGATATTTCGTATTCCCCGAGCTCCATAAGAGGTATAAACGCCTATCACTGGGTAAGCTC	GTATTCCCCGA	GTATTtCCCGA	CCGGTTCCGGCATCTCTGCTCCTATTGGCTGGATATTTCGTATTtCCCGAGCTCC	UPSTREAM	VCV000141917	Uncertain					0	FALSE	0.00038019	4.99959e-06	0.000372746	1.63086e-05	0.000293356	1.37489e-06	0.000314283	1.04274e-06
2225	MLH1	chr3	36993246	36993246	SNV	C	A	37034738	-	GGG	GGTTCGTTTTTAGGAGCTCG	GCTCCTAAAAACG	13	ATTTCGTATTCACCGA	16	ATTTCGTATTCACCGAGCTCCTAAAAACG	12	4	0.461538		71.2458	GCTCCTATTGGCTGGATATTTCGTATTCCCCGAGCTCCTAAAAACGAACCAATAG	55	TTTGCGCTCTAAGCCA	9	CCTATCACTG	GCGAGAAAAGCCTTGTTTGGGTTCGTTTTTAGGAGCTCGGTTTGGAGACGTTGACTATCGTCTCGGTGCATTTCGTATTCACCGAGCTCCTAAAAACGCGCGGTTCTATCTAGTTACGCGTTAAACCAACTAGAATTTTTTTGAGTCAGATCTGCTCCTATTGGCTGGATATTTCGTATTCCCCGAGCTCCTAAAAACGAACCAATAGTTTGCGCTCTAAGCCACCTATCACTGGGTAAGCTC	TATTCCCCGAG	TATTCaCCGAG	GCTCCTATTGGCTGGATATTTCGTATTCaCCGAGCTCCTAAAAACGAACCAATAG	UPSTREAM	VCV001799009	Uncertain					0	FALSE	4.85275e-05	2.49979e-06	2.91208e-05	3.26172e-06	4.20134e-05	4.58298e-07	2.57501e-05	2.08547e-06
2225	MLH1	chr3	36993246	36993246	SNV	C	A	37034738	-	GGG	GGTTCGTTTTTAGGAGCTCG	GCTCCTAAAAACGAA	15	TTCGTATTCACCGA	14	TTCGTATTCACCGAGCTCCTAAAAACGAA	10	4	0.4		73.6049	GCTCCTATTGGCTGGATATTTCGTATTCCCCGAGCTCCTAAAAACGAACCAATAG	55	CGTGAGCGTAGCGCTC	9	CCTATCACTG	GCGAGAAAAGCCTTGTTTGGGTTCGTTTTTAGGAGCTCGGTTTGGAGACGTTGACTATCGTCTCGGTGCTTCGTATTCACCGAGCTCCTAAAAACGAACGCGGTTCTATCTAGTTACGCGTTAAACCAACTAGAATTTTTTTGAGTCAGATCTGCTCCTATTGGCTGGATATTTCGTATTCCCCGAGCTCCTAAAAACGAACCAATAGCGTGAGCGTAGCGCTCCCTATCACTGGGTAAGCTC	TATTCCCCGAG	TATTCaCCGAG	GCTCCTATTGGCTGGATATTTCGTATTCaCCGAGCTCCTAAAAACGAACCAATAG	UPSTREAM	VCV001799009	Uncertain					0	FALSE	8.58831e-05	2.49979e-06	7.13459e-05	3.26172e-06	0.000112036	9.16596e-07	8.35228e-05	5.21369e-07
2225	MLH1	chr3	36993246	36993246	SNV	C	A	37034720	+	TGG	GCATCTCTGCTCCTATTGGC	CGAGGATAA	9	CCGACCTATAAAGCATAAGTGG	22	GGTGAATACGAAATATCCAGCCAATAGGAGC	2	20	0.444444	-0.05235		TTCCGGCATCTCTGCTCCTATTGGCTGGATATTTCGTATTCCCCGAGCTCCTAAA	55	GCTGCGACAGTTCCCT	9	CCTATCACTG	GCGAGAAAAGCCTTGTTTGGCATCTCTGCTCCTATTGGCGTTTGGAGACGTTGACTATCGTCTCGGTGCGGTGAATACGAAATATCCAGCCAATAGGAGCCGCGGTTCTATCTAGTTACGCGTTAAACCAACTAGAATTTTTTTGAGTCAGATTTCCGGCATCTCTGCTCCTATTGGCTGGATATTTCGTATTCCCCGAGCTCCTAAAGCTGCGACAGTTCCCTCCTATCACTGGGTAAGCTC	TATTCCCCGAG	TATTCaCCGAG	TTCCGGCATCTCTGCTCCTATTGGCTGGATATTTCGTATTCaCCGAGCTCCTAAA	UPSTREAM	VCV001799009	Uncertain	6.5				0	FALSE	0.000489115	2.49979e-06	0.00056106	3.26172e-06	0.000652681	3.20809e-06	0.000887718	4.17095e-06	-7.61222
2225	MLH1	chr3	36993246	36993246	SNV	C	A	37034720	+	TGG	GCATCTCTGCTCCTATTGGC	CGAGGATAA	9	CCGACCTATAAAGCATAAGTGGCT	24	TCGGTGAATACGAAATATCCAGCCAATAGGAGC	4	20	0.444444	-0.05235	75.9292	TTCCGGCATCTCTGCTCCTATTGGCTGGATATTTCGTATTCCCCGAGCTCCTAAA	55	TACCTATTCGTTTAGG	9	CCTATCACTG	GCGAGAAAAGCCTTGTTTGGCATCTCTGCTCCTATTGGCGTTTGGAGACGTTGACTATCGTCTCGGTGCTCGGTGAATACGAAATATCCAGCCAATAGGAGCCGCGGTTCTATCTAGTTACGCGTTAAACCAACTAGAATTTTTTTGAGTCAGTTCCGGCATCTCTGCTCCTATTGGCTGGATATTTCGTATTCCCCGAGCTCCTAAATACCTATTCGTTTAGGCCTATCACTGGGTAAGCTC	TATTCCCCGAG	TATTCaCCGAG	TTCCGGCATCTCTGCTCCTATTGGCTGGATATTTCGTATTCaCCGAGCTCCTAAA	UPSTREAM	VCV001799009	Uncertain					0	FALSE	9.77531e-06	4.99959e-06	2.42673e-06	4.89258e-06	5.15953e-06	4.58298e-07	7.26285e-06	5.21369e-07
2225	MLH1	chr3	36993246	36993246	SNV	C	A	37034716	+	TGG	TCCGGCATCTCTGCTCCTAT	CGTAGAGACGAGG	13	ATAACCGACCTATAAAGCATAAGT	24	TGAATACGAAATATCCAGCCAATAGGAGCAGAGATGC	0	24	0.615385	-0.1221		CCGGTTCCGGCATCTCTGCTCCTATTGGCTGGATATTTCGTATTCCCCGAGCTCC	55	ACAGCCGCAGTTCATG	9	CCTATCACTG	GCGAGAAAAGCCTTGTTTGTCCGGCATCTCTGCTCCTATGTTTGGAGACGTTGACTATCGTCTCGGTGCTGAATACGAAATATCCAGCCAATAGGAGCAGAGATGCCGCGGTTCTATCTAGTTACGCGTTAAACCAACTAGAATTTTTTTGAGCCGGTTCCGGCATCTCTGCTCCTATTGGCTGGATATTTCGTATTCCCCGAGCTCCACAGCCGCAGTTCATGCCTATCACTGGGTAAGCTC	TATTCCCCGAG	TATTCaCCGAG	CCGGTTCCGGCATCTCTGCTCCTATTGGCTGGATATTTCGTATTCaCCGAGCTCC	UPSTREAM	VCV001799009	Uncertain					0	FALSE	0.000671355	1.12491e-05	0.000742579	1.79394e-05	0.000528484	9.16596e-07	0.000435441	5.21369e-06
2225	MLH1	chr3	36993246	36993246	SNV	C	A	37034716	+	TGG	TCCGGCATCTCTGCTCCTAT	CGTAGAGACGAGG	13	ATAACCGACCTATAAAGCATAAGTG	25	GTGAATACGAAATATCCAGCCAATAGGAGCAGAGATGC	1	24	0.615385	-0.1221		CCGGTTCCGGCATCTCTGCTCCTATTGGCTGGATATTTCGTATTCCCCGAGCTCC	55	GACTACAAGCTCTCGG	9	CCTATCACTG	GCGAGAAAAGCCTTGTTTGTCCGGCATCTCTGCTCCTATGTTTGGAGACGTTGACTATCGTCTCGGTGCGTGAATACGAAATATCCAGCCAATAGGAGCAGAGATGCCGCGGTTCTATCTAGTTACGCGTTAAACCAACTAGAATTTTTTTGACCGGTTCCGGCATCTCTGCTCCTATTGGCTGGATATTTCGTATTCCCCGAGCTCCGACTACAAGCTCTCGGCCTATCACTGGGTAAGCTC	TATTCCCCGAG	TATTCaCCGAG	CCGGTTCCGGCATCTCTGCTCCTATTGGCTGGATATTTCGTATTCaCCGAGCTCC	UPSTREAM	VCV001799009	Uncertain					0.151745	FALSE	0.000620383	4.99959e-06	0.000647937	1.1416e-05	0.000489787	2.74979e-06	0.000501467	1.04274e-06
2226	MLH1	chr3	36993246	36993246	SNV	C	T	37034738	-	GGG	GGTTCGTTTTTAGGAGCTCG	GCTCCTAAAAACG	13	ATTTCGTATTCTCCGA	16	ATTTCGTATTCTCCGAGCTCCTAAAAACG	12	4	0.461538		70.7939	GCTCCTATTGGCTGGATATTTCGTATTCCCCGAGCTCCTAAAAACGAACCAATAG	55	CAACCAAGTGCAGTAG	9	CCTATCACTG	GCGAGAAAAGCCTTGTTTGGGTTCGTTTTTAGGAGCTCGGTTTGGAGACGTTGACTATCGTCTCGGTGCATTTCGTATTCTCCGAGCTCCTAAAAACGCGCGGTTCTATCTAGTTACGCGTTAAACCAACTAGAATTTTTTTGAGTCAGATCTGCTCCTATTGGCTGGATATTTCGTATTCCCCGAGCTCCTAAAAACGAACCAATAGCAACCAAGTGCAGTAGCCTATCACTGGGTAAGCTC	TATTCCCCGAG	TATTCtCCGAG	GCTCCTATTGGCTGGATATTTCGTATTCtCCGAGCTCCTAAAAACGAACCAATAG	UPSTREAM	VCV000822658	Uncertain			7.61905		0	FALSE	0.000136505	4.99959e-06	0.000102408	8.15429e-06	0.000177267	4.58298e-07	0.000141626	1.04274e-06		-3.65062
2226	MLH1	chr3	36993246	36993246	SNV	C	T	37034738	-	GGG	GGTTCGTTTTTAGGAGCTCG	GCTCCTAAAAACGAA	15	TTCGTATTCTCCGA	14	TTCGTATTCTCCGAGCTCCTAAAAACGAA	10	4	0.4		74.3059	GCTCCTATTGGCTGGATATTTCGTATTCCCCGAGCTCCTAAAAACGAACCAATAG	55	CCAGCGAAGCTAACAA	9	CCTATCACTG	GCGAGAAAAGCCTTGTTTGGGTTCGTTTTTAGGAGCTCGGTTTGGAGACGTTGACTATCGTCTCGGTGCTTCGTATTCTCCGAGCTCCTAAAAACGAACGCGGTTCTATCTAGTTACGCGTTAAACCAACTAGAATTTTTTTGAGTCAGATCTGCTCCTATTGGCTGGATATTTCGTATTCCCCGAGCTCCTAAAAACGAACCAATAGCCAGCGAAGCTAACAACCTATCACTGGGTAAGCTC	TATTCCCCGAG	TATTCtCCGAG	GCTCCTATTGGCTGGATATTTCGTATTCtCCGAGCTCCTAAAAACGAACCAATAG	UPSTREAM	VCV000822658	Uncertain	6.59026				0	FALSE	0.000122191	3.74969e-06	7.47433e-05	0.000424023	0.000225914	3.20809e-06	0.000386912	0.000486437	-5.02623
2226	MLH1	chr3	36993246	36993246	SNV	C	T	37034720	+	TGG	GCATCTCTGCTCCTATTGGC	CGAGGATAA	9	CCGACCTATAAAGCATAAGAGG	22	GGAGAATACGAAATATCCAGCCAATAGGAGC	2	20	0.444444	-0.05235		TTCCGGCATCTCTGCTCCTATTGGCTGGATATTTCGTATTCCCCGAGCTCCTAAA	55	AGCGTCGGTGCAGACA	9	CCTATCACTG	GCGAGAAAAGCCTTGTTTGGCATCTCTGCTCCTATTGGCGTTTGGAGACGTTGACTATCGTCTCGGTGCGGAGAATACGAAATATCCAGCCAATAGGAGCCGCGGTTCTATCTAGTTACGCGTTAAACCAACTAGAATTTTTTTGAGTCAGATTTCCGGCATCTCTGCTCCTATTGGCTGGATATTTCGTATTCCCCGAGCTCCTAAAAGCGTCGGTGCAGACACCTATCACTGGGTAAGCTC	TATTCCCCGAG	TATTCtCCGAG	TTCCGGCATCTCTGCTCCTATTGGCTGGATATTTCGTATTCtCCGAGCTCCTAAA	UPSTREAM	VCV000822658	Uncertain					0	FALSE	0.000401137	2.49979e-06	0.000415941	8.15429e-06	0.000594084	3.20809e-05	0.000521275	2.60684e-06
2226	MLH1	chr3	36993246	36993246	SNV	C	T	37034720	+	TGG	GCATCTCTGCTCCTATTGGC	CGAGGATAA	9	CCGACCTATAAAGCATAAGAGGCT	24	TCGGAGAATACGAAATATCCAGCCAATAGGAGC	4	20	0.444444	-0.05235	76.357	TTCCGGCATCTCTGCTCCTATTGGCTGGATATTTCGTATTCCCCGAGCTCCTAAA	55	GAACATCGTACGAAAT	9	CCTATCACTG	GCGAGAAAAGCCTTGTTTGGCATCTCTGCTCCTATTGGCGTTTGGAGACGTTGACTATCGTCTCGGTGCTCGGAGAATACGAAATATCCAGCCAATAGGAGCCGCGGTTCTATCTAGTTACGCGTTAAACCAACTAGAATTTTTTTGAGTCAGTTCCGGCATCTCTGCTCCTATTGGCTGGATATTTCGTATTCCCCGAGCTCCTAAAGAACATCGTACGAAATCCTATCACTGGGTAAGCTC	TATTCCCCGAG	TATTCtCCGAG	TTCCGGCATCTCTGCTCCTATTGGCTGGATATTTCGTATTCtCCGAGCTCCTAAA	UPSTREAM	VCV000822658	Uncertain					0	FALSE	1.39647e-06	1.2499e-06	6.79484e-06	1.63086e-06	1.10561e-06	4.58298e-07	9.90389e-07	5.21369e-07
2226	MLH1	chr3	36993246	36993246	SNV	C	T	37034716	+	TGG	TCCGGCATCTCTGCTCCTAT	CGTAGAGACGAGG	13	ATAACCGACCTATAAAGCATAAGA	24	AGAATACGAAATATCCAGCCAATAGGAGCAGAGATGC	0	24	0.615385	-0.1221		CCGGTTCCGGCATCTCTGCTCCTATTGGCTGGATATTTCGTATTCCCCGAGCTCC	55	ATTGGACAGTGCCATT	9	CCTATCACTG	GCGAGAAAAGCCTTGTTTGTCCGGCATCTCTGCTCCTATGTTTGGAGACGTTGACTATCGTCTCGGTGCAGAATACGAAATATCCAGCCAATAGGAGCAGAGATGCCGCGGTTCTATCTAGTTACGCGTTAAACCAACTAGAATTTTTTTGAGCCGGTTCCGGCATCTCTGCTCCTATTGGCTGGATATTTCGTATTCCCCGAGCTCCATTGGACAGTGCCATTCCTATCACTGGGTAAGCTC	TATTCCCCGAG	TATTCtCCGAG	CCGGTTCCGGCATCTCTGCTCCTATTGGCTGGATATTTCGTATTCtCCGAGCTCC	UPSTREAM	VCV000822658	Uncertain					0	FALSE	0.000149074	4.99959e-06	0.000115512	1.63086e-06	0.000245815	2.29149e-06	0.000170017	9.906e-06
2226	MLH1	chr3	36993246	36993246	SNV	C	T	37034716	+	TGG	TCCGGCATCTCTGCTCCTAT	CGTAGAGACGAGG	13	ATAACCGACCTATAAAGCATAAGAG	25	GAGAATACGAAATATCCAGCCAATAGGAGCAGAGATGC	1	24	0.615385	-0.1221		CCGGTTCCGGCATCTCTGCTCCTATTGGCTGGATATTTCGTATTCCCCGAGCTCC	55	TACGGATGTGTCCTCT	9	CCTATCACTG	GCGAGAAAAGCCTTGTTTGTCCGGCATCTCTGCTCCTATGTTTGGAGACGTTGACTATCGTCTCGGTGCGAGAATACGAAATATCCAGCCAATAGGAGCAGAGATGCCGCGGTTCTATCTAGTTACGCGTTAAACCAACTAGAATTTTTTTGACCGGTTCCGGCATCTCTGCTCCTATTGGCTGGATATTTCGTATTCCCCGAGCTCCTACGGATGTGTCCTCTCCTATCACTGGGTAAGCTC	TATTCCCCGAG	TATTCtCCGAG	CCGGTTCCGGCATCTCTGCTCCTATTGGCTGGATATTTCGTATTCtCCGAGCTCC	UPSTREAM	VCV000822658	Uncertain					0	FALSE	0.000344231	5.37456e-05	0.000533881	0.00295512	0.000444826	2.29149e-06	0.000348617	2.60684e-06
2227	MLH1	chr3	36993247	36993247	SNV	C	T	37034720	+	TGG	GCATCTCTGCTCCTATTGGC	GAGACGAGGATAA	13	CCGACCTATAAAGCATAAGGAGCT	24	TCGAGGAATACGAAATATCCAGCCAATAGGAGCAGAG	3	21	0.461538	-0.05235	75.5384	TTCCGGCATCTCTGCTCCTATTGGCTGGATATTTCGTATTCCCCGAGCTCCTAAA	55	AGAATAGCACATTAGC	9	CCTATCACTG	GCGAGAAAAGCCTTGTTTGGCATCTCTGCTCCTATTGGCGTTTGGAGACGTTGACTATCGTCTCGGTGCTCGAGGAATACGAAATATCCAGCCAATAGGAGCAGAGCGCGGTTCTATCTAGTTACGCGTTAAACCAACTAGAATTTTTTTGAGTTCCGGCATCTCTGCTCCTATTGGCTGGATATTTCGTATTCCCCGAGCTCCTAAAAGAATAGCACATTAGCCCTATCACTGGGTAAGCTC	ATTCCCCGAGC	ATTCCtCGAGC	TTCCGGCATCTCTGCTCCTATTGGCTGGATATTTCGTATTCCtCGAGCTCCTAAA	UPSTREAM	VCV001798893	Uncertain					0	FALSE	4.53854e-06	1.2499e-06	2.91208e-06	1.63086e-06	9.58199e-06	4.58298e-07	2.97117e-06	5.21369e-07
2227	MLH1	chr3	36993247	36993247	SNV	C	T	37034720	+	TGG	GCATCTCTGCTCCTATTGGC	CGAGGATAA	9	CCGACCTATAAAGCATAAGGAGCT	24	TCGAGGAATACGAAATATCCAGCCAATAGGAGC	3	21	0.444444	-0.05235	75.0824	TTCCGGCATCTCTGCTCCTATTGGCTGGATATTTCGTATTCCCCGAGCTCCTAAA	55	GACTAACGTAGCAAAT	9	CCTATCACTG	GCGAGAAAAGCCTTGTTTGGCATCTCTGCTCCTATTGGCGTTTGGAGACGTTGACTATCGTCTCGGTGCTCGAGGAATACGAAATATCCAGCCAATAGGAGCCGCGGTTCTATCTAGTTACGCGTTAAACCAACTAGAATTTTTTTGAGTCAGTTCCGGCATCTCTGCTCCTATTGGCTGGATATTTCGTATTCCCCGAGCTCCTAAAGACTAACGTAGCAAATCCTATCACTGGGTAAGCTC	ATTCCCCGAGC	ATTCCtCGAGC	TTCCGGCATCTCTGCTCCTATTGGCTGGATATTTCGTATTCCtCGAGCTCCTAAA	UPSTREAM	VCV001798893	Uncertain					0	FALSE	5.58589e-06	1.2499e-06	5.82415e-06	1.63086e-06	3.31684e-06	9.16596e-07	7.92311e-06	5.21369e-07
2227	MLH1	chr3	36993247	36993247	SNV	C	T	37034716	+	TGG	TCCGGCATCTCTGCTCCTAT	CGTAGAGACGAGG	13	ATAACCGACCTATAAAGCATAAGGA	25	AGGAATACGAAATATCCAGCCAATAGGAGCAGAGATGC	0	25	0.615385	-0.1221		CCGGTTCCGGCATCTCTGCTCCTATTGGCTGGATATTTCGTATTCCCCGAGCTCC	55	TGCCCATCAGATCGGA	9	CCTATCACTG	GCGAGAAAAGCCTTGTTTGTCCGGCATCTCTGCTCCTATGTTTGGAGACGTTGACTATCGTCTCGGTGCAGGAATACGAAATATCCAGCCAATAGGAGCAGAGATGCCGCGGTTCTATCTAGTTACGCGTTAAACCAACTAGAATTTTTTTGACCGGTTCCGGCATCTCTGCTCCTATTGGCTGGATATTTCGTATTCCCCGAGCTCCTGCCCATCAGATCGGACCTATCACTGGGTAAGCTC	ATTCCCCGAGC	ATTCCtCGAGC	CCGGTTCCGGCATCTCTGCTCCTATTGGCTGGATATTTCGTATTCCtCGAGCTCC	UPSTREAM	VCV001798893	Uncertain					0	FALSE	0.00041964	3.74969e-06	0.000385365	9.78515e-06	0.000349743	9.16596e-07	0.000321876	1.56411e-06
2227	MLH1	chr3	36993247	36993247	SNV	C	T	37034759	-	TGG	TCGCTGTCCGCTCTTCCTAT	GGAAGAGCGGACA	13	TCGAGCTCCTAAAAACGAACCAATA	25	TCGAGCTCCTAAAAACGAACCAATAGGAAGAGCGGACA	1	24	0.615385	-0.5202		CGTATTCCCCGAGCTCCTAAAAACGAACCAATAGGAAGAGCGGACAGCGATCTCT	55	GTATTCTGTGTATGGG	9	CCTATCACTG	GCGAGAAAAGCCTTGTTTGTCGCTGTCCGCTCTTCCTATGTTTGGAGACGTTGACTATCGTCTCGGTGCTCGAGCTCCTAAAAACGAACCAATAGGAAGAGCGGACACGCGGTTCTATCTAGTTACGCGTTAAACCAACTAGAATTTTTTTGACGTATTCCCCGAGCTCCTAAAAACGAACCAATAGGAAGAGCGGACAGCGATCTCTGTATTCTGTGTATGGGCCTATCACTGGGTAAGCTC	ATTCCCCGAGC	ATTCCtCGAGC	CGTATTCCtCGAGCTCCTAAAAACGAACCAATAGGAAGAGCGGACAGCGATCTCT	UPSTREAM	VCV001798893	Uncertain					0.990099	FALSE	9.53093e-05	1.2499e-06	0.000104349	1.63086e-06	9.80312e-05	4.58298e-07	9.01254e-05	5.21369e-07
2227	MLH1	chr3	36993247	36993247	SNV	C	T	37034716	+	TGG	TCCGGCATCTCTGCTCCTAT	GAGACGAGG	9	ATAACCGACCTATAAAGCATAAGGA	25	AGGAATACGAAATATCCAGCCAATAGGAGCAGAG	0	25	0.666667	-0.1221		CCGGTTCCGGCATCTCTGCTCCTATTGGCTGGATATTTCGTATTCCCCGAGCTCC	55	CCATTCGGTAATCGTC	9	CCTATCACTG	GCGAGAAAAGCCTTGTTTGTCCGGCATCTCTGCTCCTATGTTTGGAGACGTTGACTATCGTCTCGGTGCAGGAATACGAAATATCCAGCCAATAGGAGCAGAGCGCGGTTCTATCTAGTTACGCGTTAAACCAACTAGAATTTTTTTGAGTCACCGGTTCCGGCATCTCTGCTCCTATTGGCTGGATATTTCGTATTCCCCGAGCTCCCCATTCGGTAATCGTCCCTATCACTGGGTAAGCTC	ATTCCCCGAGC	ATTCCtCGAGC	CCGGTTCCGGCATCTCTGCTCCTATTGGCTGGATATTTCGTATTCCtCGAGCTCC	UPSTREAM	VCV001798893	Uncertain					0	FALSE	0.000355752	4.99959e-06	0.000433414	2.93555e-05	0.000301464	1.37489e-06	0.000274998	2.03334e-05
2227	MLH1	chr3	36993247	36993247	SNV	C	T	37034759	-	TGG	TCGCTGTCCGCTCTTCCTAT	GGAAGAGCGGACAGC	15	TCGAGCTCCTAAAAACGAACCAATA	25	TCGAGCTCCTAAAAACGAACCAATAGGAAGAGCGGACAGC	1	24	0.666667	-0.5202		CGTATTCCCCGAGCTCCTAAAAACGAACCAATAGGAAGAGCGGACAGCGATCTCT	55	CCTTTCTCACCGTTGG	9	CCTATCACTG	GCGAGAAAAGCCTTGTTTGTCGCTGTCCGCTCTTCCTATGTTTGGAGACGTTGACTATCGTCTCGGTGCTCGAGCTCCTAAAAACGAACCAATAGGAAGAGCGGACAGCCGCGGTTCTATCTAGTTACGCGTTAAACCAACTAGAATTTTTTTCGTATTCCCCGAGCTCCTAAAAACGAACCAATAGGAAGAGCGGACAGCGATCTCTCCTTTCTCACCGTTGGCCTATCACTGGGTAAGCTC	ATTCCCCGAGC	ATTCCtCGAGC	CGTATTCCtCGAGCTCCTAAAAACGAACCAATAGGAAGAGCGGACAGCGATCTCT	UPSTREAM	VCV001798893	Uncertain					0	FALSE	0.000179447	2.49979e-06	0.000167444	3.26172e-06	0.00018648	4.58298e-07	0.000166715	1.35556e-05
2228	MLH1	chr3	36993248	36993248	SNV	C	G	37034738	-	GGG	GGTTCGTTTTTAGGAGCTCG	GCTCCTAAA	9	GTATTCCCGGA	11	GTATTCCCGGAGCTCCTAAA	9	2	0.444444		36.998	GCTCCTATTGGCTGGATATTTCGTATTCCCCGAGCTCCTAAAAACGAACCAATAG	55	AGCAGCCAGTGTACGG	9	CCTATCACTG	GCGAGAAAAGCCTTGTTTGGGTTCGTTTTTAGGAGCTCGGTTTGGAGACGTTGACTATCGTCTCGGTGCGTATTCCCGGAGCTCCTAAACGCGGTTCTATCTAGTTACGCGTTAAACCAACTAGAATTTTTTTGAGTCAGATCTGAATGGATCGCTCCTATTGGCTGGATATTTCGTATTCCCCGAGCTCCTAAAAACGAACCAATAGAGCAGCCAGTGTACGGCCTATCACTGGGTAAGCTC	TTCCCCGAGCT	TTCCCgGAGCT	GCTCCTATTGGCTGGATATTTCGTATTCCCgGAGCTCCTAAAAACGAACCAATAG	UPSTREAM	VCV000822569	Uncertain					0	FALSE	7.85516e-05	1.2499e-06	6.69777e-05	6.52343e-06	0.000114615	4.58298e-07	9.90389e-05	1.56411e-06
2228	MLH1	chr3	36993248	36993248	SNV	C	G	37034738	-	GGG	GGTTCGTTTTTAGGAGCTCG	GCTCCTAAAAACGAA	15	TTCGTATTCCCGGA	14	TTCGTATTCCCGGAGCTCCTAAAAACGAA	12	2	0.4		54.9263	GCTCCTATTGGCTGGATATTTCGTATTCCCCGAGCTCCTAAAAACGAACCAATAG	55	GATCAGTTCAGAAATG	9	CCTATCACTG	GCGAGAAAAGCCTTGTTTGGGTTCGTTTTTAGGAGCTCGGTTTGGAGACGTTGACTATCGTCTCGGTGCTTCGTATTCCCGGAGCTCCTAAAAACGAACGCGGTTCTATCTAGTTACGCGTTAAACCAACTAGAATTTTTTTGAGTCAGATCTGCTCCTATTGGCTGGATATTTCGTATTCCCCGAGCTCCTAAAAACGAACCAATAGGATCAGTTCAGAAATGCCTATCACTGGGTAAGCTC	TTCCCCGAGCT	TTCCCgGAGCT	GCTCCTATTGGCTGGATATTTCGTATTCCCgGAGCTCCTAAAAACGAACCAATAG	UPSTREAM	VCV000822569	Uncertain	13.2673		21.5613		0	FALSE	0.000176654	1.2499e-06	0.000131043	1.63086e-06	0.000194957	9.16596e-07	0.000189164	3.12821e-06	-7.14297	-6.32827
2228	MLH1	chr3	36993248	36993248	SNV	C	G	37034720	+	TGG	GCATCTCTGCTCCTATTGGC	GAGACGAGGATAA	13	CCGACCTATAAAGCATAAGGGCCT	24	TCCGGGAATACGAAATATCCAGCCAATAGGAGCAGAG	2	22	0.461538	-0.05235		TTCCGGCATCTCTGCTCCTATTGGCTGGATATTTCGTATTCCCCGAGCTCCTAAA	55	ATTGGACAGCTAGTCT	9	CCTATCACTG	GCGAGAAAAGCCTTGTTTGGCATCTCTGCTCCTATTGGCGTTTGGAGACGTTGACTATCGTCTCGGTGCTCCGGGAATACGAAATATCCAGCCAATAGGAGCAGAGCGCGGTTCTATCTAGTTACGCGTTAAACCAACTAGAATTTTTTTGAGTTCCGGCATCTCTGCTCCTATTGGCTGGATATTTCGTATTCCCCGAGCTCCTAAAATTGGACAGCTAGTCTCCTATCACTGGGTAAGCTC	TTCCCCGAGCT	TTCCCgGAGCT	TTCCGGCATCTCTGCTCCTATTGGCTGGATATTTCGTATTCCCgGAGCTCCTAAA	UPSTREAM	VCV000822569	Uncertain					0	FALSE	0.000145582	1.2499e-06	0.000117939	4.89258e-06	0.00019164	9.16596e-07	0.000145917	2.08547e-06
2228	MLH1	chr3	36993248	36993248	SNV	C	G	37034720	+	TGG	GCATCTCTGCTCCTATTGGC	TAGAGACGAGGATAA	15	CCGACCTATAAAGCATAAGGGCCT	24	TCCGGGAATACGAAATATCCAGCCAATAGGAGCAGAGAT	2	22	0.4	-0.05235		TTCCGGCATCTCTGCTCCTATTGGCTGGATATTTCGTATTCCCCGAGCTCCTAAA	55	AACTCTTCAATGACCT	9	CCTATCACTG	GCGAGAAAAGCCTTGTTTGGCATCTCTGCTCCTATTGGCGTTTGGAGACGTTGACTATCGTCTCGGTGCTCCGGGAATACGAAATATCCAGCCAATAGGAGCAGAGATCGCGGTTCTATCTAGTTACGCGTTAAACCAACTAGAATTTTTTTGTTCCGGCATCTCTGCTCCTATTGGCTGGATATTTCGTATTCCCCGAGCTCCTAAAAACTCTTCAATGACCTCCTATCACTGGGTAAGCTC	TTCCCCGAGCT	TTCCCgGAGCT	TTCCGGCATCTCTGCTCCTATTGGCTGGATATTTCGTATTCCCgGAGCTCCTAAA	UPSTREAM	VCV000822569	Uncertain					0	FALSE	0.000125683	1.2499e-06	4.12544e-05	1.63086e-06	6.04403e-05	9.16596e-07	7.42791e-05	1.04274e-06
2228	MLH1	chr3	36993248	36993248	SNV	C	G	37034759	-	TGG	TCGCTGTCCGCTCTTCCTAT	GGAAGAGCGGACA	13	GGAGCTCCTAAAAACGAACCAATA	24	GGAGCTCCTAAAAACGAACCAATAGGAAGAGCGGACA	1	23	0.615385	-0.5202		CGTATTCCCCGAGCTCCTAAAAACGAACCAATAGGAAGAGCGGACAGCGATCTCT	55	ACGCCAGGTATATGAG	9	CCTATCACTG	GCGAGAAAAGCCTTGTTTGTCGCTGTCCGCTCTTCCTATGTTTGGAGACGTTGACTATCGTCTCGGTGCGGAGCTCCTAAAAACGAACCAATAGGAAGAGCGGACACGCGGTTCTATCTAGTTACGCGTTAAACCAACTAGAATTTTTTTGAGCGTATTCCCCGAGCTCCTAAAAACGAACCAATAGGAAGAGCGGACAGCGATCTCTACGCCAGGTATATGAGCCTATCACTGGGTAAGCTC	TTCCCCGAGCT	TTCCCgGAGCT	CGTATTCCCgGAGCTCCTAAAAACGAACCAATAGGAAGAGCGGACAGCGATCTCT	UPSTREAM	VCV000822569	Uncertain					0	FALSE	5.48116e-05	1.2499e-06	7.42579e-05	3.26172e-06	2.8746e-05	4.58298e-07	4.72085e-05	5.21369e-07
2228	MLH1	chr3	36993248	36993248	SNV	C	G	37034759	-	TGG	TCGCTGTCCGCTCTTCCTAT	GGAAGAGCG	9	GGAGCTCCTAAAAACGAACCAATA	24	GGAGCTCCTAAAAACGAACCAATAGGAAGAGCG	1	23	0.666667	-0.5202		CGTATTCCCCGAGCTCCTAAAAACGAACCAATAGGAAGAGCGGACAGCGATCTCT	55	AGATCTGAGATCCCGC	9	CCTATCACTG	GCGAGAAAAGCCTTGTTTGTCGCTGTCCGCTCTTCCTATGTTTGGAGACGTTGACTATCGTCTCGGTGCGGAGCTCCTAAAAACGAACCAATAGGAAGAGCGCGCGGTTCTATCTAGTTACGCGTTAAACCAACTAGAATTTTTTTGAGTCAGCGTATTCCCCGAGCTCCTAAAAACGAACCAATAGGAAGAGCGGACAGCGATCTCTAGATCTGAGATCCCGCCCTATCACTGGGTAAGCTC	TTCCCCGAGCT	TTCCCgGAGCT	CGTATTCCCgGAGCTCCTAAAAACGAACCAATAGGAAGAGCGGACAGCGATCTCT	UPSTREAM	VCV000822569	Uncertain					0	FALSE	0.000117653	1.2499e-06	0.000169871	1.63086e-06	0.000133042	4.58298e-07	0.000165065	5.21369e-07
2229	MLH1	chr3	36993249	36993249	SNV	G	A	37034738	-	GGG	GGTTCGTTTTTAGGAGCTCG	GCTCCTAAA	9	GTATTCCCCAA	11	GTATTCCCCAAGCTCCTAAA	10	1	0.444444		38.2183	GCTCCTATTGGCTGGATATTTCGTATTCCCCGAGCTCCTAAAAACGAACCAATAG	55	CTCGTACTCACGCGGT	9	CCTATCACTG	GCGAGAAAAGCCTTGTTTGGGTTCGTTTTTAGGAGCTCGGTTTGGAGACGTTGACTATCGTCTCGGTGCGTATTCCCCAAGCTCCTAAACGCGGTTCTATCTAGTTACGCGTTAAACCAACTAGAATTTTTTTGAGTCAGATCTGAATGGATCGCTCCTATTGGCTGGATATTTCGTATTCCCCGAGCTCCTAAAAACGAACCAATAGCTCGTACTCACGCGGTCCTATCACTGGGTAAGCTC	TCCCCGAGCTC	TCCCCaAGCTC	GCTCCTATTGGCTGGATATTTCGTATTCCCCaAGCTCCTAAAAACGAACCAATAG	UPSTREAM	VCV000822494	Uncertain					0	FALSE	9.81023e-05	2.49979e-06	4.99906e-05	1.63086e-06	0.000117564	4.58298e-07	9.24363e-05	2.08547e-06
2229	MLH1	chr3	36993249	36993249	SNV	G	A	37034738	-	GGG	GGTTCGTTTTTAGGAGCTCG	GCTCCTAAAAACG	13	TCGTATTCCCCAA	13	TCGTATTCCCCAAGCTCCTAAAAACG	12	1	0.461538		65.5994	GCTCCTATTGGCTGGATATTTCGTATTCCCCGAGCTCCTAAAAACGAACCAATAG	55	GCAAACTAGCGTAATA	9	CCTATCACTG	GCGAGAAAAGCCTTGTTTGGGTTCGTTTTTAGGAGCTCGGTTTGGAGACGTTGACTATCGTCTCGGTGCTCGTATTCCCCAAGCTCCTAAAAACGCGCGGTTCTATCTAGTTACGCGTTAAACCAACTAGAATTTTTTTGAGTCAGATCTGAAGCTCCTATTGGCTGGATATTTCGTATTCCCCGAGCTCCTAAAAACGAACCAATAGGCAAACTAGCGTAATACCTATCACTGGGTAAGCTC	TCCCCGAGCTC	TCCCCaAGCTC	GCTCCTATTGGCTGGATATTTCGTATTCCCCaAGCTCCTAAAAACGAACCAATAG	UPSTREAM	VCV000822494	Uncertain					0	FALSE	5.55098e-05	1.2499e-06	2.96061e-05	3.26172e-06	4.42246e-05	4.58298e-07	5.38111e-05	1.56411e-06
2229	MLH1	chr3	36993249	36993249	SNV	G	A	37034720	+	TGG	GCATCTCTGCTCCTATTGGC	CGAGGATAA	9	CCGACCTATAAAGCATAAGGGGTT	24	TTGGGGAATACGAAATATCCAGCCAATAGGAGC	1	23	0.444444	-0.05235		TTCCGGCATCTCTGCTCCTATTGGCTGGATATTTCGTATTCCCCGAGCTCCTAAA	55	CGTCTACGTGTGACCC	9	CCTATCACTG	GCGAGAAAAGCCTTGTTTGGCATCTCTGCTCCTATTGGCGTTTGGAGACGTTGACTATCGTCTCGGTGCTTGGGGAATACGAAATATCCAGCCAATAGGAGCCGCGGTTCTATCTAGTTACGCGTTAAACCAACTAGAATTTTTTTGAGTCAGTTCCGGCATCTCTGCTCCTATTGGCTGGATATTTCGTATTCCCCGAGCTCCTAAACGTCTACGTGTGACCCCCTATCACTGGGTAAGCTC	TCCCCGAGCTC	TCCCCaAGCTC	TTCCGGCATCTCTGCTCCTATTGGCTGGATATTTCGTATTCCCCaAGCTCCTAAA	UPSTREAM	VCV000822494	Uncertain					0	FALSE	0.000123588	2.49979e-06	0.000157252	4.89258e-06	0.000201222	1.37489e-06	0.000189494	5.73505e-06
2229	MLH1	chr3	36993249	36993249	SNV	G	A	37034720	+	TGG	GCATCTCTGCTCCTATTGGC	TAGAGACGAGGATAA	15	CCGACCTATAAAGCATAAGGGGTT	24	TTGGGGAATACGAAATATCCAGCCAATAGGAGCAGAGAT	1	23	0.4	-0.05235		TTCCGGCATCTCTGCTCCTATTGGCTGGATATTTCGTATTCCCCGAGCTCCTAAA	55	CTGAAACCACTGAAGG	9	CCTATCACTG	GCGAGAAAAGCCTTGTTTGGCATCTCTGCTCCTATTGGCGTTTGGAGACGTTGACTATCGTCTCGGTGCTTGGGGAATACGAAATATCCAGCCAATAGGAGCAGAGATCGCGGTTCTATCTAGTTACGCGTTAAACCAACTAGAATTTTTTTGTTCCGGCATCTCTGCTCCTATTGGCTGGATATTTCGTATTCCCCGAGCTCCTAAACTGAAACCACTGAAGGCCTATCACTGGGTAAGCTC	TCCCCGAGCTC	TCCCCaAGCTC	TTCCGGCATCTCTGCTCCTATTGGCTGGATATTTCGTATTCCCCaAGCTCCTAAA	UPSTREAM	VCV000822494	Uncertain					0	FALSE	0.000156754	4.99959e-06	0.000150457	1.63086e-06	0.000265716	4.58298e-07	0.000213924	1.04274e-06
2229	MLH1	chr3	36993249	36993249	SNV	G	A	37034759	-	TGG	TCGCTGTCCGCTCTTCCTAT	GGAAGAGCGGACA	13	AAGCTCCTAAAAACGAACCAATA	23	AAGCTCCTAAAAACGAACCAATAGGAAGAGCGGACA	1	22	0.615385	-0.5202		CGTATTCCCCGAGCTCCTAAAAACGAACCAATAGGAAGAGCGGACAGCGATCTCT	55	TTTGTCACAGTAGAGC	9	CCTATCACTG	GCGAGAAAAGCCTTGTTTGTCGCTGTCCGCTCTTCCTATGTTTGGAGACGTTGACTATCGTCTCGGTGCAAGCTCCTAAAAACGAACCAATAGGAAGAGCGGACACGCGGTTCTATCTAGTTACGCGTTAAACCAACTAGAATTTTTTTGAGTCGTATTCCCCGAGCTCCTAAAAACGAACCAATAGGAAGAGCGGACAGCGATCTCTTTTGTCACAGTAGAGCCCTATCACTGGGTAAGCTC	TCCCCGAGCTC	TCCCCaAGCTC	CGTATTCCCCaAGCTCCTAAAAACGAACCAATAGGAAGAGCGGACAGCGATCTCT	UPSTREAM	VCV000822494	Uncertain					0	FALSE	5.72554e-05	1.2499e-06	5.33881e-05	1.63086e-06	6.302e-05	4.58298e-07	8.31926e-05	1.56411e-06
2229	MLH1	chr3	36993249	36993249	SNV	G	A	37034759	-	TGG	TCGCTGTCCGCTCTTCCTAT	GGAAGAGCGGACAGC	15	AAGCTCCTAAAAACGAACCAATA	23	AAGCTCCTAAAAACGAACCAATAGGAAGAGCGGACAGC	1	22	0.666667	-0.5202		CGTATTCCCCGAGCTCCTAAAAACGAACCAATAGGAAGAGCGGACAGCGATCTCT	55	GTTCTCGTCAAAGTAG	9	CCTATCACTG	GCGAGAAAAGCCTTGTTTGTCGCTGTCCGCTCTTCCTATGTTTGGAGACGTTGACTATCGTCTCGGTGCAAGCTCCTAAAAACGAACCAATAGGAAGAGCGGACAGCCGCGGTTCTATCTAGTTACGCGTTAAACCAACTAGAATTTTTTTGACGTATTCCCCGAGCTCCTAAAAACGAACCAATAGGAAGAGCGGACAGCGATCTCTGTTCTCGTCAAAGTAGCCTATCACTGGGTAAGCTC	TCCCCGAGCTC	TCCCCaAGCTC	CGTATTCCCCaAGCTCCTAAAAACGAACCAATAGGAAGAGCGGACAGCGATCTCT	UPSTREAM	VCV000822494	Uncertain					0	FALSE	9.32146e-05	1.2499e-06	9.41571e-05	3.26172e-06	9.54514e-05	5.49957e-06	0.000135683	1.04274e-06
2230	MLH1	chr3	36993250	36993250	SNV	A	G	37034738	-	GGG	GGTTCGTTTTTAGGAGCTCG	GCTCCTAAA	9	GTATTCCCCGG	11	GTATTCCCCGGGCTCCTAAA	11	0	0.444444		34.3765	GCTCCTATTGGCTGGATATTTCGTATTCCCCGAGCTCCTAAAAACGAACCAATAG	55	GTGTGCGTCTGAAAGA	9	CCTATCACTG	GCGAGAAAAGCCTTGTTTGGGTTCGTTTTTAGGAGCTCGGTTTGGAGACGTTGACTATCGTCTCGGTGCGTATTCCCCGGGCTCCTAAACGCGGTTCTATCTAGTTACGCGTTAAACCAACTAGAATTTTTTTGAGTCAGATCTGAATGGATCGCTCCTATTGGCTGGATATTTCGTATTCCCCGAGCTCCTAAAAACGAACCAATAGGTGTGCGTCTGAAAGACCTATCACTGGGTAAGCTC	CCCCGAGCTCC	CCCCGgGCTCC	GCTCCTATTGGCTGGATATTTCGTATTCCCCGgGCTCCTAAAAACGAACCAATAG	UPSTREAM	VCV001798492	Uncertain			8.80282		0	FALSE	0.000186429	2.49979e-06	0.000138324	8.31738e-05	0.000178004	4.58298e-07	0.000210293	1.04274e-06		-0.733847
2230	MLH1	chr3	36993250	36993250	SNV	A	G	37034738	-	GGG	GGTTCGTTTTTAGGAGCTCG	GCTCCTAAAAACGAA	15	GTATTCCCCGG	11	GTATTCCCCGGGCTCCTAAAAACGAA	11	0	0.4		50.8912	GCTCCTATTGGCTGGATATTTCGTATTCCCCGAGCTCCTAAAAACGAACCAATAG	55	TTGACTTGTGGCTCCA	9	CCTATCACTG	GCGAGAAAAGCCTTGTTTGGGTTCGTTTTTAGGAGCTCGGTTTGGAGACGTTGACTATCGTCTCGGTGCGTATTCCCCGGGCTCCTAAAAACGAACGCGGTTCTATCTAGTTACGCGTTAAACCAACTAGAATTTTTTTGAGTCAGATCTGAAGCTCCTATTGGCTGGATATTTCGTATTCCCCGAGCTCCTAAAAACGAACCAATAGTTGACTTGTGGCTCCACCTATCACTGGGTAAGCTC	CCCCGAGCTCC	CCCCGgGCTCC	GCTCCTATTGGCTGGATATTTCGTATTCCCCGgGCTCCTAAAAACGAACCAATAG	UPSTREAM	VCV001798492	Uncertain	10.7861	25.0396	19.4774		0	FALSE	0.000191317	4.99959e-06	0.000204816	0.000177764	0.000232916	1.14574e-05	0.000309331	1.04274e-06	-5.25801	-0.204369
2230	MLH1	chr3	36993250	36993250	SNV	A	G	37034759	-	TGG	TCGCTGTCCGCTCTTCCTAT	GGAAGAGCGGACA	13	GGCTCCTAAAAACGAACCAATA	22	GGCTCCTAAAAACGAACCAATAGGAAGAGCGGACA	1	21	0.615385	-0.5202		CGTATTCCCCGAGCTCCTAAAAACGAACCAATAGGAAGAGCGGACAGCGATCTCT	55	CACAAACCATACTACG	9	CCTATCACTG	GCGAGAAAAGCCTTGTTTGTCGCTGTCCGCTCTTCCTATGTTTGGAGACGTTGACTATCGTCTCGGTGCGGCTCCTAAAAACGAACCAATAGGAAGAGCGGACACGCGGTTCTATCTAGTTACGCGTTAAACCAACTAGAATTTTTTTGAGTCCGTATTCCCCGAGCTCCTAAAAACGAACCAATAGGAAGAGCGGACAGCGATCTCTCACAAACCATACTACGCCTATCACTGGGTAAGCTC	CCCCGAGCTCC	CCCCGgGCTCC	CGTATTCCCCGgGCTCCTAAAAACGAACCAATAGGAAGAGCGGACAGCGATCTCT	UPSTREAM	VCV001798492	Uncertain					0	FALSE	0.000101244	1.2499e-06	9.31864e-05	1.63086e-06	9.39772e-05	9.16596e-07	9.11158e-05	1.56411e-06
2230	MLH1	chr3	36993250	36993250	SNV	A	G	37034759	-	TGG	TCGCTGTCCGCTCTTCCTAT	GGAAGAGCGGACA	13	GGGCTCCTAAAAACGAACCAATA	23	GGGCTCCTAAAAACGAACCAATAGGAAGAGCGGACA	2	21	0.615385	-0.5202		CGTATTCCCCGAGCTCCTAAAAACGAACCAATAGGAAGAGCGGACAGCGATCTCT	55	CATATTCAGCCCAATT	9	CCTATCACTG	GCGAGAAAAGCCTTGTTTGTCGCTGTCCGCTCTTCCTATGTTTGGAGACGTTGACTATCGTCTCGGTGCGGGCTCCTAAAAACGAACCAATAGGAAGAGCGGACACGCGGTTCTATCTAGTTACGCGTTAAACCAACTAGAATTTTTTTGAGTCGTATTCCCCGAGCTCCTAAAAACGAACCAATAGGAAGAGCGGACAGCGATCTCTCATATTCAGCCCAATTCCTATCACTGGGTAAGCTC	CCCCGAGCTCC	CCCCGgGCTCC	CGTATTCCCCGgGCTCCTAAAAACGAACCAATAGGAAGAGCGGACAGCGATCTCT	UPSTREAM	VCV001798492	Uncertain					0	FALSE	6.7729e-05	1.2499e-06	4.46518e-05	1.63086e-06	3.24314e-05	1.83319e-06	2.93815e-05	5.21369e-07
2230	MLH1	chr3	36993250	36993250	SNV	A	G	37034720	+	TGG	GCATCTCTGCTCCTATTGGC	CGAGGATAA	9	CCGACCTATAAAGCATAAGGGGCC	24	CCGGGGAATACGAAATATCCAGCCAATAGGAGC	0	24	0.444444	-0.05235		TTCCGGCATCTCTGCTCCTATTGGCTGGATATTTCGTATTCCCCGAGCTCCTAAA	55	TAGCCGGCATGGTCAT	9	CCTATCACTG	GCGAGAAAAGCCTTGTTTGGCATCTCTGCTCCTATTGGCGTTTGGAGACGTTGACTATCGTCTCGGTGCCCGGGGAATACGAAATATCCAGCCAATAGGAGCCGCGGTTCTATCTAGTTACGCGTTAAACCAACTAGAATTTTTTTGAGTCAGTTCCGGCATCTCTGCTCCTATTGGCTGGATATTTCGTATTCCCCGAGCTCCTAAATAGCCGGCATGGTCATCCTATCACTGGGTAAGCTC	CCCCGAGCTCC	CCCCGgGCTCC	TTCCGGCATCTCTGCTCCTATTGGCTGGATATTTCGTATTCCCCGgGCTCCTAAA	UPSTREAM	VCV001798492	Uncertain					0	FALSE	8.13446e-05	9.99918e-06	6.21243e-05	1.63086e-06	7.07593e-05	9.16596e-07	5.41412e-05	1.56411e-06
2230	MLH1	chr3	36993250	36993250	SNV	A	G	37034720	+	TGG	GCATCTCTGCTCCTATTGGC	CGAGGATAA	9	CCGACCTATAAAGCATAAGGGGCCC	25	CCCGGGGAATACGAAATATCCAGCCAATAGGAGC	1	24	0.444444	-0.05235		TTCCGGCATCTCTGCTCCTATTGGCTGGATATTTCGTATTCCCCGAGCTCCTAAA	55	ACACTGAAGCGAGAAA	9	CCTATCACTG	GCGAGAAAAGCCTTGTTTGGCATCTCTGCTCCTATTGGCGTTTGGAGACGTTGACTATCGTCTCGGTGCCCCGGGGAATACGAAATATCCAGCCAATAGGAGCCGCGGTTCTATCTAGTTACGCGTTAAACCAACTAGAATTTTTTTGAGTCATTCCGGCATCTCTGCTCCTATTGGCTGGATATTTCGTATTCCCCGAGCTCCTAAAACACTGAAGCGAGAAACCTATCACTGGGTAAGCTC	CCCCGAGCTCC	CCCCGgGCTCC	TTCCGGCATCTCTGCTCCTATTGGCTGGATATTTCGTATTCCCCGgGCTCCTAAA	UPSTREAM	VCV001798492	Uncertain					0	FALSE	0.000151866	1.2499e-06	0.000116968	4.89258e-06	0.000153312	1.37489e-06	0.000150539	5.21369e-07
2231	MLH1	chr3	36993253	36993253	SNV	T	A	37034747	-	AGG	CTTCCTATTGGTTCGTTTTT	AACGAACCAATAGGA	15	ATTCCCCGAGCACCTAAA	18	ATTCCCCGAGCACCTAAAAACGAACCAATAGGA	12	6	0.4			GGCTGGATATTTCGTATTCCCCGAGCTCCTAAAAACGAACCAATAGGAAGAGCGG	55	ATAGACCAGCAACGGT	9	CCTATCACTG	GCGAGAAAAGCCTTGTTTGCTTCCTATTGGTTCGTTTTTGTTTGGAGACGTTGACTATCGTCTCGGTGCATTCCCCGAGCACCTAAAAACGAACCAATAGGACGCGGTTCTATCTAGTTACGCGTTAAACCAACTAGAATTTTTTTGAGTCAGGGCTGGATATTTCGTATTCCCCGAGCTCCTAAAAACGAACCAATAGGAAGAGCGGATAGACCAGCAACGGTCCTATCACTGGGTAAGCTC	CGAGCTCCTAA	CGAGCaCCTAA	GGCTGGATATTTCGTATTCCCCGAGCaCCTAAAAACGAACCAATAGGAAGAGCGG	UPSTREAM	VCV001798159	Uncertain					0.3663	FALSE	0.000592803	4.99959e-06	0.000646966	9.78515e-06	0.000523324	1.37489e-06	0.000504768	3.64958e-06
2231	MLH1	chr3	36993253	36993253	SNV	T	A	37034747	-	AGG	CTTCCTATTGGTTCGTTTTT	AACGAACCAATAGGA	15	TCCCCGAGCACCTAAA	16	TCCCCGAGCACCTAAAAACGAACCAATAGGA	10	6	0.4			GGCTGGATATTTCGTATTCCCCGAGCTCCTAAAAACGAACCAATAGGAAGAGCGG	55	ACATACGTCACCGGGT	9	CCTATCACTG	GCGAGAAAAGCCTTGTTTGCTTCCTATTGGTTCGTTTTTGTTTGGAGACGTTGACTATCGTCTCGGTGCTCCCCGAGCACCTAAAAACGAACCAATAGGACGCGGTTCTATCTAGTTACGCGTTAAACCAACTAGAATTTTTTTGAGTCAGATGGCTGGATATTTCGTATTCCCCGAGCTCCTAAAAACGAACCAATAGGAAGAGCGGACATACGTCACCGGGTCCTATCACTGGGTAAGCTC	CGAGCTCCTAA	CGAGCaCCTAA	GGCTGGATATTTCGTATTCCCCGAGCaCCTAAAAACGAACCAATAGGAAGAGCGG	UPSTREAM	VCV001798159	Uncertain					0	FALSE	0.000569412	3.74969e-06	0.000657644	6.52343e-06	0.000438929	1.37489e-06	0.000384931	4.69232e-06
2231	MLH1	chr3	36993253	36993253	SNV	T	A	37034759	-	TGG	TCGCTGTCCGCTCTTCCTAT	GGAAGAGCGGACA	13	GAGCACCTAAAAACGAACCAATA	23	GAGCACCTAAAAACGAACCAATAGGAAGAGCGGACA	5	18	0.615385	-0.5202		CGTATTCCCCGAGCTCCTAAAAACGAACCAATAGGAAGAGCGGACAGCGATCTCT	55	TGGACGCCATAGTAAG	9	CCTATCACTG	GCGAGAAAAGCCTTGTTTGTCGCTGTCCGCTCTTCCTATGTTTGGAGACGTTGACTATCGTCTCGGTGCGAGCACCTAAAAACGAACCAATAGGAAGAGCGGACACGCGGTTCTATCTAGTTACGCGTTAAACCAACTAGAATTTTTTTGAGTCGTATTCCCCGAGCTCCTAAAAACGAACCAATAGGAAGAGCGGACAGCGATCTCTTGGACGCCATAGTAAGCCTATCACTGGGTAAGCTC	CGAGCTCCTAA	CGAGCaCCTAA	CGTATTCCCCGAGCaCCTAAAAACGAACCAATAGGAAGAGCGGACAGCGATCTCT	UPSTREAM	VCV001798159	Uncertain					0	FALSE	7.50604e-05	2.49979e-06	7.37726e-05	1.63086e-06	6.89166e-05	4.58298e-07	7.85708e-05	1.04274e-06
2231	MLH1	chr3	36993253	36993253	SNV	T	A	37034759	-	TGG	TCGCTGTCCGCTCTTCCTAT	GGAAGAGCGGACA	13	GCACCTAAAAACGAACCAATA	21	GCACCTAAAAACGAACCAATAGGAAGAGCGGACA	3	18	0.615385	-0.5202		CGTATTCCCCGAGCTCCTAAAAACGAACCAATAGGAAGAGCGGACAGCGATCTCT	55	CTGTTTAAGAGACTTA	9	CCTATCACTG	GCGAGAAAAGCCTTGTTTGTCGCTGTCCGCTCTTCCTATGTTTGGAGACGTTGACTATCGTCTCGGTGCGCACCTAAAAACGAACCAATAGGAAGAGCGGACACGCGGTTCTATCTAGTTACGCGTTAAACCAACTAGAATTTTTTTGAGTCACGTATTCCCCGAGCTCCTAAAAACGAACCAATAGGAAGAGCGGACAGCGATCTCTCTGTTTAAGAGACTTACCTATCACTGGGTAAGCTC	CGAGCTCCTAA	CGAGCaCCTAA	CGTATTCCCCGAGCaCCTAAAAACGAACCAATAGGAAGAGCGGACAGCGATCTCT	UPSTREAM	VCV001798159	Uncertain					0	FALSE	1.67577e-05	1.2499e-06	1.45604e-05	1.63086e-06	1.36359e-05	5.95787e-06	1.41956e-05	1.04274e-06
2232	MLH1	chr3	36993254	36993254	SNV	C	G	37034747	-	AGG	CTTCCTATTGGTTCGTTTTT	AACGAACCA	9	TTCCCCGAGCTGCTAAA	17	TTCCCCGAGCTGCTAAAAACGAACCA	12	5	0.444444			GGCTGGATATTTCGTATTCCCCGAGCTCCTAAAAACGAACCAATAGGAAGAGCGG	55	GATTCAGAGTGTACCT	9	CCTATCACTG	GCGAGAAAAGCCTTGTTTGCTTCCTATTGGTTCGTTTTTGTTTGGAGACGTTGACTATCGTCTCGGTGCTTCCCCGAGCTGCTAAAAACGAACCACGCGGTTCTATCTAGTTACGCGTTAAACCAACTAGAATTTTTTTGAGTCAGATCTGAAGGCTGGATATTTCGTATTCCCCGAGCTCCTAAAAACGAACCAATAGGAAGAGCGGGATTCAGAGTGTACCTCCTATCACTGGGTAAGCTC	GAGCTCCTAAA	GAGCTgCTAAA	GGCTGGATATTTCGTATTCCCCGAGCTgCTAAAAACGAACCAATAGGAAGAGCGG	UPSTREAM	VCV001798022	Uncertain	7.9096		7.33418		0	FALSE	0.000680083	8.74928e-06	0.000761508	8.15429e-06	0.000678479	2.29149e-06	0.000599845	3.12821e-06	-6.2804	-6.54516
2232	MLH1	chr3	36993254	36993254	SNV	C	G	37034747	-	AGG	CTTCCTATTGGTTCGTTTTT	AACGAACCAATAGGA	15	TCCCCGAGCTGCTAAA	16	TCCCCGAGCTGCTAAAAACGAACCAATAGGA	11	5	0.4			GGCTGGATATTTCGTATTCCCCGAGCTCCTAAAAACGAACCAATAGGAAGAGCGG	55	CACACTCAGGGTGTGT	9	CCTATCACTG	GCGAGAAAAGCCTTGTTTGCTTCCTATTGGTTCGTTTTTGTTTGGAGACGTTGACTATCGTCTCGGTGCTCCCCGAGCTGCTAAAAACGAACCAATAGGACGCGGTTCTATCTAGTTACGCGTTAAACCAACTAGAATTTTTTTGAGTCAGATGGCTGGATATTTCGTATTCCCCGAGCTCCTAAAAACGAACCAATAGGAAGAGCGGCACACTCAGGGTGTGTCCTATCACTGGGTAAGCTC	GAGCTCCTAAA	GAGCTgCTAAA	GGCTGGATATTTCGTATTCCCCGAGCTgCTAAAAACGAACCAATAGGAAGAGCGG	UPSTREAM	VCV001798022	Uncertain			5.04103		0	FALSE	0.000388569	6.24948e-06	0.000414485	8.15429e-06	0.000480205	3.20809e-06	0.000373707	2.08547e-06		-5.66762
2232	MLH1	chr3	36993254	36993254	SNV	C	G	37034759	-	TGG	TCGCTGTCCGCTCTTCCTAT	GGAAGAGCGGACA	13	CCGAGCTGCTAAAAACGAACCAATA	25	CCGAGCTGCTAAAAACGAACCAATAGGAAGAGCGGACA	8	17	0.615385	-0.5202		CGTATTCCCCGAGCTCCTAAAAACGAACCAATAGGAAGAGCGGACAGCGATCTCT	55	CGTGAGCCATCACGTA	9	CCTATCACTG	GCGAGAAAAGCCTTGTTTGTCGCTGTCCGCTCTTCCTATGTTTGGAGACGTTGACTATCGTCTCGGTGCCCGAGCTGCTAAAAACGAACCAATAGGAAGAGCGGACACGCGGTTCTATCTAGTTACGCGTTAAACCAACTAGAATTTTTTTGACGTATTCCCCGAGCTCCTAAAAACGAACCAATAGGAAGAGCGGACAGCGATCTCTCGTGAGCCATCACGTACCTATCACTGGGTAAGCTC	GAGCTCCTAAA	GAGCTgCTAAA	CGTATTCCCCGAGCTgCTAAAAACGAACCAATAGGAAGAGCGGACAGCGATCTCT	UPSTREAM	VCV001798022	Uncertain					0	FALSE	6.03975e-05	2.49979e-06	6.79484e-05	3.26172e-06	7.88672e-05	9.16596e-07	5.31509e-05	5.21369e-07
2232	MLH1	chr3	36993254	36993254	SNV	C	G	37034759	-	TGG	TCGCTGTCCGCTCTTCCTAT	GGAAGAGCG	9	CCGAGCTGCTAAAAACGAACCAATA	25	CCGAGCTGCTAAAAACGAACCAATAGGAAGAGCG	8	17	0.666667	-0.5202		CGTATTCCCCGAGCTCCTAAAAACGAACCAATAGGAAGAGCGGACAGCGATCTCT	55	CAAGATCCAACTGCTA	9	CCTATCACTG	GCGAGAAAAGCCTTGTTTGTCGCTGTCCGCTCTTCCTATGTTTGGAGACGTTGACTATCGTCTCGGTGCCCGAGCTGCTAAAAACGAACCAATAGGAAGAGCGCGCGGTTCTATCTAGTTACGCGTTAAACCAACTAGAATTTTTTTGAGTCACGTATTCCCCGAGCTCCTAAAAACGAACCAATAGGAAGAGCGGACAGCGATCTCTCAAGATCCAACTGCTACCTATCACTGGGTAAGCTC	GAGCTCCTAAA	GAGCTgCTAAA	CGTATTCCCCGAGCTgCTAAAAACGAACCAATAGGAAGAGCGGACAGCGATCTCT	UPSTREAM	VCV001798022	Uncertain		61.6099		52.6582	0	FALSE	4.64327e-05	2.49979e-06	3.68863e-05	1.63086e-06	0.000119406	4.58298e-07	0.000130731	1.04274e-06
2233	MLH1	chr3	36993255	36993255	SNV	C	T	37034747	-	AGG	CTTCCTATTGGTTCGTTTTT	AACGAACCAATAGGA	15	TCCCCGAGCTCTTAAA	16	TCCCCGAGCTCTTAAAAACGAACCAATAGGA	12	4	0.4			GGCTGGATATTTCGTATTCCCCGAGCTCCTAAAAACGAACCAATAGGAAGAGCGG	55	CTTCTCTGTCACAAGG	9	CCTATCACTG	GCGAGAAAAGCCTTGTTTGCTTCCTATTGGTTCGTTTTTGTTTGGAGACGTTGACTATCGTCTCGGTGCTCCCCGAGCTCTTAAAAACGAACCAATAGGACGCGGTTCTATCTAGTTACGCGTTAAACCAACTAGAATTTTTTTGAGTCAGATGGCTGGATATTTCGTATTCCCCGAGCTCCTAAAAACGAACCAATAGGAAGAGCGGCTTCTCTGTCACAAGGCCTATCACTGGGTAAGCTC	AGCTCCTAAAA	AGCTCtTAAAA	GGCTGGATATTTCGTATTCCCCGAGCTCtTAAAAACGAACCAATAGGAAGAGCGG	UPSTREAM	VCV000822334	Uncertain					0	FALSE	0.000290117	7.49938e-06	0.000349934	3.26172e-06	0.000346057	4.58298e-07	0.000312963	2.08547e-06
2233	MLH1	chr3	36993255	36993255	SNV	C	T	37034747	-	AGG	CTTCCTATTGGTTCGTTTTT	AACGAACCA	9	TCCCCGAGCTCTTAAA	16	TCCCCGAGCTCTTAAAAACGAACCA	12	4	0.444444			GGCTGGATATTTCGTATTCCCCGAGCTCCTAAAAACGAACCAATAGGAAGAGCGG	55	GGATTACTCACTCCTG	9	CCTATCACTG	GCGAGAAAAGCCTTGTTTGCTTCCTATTGGTTCGTTTTTGTTTGGAGACGTTGACTATCGTCTCGGTGCTCCCCGAGCTCTTAAAAACGAACCACGCGGTTCTATCTAGTTACGCGTTAAACCAACTAGAATTTTTTTGAGTCAGATCTGAATGGCTGGATATTTCGTATTCCCCGAGCTCCTAAAAACGAACCAATAGGAAGAGCGGGGATTACTCACTCCTGCCTATCACTGGGTAAGCTC	AGCTCCTAAAA	AGCTCtTAAAA	GGCTGGATATTTCGTATTCCCCGAGCTCtTAAAAACGAACCAATAGGAAGAGCGG	UPSTREAM	VCV000822334	Uncertain					0	FALSE	0.000611306	7.49938e-06	0.00066007	8.15429e-06	0.000528115	2.74979e-06	0.000465153	2.08547e-06
2233	MLH1	chr3	36993255	36993255	SNV	C	T	37034759	-	TGG	TCGCTGTCCGCTCTTCCTAT	GGAAGAGCGGACA	13	CGAGCTCTTAAAAACGAACCAATA	24	CGAGCTCTTAAAAACGAACCAATAGGAAGAGCGGACA	8	16	0.615385	-0.5202		CGTATTCCCCGAGCTCCTAAAAACGAACCAATAGGAAGAGCGGACAGCGATCTCT	55	CTCGTACTCATTCACT	9	CCTATCACTG	GCGAGAAAAGCCTTGTTTGTCGCTGTCCGCTCTTCCTATGTTTGGAGACGTTGACTATCGTCTCGGTGCCGAGCTCTTAAAAACGAACCAATAGGAAGAGCGGACACGCGGTTCTATCTAGTTACGCGTTAAACCAACTAGAATTTTTTTGAGCGTATTCCCCGAGCTCCTAAAAACGAACCAATAGGAAGAGCGGACAGCGATCTCTCTCGTACTCATTCACTCCTATCACTGGGTAAGCTC	AGCTCCTAAAA	AGCTCtTAAAA	CGTATTCCCCGAGCTCtTAAAAACGAACCAATAGGAAGAGCGGACAGCGATCTCT	UPSTREAM	VCV000822334	Uncertain					0	FALSE	3.59592e-05	1.2499e-06	3.97984e-05	3.26172e-06	4.45931e-05	4.58298e-07	5.67823e-05	1.04274e-06
2233	MLH1	chr3	36993255	36993255	SNV	C	T	37034759	-	TGG	TCGCTGTCCGCTCTTCCTAT	GGAAGAGCGGACA	13	CCGAGCTCTTAAAAACGAACCAATA	25	CCGAGCTCTTAAAAACGAACCAATAGGAAGAGCGGACA	9	16	0.615385	-0.5202		CGTATTCCCCGAGCTCCTAAAAACGAACCAATAGGAAGAGCGGACAGCGATCTCT	55	CTTAACTTCTATCCTA	9	CCTATCACTG	GCGAGAAAAGCCTTGTTTGTCGCTGTCCGCTCTTCCTATGTTTGGAGACGTTGACTATCGTCTCGGTGCCCGAGCTCTTAAAAACGAACCAATAGGAAGAGCGGACACGCGGTTCTATCTAGTTACGCGTTAAACCAACTAGAATTTTTTTGACGTATTCCCCGAGCTCCTAAAAACGAACCAATAGGAAGAGCGGACAGCGATCTCTCTTAACTTCTATCCTACCTATCACTGGGTAAGCTC	AGCTCCTAAAA	AGCTCtTAAAA	CGTATTCCCCGAGCTCtTAAAAACGAACCAATAGGAAGAGCGGACAGCGATCTCT	UPSTREAM	VCV000822334	Uncertain					0	FALSE	2.44383e-05	1.2499e-06	2.6694e-05	1.63086e-06	5.85976e-05	9.16596e-07	6.43753e-05	5.21369e-07
2234	MLH1	chr3	36993256	36993257	DEL	TA	T	37034759	-	TGG	TCGCTGTCCGCTCTTCCTAT	GGAAGAGCGGACA	13	GAGCTCCTAAAACGAACCAATA	22	GAGCTCCTAAAACGAACCAATAGGAAGAGCGGACA	8	14	0.615385	-0.5202		CGTATTCCCCGAGCTCCTAAAAACGAACCAATAGGAAGAGCGGACAGCGATCTCT	55	GTATCTTAGTCCAGGA	9	CCTATCACTG	GCGAGAAAAGCCTTGTTTGTCGCTGTCCGCTCTTCCTATGTTTGGAGACGTTGACTATCGTCTCGGTGCGAGCTCCTAAAACGAACCAATAGGAAGAGCGGACACGCGGTTCTATCTAGTTACGCGTTAAACCAACTAGAATTTTTTTGAGTCCGTATTCCCCGAGCTCCTAAAAACGAACCAATAGGAAGAGCGGACAGCGATCTCTGTATCTTAGTCCAGGACCTATCACTGGGTAAGCTC	GCTCCTAAAAAC	GCTCCtAAAAC	CGTATTCCCCGAGCTCCtAAAACGAACCAATAGGAAGAGCGGACAGCGATCTCT	UPSTREAM	VCV001797155	Uncertain					0	FALSE	5.79536e-05	1.2499e-06	2.13552e-05	1.63086e-06	5.23324e-05	4.58298e-07	5.21605e-05	5.21369e-07
2234	MLH1	chr3	36993256	36993257	DEL	TA	T	37034759	-	TGG	TCGCTGTCCGCTCTTCCTAT	GGAAGAGCGGACAGC	15	GAGCTCCTAAAACGAACCAATA	22	GAGCTCCTAAAACGAACCAATAGGAAGAGCGGACAGC	8	14	0.666667	-0.5202		CGTATTCCCCGAGCTCCTAAAAACGAACCAATAGGAAGAGCGGACAGCGATCTCT	55	CTAACTTAGAAGGGTA	9	CCTATCACTG	GCGAGAAAAGCCTTGTTTGTCGCTGTCCGCTCTTCCTATGTTTGGAGACGTTGACTATCGTCTCGGTGCGAGCTCCTAAAACGAACCAATAGGAAGAGCGGACAGCCGCGGTTCTATCTAGTTACGCGTTAAACCAACTAGAATTTTTTTGAGCGTATTCCCCGAGCTCCTAAAAACGAACCAATAGGAAGAGCGGACAGCGATCTCTCTAACTTAGAAGGGTACCTATCACTGGGTAAGCTC	GCTCCTAAAAAC	GCTCCtAAAAC	CGTATTCCCCGAGCTCCtAAAACGAACCAATAGGAAGAGCGGACAGCGATCTCT	UPSTREAM	VCV001797155	Uncertain					0	FALSE	4.08468e-05	1.2499e-06	7.61993e-05	3.26172e-06	0.000112773	4.58298e-07	8.58337e-05	2.08547e-06
2234	MLH1	chr3	36993256	36993257	DEL	TA	T	37034747	-	AGG	CTTCCTATTGGTTCGTTTTT	AACGAACCA	9	CCGAGCTCCTAA	12	CCGAGCTCCTAAAACGAACCA	10	2	0.444444			GGCTGGATATTTCGTATTCCCCGAGCTCCTAAAAACGAACCAATAGGAAGAGCGG	55	TCTTCGGAGATGTGGC	9	CCTATCACTG	GCGAGAAAAGCCTTGTTTGCTTCCTATTGGTTCGTTTTTGTTTGGAGACGTTGACTATCGTCTCGGTGCCCGAGCTCCTAAAACGAACCACGCGGTTCTATCTAGTTACGCGTTAAACCAACTAGAATTTTTTTGAGTCAGATCTGAATGGATGGCTGGATATTTCGTATTCCCCGAGCTCCTAAAAACGAACCAATAGGAAGAGCGGTCTTCGGAGATGTGGCCCTATCACTGGGTAAGCTC	GCTCCTAAAAAC	GCTCCtAAAAC	GGCTGGATATTTCGTATTCCCCGAGCTCCtAAAACGAACCAATAGGAAGAGCGG	UPSTREAM	VCV001797155	Uncertain					0	FALSE	0.000436747	4.99959e-06	0.000367407	6.52343e-06	0.000437086	0.000149405	0.0003813	2.60684e-06
2234	MLH1	chr3	36993256	36993257	DEL	TA	T	37034747	-	AGG	CTTCCTATTGGTTCGTTTTT	AACGAACCAATAGGA	15	TCGTATTCCCCGAGCTCCTAA	21	TCGTATTCCCCGAGCTCCTAAAACGAACCAATAGGA	19	2	0.4			GGCTGGATATTTCGTATTCCCCGAGCTCCTAAAAACGAACCAATAGGAAGAGCGG	55	GGAACTTCATCCGGGT	9	CCTATCACTG	GCGAGAAAAGCCTTGTTTGCTTCCTATTGGTTCGTTTTTGTTTGGAGACGTTGACTATCGTCTCGGTGCTCGTATTCCCCGAGCTCCTAAAACGAACCAATAGGACGCGGTTCTATCTAGTTACGCGTTAAACCAACTAGAATTTTTTTGAGTGGCTGGATATTTCGTATTCCCCGAGCTCCTAAAAACGAACCAATAGGAAGAGCGGGGAACTTCATCCGGGTCCTATCACTGGGTAAGCTC	GCTCCTAAAAAC	GCTCCtAAAAC	GGCTGGATATTTCGTATTCCCCGAGCTCCtAAAACGAACCAATAGGAAGAGCGG	UPSTREAM	VCV001797155	Uncertain					0	FALSE	0.000564175	3.74969e-06	0.000341198	9.78515e-06	0.000484628	1.37489e-06	0.000354889	2.60684e-06
2235	MLH1	chr3	36993260	36993260	SNV	A	G	37034759	-	TGG	TCGCTGTCCGCTCTTCCTAT	GGAAGAGCGGACA	13	GCTCCTAAAGACGAACCAATA	21	GCTCCTAAAGACGAACCAATAGGAAGAGCGGACA	10	11	0.615385	-0.5202		CGTATTCCCCGAGCTCCTAAAAACGAACCAATAGGAAGAGCGGACAGCGATCTCT	55	AAATGCCTCGTCCGTT	9	CCTATCACTG	GCGAGAAAAGCCTTGTTTGTCGCTGTCCGCTCTTCCTATGTTTGGAGACGTTGACTATCGTCTCGGTGCGCTCCTAAAGACGAACCAATAGGAAGAGCGGACACGCGGTTCTATCTAGTTACGCGTTAAACCAACTAGAATTTTTTTGAGTCACGTATTCCCCGAGCTCCTAAAAACGAACCAATAGGAAGAGCGGACAGCGATCTCTAAATGCCTCGTCCGTTCCTATCACTGGGTAAGCTC	CTAAAAACGAA	CTAAAgACGAA	CGTATTCCCCGAGCTCCTAAAgACGAACCAATAGGAAGAGCGGACAGCGATCTCT	UPSTREAM	VCV000141675	Uncertain	9.55285		8.1117		0	FALSE	0.000172115	1.2499e-06	0.000365466	4.89258e-06	0.000179478	9.16596e-07	0.000143606	1.04274e-06	-7.10542	-6.223
2235	MLH1	chr3	36993260	36993260	SNV	A	G	37034759	-	TGG	TCGCTGTCCGCTCTTCCTAT	GGAAGAGCGGACA	13	TCCTAAAGACGAACCAATA	19	TCCTAAAGACGAACCAATAGGAAGAGCGGACA	8	11	0.615385	-0.5202		CGTATTCCCCGAGCTCCTAAAAACGAACCAATAGGAAGAGCGGACAGCGATCTCT	55	CTTAGGATCGTGTAGT	9	CCTATCACTG	GCGAGAAAAGCCTTGTTTGTCGCTGTCCGCTCTTCCTATGTTTGGAGACGTTGACTATCGTCTCGGTGCTCCTAAAGACGAACCAATAGGAAGAGCGGACACGCGGTTCTATCTAGTTACGCGTTAAACCAACTAGAATTTTTTTGAGTCAGACGTATTCCCCGAGCTCCTAAAAACGAACCAATAGGAAGAGCGGACAGCGATCTCTCTTAGGATCGTGTAGTCCTATCACTGGGTAAGCTC	CTAAAAACGAA	CTAAAgACGAA	CGTATTCCCCGAGCTCCTAAAgACGAACCAATAGGAAGAGCGGACAGCGATCTCT	UPSTREAM	VCV000141675	Uncertain	31.7259	55.6777	23.4615	63.2517	0	FALSE	0.000137902	1.2499e-06	0.000126675	1.63086e-06	0.000100979	4.58298e-07	0.000148558	5.21369e-07	-6.78569	-6.27936
2236	MLH1	chr3	36993262	36993262	SNV	C	T	37034759	-	TGG	TCGCTGTCCGCTCTTCCTAT	GGAAGAGCGGACA	13	TCCTAAAAATGAACCAATA	19	TCCTAAAAATGAACCAATAGGAAGAGCGGACA	10	9	0.615385	-0.5202		CGTATTCCCCGAGCTCCTAAAAACGAACCAATAGGAAGAGCGGACAGCGATCTCT	55	TAGGCATCATTCTTAC	9	CCTATCACTG	GCGAGAAAAGCCTTGTTTGTCGCTGTCCGCTCTTCCTATGTTTGGAGACGTTGACTATCGTCTCGGTGCTCCTAAAAATGAACCAATAGGAAGAGCGGACACGCGGTTCTATCTAGTTACGCGTTAAACCAACTAGAATTTTTTTGAGTCAGACGTATTCCCCGAGCTCCTAAAAACGAACCAATAGGAAGAGCGGACAGCGATCTCTTAGGCATCATTCTTACCCTATCACTGGGTAAGCTC	AAAAACGAACC	AAAAAtGAACC	CGTATTCCCCGAGCTCCTAAAAAtGAACCAATAGGAAGAGCGGACAGCGATCTCT	UPSTREAM	VCV000821874	Uncertain				30.1639	0	FALSE	3.91013e-05	1.2499e-06	5.87269e-05	1.63086e-06	6.41256e-05	4.58298e-07	0.00010102	5.21369e-07
2236	MLH1	chr3	36993262	36993262	SNV	C	T	37034759	-	TGG	TCGCTGTCCGCTCTTCCTAT	GGAAGAGCGGACA	13	GCTCCTAAAAATGAACCAATA	21	GCTCCTAAAAATGAACCAATAGGAAGAGCGGACA	12	9	0.615385	-0.5202		CGTATTCCCCGAGCTCCTAAAAACGAACCAATAGGAAGAGCGGACAGCGATCTCT	55	CCGTACTTCATGTCTT	9	CCTATCACTG	GCGAGAAAAGCCTTGTTTGTCGCTGTCCGCTCTTCCTATGTTTGGAGACGTTGACTATCGTCTCGGTGCGCTCCTAAAAATGAACCAATAGGAAGAGCGGACACGCGGTTCTATCTAGTTACGCGTTAAACCAACTAGAATTTTTTTGAGTCACGTATTCCCCGAGCTCCTAAAAACGAACCAATAGGAAGAGCGGACAGCGATCTCTCCGTACTTCATGTCTTCCTATCACTGGGTAAGCTC	AAAAACGAACC	AAAAAtGAACC	CGTATTCCCCGAGCTCCTAAAAAtGAACCAATAGGAAGAGCGGACAGCGATCTCT	UPSTREAM	VCV000821874	Uncertain	9.7493		8.57143		0	FALSE	0.000125683	2.49979e-06	0.000136382	1.63086e-06	0.000170265	9.16596e-07	8.78145e-05	5.21369e-07	-5.65183	-6.38588
2238	MLH1	chr3	36993263	36993263	SNV	G	C	37034759	-	TGG	TCGCTGTCCGCTCTTCCTAT	GGAAGAGCGGACA	13	TCCTAAAAACCAACCAATA	19	TCCTAAAAACCAACCAATAGGAAGAGCGGACA	11	8	0.615385	-0.5202		CGTATTCCCCGAGCTCCTAAAAACGAACCAATAGGAAGAGCGGACAGCGATCTCT	55	TTTGGTTCAGACGCAA	9	CCTATCACTG	GCGAGAAAAGCCTTGTTTGTCGCTGTCCGCTCTTCCTATGTTTGGAGACGTTGACTATCGTCTCGGTGCTCCTAAAAACCAACCAATAGGAAGAGCGGACACGCGGTTCTATCTAGTTACGCGTTAAACCAACTAGAATTTTTTTGAGTCAGACGTATTCCCCGAGCTCCTAAAAACGAACCAATAGGAAGAGCGGACAGCGATCTCTTTTGGTTCAGACGCAACCTATCACTGGGTAAGCTC	AAAACGAACCA	AAAACcAACCA	CGTATTCCCCGAGCTCCTAAAAACcAACCAATAGGAAGAGCGGACAGCGATCTCT	UPSTREAM	VCV000821912	Uncertain	10.1205	25.13	10.2564	50.2092	0	FALSE	0.000145233	2.49979e-06	0.000151913	6.52343e-06	0.000213015	9.16596e-07	0.000158132	1.56411e-06	-5.86042	-4.54147
2238	MLH1	chr3	36993263	36993263	SNV	G	C	37034759	-	TGG	TCGCTGTCCGCTCTTCCTAT	GGAAGAGCGGACA	13	TAAAAACCAACCAATA	16	TAAAAACCAACCAATAGGAAGAGCGGACA	8	8	0.615385	-0.5202		CGTATTCCCCGAGCTCCTAAAAACGAACCAATAGGAAGAGCGGACAGCGATCTCT	55	TCCACACAGACAAAGG	9	CCTATCACTG	GCGAGAAAAGCCTTGTTTGTCGCTGTCCGCTCTTCCTATGTTTGGAGACGTTGACTATCGTCTCGGTGCTAAAAACCAACCAATAGGAAGAGCGGACACGCGGTTCTATCTAGTTACGCGTTAAACCAACTAGAATTTTTTTGAGTCAGATCTCGTATTCCCCGAGCTCCTAAAAACGAACCAATAGGAAGAGCGGACAGCGATCTCTTCCACACAGACAAAGGCCTATCACTGGGTAAGCTC	AAAACGAACCA	AAAACcAACCA	CGTATTCCCCGAGCTCCTAAAAACcAACCAATAGGAAGAGCGGACAGCGATCTCT	UPSTREAM	VCV000821912	Uncertain	21.0697	63.0197	26.9841	61.2061	0	FALSE	0.000215755	2.49979e-06	0.0002451	4.89258e-06	0.000337212	3.66638e-06	0.000367104	2.08547e-06	-6.43144	-5.64663
2239	MLH1	chr3	36993263	36993263	SNV	G	T	37034759	-	TGG	TCGCTGTCCGCTCTTCCTAT	GGAAGAGCGGACA	13	TCCTAAAAACTAACCAATA	19	TCCTAAAAACTAACCAATAGGAAGAGCGGACA	11	8	0.615385	-0.5202		CGTATTCCCCGAGCTCCTAAAAACGAACCAATAGGAAGAGCGGACAGCGATCTCT	55	TATCAGGAGCAACGGT	9	CCTATCACTG	GCGAGAAAAGCCTTGTTTGTCGCTGTCCGCTCTTCCTATGTTTGGAGACGTTGACTATCGTCTCGGTGCTCCTAAAAACTAACCAATAGGAAGAGCGGACACGCGGTTCTATCTAGTTACGCGTTAAACCAACTAGAATTTTTTTGAGTCAGACGTATTCCCCGAGCTCCTAAAAACGAACCAATAGGAAGAGCGGACAGCGATCTCTTATCAGGAGCAACGGTCCTATCACTGGGTAAGCTC	AAAACGAACCA	AAAACtAACCA	CGTATTCCCCGAGCTCCTAAAAACtAACCAATAGGAAGAGCGGACAGCGATCTCT	UPSTREAM	VCV000232066	Uncertain	21.3823	38.6167	28.3784		0.625	FALSE	0.000161991	3.74969e-06	0.000144148	1.63086e-06	0.000128251	4.58298e-07	0.000164735	5.21369e-07	-5.433	-6.46577
2239	MLH1	chr3	36993263	36993263	SNV	G	T	37034759	-	TGG	TCGCTGTCCGCTCTTCCTAT	GGAAGAGCGGACA	13	TAAAAACTAACCAATA	16	TAAAAACTAACCAATAGGAAGAGCGGACA	8	8	0.615385	-0.5202		CGTATTCCCCGAGCTCCTAAAAACGAACCAATAGGAAGAGCGGACAGCGATCTCT	55	TAAGAGAGTGTGGCTC	9	CCTATCACTG	GCGAGAAAAGCCTTGTTTGTCGCTGTCCGCTCTTCCTATGTTTGGAGACGTTGACTATCGTCTCGGTGCTAAAAACTAACCAATAGGAAGAGCGGACACGCGGTTCTATCTAGTTACGCGTTAAACCAACTAGAATTTTTTTGAGTCAGATCTCGTATTCCCCGAGCTCCTAAAAACGAACCAATAGGAAGAGCGGACAGCGATCTCTTAAGAGAGTGTGGCTCCCTATCACTGGGTAAGCTC	AAAACGAACCA	AAAACtAACCA	CGTATTCCCCGAGCTCCTAAAAACtAACCAATAGGAAGAGCGGACAGCGATCTCT	UPSTREAM	VCV000232066	Uncertain	28	46.9828	34.9537	54.9227	0	FALSE	0.00025346	3.74969e-06	0.000210155	6.52343e-06	0.000256871	2.29149e-06	0.000406059	2.08547e-06	-6.07884	-5.00968
2237	MLH1	chr3	36993263	36993263	SNV	G	A	37034759	-	TGG	TCGCTGTCCGCTCTTCCTAT	GGAAGAGCGGACA	13	TCCTAAAAACAAACCAATA	19	TCCTAAAAACAAACCAATAGGAAGAGCGGACA	11	8	0.615385	-0.5202		CGTATTCCCCGAGCTCCTAAAAACGAACCAATAGGAAGAGCGGACAGCGATCTCT	55	TTGCCGTTCAGCTCGG	9	CCTATCACTG	GCGAGAAAAGCCTTGTTTGTCGCTGTCCGCTCTTCCTATGTTTGGAGACGTTGACTATCGTCTCGGTGCTCCTAAAAACAAACCAATAGGAAGAGCGGACACGCGGTTCTATCTAGTTACGCGTTAAACCAACTAGAATTTTTTTGAGTCAGACGTATTCCCCGAGCTCCTAAAAACGAACCAATAGGAAGAGCGGACAGCGATCTCTTTGCCGTTCAGCTCGGCCTATCACTGGGTAAGCTC	AAAACGAACCA	AAAACaAACCA	CGTATTCCCCGAGCTCCTAAAAACaAACCAATAGGAAGAGCGGACAGCGATCTCT	UPSTREAM	VCV000821909	Uncertain	6.33397	27.7457	6.58915	28.6344	0	FALSE	0.00018224	2.49979e-06	0.000250924	1.63086e-06	0.000127883	4.58298e-07	0.000150209	1.04274e-06	-6.18789	-7.26547
2237	MLH1	chr3	36993263	36993263	SNV	G	A	37034759	-	TGG	TCGCTGTCCGCTCTTCCTAT	GGAAGAGCGGACA	13	TAAAAACAAACCAATA	16	TAAAAACAAACCAATAGGAAGAGCGGACA	8	8	0.615385	-0.5202		CGTATTCCCCGAGCTCCTAAAAACGAACCAATAGGAAGAGCGGACAGCGATCTCT	55	GTTAAGCAGGAACTGC	9	CCTATCACTG	GCGAGAAAAGCCTTGTTTGTCGCTGTCCGCTCTTCCTATGTTTGGAGACGTTGACTATCGTCTCGGTGCTAAAAACAAACCAATAGGAAGAGCGGACACGCGGTTCTATCTAGTTACGCGTTAAACCAACTAGAATTTTTTTGAGTCAGATCTCGTATTCCCCGAGCTCCTAAAAACGAACCAATAGGAAGAGCGGACAGCGATCTCTGTTAAGCAGGAACTGCCCTATCACTGGGTAAGCTC	AAAACGAACCA	AAAACaAACCA	CGTATTCCCCGAGCTCCTAAAAACaAACCAATAGGAAGAGCGGACAGCGATCTCT	UPSTREAM	VCV000821909	Uncertain	15.1762	33.8462		28.8889	0	FALSE	0.000129174	1.87485e-05	9.99813e-05	3.26172e-06	0.000120143	9.16596e-07	0.000134033	5.21369e-07	-2.78447
2240	MLH1	chr3	36993268	36993268	SNV	A	G	37034761	+	AGG	GCTCCTAAAAACGAACCAAT	TTTGCTTGG	9	CTATCCTTCTCG	12	GCTCTTCCTATCGGTTCGTTT	11	1	0.444444	-0.2495	4.0126	CCCGAGCTCCTAAAAACGAACCAATAGGAAGAGCGGACAGCGATCTCTAACGCGC	55	GACCTGGAGACTTTCG	9	CCTATCACTG	GCGAGAAAAGCCTTGTTTGGCTCCTAAAAACGAACCAATGTTTGGAGACGTTGACTATCGTCTCGGTGCGCTCTTCCTATCGGTTCGTTTCGCGGTTCTATCTAGTTACGCGTTAAACCAACTAGAATTTTTTTGAGTCAGATCTGAATGGATCCCGAGCTCCTAAAAACGAACCAATAGGAAGAGCGGACAGCGATCTCTAACGCGCGACCTGGAGACTTTCGCCTATCACTGGGTAAGCTC	GAACCAATAGG	GAACCgATAGG	CCCGAGCTCCTAAAAACGAACCgATAGGAAGAGCGGACAGCGATCTCTAACGCGC	UPSTREAM	VCV000229797	Uncertain	77.2771	81.4475	73.4539	81.7881	0	FALSE	0.00036448	0.000234981	0.000510584	0.00229788	0.000361905	9.16596e-07	0.000299427	3.64958e-06	-0.633296	2.17008
2240	MLH1	chr3	36993268	36993268	SNV	A	G	37034759	-	TGG	TCGCTGTCCGCTCTTCCTAT	GGAAGAGCGGACA	13	AACGAACCGATA	12	AACGAACCGATAGGAAGAGCGGACA	9	3	0.615385	-0.5202		CGTATTCCCCGAGCTCCTAAAAACGAACCAATAGGAAGAGCGGACAGCGATCTCT	55	GGGATGACACAACGCC	9	CCTATCACTG	GCGAGAAAAGCCTTGTTTGTCGCTGTCCGCTCTTCCTATGTTTGGAGACGTTGACTATCGTCTCGGTGCAACGAACCGATAGGAAGAGCGGACACGCGGTTCTATCTAGTTACGCGTTAAACCAACTAGAATTTTTTTGAGTCAGATCTGAATCGTATTCCCCGAGCTCCTAAAAACGAACCAATAGGAAGAGCGGACAGCGATCTCTGGGATGACACAACGCCCCTATCACTGGGTAAGCTC	GAACCAATAGG	GAACCgATAGG	CGTATTCCCCGAGCTCCTAAAAACGAACCgATAGGAAGAGCGGACAGCGATCTCT	UPSTREAM	VCV000229797	Uncertain		59.3525			0	FALSE	6.84272e-05	1.2499e-06	6.6007e-05	6.52343e-06	0.000102822	6.41617e-06	9.37568e-05	1.56411e-06
2240	MLH1	chr3	36993268	36993268	SNV	A	G	37034759	-	TGG	TCGCTGTCCGCTCTTCCTAT	GGAAGAGCGGACA	13	AAACGAACCGATA	13	AAACGAACCGATAGGAAGAGCGGACA	10	3	0.615385	-0.5202		CGTATTCCCCGAGCTCCTAAAAACGAACCAATAGGAAGAGCGGACAGCGATCTCT	55	GCATGCGCATGTTCCC	9	CCTATCACTG	GCGAGAAAAGCCTTGTTTGTCGCTGTCCGCTCTTCCTATGTTTGGAGACGTTGACTATCGTCTCGGTGCAAACGAACCGATAGGAAGAGCGGACACGCGGTTCTATCTAGTTACGCGTTAAACCAACTAGAATTTTTTTGAGTCAGATCTGAACGTATTCCCCGAGCTCCTAAAAACGAACCAATAGGAAGAGCGGACAGCGATCTCTGCATGCGCATGTTCCCCCTATCACTGGGTAAGCTC	GAACCAATAGG	GAACCgATAGG	CGTATTCCCCGAGCTCCTAAAAACGAACCgATAGGAAGAGCGGACAGCGATCTCT	UPSTREAM	VCV000229797	Uncertain			29.8077		0	FALSE	3.94504e-05	1.2499e-06	0.000101437	3.26172e-06	6.08088e-05	4.58298e-07	8.22023e-05	1.56411e-06		-4.95881
2240	MLH1	chr3	36993268	36993268	SNV	A	G	37034761	+	AGG	GCTCCTAAAAACGAACCAAT	TTTGCTTGG	9	CTATCCTTCTCGCCT	15	TCCGCTCTTCCTATCGGTTCGTTT	14	1	0.444444	-0.2495	5.46995	CCCGAGCTCCTAAAAACGAACCAATAGGAAGAGCGGACAGCGATCTCTAACGCGC	55	CTGCCTACAAGAAAGG	9	CCTATCACTG	GCGAGAAAAGCCTTGTTTGGCTCCTAAAAACGAACCAATGTTTGGAGACGTTGACTATCGTCTCGGTGCTCCGCTCTTCCTATCGGTTCGTTTCGCGGTTCTATCTAGTTACGCGTTAAACCAACTAGAATTTTTTTGAGTCAGATCTGAATGCCCGAGCTCCTAAAAACGAACCAATAGGAAGAGCGGACAGCGATCTCTAACGCGCCTGCCTACAAGAAAGGCCTATCACTGGGTAAGCTC	GAACCAATAGG	GAACCgATAGG	CCCGAGCTCCTAAAAACGAACCgATAGGAAGAGCGGACAGCGATCTCTAACGCGC	UPSTREAM	VCV000229797	Uncertain	37.4456	53.0667		62.8319	0	FALSE	0.000240892	1.2499e-06	9.51278e-05	8.15429e-06	0.00013857	1.37489e-06	0.000112244	5.21369e-07	-7.59043
2241	MLH1	chr3	36993269	36993269	SNV	A	G	37034761	+	AGG	GCTCCTAAAAACGAACCAAT	TTTGCTTGG	9	TCATCCTTCTCG	12	GCTCTTCCTACTGGTTCGTTT	10	2	0.444444	-0.2495	3.65467	CCCGAGCTCCTAAAAACGAACCAATAGGAAGAGCGGACAGCGATCTCTAACGCGC	55	GCGCAGTTCACCGGGT	9	CCTATCACTG	GCGAGAAAAGCCTTGTTTGGCTCCTAAAAACGAACCAATGTTTGGAGACGTTGACTATCGTCTCGGTGCGCTCTTCCTACTGGTTCGTTTCGCGGTTCTATCTAGTTACGCGTTAAACCAACTAGAATTTTTTTGAGTCAGATCTGAATGGATCCCGAGCTCCTAAAAACGAACCAATAGGAAGAGCGGACAGCGATCTCTAACGCGCGCGCAGTTCACCGGGTCCTATCACTGGGTAAGCTC	AACCAATAGGA	AACCAgTAGGA	CCCGAGCTCCTAAAAACGAACCAgTAGGAAGAGCGGACAGCGATCTCTAACGCGC	UPSTREAM	VCV000141996	Uncertain	29.7418	59.2058	34.3247	61.1399	0	FALSE	0.000392409	0.00105366	0.00039216	1.1416e-05	0.000306624	4.12468e-06	0.000446335	3.64958e-06	1.42498	-5.10231
2241	MLH1	chr3	36993269	36993269	SNV	A	G	37034759	-	TGG	TCGCTGTCCGCTCTTCCTAT	GGAAGAGCGGACA	13	ACGAACCAGTA	11	ACGAACCAGTAGGAAGAGCGGACA	9	2	0.615385	-0.5202		CGTATTCCCCGAGCTCCTAAAAACGAACCAATAGGAAGAGCGGACAGCGATCTCT	55	GGCGTGTAGTGTGGCA	9	CCTATCACTG	GCGAGAAAAGCCTTGTTTGTCGCTGTCCGCTCTTCCTATGTTTGGAGACGTTGACTATCGTCTCGGTGCACGAACCAGTAGGAAGAGCGGACACGCGGTTCTATCTAGTTACGCGTTAAACCAACTAGAATTTTTTTGAGTCAGATCTGAATGCGTATTCCCCGAGCTCCTAAAAACGAACCAATAGGAAGAGCGGACAGCGATCTCTGGCGTGTAGTGTGGCACCTATCACTGGGTAAGCTC	AACCAATAGGA	AACCAgTAGGA	CGTATTCCCCGAGCTCCTAAAAACGAACCAgTAGGAAGAGCGGACAGCGATCTCT	UPSTREAM	VCV000141996	Uncertain		81.7629	25.8182		0	FALSE	8.23919e-05	0.000216232	0.000133955	3.26172e-06	0.000121618	7.33277e-06	9.73882e-05	1.04274e-06		-5.35998
2241	MLH1	chr3	36993269	36993269	SNV	A	G	37034759	-	TGG	TCGCTGTCCGCTCTTCCTAT	GGAAGAGCGGACA	13	AAACGAACCAGTA	13	AAACGAACCAGTAGGAAGAGCGGACA	11	2	0.615385	-0.5202		CGTATTCCCCGAGCTCCTAAAAACGAACCAATAGGAAGAGCGGACAGCGATCTCT	55	GGACAAGTCCGAATGT	9	CCTATCACTG	GCGAGAAAAGCCTTGTTTGTCGCTGTCCGCTCTTCCTATGTTTGGAGACGTTGACTATCGTCTCGGTGCAAACGAACCAGTAGGAAGAGCGGACACGCGGTTCTATCTAGTTACGCGTTAAACCAACTAGAATTTTTTTGAGTCAGATCTGAACGTATTCCCCGAGCTCCTAAAAACGAACCAATAGGAAGAGCGGACAGCGATCTCTGGACAAGTCCGAATGTCCTATCACTGGGTAAGCTC	AACCAATAGGA	AACCAgTAGGA	CGTATTCCCCGAGCTCCTAAAAACGAACCAgTAGGAAGAGCGGACAGCGATCTCT	UPSTREAM	VCV000141996	Uncertain	36.6516	82.19	25.9657	75.5734	0	FALSE	0.000231815	4.99959e-06	0.000226657	1.30469e-05	0.00027972	1.83319e-06	0.000288203	5.21369e-07	-5.53502	-4.11873
2241	MLH1	chr3	36993269	36993269	SNV	A	G	37034761	+	AGG	GCTCCTAAAAACGAACCAAT	TTTGCTTGG	9	TCATCCTTCTC	11	CTCTTCCTACTGGTTCGTTT	9	2	0.444444	-0.2495	2.05724	CCCGAGCTCCTAAAAACGAACCAATAGGAAGAGCGGACAGCGATCTCTAACGCGC	55	CTAAGACTCTAACTGG	9	CCTATCACTG	GCGAGAAAAGCCTTGTTTGGCTCCTAAAAACGAACCAATGTTTGGAGACGTTGACTATCGTCTCGGTGCCTCTTCCTACTGGTTCGTTTCGCGGTTCTATCTAGTTACGCGTTAAACCAACTAGAATTTTTTTGAGTCAGATCTGAATGGATCCCCGAGCTCCTAAAAACGAACCAATAGGAAGAGCGGACAGCGATCTCTAACGCGCCTAAGACTCTAACTGGCCTATCACTGGGTAAGCTC	AACCAATAGGA	AACCAgTAGGA	CCCGAGCTCCTAAAAACGAACCAgTAGGAAGAGCGGACAGCGATCTCTAACGCGC	UPSTREAM	VCV000141996	Uncertain	27.6657	40.747	39.6927	42.2402	0	FALSE	0.000242637	4.8746e-05	0.000379541	7.01269e-05	0.000217438	9.16596e-07	0.000244956	2.08547e-06	-2.31545	-2.43621
2242	MLH1	chr3	36993274	36993274	SNV	A	C	37034761	+	AGG	GCTCCTAAAAACGAACCAAT	TTTGCTTGG	9	TTATCCGTCTCGCCTG	16	GTCCGCTCTGCCTATTGGTTCGTTT	9	7	0.444444	-0.2495	3.74524	CCCGAGCTCCTAAAAACGAACCAATAGGAAGAGCGGACAGCGATCTCTAACGCGC	55	ATGCGATAGGACGAAA	9	CCTATCACTG	GCGAGAAAAGCCTTGTTTGGCTCCTAAAAACGAACCAATGTTTGGAGACGTTGACTATCGTCTCGGTGCGTCCGCTCTGCCTATTGGTTCGTTTCGCGGTTCTATCTAGTTACGCGTTAAACCAACTAGAATTTTTTTGAGTCAGATCTGAATCCCGAGCTCCTAAAAACGAACCAATAGGAAGAGCGGACAGCGATCTCTAACGCGCATGCGATAGGACGAAACCTATCACTGGGTAAGCTC	ATAGGAAGAGC	ATAGGcAGAGC	CCCGAGCTCCTAAAAACGAACCAATAGGcAGAGCGGACAGCGATCTCTAACGCGC	UPSTREAM	VCV000821755	Uncertain					0	FALSE	5.62081e-05	1.2499e-06	3.05768e-05	1.63086e-06	5.8229e-05	4.58298e-07	7.42791e-05	5.21369e-07
2242	MLH1	chr3	36993274	36993274	SNV	A	C	37034761	+	AGG	GCTCCTAAAAACGAACCAAT	TTTGCTTGG	9	TTATCCGTCTCGCCTGT	17	TGTCCGCTCTGCCTATTGGTTCGTTT	10	7	0.444444	-0.2495	3.92829	CCCGAGCTCCTAAAAACGAACCAATAGGAAGAGCGGACAGCGATCTCTAACGCGC	55	ACTGAACTCTCTTATG	9	CCTATCACTG	GCGAGAAAAGCCTTGTTTGGCTCCTAAAAACGAACCAATGTTTGGAGACGTTGACTATCGTCTCGGTGCTGTCCGCTCTGCCTATTGGTTCGTTTCGCGGTTCTATCTAGTTACGCGTTAAACCAACTAGAATTTTTTTGAGTCAGATCTGAACCCGAGCTCCTAAAAACGAACCAATAGGAAGAGCGGACAGCGATCTCTAACGCGCACTGAACTCTCTTATGCCTATCACTGGGTAAGCTC	ATAGGAAGAGC	ATAGGcAGAGC	CCCGAGCTCCTAAAAACGAACCAATAGGcAGAGCGGACAGCGATCTCTAACGCGC	UPSTREAM	VCV000821755	Uncertain					0	FALSE	7.92499e-05	1.2499e-06	3.64009e-05	6.52343e-06	6.81796e-05	0.000150322	6.6356e-05	2.08547e-06
2243	MLH1	chr3	36993275	36993275	SNV	A	G	37034761	+	AGG	GCTCCTAAAAACGAACCAAT	TTTGCTTGG	9	TTATCCTCCTCGCCTG	16	GTCCGCTCCTCCTATTGGTTCGTTT	8	8	0.444444	-0.2495	3.07635	CCCGAGCTCCTAAAAACGAACCAATAGGAAGAGCGGACAGCGATCTCTAACGCGC	55	ACTTACTCACGTTGGC	9	CCTATCACTG	GCGAGAAAAGCCTTGTTTGGCTCCTAAAAACGAACCAATGTTTGGAGACGTTGACTATCGTCTCGGTGCGTCCGCTCCTCCTATTGGTTCGTTTCGCGGTTCTATCTAGTTACGCGTTAAACCAACTAGAATTTTTTTGAGTCAGATCTGAATCCCGAGCTCCTAAAAACGAACCAATAGGAAGAGCGGACAGCGATCTCTAACGCGCACTTACTCACGTTGGCCCTATCACTGGGTAAGCTC	TAGGAAGAGCG	TAGGAgGAGCG	CCCGAGCTCCTAAAAACGAACCAATAGGAgGAGCGGACAGCGATCTCTAACGCGC	UPSTREAM	VCV000821746	Uncertain					0	FALSE	7.89008e-05	4.99959e-06	0.000159193	0.000350635	0.000187586	2.29149e-06	0.000218876	2.08547e-06
2243	MLH1	chr3	36993275	36993275	SNV	A	G	37034761	+	AGG	GCTCCTAAAAACGAACCAAT	TTTGCTTGG	9	TTATCCTCCTCGCCTGT	17	TGTCCGCTCCTCCTATTGGTTCGTTT	9	8	0.444444	-0.2495	3.20717	CCCGAGCTCCTAAAAACGAACCAATAGGAAGAGCGGACAGCGATCTCTAACGCGC	55	CAGAGAGCAGTATAAG	9	CCTATCACTG	GCGAGAAAAGCCTTGTTTGGCTCCTAAAAACGAACCAATGTTTGGAGACGTTGACTATCGTCTCGGTGCTGTCCGCTCCTCCTATTGGTTCGTTTCGCGGTTCTATCTAGTTACGCGTTAAACCAACTAGAATTTTTTTGAGTCAGATCTGAACCCGAGCTCCTAAAAACGAACCAATAGGAAGAGCGGACAGCGATCTCTAACGCGCCAGAGAGCAGTATAAGCCTATCACTGGGTAAGCTC	TAGGAAGAGCG	TAGGAgGAGCG	CCCGAGCTCCTAAAAACGAACCAATAGGAgGAGCGGACAGCGATCTCTAACGCGC	UPSTREAM	VCV000821746	Uncertain					0	FALSE	0.000119049	1.2499e-06	0.000109203	3.26172e-06	0.000129357	4.58298e-07	0.000163414	3.64958e-06
2244	MLH1	chr3	36993278	36993278	SNV	G	A	37034769	+	CGG	AAACGAACCAATAGGAAGAG	TGCTTGGTTATCCTT	15	CTTGCCTGTCGCTAG	15	GATCGCTGTCCGTTCTTCCTATTGGTTCGT	12	3	0.4	-0.4758		CCTAAAAACGAACCAATAGGAAGAGCGGACAGCGATCTCTAACGCGCAAGCGCAT	55	CACCAGGGTCATCCCT	9	CCTATCACTG	GCGAGAAAAGCCTTGTTTGAAACGAACCAATAGGAAGAGGTTTGGAGACGTTGACTATCGTCTCGGTGCGATCGCTGTCCGTTCTTCCTATTGGTTCGTCGCGGTTCTATCTAGTTACGCGTTAAACCAACTAGAATTTTTTTGAGTCAGATCCCTAAAAACGAACCAATAGGAAGAGCGGACAGCGATCTCTAACGCGCAAGCGCATCACCAGGGTCATCCCTCCTATCACTGGGTAAGCTC	GAAGAGCGGAC	GAAGAaCGGAC	CCTAAAAACGAACCAATAGGAAGAaCGGACAGCGATCTCTAACGCGCAAGCGCAT	UPSTREAM	VCV001795061	Uncertain					0	FALSE	4.81783e-05	2.49979e-06	1.4075e-05	1.63086e-06	8.36582e-05	4.58298e-07	6.33849e-05	1.04274e-06
2244	MLH1	chr3	36993278	36993278	SNV	G	A	37034769	+	CGG	AAACGAACCAATAGGAAGAG	TGCTTGGTTATCCTT	15	CTTGCCTGTCG	11	GCTGTCCGTTCTTCCTATTGGTTCGT	8	3	0.4	-0.4758		CCTAAAAACGAACCAATAGGAAGAGCGGACAGCGATCTCTAACGCGCAAGCGCAT	55	TCGGTAAAGATCACGG	9	CCTATCACTG	GCGAGAAAAGCCTTGTTTGAAACGAACCAATAGGAAGAGGTTTGGAGACGTTGACTATCGTCTCGGTGCGCTGTCCGTTCTTCCTATTGGTTCGTCGCGGTTCTATCTAGTTACGCGTTAAACCAACTAGAATTTTTTTGAGTCAGATCTGAACCTAAAAACGAACCAATAGGAAGAGCGGACAGCGATCTCTAACGCGCAAGCGCATTCGGTAAAGATCACGGCCTATCACTGGGTAAGCTC	GAAGAGCGGAC	GAAGAaCGGAC	CCTAAAAACGAACCAATAGGAAGAaCGGACAGCGATCTCTAACGCGCAAGCGCAT	UPSTREAM	VCV001795061	Uncertain					0	FALSE	0.000264283	3.74969e-06	0.000377599	6.52343e-06	0.000294831	2.29149e-06	0.000275658	2.08547e-06
2244	MLH1	chr3	36993278	36993278	SNV	G	A	37034761	+	AGG	GCTCCTAAAAACGAACCAAT	TTTGCTTGG	9	TTATCCTTCTTGCCTGTCGCT	21	TCGCTGTCCGTTCTTCCTATTGGTTCGTTT	10	11	0.444444	-0.2495	2.53296	CCCGAGCTCCTAAAAACGAACCAATAGGAAGAGCGGACAGCGATCTCTAACGCGC	55	CCAATCCGTGTGCGTC	9	CCTATCACTG	GCGAGAAAAGCCTTGTTTGGCTCCTAAAAACGAACCAATGTTTGGAGACGTTGACTATCGTCTCGGTGCTCGCTGTCCGTTCTTCCTATTGGTTCGTTTCGCGGTTCTATCTAGTTACGCGTTAAACCAACTAGAATTTTTTTGAGTCAGATCCCCGAGCTCCTAAAAACGAACCAATAGGAAGAGCGGACAGCGATCTCTAACGCGCCCAATCCGTGTGCGTCCCTATCACTGGGTAAGCTC	GAAGAGCGGAC	GAAGAaCGGAC	CCCGAGCTCCTAAAAACGAACCAATAGGAAGAaCGGACAGCGATCTCTAACGCGC	UPSTREAM	VCV001795061	Uncertain					0	FALSE	0.000116256	1.2499e-06	0.000315475	3.26172e-06	8.84492e-05	4.58298e-07	0.000123138	1.56411e-06
2244	MLH1	chr3	36993278	36993278	SNV	G	A	37034761	+	AGG	GCTCCTAAAAACGAACCAAT	TTTGCTTGG	9	TTATCCTTCTTGCCTGTCG	19	GCTGTCCGTTCTTCCTATTGGTTCGTTT	8	11	0.444444	-0.2495	2.45968	CCCGAGCTCCTAAAAACGAACCAATAGGAAGAGCGGACAGCGATCTCTAACGCGC	55	TACAGTGAGGACAGCT	9	CCTATCACTG	GCGAGAAAAGCCTTGTTTGGCTCCTAAAAACGAACCAATGTTTGGAGACGTTGACTATCGTCTCGGTGCGCTGTCCGTTCTTCCTATTGGTTCGTTTCGCGGTTCTATCTAGTTACGCGTTAAACCAACTAGAATTTTTTTGAGTCAGATCTGCCCGAGCTCCTAAAAACGAACCAATAGGAAGAGCGGACAGCGATCTCTAACGCGCTACAGTGAGGACAGCTCCTATCACTGGGTAAGCTC	GAAGAGCGGAC	GAAGAaCGGAC	CCCGAGCTCCTAAAAACGAACCAATAGGAAGAaCGGACAGCGATCTCTAACGCGC	UPSTREAM	VCV001795061	Uncertain					0	FALSE	0.000269519	3.74969e-06	0.000286839	9.78515e-06	0.000259451	3.20809e-06	0.000189164	2.08547e-06
2245	MLH1	chr3	36993279	36993279	SNV	C	G	37034769	+	CGG	AAACGAACCAATAGGAAGAG	TGCTTGGTTATCCTT	15	CTCCCCTGTCGCTAGA	16	AGATCGCTGTCCCCTCTTCCTATTGGTTCGT	12	4	0.4	-0.4758		CCTAAAAACGAACCAATAGGAAGAGCGGACAGCGATCTCTAACGCGCAAGCGCAT	55	CGAGAAGAGTATCGAA	9	CCTATCACTG	GCGAGAAAAGCCTTGTTTGAAACGAACCAATAGGAAGAGGTTTGGAGACGTTGACTATCGTCTCGGTGCAGATCGCTGTCCCCTCTTCCTATTGGTTCGTCGCGGTTCTATCTAGTTACGCGTTAAACCAACTAGAATTTTTTTGAGTCAGATCCTAAAAACGAACCAATAGGAAGAGCGGACAGCGATCTCTAACGCGCAAGCGCATCGAGAAGAGTATCGAACCTATCACTGGGTAAGCTC	AAGAGCGGACA	AAGAGgGGACA	CCTAAAAACGAACCAATAGGAAGAGgGGACAGCGATCTCTAACGCGCAAGCGCAT	UPSTREAM	VCV000089588	Likely benign					0	FALSE	9.63567e-05	2.49979e-06	7.18312e-05	3.26172e-06	0.000176161	4.58298e-07	0.000130731	5.21369e-07
2245	MLH1	chr3	36993279	36993279	SNV	C	G	37034769	+	CGG	AAACGAACCAATAGGAAGAG	TGCTTGGTTATCCTT	15	CTCCCCTGTCGCT	13	TCGCTGTCCCCTCTTCCTATTGGTTCGT	9	4	0.4	-0.4758		CCTAAAAACGAACCAATAGGAAGAGCGGACAGCGATCTCTAACGCGCAAGCGCAT	55	AGCGTATCACGGATAG	9	CCTATCACTG	GCGAGAAAAGCCTTGTTTGAAACGAACCAATAGGAAGAGGTTTGGAGACGTTGACTATCGTCTCGGTGCTCGCTGTCCCCTCTTCCTATTGGTTCGTCGCGGTTCTATCTAGTTACGCGTTAAACCAACTAGAATTTTTTTGAGTCAGATCTGCCTAAAAACGAACCAATAGGAAGAGCGGACAGCGATCTCTAACGCGCAAGCGCATAGCGTATCACGGATAGCCTATCACTGGGTAAGCTC	AAGAGCGGACA	AAGAGgGGACA	CCTAAAAACGAACCAATAGGAAGAGgGGACAGCGATCTCTAACGCGCAAGCGCAT	UPSTREAM	VCV000089588	Likely benign					0	FALSE	0.000169322	2.49979e-06	0.00014075	1.63086e-05	0.000199379	9.16596e-07	0.000222837	0.000274761
2245	MLH1	chr3	36993279	36993279	SNV	C	G	37034761	+	AGG	GCTCCTAAAAACGAACCAAT	TTTGCTTGG	9	TTATCCTTCTCCCCTGTCGCTAGA	24	AGATCGCTGTCCCCTCTTCCTATTGGTTCGTTT	12	12	0.444444	-0.2495	3.34637	CCCGAGCTCCTAAAAACGAACCAATAGGAAGAGCGGACAGCGATCTCTAACGCGC	55	CCTTCCCAGGACACCA	9	CCTATCACTG	GCGAGAAAAGCCTTGTTTGGCTCCTAAAAACGAACCAATGTTTGGAGACGTTGACTATCGTCTCGGTGCAGATCGCTGTCCCCTCTTCCTATTGGTTCGTTTCGCGGTTCTATCTAGTTACGCGTTAAACCAACTAGAATTTTTTTGAGTCAGCCCGAGCTCCTAAAAACGAACCAATAGGAAGAGCGGACAGCGATCTCTAACGCGCCCTTCCCAGGACACCACCTATCACTGGGTAAGCTC	AAGAGCGGACA	AAGAGgGGACA	CCCGAGCTCCTAAAAACGAACCAATAGGAAGAGgGGACAGCGATCTCTAACGCGC	UPSTREAM	VCV000089588	Likely benign					0	FALSE	0.000188873	1.2499e-06	0.00014706	1.63086e-06	0.000214121	4.58298e-07	0.000288863	2.34616e-05
2245	MLH1	chr3	36993279	36993279	SNV	C	G	37034761	+	AGG	GCTCCTAAAAACGAACCAAT	TTTGCTTGG	9	TTATCCTTCTCCCCTGTCGCTA	22	ATCGCTGTCCCCTCTTCCTATTGGTTCGTTT	10	12	0.444444	-0.2495	2.83731	CCCGAGCTCCTAAAAACGAACCAATAGGAAGAGCGGACAGCGATCTCTAACGCGC	55	GCACATATCGACGGAA	9	CCTATCACTG	GCGAGAAAAGCCTTGTTTGGCTCCTAAAAACGAACCAATGTTTGGAGACGTTGACTATCGTCTCGGTGCATCGCTGTCCCCTCTTCCTATTGGTTCGTTTCGCGGTTCTATCTAGTTACGCGTTAAACCAACTAGAATTTTTTTGAGTCAGATCCCGAGCTCCTAAAAACGAACCAATAGGAAGAGCGGACAGCGATCTCTAACGCGCGCACATATCGACGGAACCTATCACTGGGTAAGCTC	AAGAGCGGACA	AAGAGgGGACA	CCCGAGCTCCTAAAAACGAACCAATAGGAAGAGgGGACAGCGATCTCTAACGCGC	UPSTREAM	VCV000089588	Likely benign					0	FALSE	0.000206678	2.12482e-05	0.000234907	4.89258e-06	0.000129725	9.16596e-07	0.000130401	2.08547e-06
2246	MLH1	chr3	36993279	36993279	SNV	C	T	37034769	+	CGG	AAACGAACCAATAGGAAGAG	TGCTTGGTTATCCTT	15	CTCACCTGTCGCT	13	TCGCTGTCCACTCTTCCTATTGGTTCGT	9	4	0.4	-0.4758		CCTAAAAACGAACCAATAGGAAGAGCGGACAGCGATCTCTAACGCGCAAGCGCAT	55	TGTGGTATCAATACCG	9	CCTATCACTG	GCGAGAAAAGCCTTGTTTGAAACGAACCAATAGGAAGAGGTTTGGAGACGTTGACTATCGTCTCGGTGCTCGCTGTCCACTCTTCCTATTGGTTCGTCGCGGTTCTATCTAGTTACGCGTTAAACCAACTAGAATTTTTTTGAGTCAGATCTGCCTAAAAACGAACCAATAGGAAGAGCGGACAGCGATCTCTAACGCGCAAGCGCATTGTGGTATCAATACCGCCTATCACTGGGTAAGCTC	AAGAGCGGACA	AAGAGtGGACA	CCTAAAAACGAACCAATAGGAAGAGtGGACAGCGATCTCTAACGCGCAAGCGCAT	UPSTREAM	VCV001794883	Uncertain					1.05263	FALSE	0.000297449	6.24948e-06	0.000424678	3.26172e-06	0.000217806	4.58298e-07	0.00015318	1.04274e-06
2246	MLH1	chr3	36993279	36993279	SNV	C	T	37034769	+	CGG	AAACGAACCAATAGGAAGAG	TGCTTGGTTATCCTT	15	CTCACCTGTCGCTAG	15	GATCGCTGTCCACTCTTCCTATTGGTTCGT	11	4	0.4	-0.4758		CCTAAAAACGAACCAATAGGAAGAGCGGACAGCGATCTCTAACGCGCAAGCGCAT	55	GTGCTTCTCACATACG	9	CCTATCACTG	GCGAGAAAAGCCTTGTTTGAAACGAACCAATAGGAAGAGGTTTGGAGACGTTGACTATCGTCTCGGTGCGATCGCTGTCCACTCTTCCTATTGGTTCGTCGCGGTTCTATCTAGTTACGCGTTAAACCAACTAGAATTTTTTTGAGTCAGATCCCTAAAAACGAACCAATAGGAAGAGCGGACAGCGATCTCTAACGCGCAAGCGCATGTGCTTCTCACATACGCCTATCACTGGGTAAGCTC	AAGAGCGGACA	AAGAGtGGACA	CCTAAAAACGAACCAATAGGAAGAGtGGACAGCGATCTCTAACGCGCAAGCGCAT	UPSTREAM	VCV001794883	Uncertain					1.6129	FALSE	0.000180145	1.2499e-06	0.000177637	4.89258e-06	0.000245446	4.58298e-07	0.000248588	1.56411e-06
2246	MLH1	chr3	36993279	36993279	SNV	C	T	37034761	+	AGG	GCTCCTAAAAACGAACCAAT	TTTGCTTGG	9	TTATCCTTCTCACCTGTCGCTA	22	ATCGCTGTCCACTCTTCCTATTGGTTCGTTT	10	12	0.444444	-0.2495	4.26778	CCCGAGCTCCTAAAAACGAACCAATAGGAAGAGCGGACAGCGATCTCTAACGCGC	55	CTTAGGAGTTGATTCG	9	CCTATCACTG	GCGAGAAAAGCCTTGTTTGGCTCCTAAAAACGAACCAATGTTTGGAGACGTTGACTATCGTCTCGGTGCATCGCTGTCCACTCTTCCTATTGGTTCGTTTCGCGGTTCTATCTAGTTACGCGTTAAACCAACTAGAATTTTTTTGAGTCAGATCCCGAGCTCCTAAAAACGAACCAATAGGAAGAGCGGACAGCGATCTCTAACGCGCCTTAGGAGTTGATTCGCCTATCACTGGGTAAGCTC	AAGAGCGGACA	AAGAGtGGACA	CCCGAGCTCCTAAAAACGAACCAATAGGAAGAGtGGACAGCGATCTCTAACGCGC	UPSTREAM	VCV001794883	Uncertain					0	FALSE	0.000386125	7.49938e-06	0.000430017	6.52343e-06	0.00028488	1.83319e-06	0.000278629	1.56411e-06
2246	MLH1	chr3	36993279	36993279	SNV	C	T	37034761	+	AGG	GCTCCTAAAAACGAACCAAT	TTTGCTTGG	9	TTATCCTTCTCACCTGTCGCT	21	TCGCTGTCCACTCTTCCTATTGGTTCGTTT	9	12	0.444444	-0.2495	3.56177	CCCGAGCTCCTAAAAACGAACCAATAGGAAGAGCGGACAGCGATCTCTAACGCGC	55	GCTCCTAAGGCAGGTT	9	CCTATCACTG	GCGAGAAAAGCCTTGTTTGGCTCCTAAAAACGAACCAATGTTTGGAGACGTTGACTATCGTCTCGGTGCTCGCTGTCCACTCTTCCTATTGGTTCGTTTCGCGGTTCTATCTAGTTACGCGTTAAACCAACTAGAATTTTTTTGAGTCAGATCCCCGAGCTCCTAAAAACGAACCAATAGGAAGAGCGGACAGCGATCTCTAACGCGCGCTCCTAAGGCAGGTTCCTATCACTGGGTAAGCTC	AAGAGCGGACA	AAGAGtGGACA	CCCGAGCTCCTAAAAACGAACCAATAGGAAGAGtGGACAGCGATCTCTAACGCGC	UPSTREAM	VCV001794883	Uncertain					0	FALSE	0.000281739	7.49938e-06	0.000388762	3.26172e-06	0.000311783	1.37489e-06	0.000275658	2.60684e-06
2247	MLH1	chr3	36993282	36993282	SNV	A	G	37034769	+	CGG	AAACGAACCAATAGGAAGAG	TGCTTGGTTATCCTT	15	CTCGCCCGTCGCTAGAGA	18	AGAGATCGCTGCCCGCTCTTCCTATTGGTTCGT	11	7	0.4	-0.4758		CCTAAAAACGAACCAATAGGAAGAGCGGACAGCGATCTCTAACGCGCAAGCGCAT	55	GATGCTATCCTAGAAC	9	CCTATCACTG	GCGAGAAAAGCCTTGTTTGAAACGAACCAATAGGAAGAGGTTTGGAGACGTTGACTATCGTCTCGGTGCAGAGATCGCTGCCCGCTCTTCCTATTGGTTCGTCGCGGTTCTATCTAGTTACGCGTTAAACCAACTAGAATTTTTTTGAGTCAGCCTAAAAACGAACCAATAGGAAGAGCGGACAGCGATCTCTAACGCGCAAGCGCATGATGCTATCCTAGAACCCTATCACTGGGTAAGCTC	AGCGGACAGCG	AGCGGgCAGCG	CCTAAAAACGAACCAATAGGAAGAGCGGgCAGCGATCTCTAACGCGCAAGCGCAT	UPSTREAM	VCV001794532	Uncertain					0	FALSE	1.92015e-05	1.2499e-06	1.2619e-05	3.26172e-06	3.3537e-05	4.58298e-07	3.40033e-05	5.21369e-07
2247	MLH1	chr3	36993282	36993282	SNV	A	G	37034769	+	CGG	AAACGAACCAATAGGAAGAG	TGCTTGGTTATCCTT	15	CTCGCCCGTCGCTAGAG	17	GAGATCGCTGCCCGCTCTTCCTATTGGTTCGT	10	7	0.4	-0.4758		CCTAAAAACGAACCAATAGGAAGAGCGGACAGCGATCTCTAACGCGCAAGCGCAT	55	AGCATACAGACTAGGC	9	CCTATCACTG	GCGAGAAAAGCCTTGTTTGAAACGAACCAATAGGAAGAGGTTTGGAGACGTTGACTATCGTCTCGGTGCGAGATCGCTGCCCGCTCTTCCTATTGGTTCGTCGCGGTTCTATCTAGTTACGCGTTAAACCAACTAGAATTTTTTTGAGTCAGACCTAAAAACGAACCAATAGGAAGAGCGGACAGCGATCTCTAACGCGCAAGCGCATAGCATACAGACTAGGCCCTATCACTGGGTAAGCTC	AGCGGACAGCG	AGCGGgCAGCG	CCTAAAAACGAACCAATAGGAAGAGCGGgCAGCGATCTCTAACGCGCAAGCGCAT	UPSTREAM	VCV001794532	Uncertain					0	FALSE	0.000124635	4.99959e-06	8.68769e-05	3.26172e-06	0.000105033	1.37489e-06	0.000155161	5.21369e-07
2247	MLH1	chr3	36993282	36993282	SNV	A	G	37034761	+	AGG	GCTCCTAAAAACGAACCAAT	TTTGCTTGG	9	TTATCCTTCTCGCCCGTCGCTAG	23	GATCGCTGCCCGCTCTTCCTATTGGTTCGTTT	8	15	0.444444	-0.2495	5.60653	CCCGAGCTCCTAAAAACGAACCAATAGGAAGAGCGGACAGCGATCTCTAACGCGC	55	GTTTCTAGTCGGCTCA	9	CCTATCACTG	GCGAGAAAAGCCTTGTTTGGCTCCTAAAAACGAACCAATGTTTGGAGACGTTGACTATCGTCTCGGTGCGATCGCTGCCCGCTCTTCCTATTGGTTCGTTTCGCGGTTCTATCTAGTTACGCGTTAAACCAACTAGAATTTTTTTGAGTCAGACCCGAGCTCCTAAAAACGAACCAATAGGAAGAGCGGACAGCGATCTCTAACGCGCGTTTCTAGTCGGCTCACCTATCACTGGGTAAGCTC	AGCGGACAGCG	AGCGGgCAGCG	CCCGAGCTCCTAAAAACGAACCAATAGGAAGAGCGGgCAGCGATCTCTAACGCGC	UPSTREAM	VCV001794532	Uncertain					0	FALSE	0.000142091	1.2499e-06	7.66847e-05	6.52343e-06	0.000184638	4.58298e-07	0.000123799	5.21369e-07
2247	MLH1	chr3	36993282	36993282	SNV	A	G	37034761	+	AGG	GCTCCTAAAAACGAACCAAT	TTTGCTTGG	9	TTATCCTTCTCGCCCGTCGCTAGA	24	AGATCGCTGCCCGCTCTTCCTATTGGTTCGTTT	9	15	0.444444	-0.2495	6.53468	CCCGAGCTCCTAAAAACGAACCAATAGGAAGAGCGGACAGCGATCTCTAACGCGC	55	AGGGAGTGTCATACTG	9	CCTATCACTG	GCGAGAAAAGCCTTGTTTGGCTCCTAAAAACGAACCAATGTTTGGAGACGTTGACTATCGTCTCGGTGCAGATCGCTGCCCGCTCTTCCTATTGGTTCGTTTCGCGGTTCTATCTAGTTACGCGTTAAACCAACTAGAATTTTTTTGAGTCAGCCCGAGCTCCTAAAAACGAACCAATAGGAAGAGCGGACAGCGATCTCTAACGCGCAGGGAGTGTCATACTGCCTATCACTGGGTAAGCTC	AGCGGACAGCG	AGCGGgCAGCG	CCCGAGCTCCTAAAAACGAACCAATAGGAAGAGCGGgCAGCGATCTCTAACGCGC	UPSTREAM	VCV001794532	Uncertain					0	FALSE	0.000246128	1.2499e-06	0.000185402	1.63086e-06	0.000229968	9.16596e-07	0.000174308	5.21369e-07
2248	MLH1	chr3	36993283	36993283	SNV	C	A	37034769	+	CGG	AAACGAACCAATAGGAAGAG	TGCTTGGTTATCCTT	15	CTCGCCTTTCGCTAGAGATT	20	TTAGAGATCGCTTTCCGCTCTTCCTATTGGTTCGT	12	8	0.4	-0.4758		CCTAAAAACGAACCAATAGGAAGAGCGGACAGCGATCTCTAACGCGCAAGCGCAT	55	AATCGGTAGTACGACG	9	CCTATCACTG	GCGAGAAAAGCCTTGTTTGAAACGAACCAATAGGAAGAGGTTTGGAGACGTTGACTATCGTCTCGGTGCTTAGAGATCGCTTTCCGCTCTTCCTATTGGTTCGTCGCGGTTCTATCTAGTTACGCGTTAAACCAACTAGAATTTTTTTGAGTCCCTAAAAACGAACCAATAGGAAGAGCGGACAGCGATCTCTAACGCGCAAGCGCATAATCGGTAGTACGACGCCTATCACTGGGTAAGCTC	GCGGACAGCGA	GCGGAaAGCGA	CCTAAAAACGAACCAATAGGAAGAGCGGAaAGCGATCTCTAACGCGCAAGCGCAT	UPSTREAM	VCV001794426	Uncertain					0	FALSE	0.000181192	2.49979e-06	0.000179578	4.89258e-06	0.000133779	7.79106e-06	9.60677e-05	1.04274e-06
2248	MLH1	chr3	36993283	36993283	SNV	C	A	37034769	+	CGG	AAACGAACCAATAGGAAGAG	TGCTTGGTTATCCTT	15	CTCGCCTTTCGCTAGAG	17	GAGATCGCTTTCCGCTCTTCCTATTGGTTCGT	9	8	0.4	-0.4758		CCTAAAAACGAACCAATAGGAAGAGCGGACAGCGATCTCTAACGCGCAAGCGCAT	55	TACACGATCCCTAACC	9	CCTATCACTG	GCGAGAAAAGCCTTGTTTGAAACGAACCAATAGGAAGAGGTTTGGAGACGTTGACTATCGTCTCGGTGCGAGATCGCTTTCCGCTCTTCCTATTGGTTCGTCGCGGTTCTATCTAGTTACGCGTTAAACCAACTAGAATTTTTTTGAGTCAGACCTAAAAACGAACCAATAGGAAGAGCGGACAGCGATCTCTAACGCGCAAGCGCATTACACGATCCCTAACCCCTATCACTGGGTAAGCTC	GCGGACAGCGA	GCGGAaAGCGA	CCTAAAAACGAACCAATAGGAAGAGCGGAaAGCGATCTCTAACGCGCAAGCGCAT	UPSTREAM	VCV001794426	Uncertain					0	FALSE	9.28655e-05	1.2499e-06	0.000105805	1.63086e-06	5.63863e-05	4.58298e-07	4.98496e-05	5.21369e-07
2248	MLH1	chr3	36993283	36993283	SNV	C	A	37034761	+	AGG	GCTCCTAAAAACGAACCAAT	TTTGCTTGG	9	TTATCCTTCTCGCCTTTCGCTAGAG	25	GAGATCGCTTTCCGCTCTTCCTATTGGTTCGTTT	9	16	0.444444	-0.2495	4.86793	CCCGAGCTCCTAAAAACGAACCAATAGGAAGAGCGGACAGCGATCTCTAACGCGC	55	AGCTCTCCATGGTTGT	9	CCTATCACTG	GCGAGAAAAGCCTTGTTTGGCTCCTAAAAACGAACCAATGTTTGGAGACGTTGACTATCGTCTCGGTGCGAGATCGCTTTCCGCTCTTCCTATTGGTTCGTTTCGCGGTTCTATCTAGTTACGCGTTAAACCAACTAGAATTTTTTTGAGTCACCCGAGCTCCTAAAAACGAACCAATAGGAAGAGCGGACAGCGATCTCTAACGCGCAGCTCTCCATGGTTGTCCTATCACTGGGTAAGCTC	GCGGACAGCGA	GCGGAaAGCGA	CCCGAGCTCCTAAAAACGAACCAATAGGAAGAGCGGAaAGCGATCTCTAACGCGC	UPSTREAM	VCV001794426	Uncertain					0	FALSE	0.000411611	3.74969e-06	0.000612021	4.89258e-06	0.000424187	3.66638e-06	0.000469444	3.12821e-06
2248	MLH1	chr3	36993283	36993283	SNV	C	A	37034761	+	AGG	GCTCCTAAAAACGAACCAAT	TTTGCTTGG	9	TTATCCTTCTCGCCTTTCGCTAGA	24	AGATCGCTTTCCGCTCTTCCTATTGGTTCGTTT	8	16	0.444444	-0.2495	4.60187	CCCGAGCTCCTAAAAACGAACCAATAGGAAGAGCGGACAGCGATCTCTAACGCGC	55	TAGCCGGTCTCTAGGA	9	CCTATCACTG	GCGAGAAAAGCCTTGTTTGGCTCCTAAAAACGAACCAATGTTTGGAGACGTTGACTATCGTCTCGGTGCAGATCGCTTTCCGCTCTTCCTATTGGTTCGTTTCGCGGTTCTATCTAGTTACGCGTTAAACCAACTAGAATTTTTTTGAGTCAGCCCGAGCTCCTAAAAACGAACCAATAGGAAGAGCGGACAGCGATCTCTAACGCGCTAGCCGGTCTCTAGGACCTATCACTGGGTAAGCTC	GCGGACAGCGA	GCGGAaAGCGA	CCCGAGCTCCTAAAAACGAACCAATAGGAAGAGCGGAaAGCGATCTCTAACGCGC	UPSTREAM	VCV001794426	Uncertain					0.529101	FALSE	0.000231116	0.000319974	0.000257233	0.00114486	0.000270876	5.95787e-06	0.000197748	2.60684e-06
2249	MLH1	chr3	36993284	36993285	DEL	AG	A	37034769	+	CGG	AAACGAACCAATAGGAAGAG	TGCTTGGTTATCCTT	15	CTCGCCTGTGCTAGAGATTG	20	GTTAGAGATCGTGTCCGCTCTTCCTATTGGTTCGT	11	9	0.4	-0.4758		CCTAAAAACGAACCAATAGGAAGAGCGGACAGCGATCTCTAACGCGCAAGCGCAT	55	TGCTACCTCGATCCCT	9	CCTATCACTG	GCGAGAAAAGCCTTGTTTGAAACGAACCAATAGGAAGAGGTTTGGAGACGTTGACTATCGTCTCGGTGCGTTAGAGATCGTGTCCGCTCTTCCTATTGGTTCGTCGCGGTTCTATCTAGTTACGCGTTAAACCAACTAGAATTTTTTTGAGTCCCTAAAAACGAACCAATAGGAAGAGCGGACAGCGATCTCTAACGCGCAAGCGCATTGCTACCTCGATCCCTCCTATCACTGGGTAAGCTC	CGGACAGCGATC	CGGACaCGATC	CCTAAAAACGAACCAATAGGAAGAGCGGACaCGATCTCTAACGCGCAAGCGCAT	UPSTREAM	VCV000821604	Uncertain					0	FALSE	1.04736e-06	1.2499e-06	4.85346e-07	1.63086e-06	7.37076e-07	4.58298e-07	3.3013e-07	5.21369e-07
2249	MLH1	chr3	36993284	36993285	DEL	AG	A	37034769	+	CGG	AAACGAACCAATAGGAAGAG	TGCTTGGTTATCCTT	15	CTCGCCTGTGCTAGAGA	17	AGAGATCGTGTCCGCTCTTCCTATTGGTTCGT	8	9	0.4	-0.4758		CCTAAAAACGAACCAATAGGAAGAGCGGACAGCGATCTCTAACGCGCAAGCGCAT	55	GGTGCGTCAGTACACT	9	CCTATCACTG	GCGAGAAAAGCCTTGTTTGAAACGAACCAATAGGAAGAGGTTTGGAGACGTTGACTATCGTCTCGGTGCAGAGATCGTGTCCGCTCTTCCTATTGGTTCGTCGCGGTTCTATCTAGTTACGCGTTAAACCAACTAGAATTTTTTTGAGTCAGACCTAAAAACGAACCAATAGGAAGAGCGGACAGCGATCTCTAACGCGCAAGCGCATGGTGCGTCAGTACACTCCTATCACTGGGTAAGCTC	CGGACAGCGATC	CGGACaCGATC	CCTAAAAACGAACCAATAGGAAGAGCGGACaCGATCTCTAACGCGCAAGCGCAT	UPSTREAM	VCV000821604	Uncertain					0	FALSE	0.000191317	2.49979e-06	0.000198021	1.63086e-06	0.000140413	4.58298e-07	0.000140635	5.21369e-07
2249	MLH1	chr3	36993284	36993285	DEL	AG	A	37034761	+	AGG	GCTCCTAAAAACGAACCAAT	TTTGCTTGG	9	TTATCCTTCTCGCCTGTGCTAGAGA	25	AGAGATCGTGTCCGCTCTTCCTATTGGTTCGTTT	8	17	0.444444	-0.2495	7.6087	CCCGAGCTCCTAAAAACGAACCAATAGGAAGAGCGGACAGCGATCTCTAACGCGC	55	TAAGTGCTCCCATTTA	9	CCTATCACTG	GCGAGAAAAGCCTTGTTTGGCTCCTAAAAACGAACCAATGTTTGGAGACGTTGACTATCGTCTCGGTGCAGAGATCGTGTCCGCTCTTCCTATTGGTTCGTTTCGCGGTTCTATCTAGTTACGCGTTAAACCAACTAGAATTTTTTTGAGTCACCCGAGCTCCTAAAAACGAACCAATAGGAAGAGCGGACAGCGATCTCTAACGCGCTAAGTGCTCCCATTTACCTATCACTGGGTAAGCTC	CGGACAGCGATC	CGGACaCGATC	CCCGAGCTCCTAAAAACGAACCAATAGGAAGAGCGGACaCGATCTCTAACGCGC	UPSTREAM	VCV000821604	Uncertain					0	FALSE	9.11199e-05	2.49979e-06	9.36718e-05	3.26172e-06	7.66559e-05	9.16596e-07	9.01254e-05	1.04274e-06
2249	MLH1	chr3	36993284	36993285	DEL	AG	A	37034761	+	AGG	GCTCCTAAAAACGAACCAAT	AGGATTTTTGCTTGG	15	TTATCCTTCTCGCCTGTGCTAGAGA	25	AGAGATCGTGTCCGCTCTTCCTATTGGTTCGTTTTTAGGA	8	17	0.4	-0.2495	26.8854	CCCGAGCTCCTAAAAACGAACCAATAGGAAGAGCGGACAGCGATCTCTAACGCGC	55	GGCGTGTTCTGCCCTA	9	CCTATCACTG	GCGAGAAAAGCCTTGTTTGGCTCCTAAAAACGAACCAATGTTTGGAGACGTTGACTATCGTCTCGGTGCAGAGATCGTGTCCGCTCTTCCTATTGGTTCGTTTTTAGGACGCGGTTCTATCTAGTTACGCGTTAAACCAACTAGAATTTTTTTCCCGAGCTCCTAAAAACGAACCAATAGGAAGAGCGGACAGCGATCTCTAACGCGCGGCGTGTTCTGCCCTACCTATCACTGGGTAAGCTC	CGGACAGCGATC	CGGACaCGATC	CCCGAGCTCCTAAAAACGAACCAATAGGAAGAGCGGACaCGATCTCTAACGCGC	UPSTREAM	VCV000821604	Uncertain					0	FALSE	0.000131967	4.99959e-06	0.000144633	3.26172e-06	0.000263136	1.37489e-06	0.000223828	1.04274e-06
2250	MLH1	chr3	36993286	36993286	SNV	C	A	37034769	+	CGG	AAACGAACCAATAGGAAGAG	TGCTTGGTTATCCTT	15	CTCGCCTGTCTCTAGAGATTGCG	23	GCGTTAGAGATCTCTGTCCGCTCTTCCTATTGGTTCGT	12	11	0.4	-0.4758		CCTAAAAACGAACCAATAGGAAGAGCGGACAGCGATCTCTAACGCGCAAGCGCAT	55	GAACGGAAGTGTCCCG	9	CCTATCACTG	GCGAGAAAAGCCTTGTTTGAAACGAACCAATAGGAAGAGGTTTGGAGACGTTGACTATCGTCTCGGTGCGCGTTAGAGATCTCTGTCCGCTCTTCCTATTGGTTCGTCGCGGTTCTATCTAGTTACGCGTTAAACCAACTAGAATTTTTTTGACCTAAAAACGAACCAATAGGAAGAGCGGACAGCGATCTCTAACGCGCAAGCGCATGAACGGAAGTGTCCCGCCTATCACTGGGTAAGCTC	GACAGCGATCT	GACAGaGATCT	CCTAAAAACGAACCAATAGGAAGAGCGGACAGaGATCTCTAACGCGCAAGCGCAT	UPSTREAM	VCV000821564	Uncertain						FALSE	8.02972e-06	1.2499e-06	1.45604e-06	1.63086e-06	1.84269e-06	4.58298e-07	6.60259e-07	5.21369e-07
2250	MLH1	chr3	36993286	36993286	SNV	C	A	37034769	+	CGG	AAACGAACCAATAGGAAGAG	TGCTTGGTTATCCTT	15	CTCGCCTGTCTCTAGAGATTG	21	GTTAGAGATCTCTGTCCGCTCTTCCTATTGGTTCGT	10	11	0.4	-0.4758		CCTAAAAACGAACCAATAGGAAGAGCGGACAGCGATCTCTAACGCGCAAGCGCAT	55	ACGCCAGGTGCATCTA	9	CCTATCACTG	GCGAGAAAAGCCTTGTTTGAAACGAACCAATAGGAAGAGGTTTGGAGACGTTGACTATCGTCTCGGTGCGTTAGAGATCTCTGTCCGCTCTTCCTATTGGTTCGTCGCGGTTCTATCTAGTTACGCGTTAAACCAACTAGAATTTTTTTGAGTCCTAAAAACGAACCAATAGGAAGAGCGGACAGCGATCTCTAACGCGCAAGCGCATACGCCAGGTGCATCTACCTATCACTGGGTAAGCTC	GACAGCGATCT	GACAGaGATCT	CCTAAAAACGAACCAATAGGAAGAGCGGACAGaGATCTCTAACGCGCAAGCGCAT	UPSTREAM	VCV000821564	Uncertain						FALSE	7.33149e-06	1.2499e-06	5.82415e-06	1.63086e-06	1.47415e-06	4.58298e-07	9.90389e-07	5.21369e-07
2250	MLH1	chr3	36993286	36993286	SNV	C	A	37034761	+	AGG	GCTCCTAAAAACGAACCAAT	TTTGCTTGG	9	TTATCCTTCTCGCCTGTCTCTAGA	24	AGATCTCTGTCCGCTCTTCCTATTGGTTCGTTT	5	19	0.444444	-0.2495	7.26566	CCCGAGCTCCTAAAAACGAACCAATAGGAAGAGCGGACAGCGATCTCTAACGCGC	55	ACTGAACTCTACGAGT	9	CCTATCACTG	GCGAGAAAAGCCTTGTTTGGCTCCTAAAAACGAACCAATGTTTGGAGACGTTGACTATCGTCTCGGTGCAGATCTCTGTCCGCTCTTCCTATTGGTTCGTTTCGCGGTTCTATCTAGTTACGCGTTAAACCAACTAGAATTTTTTTGAGTCAGCCCGAGCTCCTAAAAACGAACCAATAGGAAGAGCGGACAGCGATCTCTAACGCGCACTGAACTCTACGAGTCCTATCACTGGGTAAGCTC	GACAGCGATCT	GACAGaGATCT	CCCGAGCTCCTAAAAACGAACCAATAGGAAGAGCGGACAGaGATCTCTAACGCGC	UPSTREAM	VCV000821564	Uncertain					0	FALSE	0.000288721	3.74969e-06	0.000323726	3.26172e-06	0.000155523	9.16596e-07	0.000173318	1.04274e-06
2250	MLH1	chr3	36993286	36993286	SNV	C	A	37034761	+	AGG	GCTCCTAAAAACGAACCAAT	TTTGCTTGG	9	TTATCCTTCTCGCCTGTCTCTAG	23	GATCTCTGTCCGCTCTTCCTATTGGTTCGTTT	4	19	0.444444	-0.2495	4.74554	CCCGAGCTCCTAAAAACGAACCAATAGGAAGAGCGGACAGCGATCTCTAACGCGC	55	GATCTAGTCTCCAGGG	9	CCTATCACTG	GCGAGAAAAGCCTTGTTTGGCTCCTAAAAACGAACCAATGTTTGGAGACGTTGACTATCGTCTCGGTGCGATCTCTGTCCGCTCTTCCTATTGGTTCGTTTCGCGGTTCTATCTAGTTACGCGTTAAACCAACTAGAATTTTTTTGAGTCAGACCCGAGCTCCTAAAAACGAACCAATAGGAAGAGCGGACAGCGATCTCTAACGCGCGATCTAGTCTCCAGGGCCTATCACTGGGTAAGCTC	GACAGCGATCT	GACAGaGATCT	CCCGAGCTCCTAAAAACGAACCAATAGGAAGAGCGGACAGaGATCTCTAACGCGC	UPSTREAM	VCV000821564	Uncertain					0	FALSE	0.000311763	2.49979e-06	0.000305768	4.89258e-06	0.000329473	9.16596e-07	0.000227789	2.08547e-06
2251	MLH1	chr3	36993286	36993286	SNV	C	T	37034769	+	CGG	AAACGAACCAATAGGAAGAG	TGCTTGGTTATCCTT	15	CTCGCCTGTCACTAGAGATTGCG	23	GCGTTAGAGATCACTGTCCGCTCTTCCTATTGGTTCGT	12	11	0.4	-0.4758		CCTAAAAACGAACCAATAGGAAGAGCGGACAGCGATCTCTAACGCGCAAGCGCAT	55	CCGTGGAAGGTAAACT	9	CCTATCACTG	GCGAGAAAAGCCTTGTTTGAAACGAACCAATAGGAAGAGGTTTGGAGACGTTGACTATCGTCTCGGTGCGCGTTAGAGATCACTGTCCGCTCTTCCTATTGGTTCGTCGCGGTTCTATCTAGTTACGCGTTAAACCAACTAGAATTTTTTTGACCTAAAAACGAACCAATAGGAAGAGCGGACAGCGATCTCTAACGCGCAAGCGCATCCGTGGAAGGTAAACTCCTATCACTGGGTAAGCTC	GACAGCGATCT	GACAGtGATCT	CCTAAAAACGAACCAATAGGAAGAGCGGACAGtGATCTCTAACGCGCAAGCGCAT	UPSTREAM	VCV001794032	Uncertain						FALSE	1.04736e-06	1.2499e-06	2.42673e-06	1.63086e-06	4.05392e-06	4.58298e-07	2.97117e-06	5.21369e-07
2251	MLH1	chr3	36993286	36993286	SNV	C	T	37034769	+	CGG	AAACGAACCAATAGGAAGAG	TGCTTGGTTATCCTT	15	CTCGCCTGTCACTAGAGATTG	21	GTTAGAGATCACTGTCCGCTCTTCCTATTGGTTCGT	10	11	0.4	-0.4758		CCTAAAAACGAACCAATAGGAAGAGCGGACAGCGATCTCTAACGCGCAAGCGCAT	55	TACCTTAGTATAATGG	9	CCTATCACTG	GCGAGAAAAGCCTTGTTTGAAACGAACCAATAGGAAGAGGTTTGGAGACGTTGACTATCGTCTCGGTGCGTTAGAGATCACTGTCCGCTCTTCCTATTGGTTCGTCGCGGTTCTATCTAGTTACGCGTTAAACCAACTAGAATTTTTTTGAGTCCTAAAAACGAACCAATAGGAAGAGCGGACAGCGATCTCTAACGCGCAAGCGCATTACCTTAGTATAATGGCCTATCACTGGGTAAGCTC	GACAGCGATCT	GACAGtGATCT	CCTAAAAACGAACCAATAGGAAGAGCGGACAGtGATCTCTAACGCGCAAGCGCAT	UPSTREAM	VCV001794032	Uncertain						FALSE	3.8403e-06	1.2499e-06	1.94138e-06	1.63086e-06	2.21123e-06	4.58298e-07	2.97117e-06	5.21369e-07
2251	MLH1	chr3	36993286	36993286	SNV	C	T	37034761	+	AGG	GCTCCTAAAAACGAACCAAT	TTTGCTTGG	9	TTATCCTTCTCGCCTGTCACTAG	23	GATCACTGTCCGCTCTTCCTATTGGTTCGTTT	4	19	0.444444	-0.2495	5.12188	CCCGAGCTCCTAAAAACGAACCAATAGGAAGAGCGGACAGCGATCTCTAACGCGC	55	CATCAGAAGCGGCTTC	9	CCTATCACTG	GCGAGAAAAGCCTTGTTTGGCTCCTAAAAACGAACCAATGTTTGGAGACGTTGACTATCGTCTCGGTGCGATCACTGTCCGCTCTTCCTATTGGTTCGTTTCGCGGTTCTATCTAGTTACGCGTTAAACCAACTAGAATTTTTTTGAGTCAGACCCGAGCTCCTAAAAACGAACCAATAGGAAGAGCGGACAGCGATCTCTAACGCGCCATCAGAAGCGGCTTCCCTATCACTGGGTAAGCTC	GACAGCGATCT	GACAGtGATCT	CCCGAGCTCCTAAAAACGAACCAATAGGAAGAGCGGACAGtGATCTCTAACGCGC	UPSTREAM	VCV001794032	Uncertain					0.476948	FALSE	0.000560335	5.37456e-05	0.000545529	7.33886e-05	0.000528115	4.58298e-07	0.000362152	5.21369e-07
2252	MLH1	chr3	36993287	36993287	SNV	G	A	37034769	+	CGG	AAACGAACCAATAGGAAGAG	TGCTTGGTTATCCTT	15	CTCGCCTGTCGTTAGAGATTG	21	GTTAGAGATTGCTGTCCGCTCTTCCTATTGGTTCGT	9	12	0.4	-0.4758		CCTAAAAACGAACCAATAGGAAGAGCGGACAGCGATCTCTAACGCGCAAGCGCAT	55	TACTCGCTCCTGTACC	9	CCTATCACTG	GCGAGAAAAGCCTTGTTTGAAACGAACCAATAGGAAGAGGTTTGGAGACGTTGACTATCGTCTCGGTGCGTTAGAGATTGCTGTCCGCTCTTCCTATTGGTTCGTCGCGGTTCTATCTAGTTACGCGTTAAACCAACTAGAATTTTTTTGAGTCCTAAAAACGAACCAATAGGAAGAGCGGACAGCGATCTCTAACGCGCAAGCGCATTACTCGCTCCTGTACCCCTATCACTGGGTAAGCTC	ACAGCGATCTC	ACAGCaATCTC	CCTAAAAACGAACCAATAGGAAGAGCGGACAGCaATCTCTAACGCGCAAGCGCAT	UPSTREAM	VCV000142740	Uncertain						FALSE	2.79295e-06	1.2499e-06	1.45604e-06	1.63086e-06	2.57977e-06	4.58298e-07	1.98078e-06	5.21369e-07
2252	MLH1	chr3	36993287	36993287	SNV	G	A	37034769	+	CGG	AAACGAACCAATAGGAAGAG	TGCTTGGTTATCCTT	15	CTCGCCTGTCGTTAGAGATTGCG	23	GCGTTAGAGATTGCTGTCCGCTCTTCCTATTGGTTCGT	11	12	0.4	-0.4758		CCTAAAAACGAACCAATAGGAAGAGCGGACAGCGATCTCTAACGCGCAAGCGCAT	55	TCAGCAAAGAGAGCTC	9	CCTATCACTG	GCGAGAAAAGCCTTGTTTGAAACGAACCAATAGGAAGAGGTTTGGAGACGTTGACTATCGTCTCGGTGCGCGTTAGAGATTGCTGTCCGCTCTTCCTATTGGTTCGTCGCGGTTCTATCTAGTTACGCGTTAAACCAACTAGAATTTTTTTGACCTAAAAACGAACCAATAGGAAGAGCGGACAGCGATCTCTAACGCGCAAGCGCATTCAGCAAAGAGAGCTCCCTATCACTGGGTAAGCTC	ACAGCGATCTC	ACAGCaATCTC	CCTAAAAACGAACCAATAGGAAGAGCGGACAGCaATCTCTAACGCGCAAGCGCAT	UPSTREAM	VCV000142740	Uncertain					0	FALSE	6.98237e-06	1.2499e-06	9.70692e-07	1.63086e-06	4.42246e-06	4.58298e-07	9.90389e-07	5.21369e-07
2252	MLH1	chr3	36993287	36993287	SNV	G	A	37034761	+	AGG	GCTCCTAAAAACGAACCAAT	TTTGCTTGG	9	TTATCCTTCTCGCCTGTCGTTAGAG	25	GAGATTGCTGTCCGCTCTTCCTATTGGTTCGTTT	5	20	0.444444	-0.2495	7.25074	CCCGAGCTCCTAAAAACGAACCAATAGGAAGAGCGGACAGCGATCTCTAACGCGC	55	CTGCCTATCACCTCGT	9	CCTATCACTG	GCGAGAAAAGCCTTGTTTGGCTCCTAAAAACGAACCAATGTTTGGAGACGTTGACTATCGTCTCGGTGCGAGATTGCTGTCCGCTCTTCCTATTGGTTCGTTTCGCGGTTCTATCTAGTTACGCGTTAAACCAACTAGAATTTTTTTGAGTCACCCGAGCTCCTAAAAACGAACCAATAGGAAGAGCGGACAGCGATCTCTAACGCGCCTGCCTATCACCTCGTCCTATCACTGGGTAAGCTC	ACAGCGATCTC	ACAGCaATCTC	CCCGAGCTCCTAAAAACGAACCAATAGGAAGAGCGGACAGCaATCTCTAACGCGC	UPSTREAM	VCV000142740	Uncertain					0	FALSE	0.000251365	2.49979e-06	0.000223744	3.26172e-06	0.000197905	1.83319e-06	0.000149219	1.04274e-06
2252	MLH1	chr3	36993287	36993287	SNV	G	A	37034761	+	AGG	GCTCCTAAAAACGAACCAAT	TTTGCTTGG	9	TTATCCTTCTCGCCTGTCGTTAGA	24	AGATTGCTGTCCGCTCTTCCTATTGGTTCGTTT	4	20	0.444444	-0.2495	4.92882	CCCGAGCTCCTAAAAACGAACCAATAGGAAGAGCGGACAGCGATCTCTAACGCGC	55	CGTAGCGGTGTTTGGT	9	CCTATCACTG	GCGAGAAAAGCCTTGTTTGGCTCCTAAAAACGAACCAATGTTTGGAGACGTTGACTATCGTCTCGGTGCAGATTGCTGTCCGCTCTTCCTATTGGTTCGTTTCGCGGTTCTATCTAGTTACGCGTTAAACCAACTAGAATTTTTTTGAGTCAGCCCGAGCTCCTAAAAACGAACCAATAGGAAGAGCGGACAGCGATCTCTAACGCGCCGTAGCGGTGTTTGGTCCTATCACTGGGTAAGCTC	ACAGCGATCTC	ACAGCaATCTC	CCCGAGCTCCTAAAAACGAACCAATAGGAAGAGCGGACAGCaATCTCTAACGCGC	UPSTREAM	VCV000142740	Uncertain					0	FALSE	0.000333059	1.2499e-06	0.000357215	4.89258e-06	0.000336107	4.58298e-07	0.000300748	3.12821e-06
2253	MLH1	chr3	36993287	36993287	SNV	G	T	37034769	+	CGG	AAACGAACCAATAGGAAGAG	TGCTTGGTTATCCTT	15	CTCGCCTGTCGATAGAGATTG	21	GTTAGAGATAGCTGTCCGCTCTTCCTATTGGTTCGT	9	12	0.4	-0.4758		CCTAAAAACGAACCAATAGGAAGAGCGGACAGCGATCTCTAACGCGCAAGCGCAT	55	GTGTGCGCATGCAACT	9	CCTATCACTG	GCGAGAAAAGCCTTGTTTGAAACGAACCAATAGGAAGAGGTTTGGAGACGTTGACTATCGTCTCGGTGCGTTAGAGATAGCTGTCCGCTCTTCCTATTGGTTCGTCGCGGTTCTATCTAGTTACGCGTTAAACCAACTAGAATTTTTTTGAGTCCTAAAAACGAACCAATAGGAAGAGCGGACAGCGATCTCTAACGCGCAAGCGCATGTGTGCGCATGCAACTCCTATCACTGGGTAAGCTC	ACAGCGATCTC	ACAGCtATCTC	CCTAAAAACGAACCAATAGGAAGAGCGGACAGCtATCTCTAACGCGCAAGCGCAT	UPSTREAM	VCV000821581	Uncertain					0	FALSE	6.98237e-07	1.2499e-06	9.70692e-07	1.63086e-06	1.10561e-06	4.58298e-07	6.60259e-07	5.21369e-07
2253	MLH1	chr3	36993287	36993287	SNV	G	T	37034769	+	CGG	AAACGAACCAATAGGAAGAG	TGCTTGGTTATCCTT	15	CTCGCCTGTCGATAGAGATTGCG	23	GCGTTAGAGATAGCTGTCCGCTCTTCCTATTGGTTCGT	11	12	0.4	-0.4758		CCTAAAAACGAACCAATAGGAAGAGCGGACAGCGATCTCTAACGCGCAAGCGCAT	55	CACACCTTCGCCGTGA	9	CCTATCACTG	GCGAGAAAAGCCTTGTTTGAAACGAACCAATAGGAAGAGGTTTGGAGACGTTGACTATCGTCTCGGTGCGCGTTAGAGATAGCTGTCCGCTCTTCCTATTGGTTCGTCGCGGTTCTATCTAGTTACGCGTTAAACCAACTAGAATTTTTTTGACCTAAAAACGAACCAATAGGAAGAGCGGACAGCGATCTCTAACGCGCAAGCGCATCACACCTTCGCCGTGACCTATCACTGGGTAAGCTC	ACAGCGATCTC	ACAGCtATCTC	CCTAAAAACGAACCAATAGGAAGAGCGGACAGCtATCTCTAACGCGCAAGCGCAT	UPSTREAM	VCV000821581	Uncertain					0	FALSE	6.98237e-07	1.2499e-06	4.85346e-07	1.63086e-06	1.10561e-06	4.58298e-07	3.3013e-07	5.21369e-07
2253	MLH1	chr3	36993287	36993287	SNV	G	T	37034761	+	AGG	GCTCCTAAAAACGAACCAAT	TTTGCTTGG	9	TTATCCTTCTCGCCTGTCGATAGAG	25	GAGATAGCTGTCCGCTCTTCCTATTGGTTCGTTT	5	20	0.444444	-0.2495	7.78176	CCCGAGCTCCTAAAAACGAACCAATAGGAAGAGCGGACAGCGATCTCTAACGCGC	55	CGAGCCACACGTGAGA	9	CCTATCACTG	GCGAGAAAAGCCTTGTTTGGCTCCTAAAAACGAACCAATGTTTGGAGACGTTGACTATCGTCTCGGTGCGAGATAGCTGTCCGCTCTTCCTATTGGTTCGTTTCGCGGTTCTATCTAGTTACGCGTTAAACCAACTAGAATTTTTTTGAGTCACCCGAGCTCCTAAAAACGAACCAATAGGAAGAGCGGACAGCGATCTCTAACGCGCCGAGCCACACGTGAGACCTATCACTGGGTAAGCTC	ACAGCGATCTC	ACAGCtATCTC	CCCGAGCTCCTAAAAACGAACCAATAGGAAGAGCGGACAGCtATCTCTAACGCGC	UPSTREAM	VCV000821581	Uncertain					0	FALSE	0.000303733	6.24948e-06	0.000392645	1.95703e-05	0.000361536	9.16596e-07	0.000298437	2.08547e-06
2253	MLH1	chr3	36993287	36993287	SNV	G	T	37034761	+	AGG	GCTCCTAAAAACGAACCAAT	TTTGCTTGG	9	TTATCCTTCTCGCCTGTCGATAGA	24	AGATAGCTGTCCGCTCTTCCTATTGGTTCGTTT	4	20	0.444444	-0.2495	5.30599	CCCGAGCTCCTAAAAACGAACCAATAGGAAGAGCGGACAGCGATCTCTAACGCGC	55	ACCTTTAAGATGAGAG	9	CCTATCACTG	GCGAGAAAAGCCTTGTTTGGCTCCTAAAAACGAACCAATGTTTGGAGACGTTGACTATCGTCTCGGTGCAGATAGCTGTCCGCTCTTCCTATTGGTTCGTTTCGCGGTTCTATCTAGTTACGCGTTAAACCAACTAGAATTTTTTTGAGTCAGCCCGAGCTCCTAAAAACGAACCAATAGGAAGAGCGGACAGCGATCTCTAACGCGCACCTTTAAGATGAGAGCCTATCACTGGGTAAGCTC	ACAGCGATCTC	ACAGCtATCTC	CCCGAGCTCCTAAAAACGAACCAATAGGAAGAGCGGACAGCtATCTCTAACGCGC	UPSTREAM	VCV000821581	Uncertain					0.286533	FALSE	0.00030897	7.49938e-06	0.00025966	1.63086e-06	0.000406498	2.29149e-06	0.00043445	3.64958e-06
2254	MLH1	chr3	36993288	36993288	INS	A	ATC	37034769	+	CGG	AAACGAACCAATAGGAAGAG	TGCTTGGTTATCCTT	15	CTCGCCTGTCGCTAGAGAGATTGCG	25	GCGTTAGAGAGATCGCTGTCCGCTCTTCCTATTGGTTCGT	10	15	0.4	-0.4758		CCTAAAAACGAACCAATAGGAAGAGCGGACAGCGATCTCTAACGCGCAAGCGCAT	55	TGTGTTTGTTATGCGT	9	CCTATCACTG	GCGAGAAAAGCCTTGTTTGAAACGAACCAATAGGAAGAGGTTTGGAGACGTTGACTATCGTCTCGGTGCGCGTTAGAGAGATCGCTGTCCGCTCTTCCTATTGGTTCGTCGCGGTTCTATCTAGTTACGCGTTAAACCAACTAGAATTTTTTTCCTAAAAACGAACCAATAGGAAGAGCGGACAGCGATCTCTAACGCGCAAGCGCATTGTGTTTGTTATGCGTCCTATCACTGGGTAAGCTC	CAGCGATCTCTAA	CAGCGatcTCTCT	CCTAAAAACGAACCAATAGGAAGAGCGGACAGCGatcTCTCTAACGCGCAAGCGCAT	UPSTREAM	VCV000821477	Uncertain					0	FALSE	1.04736e-06	1.2499e-06	9.70692e-07	1.63086e-06	3.68538e-07	4.58298e-07	3.3013e-07	5.21369e-07
2254	MLH1	chr3	36993288	36993288	INS	A	ATC	37034769	+	CGG	AAACGAACCAATAGGAAGAG	TGCTTGGTTATCCTT	15	CTCGCCTGTCGCTAGAGAGATTG	23	GTTAGAGAGATCGCTGTCCGCTCTTCCTATTGGTTCGT	8	15	0.4	-0.4758		CCTAAAAACGAACCAATAGGAAGAGCGGACAGCGATCTCTAACGCGCAAGCGCAT	55	AGAGCGAGTTATCCGA	9	CCTATCACTG	GCGAGAAAAGCCTTGTTTGAAACGAACCAATAGGAAGAGGTTTGGAGACGTTGACTATCGTCTCGGTGCGTTAGAGAGATCGCTGTCCGCTCTTCCTATTGGTTCGTCGCGGTTCTATCTAGTTACGCGTTAAACCAACTAGAATTTTTTTGACCTAAAAACGAACCAATAGGAAGAGCGGACAGCGATCTCTAACGCGCAAGCGCATAGAGCGAGTTATCCGACCTATCACTGGGTAAGCTC	CAGCGATCTCTAA	CAGCGatcTCTCT	CCTAAAAACGAACCAATAGGAAGAGCGGACAGCGatcTCTCTAACGCGCAAGCGCAT	UPSTREAM	VCV000821477	Uncertain					0	FALSE	1.39647e-06	1.2499e-06	3.88277e-06	1.63086e-06	2.57977e-06	4.58298e-07	2.31091e-06	5.21369e-07
2254	MLH1	chr3	36993288	36993288	INS	A	ATC	37034761	+	AGG	GCTCCTAAAAACGAACCAAT	TTTGCTTGG	9	TTATCCTTCTCGCCTGTCGCTAGAG	25	GAGATCGCTGTCCGCTCTTCCTATTGGTTCGTTT	2	23	0.444444	-0.2495		CCCGAGCTCCTAAAAACGAACCAATAGGAAGAGCGGACAGCGATCTCTAACGCGC	55	ACCCACTGTCGACTGC	9	CCTATCACTG	GCGAGAAAAGCCTTGTTTGGCTCCTAAAAACGAACCAATGTTTGGAGACGTTGACTATCGTCTCGGTGCGAGATCGCTGTCCGCTCTTCCTATTGGTTCGTTTCGCGGTTCTATCTAGTTACGCGTTAAACCAACTAGAATTTTTTTGAGTCACCCGAGCTCCTAAAAACGAACCAATAGGAAGAGCGGACAGCGATCTCTAACGCGCACCCACTGTCGACTGCCCTATCACTGGGTAAGCTC	CAGCGATCTCTAA	CAGCGatcTCTCT	CCCGAGCTCCTAAAAACGAACCAATAGGAAGAGCGGACAGCGatcTCTCTAACGCGC	UPSTREAM	VCV000821477	Uncertain					0	FALSE	4.92257e-05	1.2499e-06	2.3782e-05	1.63086e-06	6.44942e-05	4.58298e-07	3.76348e-05	1.04274e-06
2254	MLH1	chr3	36993288	36993288	INS	A	ATC	37034761	+	AGG	GCTCCTAAAAACGAACCAAT	TTTGCTTGG	9	TTATCCTTCTCGCCTGTCGCTAG	23	GATCGCTGTCCGCTCTTCCTATTGGTTCGTTT	0	23	0.444444	-0.2495		CCCGAGCTCCTAAAAACGAACCAATAGGAAGAGCGGACAGCGATCTCTAACGCGC	55	AGCTCTCGTCAGGACA	9	CCTATCACTG	GCGAGAAAAGCCTTGTTTGGCTCCTAAAAACGAACCAATGTTTGGAGACGTTGACTATCGTCTCGGTGCGATCGCTGTCCGCTCTTCCTATTGGTTCGTTTCGCGGTTCTATCTAGTTACGCGTTAAACCAACTAGAATTTTTTTGAGTCAGACCCGAGCTCCTAAAAACGAACCAATAGGAAGAGCGGACAGCGATCTCTAACGCGCAGCTCTCGTCAGGACACCTATCACTGGGTAAGCTC	CAGCGATCTCTAA	CAGCGatcTCTCT	CCCGAGCTCCTAAAAACGAACCAATAGGAAGAGCGGACAGCGatcTCTCTAACGCGC	UPSTREAM	VCV000821477	Uncertain					0	FALSE	2.93259e-05	1.2499e-06	9.70692e-06	1.63086e-06	2.83774e-05	4.58298e-07	2.60802e-05	5.21369e-07
2255	MLH1	chr3	36993289	36993289	SNV	T	C	37034769	+	CGG	AAACGAACCAATAGGAAGAG	TGCTTGGTTATCCTT	15	CTCGCCTGTCGCTGGAGATTGCGCG	25	GCGCGTTAGAGGTCGCTGTCCGCTCTTCCTATTGGTTCGT	11	14	0.4	-0.4758		CCTAAAAACGAACCAATAGGAAGAGCGGACAGCGATCTCTAACGCGCAAGCGCAT	55	GATCTAGAGCGGATCA	9	CCTATCACTG	GCGAGAAAAGCCTTGTTTGAAACGAACCAATAGGAAGAGGTTTGGAGACGTTGACTATCGTCTCGGTGCGCGCGTTAGAGGTCGCTGTCCGCTCTTCCTATTGGTTCGTCGCGGTTCTATCTAGTTACGCGTTAAACCAACTAGAATTTTTTTCCTAAAAACGAACCAATAGGAAGAGCGGACAGCGATCTCTAACGCGCAAGCGCATGATCTAGAGCGGATCACCTATCACTGGGTAAGCTC	AGCGATCTCTA	AGCGAcCTCTA	CCTAAAAACGAACCAATAGGAAGAGCGGACAGCGAcCTCTAACGCGCAAGCGCAT	UPSTREAM	VCV000821549	Uncertain					0	FALSE	3.10715e-05	1.2499e-06	1.31043e-05	1.63086e-06	6.63369e-05	9.16596e-07	4.95194e-05	5.21369e-07
2255	MLH1	chr3	36993289	36993289	SNV	T	C	37034769	+	CGG	AAACGAACCAATAGGAAGAG	TGCTTGGTTATCCTT	15	CTCGCCTGTCGCTGGAGATTGCG	23	GCGTTAGAGGTCGCTGTCCGCTCTTCCTATTGGTTCGT	9	14	0.4	-0.4758		CCTAAAAACGAACCAATAGGAAGAGCGGACAGCGATCTCTAACGCGCAAGCGCAT	55	CTGCGGAGTGCAACTT	9	CCTATCACTG	GCGAGAAAAGCCTTGTTTGAAACGAACCAATAGGAAGAGGTTTGGAGACGTTGACTATCGTCTCGGTGCGCGTTAGAGGTCGCTGTCCGCTCTTCCTATTGGTTCGTCGCGGTTCTATCTAGTTACGCGTTAAACCAACTAGAATTTTTTTGACCTAAAAACGAACCAATAGGAAGAGCGGACAGCGATCTCTAACGCGCAAGCGCATCTGCGGAGTGCAACTTCCTATCACTGGGTAAGCTC	AGCGATCTCTA	AGCGAcCTCTA	CCTAAAAACGAACCAATAGGAAGAGCGGACAGCGAcCTCTAACGCGCAAGCGCAT	UPSTREAM	VCV000821549	Uncertain					0	FALSE	3.8403e-06	1.2499e-06	4.85346e-07	1.63086e-06	1.10561e-06	4.58298e-07	6.60259e-07	5.21369e-07
2255	MLH1	chr3	36993289	36993289	SNV	T	C	37034761	+	AGG	GCTCCTAAAAACGAACCAAT	TTTGCTTGG	9	TTATCCTTCTCGCCTGTCGCTGGAG	25	GAGGTCGCTGTCCGCTCTTCCTATTGGTTCGTTT	3	22	0.444444	-0.2495	2.66044	CCCGAGCTCCTAAAAACGAACCAATAGGAAGAGCGGACAGCGATCTCTAACGCGC	55	TCGCGAGGTTTGTGTG	9	CCTATCACTG	GCGAGAAAAGCCTTGTTTGGCTCCTAAAAACGAACCAATGTTTGGAGACGTTGACTATCGTCTCGGTGCGAGGTCGCTGTCCGCTCTTCCTATTGGTTCGTTTCGCGGTTCTATCTAGTTACGCGTTAAACCAACTAGAATTTTTTTGAGTCACCCGAGCTCCTAAAAACGAACCAATAGGAAGAGCGGACAGCGATCTCTAACGCGCTCGCGAGGTTTGTGTGCCTATCACTGGGTAAGCTC	AGCGATCTCTA	AGCGAcCTCTA	CCCGAGCTCCTAAAAACGAACCAATAGGAAGAGCGGACAGCGAcCTCTAACGCGC	UPSTREAM	VCV000821549	Uncertain					0	FALSE	0.000201092	2.49979e-06	0.000172298	3.26172e-06	0.000470255	1.78736e-05	0.000385921	2.3983e-05
2255	MLH1	chr3	36993289	36993289	SNV	T	C	37034761	+	AGG	GCTCCTAAAAACGAACCAAT	TTTGCTTGG	9	TTATCCTTCTCGCCTGTCGCTGGA	24	AGGTCGCTGTCCGCTCTTCCTATTGGTTCGTTT	2	22	0.444444	-0.2495		CCCGAGCTCCTAAAAACGAACCAATAGGAAGAGCGGACAGCGATCTCTAACGCGC	55	TATCAGGGTAATTGGA	9	CCTATCACTG	GCGAGAAAAGCCTTGTTTGGCTCCTAAAAACGAACCAATGTTTGGAGACGTTGACTATCGTCTCGGTGCAGGTCGCTGTCCGCTCTTCCTATTGGTTCGTTTCGCGGTTCTATCTAGTTACGCGTTAAACCAACTAGAATTTTTTTGAGTCAGCCCGAGCTCCTAAAAACGAACCAATAGGAAGAGCGGACAGCGATCTCTAACGCGCTATCAGGGTAATTGGACCTATCACTGGGTAAGCTC	AGCGATCTCTA	AGCGAcCTCTA	CCCGAGCTCCTAAAAACGAACCAATAGGAAGAGCGGACAGCGAcCTCTAACGCGC	UPSTREAM	VCV000821549	Uncertain					0	FALSE	0.000108576	6.24948e-06	6.79484e-05	4.89258e-06	0.000135622	4.58298e-07	6.89971e-05	5.21369e-07
2256	MLH1	chr3	36993290	36993290	SNV	C	A	37034769	+	CGG	AAACGAACCAATAGGAAGAG	TGCTTGGTTATCCTT	15	CTCGCCTGTCGCTATAGATTGCGCG	25	GCGCGTTAGATATCGCTGTCCGCTCTTCCTATTGGTTCGT	10	15	0.4	-0.4758		CCTAAAAACGAACCAATAGGAAGAGCGGACAGCGATCTCTAACGCGCAAGCGCAT	55	ACTGCTCCATCACAAC	9	CCTATCACTG	GCGAGAAAAGCCTTGTTTGAAACGAACCAATAGGAAGAGGTTTGGAGACGTTGACTATCGTCTCGGTGCGCGCGTTAGATATCGCTGTCCGCTCTTCCTATTGGTTCGTCGCGGTTCTATCTAGTTACGCGTTAAACCAACTAGAATTTTTTTCCTAAAAACGAACCAATAGGAAGAGCGGACAGCGATCTCTAACGCGCAAGCGCATACTGCTCCATCACAACCCTATCACTGGGTAAGCTC	GCGATCTCTAA	GCGATaTCTAA	CCTAAAAACGAACCAATAGGAAGAGCGGACAGCGATaTCTAACGCGCAAGCGCAT	UPSTREAM	VCV001793479	Uncertain					0	FALSE	3.2468e-05	1.2499e-06	1.16483e-05	1.63086e-06	1.84269e-05	4.58298e-07	1.41956e-05	5.21369e-07
2256	MLH1	chr3	36993290	36993290	SNV	C	A	37034769	+	CGG	AAACGAACCAATAGGAAGAG	TGCTTGGTTATCCTT	15	CTCGCCTGTCGCTATAGATTGCG	23	GCGTTAGATATCGCTGTCCGCTCTTCCTATTGGTTCGT	8	15	0.4	-0.4758		CCTAAAAACGAACCAATAGGAAGAGCGGACAGCGATCTCTAACGCGCAAGCGCAT	55	CTTGGCTGTGTCGCTG	9	CCTATCACTG	GCGAGAAAAGCCTTGTTTGAAACGAACCAATAGGAAGAGGTTTGGAGACGTTGACTATCGTCTCGGTGCGCGTTAGATATCGCTGTCCGCTCTTCCTATTGGTTCGTCGCGGTTCTATCTAGTTACGCGTTAAACCAACTAGAATTTTTTTGACCTAAAAACGAACCAATAGGAAGAGCGGACAGCGATCTCTAACGCGCAAGCGCATCTTGGCTGTGTCGCTGCCTATCACTGGGTAAGCTC	GCGATCTCTAA	GCGATaTCTAA	CCTAAAAACGAACCAATAGGAAGAGCGGACAGCGATaTCTAACGCGCAAGCGCAT	UPSTREAM	VCV001793479	Uncertain					0	FALSE	1.04736e-06	1.2499e-06	4.85346e-07	1.63086e-06	3.31684e-06	4.58298e-07	3.3013e-07	5.21369e-07
2256	MLH1	chr3	36993290	36993290	SNV	C	A	37034761	+	AGG	GCTCCTAAAAACGAACCAAT	TTTGCTTGG	9	TTATCCTTCTCGCCTGTCGCTATA	24	ATATCGCTGTCCGCTCTTCCTATTGGTTCGTTT	1	23	0.444444	-0.2495		CCCGAGCTCCTAAAAACGAACCAATAGGAAGAGCGGACAGCGATCTCTAACGCGC	55	GATCAGTAGACACTAA	9	CCTATCACTG	GCGAGAAAAGCCTTGTTTGGCTCCTAAAAACGAACCAATGTTTGGAGACGTTGACTATCGTCTCGGTGCATATCGCTGTCCGCTCTTCCTATTGGTTCGTTTCGCGGTTCTATCTAGTTACGCGTTAAACCAACTAGAATTTTTTTGAGTCAGCCCGAGCTCCTAAAAACGAACCAATAGGAAGAGCGGACAGCGATCTCTAACGCGCGATCAGTAGACACTAACCTATCACTGGGTAAGCTC	GCGATCTCTAA	GCGATaTCTAA	CCCGAGCTCCTAAAAACGAACCAATAGGAAGAGCGGACAGCGATaTCTAACGCGC	UPSTREAM	VCV001793479	Uncertain					0	FALSE	2.75804e-05	1.2499e-06	3.05768e-05	1.63086e-06	3.57482e-05	4.58298e-07	4.02758e-05	5.21369e-07
2256	MLH1	chr3	36993290	36993290	SNV	C	A	37034761	+	AGG	GCTCCTAAAAACGAACCAAT	TTTGCTTGG	9	TTATCCTTCTCGCCTGTCGCTATAG	25	GATATCGCTGTCCGCTCTTCCTATTGGTTCGTTT	2	23	0.444444	-0.2495		CCCGAGCTCCTAAAAACGAACCAATAGGAAGAGCGGACAGCGATCTCTAACGCGC	55	ACGGGCTCATTCCTGC	9	CCTATCACTG	GCGAGAAAAGCCTTGTTTGGCTCCTAAAAACGAACCAATGTTTGGAGACGTTGACTATCGTCTCGGTGCGATATCGCTGTCCGCTCTTCCTATTGGTTCGTTTCGCGGTTCTATCTAGTTACGCGTTAAACCAACTAGAATTTTTTTGAGTCACCCGAGCTCCTAAAAACGAACCAATAGGAAGAGCGGACAGCGATCTCTAACGCGCACGGGCTCATTCCTGCCCTATCACTGGGTAAGCTC	GCGATCTCTAA	GCGATaTCTAA	CCCGAGCTCCTAAAAACGAACCAATAGGAAGAGCGGACAGCGATaTCTAACGCGC	UPSTREAM	VCV001793479	Uncertain					0	FALSE	2.47874e-05	2.49979e-06	2.03845e-05	1.63086e-06	4.34875e-05	9.16596e-07	5.11701e-05	5.21369e-07
2259	MLH1	chr3	36993291	36993292	DEL	TC	T	37034769	+	CGG	AAACGAACCAATAGGAAGAG	TGCTTGGTTATCCTT	15	CTCGCCTGTCGCTAGAATTGCGCGT	25	TGCGCGTTAAGATCGCTGTCCGCTCTTCCTATTGGTTCGT	9	16	0.4	-0.4758		CCTAAAAACGAACCAATAGGAAGAGCGGACAGCGATCTCTAACGCGCAAGCGCAT	55	ATCCACCAGCGATTCT	9	CCTATCACTG	GCGAGAAAAGCCTTGTTTGAAACGAACCAATAGGAAGAGGTTTGGAGACGTTGACTATCGTCTCGGTGCTGCGCGTTAAGATCGCTGTCCGCTCTTCCTATTGGTTCGTCGCGGTTCTATCTAGTTACGCGTTAAACCAACTAGAATTTTTTTCCTAAAAACGAACCAATAGGAAGAGCGGACAGCGATCTCTAACGCGCAAGCGCATATCCACCAGCGATTCTCCTATCACTGGGTAAGCTC	CGATCTCTAACG	CGATCtTAACG	CCTAAAAACGAACCAATAGGAAGAGCGGACAGCGATCtTAACGCGCAAGCGCAT	UPSTREAM	VCV000821501	Uncertain					0	FALSE	8.48358e-05	1.2499e-06	5.53294e-05	3.26172e-06	5.38066e-05	4.58298e-07	5.97534e-05	1.04274e-06
2259	MLH1	chr3	36993291	36993292	DEL	TC	T	37034769	+	CGG	AAACGAACCAATAGGAAGAG	TGCTTGGTTATCCTT	15	CTCGCCTGTCGCTAGAATTGCGCG	24	GCGCGTTAAGATCGCTGTCCGCTCTTCCTATTGGTTCGT	8	16	0.4	-0.4758		CCTAAAAACGAACCAATAGGAAGAGCGGACAGCGATCTCTAACGCGCAAGCGCAT	55	ACTGATGCAAGCGCTC	9	CCTATCACTG	GCGAGAAAAGCCTTGTTTGAAACGAACCAATAGGAAGAGGTTTGGAGACGTTGACTATCGTCTCGGTGCGCGCGTTAAGATCGCTGTCCGCTCTTCCTATTGGTTCGTCGCGGTTCTATCTAGTTACGCGTTAAACCAACTAGAATTTTTTTGCCTAAAAACGAACCAATAGGAAGAGCGGACAGCGATCTCTAACGCGCAAGCGCATACTGATGCAAGCGCTCCCTATCACTGGGTAAGCTC	CGATCTCTAACG	CGATCtTAACG	CCTAAAAACGAACCAATAGGAAGAGCGGACAGCGATCtTAACGCGCAAGCGCAT	UPSTREAM	VCV000821501	Uncertain					0	FALSE	6.98237e-05	2.49979e-06	2.76647e-05	3.26172e-06	6.44942e-05	4.58298e-07	8.51734e-05	5.21369e-07
2259	MLH1	chr3	36993291	36993292	DEL	TC	T	37034761	+	AGG	GCTCCTAAAAACGAACCAAT	TTTGCTTGG	9	TTATCCTTCTCGCCTGTCGCTAGA	24	AGATCGCTGTCCGCTCTTCCTATTGGTTCGTTT	0	24	0.444444	-0.2495		CCCGAGCTCCTAAAAACGAACCAATAGGAAGAGCGGACAGCGATCTCTAACGCGC	55	TGCGCAGCAATGAAAC	9	CCTATCACTG	GCGAGAAAAGCCTTGTTTGGCTCCTAAAAACGAACCAATGTTTGGAGACGTTGACTATCGTCTCGGTGCAGATCGCTGTCCGCTCTTCCTATTGGTTCGTTTCGCGGTTCTATCTAGTTACGCGTTAAACCAACTAGAATTTTTTTGAGTCAGCCCGAGCTCCTAAAAACGAACCAATAGGAAGAGCGGACAGCGATCTCTAACGCGCTGCGCAGCAATGAAACCCTATCACTGGGTAAGCTC	CGATCTCTAACG	CGATCtTAACG	CCCGAGCTCCTAAAAACGAACCAATAGGAAGAGCGGACAGCGATCtTAACGCGC	UPSTREAM	VCV000821501	Uncertain					0	FALSE	7.6806e-06	1.2499e-06	6.79484e-06	1.63086e-06	9.21345e-06	4.58298e-07	5.6122e-06	5.21369e-07
2259	MLH1	chr3	36993291	36993292	DEL	TC	T	37034761	+	AGG	GCTCCTAAAAACGAACCAAT	TTTGCTTGG	9	TTATCCTTCTCGCCTGTCGCTAGAA	25	AAGATCGCTGTCCGCTCTTCCTATTGGTTCGTTT	1	24	0.444444	-0.2495		CCCGAGCTCCTAAAAACGAACCAATAGGAAGAGCGGACAGCGATCTCTAACGCGC	55	TTCTCAATCGGCGCAT	9	CCTATCACTG	GCGAGAAAAGCCTTGTTTGGCTCCTAAAAACGAACCAATGTTTGGAGACGTTGACTATCGTCTCGGTGCAAGATCGCTGTCCGCTCTTCCTATTGGTTCGTTTCGCGGTTCTATCTAGTTACGCGTTAAACCAACTAGAATTTTTTTGAGTCACCCGAGCTCCTAAAAACGAACCAATAGGAAGAGCGGACAGCGATCTCTAACGCGCTTCTCAATCGGCGCATCCTATCACTGGGTAAGCTC	CGATCTCTAACG	CGATCtTAACG	CCCGAGCTCCTAAAAACGAACCAATAGGAAGAGCGGACAGCGATCtTAACGCGC	UPSTREAM	VCV000821501	Uncertain					0	FALSE	5.06222e-05	3.74969e-06	4.65932e-05	1.63086e-06	9.02919e-05	4.58298e-07	0.000100359	2.08547e-06
2259	MLH1	chr3	36993291	36993292	DEL	TC	T	37034804	-	AGG	GCTACTGCCCGCTACCTAGA	AGGTAGCGGGCAGTA	15	TTAACGCGCAAGCGCATATCCTTCT	25	TTAACGCGCAAGCGCATATCCTTCTAGGTAGCGGGCAGTA	1	24	0.6	0.567		AGCGATCTCTAACGCGCAAGCGCATATCCTTCTAGGTAGCGGGCAGTAGCCGCTT	55	ATCATGGTCTGGAGCC	9	CCTATCACTG	GCGAGAAAAGCCTTGTTTGGCTACTGCCCGCTACCTAGAGTTTGGAGACGTTGACTATCGTCTCGGTGCTTAACGCGCAAGCGCATATCCTTCTAGGTAGCGGGCAGTACGCGGTTCTATCTAGTTACGCGTTAAACCAACTAGAATTTTTTTAGCGATCTCTAACGCGCAAGCGCATATCCTTCTAGGTAGCGGGCAGTAGCCGCTTATCATGGTCTGGAGCCCCTATCACTGGGTAAGCTC	CGATCTCTAACG	CGATCtTAACG	AGCGATCtTAACGCGCAAGCGCATATCCTTCTAGGTAGCGGGCAGTAGCCGCTT	UPSTREAM	VCV000821501	Uncertain					0	FALSE	0.000197601	1.12491e-05	0.000229569	4.89258e-06	0.000277509	4.44549e-05	0.000223498	4.69232e-06
2259	MLH1	chr3	36993291	36993292	DEL	TC	T	37034804	-	AGG	GCTACTGCCCGCTACCTAGA	AGGTAGCGG	9	TTAACGCGCAAGCGCATATCCTTCT	25	TTAACGCGCAAGCGCATATCCTTCTAGGTAGCGG	1	24	0.666667	0.567		AGCGATCTCTAACGCGCAAGCGCATATCCTTCTAGGTAGCGGGCAGTAGCCGCTT	55	GGCAATTCAAACGTGG	9	CCTATCACTG	GCGAGAAAAGCCTTGTTTGGCTACTGCCCGCTACCTAGAGTTTGGAGACGTTGACTATCGTCTCGGTGCTTAACGCGCAAGCGCATATCCTTCTAGGTAGCGGCGCGGTTCTATCTAGTTACGCGTTAAACCAACTAGAATTTTTTTGAGTCAAGCGATCTCTAACGCGCAAGCGCATATCCTTCTAGGTAGCGGGCAGTAGCCGCTTGGCAATTCAAACGTGGCCTATCACTGGGTAAGCTC	CGATCTCTAACG	CGATCtTAACG	AGCGATCtTAACGCGCAAGCGCATATCCTTCTAGGTAGCGGGCAGTAGCCGCTT	UPSTREAM	VCV000821501	Uncertain					0	FALSE	0.000189571	2.49979e-06	0.000264999	6.52343e-06	0.000176898	9.16596e-07	0.000223828	1.66838e-05
2257	MLH1	chr3	36993291	36993291	SNV	T	C	37034769	+	CGG	AAACGAACCAATAGGAAGAG	TGCTTGGTTATCCTT	15	CTCGCCTGTCGCTAGGGATTGCGCG	25	GCGCGTTAGGGATCGCTGTCCGCTCTTCCTATTGGTTCGT	9	16	0.4	-0.4758		CCTAAAAACGAACCAATAGGAAGAGCGGACAGCGATCTCTAACGCGCAAGCGCAT	55	CAGCTAATCTCGAGTA	9	CCTATCACTG	GCGAGAAAAGCCTTGTTTGAAACGAACCAATAGGAAGAGGTTTGGAGACGTTGACTATCGTCTCGGTGCGCGCGTTAGGGATCGCTGTCCGCTCTTCCTATTGGTTCGTCGCGGTTCTATCTAGTTACGCGTTAAACCAACTAGAATTTTTTTCCTAAAAACGAACCAATAGGAAGAGCGGACAGCGATCTCTAACGCGCAAGCGCATCAGCTAATCTCGAGTACCTATCACTGGGTAAGCTC	CGATCTCTAAC	CGATCcCTAAC	CCTAAAAACGAACCAATAGGAAGAGCGGACAGCGATCcCTAACGCGCAAGCGCAT	UPSTREAM	VCV001793365	Uncertain					0	FALSE	4.18942e-05	1.2499e-06	2.47526e-05	4.89258e-06	4.20134e-05	4.58298e-07	2.90514e-05	1.04274e-06
2257	MLH1	chr3	36993291	36993291	SNV	T	C	37034769	+	CGG	AAACGAACCAATAGGAAGAG	CTTGGTTATCCTT	13	CTCGCCTGTCGCTAGGGATTGCGCG	25	GCGCGTTAGGGATCGCTGTCCGCTCTTCCTATTGGTTC	9	16	0.384615	-0.4758		CCTAAAAACGAACCAATAGGAAGAGCGGACAGCGATCTCTAACGCGCAAGCGCAT	55	TCGGTAATCAGTTAGC	9	CCTATCACTG	GCGAGAAAAGCCTTGTTTGAAACGAACCAATAGGAAGAGGTTTGGAGACGTTGACTATCGTCTCGGTGCGCGCGTTAGGGATCGCTGTCCGCTCTTCCTATTGGTTCCGCGGTTCTATCTAGTTACGCGTTAAACCAACTAGAATTTTTTTGACCTAAAAACGAACCAATAGGAAGAGCGGACAGCGATCTCTAACGCGCAAGCGCATTCGGTAATCAGTTAGCCCTATCACTGGGTAAGCTC	CGATCTCTAAC	CGATCcCTAAC	CCTAAAAACGAACCAATAGGAAGAGCGGACAGCGATCcCTAACGCGCAAGCGCAT	UPSTREAM	VCV001793365	Uncertain						FALSE	7.6806e-06	1.2499e-06	8.73623e-06	1.63086e-06	1.10561e-06	4.58298e-07	4.62181e-06	5.21369e-07
2257	MLH1	chr3	36993291	36993291	SNV	T	C	37034761	+	AGG	GCTCCTAAAAACGAACCAAT	TTTGCTTGG	9	TTATCCTTCTCGCCTGTCGCTAGGG	25	GGGATCGCTGTCCGCTCTTCCTATTGGTTCGTTT	1	24	0.444444	-0.2495		CCCGAGCTCCTAAAAACGAACCAATAGGAAGAGCGGACAGCGATCTCTAACGCGC	55	CTAGCCTCACATTTCT	9	CCTATCACTG	GCGAGAAAAGCCTTGTTTGGCTCCTAAAAACGAACCAATGTTTGGAGACGTTGACTATCGTCTCGGTGCGGGATCGCTGTCCGCTCTTCCTATTGGTTCGTTTCGCGGTTCTATCTAGTTACGCGTTAAACCAACTAGAATTTTTTTGAGTCACCCGAGCTCCTAAAAACGAACCAATAGGAAGAGCGGACAGCGATCTCTAACGCGCCTAGCCTCACATTTCTCCTATCACTGGGTAAGCTC	CGATCTCTAAC	CGATCcCTAAC	CCCGAGCTCCTAAAAACGAACCAATAGGAAGAGCGGACAGCGATCcCTAACGCGC	UPSTREAM	VCV001793365	Uncertain					0	FALSE	1.67577e-05	1.2499e-06	3.9313e-05	1.63086e-06	4.01707e-05	4.58298e-07	3.46636e-05	5.21369e-07
2257	MLH1	chr3	36993291	36993291	SNV	T	C	37034761	+	AGG	GCTCCTAAAAACGAACCAAT	TTTGCTTGG	9	TTATCCTTCTCGCCTGTCGCTAGG	24	GGATCGCTGTCCGCTCTTCCTATTGGTTCGTTT	0	24	0.444444	-0.2495		CCCGAGCTCCTAAAAACGAACCAATAGGAAGAGCGGACAGCGATCTCTAACGCGC	55	CCACGGAAGGTCGGAT	9	CCTATCACTG	GCGAGAAAAGCCTTGTTTGGCTCCTAAAAACGAACCAATGTTTGGAGACGTTGACTATCGTCTCGGTGCGGATCGCTGTCCGCTCTTCCTATTGGTTCGTTTCGCGGTTCTATCTAGTTACGCGTTAAACCAACTAGAATTTTTTTGAGTCAGCCCGAGCTCCTAAAAACGAACCAATAGGAAGAGCGGACAGCGATCTCTAACGCGCCCACGGAAGGTCGGATCCTATCACTGGGTAAGCTC	CGATCTCTAAC	CGATCcCTAAC	CCCGAGCTCCTAAAAACGAACCAATAGGAAGAGCGGACAGCGATCcCTAACGCGC	UPSTREAM	VCV001793365	Uncertain					0	FALSE	1.04736e-05	1.2499e-06	8.25088e-06	3.26172e-06	8.84492e-06	4.58298e-07	9.57376e-06	5.21369e-07
2258	MLH1	chr3	36993291	36993291	SNV	T	G	37034769	+	CGG	AAACGAACCAATAGGAAGAG	TGCTTGGTTATCCTT	15	CTCGCCTGTCGCTAGCGATTGCGCG	25	GCGCGTTAGCGATCGCTGTCCGCTCTTCCTATTGGTTCGT	9	16	0.4	-0.4758		CCTAAAAACGAACCAATAGGAAGAGCGGACAGCGATCTCTAACGCGCAAGCGCAT	55	GATCGTACAAAGGCGT	9	CCTATCACTG	GCGAGAAAAGCCTTGTTTGAAACGAACCAATAGGAAGAGGTTTGGAGACGTTGACTATCGTCTCGGTGCGCGCGTTAGCGATCGCTGTCCGCTCTTCCTATTGGTTCGTCGCGGTTCTATCTAGTTACGCGTTAAACCAACTAGAATTTTTTTCCTAAAAACGAACCAATAGGAAGAGCGGACAGCGATCTCTAACGCGCAAGCGCATGATCGTACAAAGGCGTCCTATCACTGGGTAAGCTC	CGATCTCTAAC	CGATCgCTAAC	CCTAAAAACGAACCAATAGGAAGAGCGGACAGCGATCgCTAACGCGCAAGCGCAT	UPSTREAM	VCV000821517	Uncertain					0	FALSE	4.15451e-05	1.2499e-06	2.03845e-05	1.63086e-06	1.87954e-05	4.58298e-07	4.88592e-05	5.21369e-07
2258	MLH1	chr3	36993291	36993291	SNV	T	G	37034769	+	CGG	AAACGAACCAATAGGAAGAG	CTTGGTTATCCTT	13	CTCGCCTGTCGCTAGCGATTGCGCG	25	GCGCGTTAGCGATCGCTGTCCGCTCTTCCTATTGGTTC	9	16	0.384615	-0.4758		CCTAAAAACGAACCAATAGGAAGAGCGGACAGCGATCTCTAACGCGCAAGCGCAT	55	GTGCATAAGGCGATAC	9	CCTATCACTG	GCGAGAAAAGCCTTGTTTGAAACGAACCAATAGGAAGAGGTTTGGAGACGTTGACTATCGTCTCGGTGCGCGCGTTAGCGATCGCTGTCCGCTCTTCCTATTGGTTCCGCGGTTCTATCTAGTTACGCGTTAAACCAACTAGAATTTTTTTGACCTAAAAACGAACCAATAGGAAGAGCGGACAGCGATCTCTAACGCGCAAGCGCATGTGCATAAGGCGATACCCTATCACTGGGTAAGCTC	CGATCTCTAAC	CGATCgCTAAC	CCTAAAAACGAACCAATAGGAAGAGCGGACAGCGATCgCTAACGCGCAAGCGCAT	UPSTREAM	VCV000821517	Uncertain					0	FALSE	3.45627e-05	2.49979e-06	2.08699e-05	3.26172e-06	2.3955e-05	4.58298e-07	2.0468e-05	5.21369e-07
2258	MLH1	chr3	36993291	36993291	SNV	T	G	37034761	+	AGG	GCTCCTAAAAACGAACCAAT	TTTGCTTGG	9	TTATCCTTCTCGCCTGTCGCTAGCG	25	GCGATCGCTGTCCGCTCTTCCTATTGGTTCGTTT	1	24	0.444444	-0.2495		CCCGAGCTCCTAAAAACGAACCAATAGGAAGAGCGGACAGCGATCTCTAACGCGC	55	CACAGTATCATTGCGA	9	CCTATCACTG	GCGAGAAAAGCCTTGTTTGGCTCCTAAAAACGAACCAATGTTTGGAGACGTTGACTATCGTCTCGGTGCGCGATCGCTGTCCGCTCTTCCTATTGGTTCGTTTCGCGGTTCTATCTAGTTACGCGTTAAACCAACTAGAATTTTTTTGAGTCACCCGAGCTCCTAAAAACGAACCAATAGGAAGAGCGGACAGCGATCTCTAACGCGCCACAGTATCATTGCGACCTATCACTGGGTAAGCTC	CGATCTCTAAC	CGATCgCTAAC	CCCGAGCTCCTAAAAACGAACCAATAGGAAGAGCGGACAGCGATCgCTAACGCGC	UPSTREAM	VCV000821517	Uncertain					0	FALSE	3.00242e-05	2.49979e-06	3.25182e-05	0.000153301	6.15459e-05	4.58298e-07	6.47054e-05	1.04274e-06
2258	MLH1	chr3	36993291	36993291	SNV	T	G	37034761	+	AGG	GCTCCTAAAAACGAACCAAT	TTTGCTTGG	9	TTATCCTTCTCGCCTGTCGCTAGC	24	CGATCGCTGTCCGCTCTTCCTATTGGTTCGTTT	0	24	0.444444	-0.2495		CCCGAGCTCCTAAAAACGAACCAATAGGAAGAGCGGACAGCGATCTCTAACGCGC	55	TATCTCACACAGTCGC	9	CCTATCACTG	GCGAGAAAAGCCTTGTTTGGCTCCTAAAAACGAACCAATGTTTGGAGACGTTGACTATCGTCTCGGTGCCGATCGCTGTCCGCTCTTCCTATTGGTTCGTTTCGCGGTTCTATCTAGTTACGCGTTAAACCAACTAGAATTTTTTTGAGTCAGCCCGAGCTCCTAAAAACGAACCAATAGGAAGAGCGGACAGCGATCTCTAACGCGCTATCTCACACAGTCGCCCTATCACTGGGTAAGCTC	CGATCTCTAAC	CGATCgCTAAC	CCCGAGCTCCTAAAAACGAACCAATAGGAAGAGCGGACAGCGATCgCTAACGCGC	UPSTREAM	VCV000821517	Uncertain					0	FALSE	1.39647e-06	1.2499e-06	9.70692e-07	1.63086e-06	5.52807e-06	4.58298e-07	4.62181e-06	5.21369e-07
2260	MLH1	chr3	36993292	36993292	SNV	C	A	37034769	+	CGG	AAACGAACCAATAGGAAGAG	TGCTTGGTTATCCTT	15	CTCGCCTGTCGCTAGATATTGCGCG	25	GCGCGTTATAGATCGCTGTCCGCTCTTCCTATTGGTTCGT	8	17	0.4	-0.4758		CCTAAAAACGAACCAATAGGAAGAGCGGACAGCGATCTCTAACGCGCAAGCGCAT	55	ACCAGTAGTGAAGGCT	9	CCTATCACTG	GCGAGAAAAGCCTTGTTTGAAACGAACCAATAGGAAGAGGTTTGGAGACGTTGACTATCGTCTCGGTGCGCGCGTTATAGATCGCTGTCCGCTCTTCCTATTGGTTCGTCGCGGTTCTATCTAGTTACGCGTTAAACCAACTAGAATTTTTTTCCTAAAAACGAACCAATAGGAAGAGCGGACAGCGATCTCTAACGCGCAAGCGCATACCAGTAGTGAAGGCTCCTATCACTGGGTAAGCTC	GATCTCTAACG	GATCTaTAACG	CCTAAAAACGAACCAATAGGAAGAGCGGACAGCGATCTaTAACGCGCAAGCGCAT	UPSTREAM	VCV001793215	Uncertain					0	FALSE	4.08468e-05	1.2499e-06	1.55311e-05	1.63086e-06	6.85481e-05	4.58298e-07	4.88592e-05	1.04274e-06
2260	MLH1	chr3	36993292	36993292	SNV	C	A	37034769	+	CGG	AAACGAACCAATAGGAAGAG	CTTGGTTATCCTT	13	CTCGCCTGTCGCTAGATATTGCGCG	25	GCGCGTTATAGATCGCTGTCCGCTCTTCCTATTGGTTC	8	17	0.384615	-0.4758		CCTAAAAACGAACCAATAGGAAGAGCGGACAGCGATCTCTAACGCGCAAGCGCAT	55	ACGCCGAAGAGCTATA	9	CCTATCACTG	GCGAGAAAAGCCTTGTTTGAAACGAACCAATAGGAAGAGGTTTGGAGACGTTGACTATCGTCTCGGTGCGCGCGTTATAGATCGCTGTCCGCTCTTCCTATTGGTTCCGCGGTTCTATCTAGTTACGCGTTAAACCAACTAGAATTTTTTTGACCTAAAAACGAACCAATAGGAAGAGCGGACAGCGATCTCTAACGCGCAAGCGCATACGCCGAAGAGCTATACCTATCACTGGGTAAGCTC	GATCTCTAACG	GATCTaTAACG	CCTAAAAACGAACCAATAGGAAGAGCGGACAGCGATCTaTAACGCGCAAGCGCAT	UPSTREAM	VCV001793215	Uncertain					0	FALSE	9.77531e-05	1.2499e-06	3.15475e-05	3.26172e-06	7.40762e-05	4.58298e-07	4.68784e-05	5.21369e-07
2260	MLH1	chr3	36993292	36993292	SNV	C	A	37034761	+	AGG	GCTCCTAAAAACGAACCAAT	TTTGCTTGG	9	TTATCCTTCTCGCCTGTCGCTAGAT	25	TAGATCGCTGTCCGCTCTTCCTATTGGTTCGTTT	0	25	0.444444	-0.2495		CCCGAGCTCCTAAAAACGAACCAATAGGAAGAGCGGACAGCGATCTCTAACGCGC	55	CGAACATCAGACAAAT	9	CCTATCACTG	GCGAGAAAAGCCTTGTTTGGCTCCTAAAAACGAACCAATGTTTGGAGACGTTGACTATCGTCTCGGTGCTAGATCGCTGTCCGCTCTTCCTATTGGTTCGTTTCGCGGTTCTATCTAGTTACGCGTTAAACCAACTAGAATTTTTTTGAGTCACCCGAGCTCCTAAAAACGAACCAATAGGAAGAGCGGACAGCGATCTCTAACGCGCCGAACATCAGACAAATCCTATCACTGGGTAAGCTC	GATCTCTAACG	GATCTaTAACG	CCCGAGCTCCTAAAAACGAACCAATAGGAAGAGCGGACAGCGATCTaTAACGCGC	UPSTREAM	VCV001793215	Uncertain					0	FALSE	4.53854e-05	1.2499e-06	2.81501e-05	1.63086e-06	3.31684e-05	4.58298e-07	2.37693e-05	5.21369e-07
2260	MLH1	chr3	36993292	36993292	SNV	C	A	37034804	-	AGG	GCTACTGCCCGCTACCTAGA	AGGTAGCGGGCAGTA	15	ATAACGCGCAAGCGCATATCCTTCT	25	ATAACGCGCAAGCGCATATCCTTCTAGGTAGCGGGCAGTA	1	24	0.6	0.567		AGCGATCTCTAACGCGCAAGCGCATATCCTTCTAGGTAGCGGGCAGTAGCCGCTT	55	CTACGTCAGCCAACAG	9	CCTATCACTG	GCGAGAAAAGCCTTGTTTGGCTACTGCCCGCTACCTAGAGTTTGGAGACGTTGACTATCGTCTCGGTGCATAACGCGCAAGCGCATATCCTTCTAGGTAGCGGGCAGTACGCGGTTCTATCTAGTTACGCGTTAAACCAACTAGAATTTTTTTAGCGATCTCTAACGCGCAAGCGCATATCCTTCTAGGTAGCGGGCAGTAGCCGCTTCTACGTCAGCCAACAGCCTATCACTGGGTAAGCTC	GATCTCTAACG	GATCTaTAACG	AGCGATCTaTAACGCGCAAGCGCATATCCTTCTAGGTAGCGGGCAGTAGCCGCTT	UPSTREAM	VCV001793215	Uncertain					4.7619	FALSE	8.76287e-05	2.49979e-06	0.000123763	3.26172e-06	0.000140045	9.16596e-07	0.000100029	5.21369e-07
2260	MLH1	chr3	36993292	36993292	SNV	C	A	37034804	-	AGG	GCTACTGCCCGCTACCTAGA	AGGTAGCGG	9	ATAACGCGCAAGCGCATATCCTTCT	25	ATAACGCGCAAGCGCATATCCTTCTAGGTAGCGG	1	24	0.666667	0.567		AGCGATCTCTAACGCGCAAGCGCATATCCTTCTAGGTAGCGGGCAGTAGCCGCTT	55	GGCGACTCACGTAAGG	9	CCTATCACTG	GCGAGAAAAGCCTTGTTTGGCTACTGCCCGCTACCTAGAGTTTGGAGACGTTGACTATCGTCTCGGTGCATAACGCGCAAGCGCATATCCTTCTAGGTAGCGGCGCGGTTCTATCTAGTTACGCGTTAAACCAACTAGAATTTTTTTGAGTCAAGCGATCTCTAACGCGCAAGCGCATATCCTTCTAGGTAGCGGGCAGTAGCCGCTTGGCGACTCACGTAAGGCCTATCACTGGGTAAGCTC	GATCTCTAACG	GATCTaTAACG	AGCGATCTaTAACGCGCAAGCGCATATCCTTCTAGGTAGCGGGCAGTAGCCGCTT	UPSTREAM	VCV001793215	Uncertain					0	FALSE	0.000256951	5.74953e-05	0.000367407	2.93555e-05	0.000274929	0.00129103	0.000267075	0.00255679
2260	MLH1	chr3	36993292	36993292	SNV	C	A	37034761	+	AGG	GCTCCTAAAAACGAACCAAT	AGGATTTTTGCTTGG	15	TTATCCTTCTCGCCTGTCGCTAGAT	25	TAGATCGCTGTCCGCTCTTCCTATTGGTTCGTTTTTAGGA	0	25	0.4	-0.2495		CCCGAGCTCCTAAAAACGAACCAATAGGAAGAGCGGACAGCGATCTCTAACGCGC	55	TTCTTAGTCCCTCAGT	9	CCTATCACTG	GCGAGAAAAGCCTTGTTTGGCTCCTAAAAACGAACCAATGTTTGGAGACGTTGACTATCGTCTCGGTGCTAGATCGCTGTCCGCTCTTCCTATTGGTTCGTTTTTAGGACGCGGTTCTATCTAGTTACGCGTTAAACCAACTAGAATTTTTTTCCCGAGCTCCTAAAAACGAACCAATAGGAAGAGCGGACAGCGATCTCTAACGCGCTTCTTAGTCCCTCAGTCCTATCACTGGGTAAGCTC	GATCTCTAACG	GATCTaTAACG	CCCGAGCTCCTAAAAACGAACCAATAGGAAGAGCGGACAGCGATCTaTAACGCGC	UPSTREAM	VCV001793215	Uncertain					0	FALSE	1.22191e-05	1.2499e-06	4.36811e-06	1.63086e-06	1.69528e-05	4.58298e-07	6.60259e-06	5.21369e-07
2261	MLH1	chr3	36993294	36993294	SNV	A	G	37034769	+	CGG	AAACGAACCAATAGGAAGAG	TGCTTGGTTATCCTT	15	CTCGCCTGTCGCTAGAGACT	20	TCAGAGATCGCTGTCCGCTCTTCCTATTGGTTCGT	1	19	0.4	-0.4758		CCTAAAAACGAACCAATAGGAAGAGCGGACAGCGATCTCTAACGCGCAAGCGCAT	55	GTCACAATCTGATTCT	9	CCTATCACTG	GCGAGAAAAGCCTTGTTTGAAACGAACCAATAGGAAGAGGTTTGGAGACGTTGACTATCGTCTCGGTGCTCAGAGATCGCTGTCCGCTCTTCCTATTGGTTCGTCGCGGTTCTATCTAGTTACGCGTTAAACCAACTAGAATTTTTTTGAGTCCCTAAAAACGAACCAATAGGAAGAGCGGACAGCGATCTCTAACGCGCAAGCGCATGTCACAATCTGATTCTCCTATCACTGGGTAAGCTC	TCTCTAACGCG	TCTCTgACGCG	CCTAAAAACGAACCAATAGGAAGAGCGGACAGCGATCTCTgACGCGCAAGCGCAT	UPSTREAM	VCV001792926	Uncertain					0	FALSE	1.50121e-05	1.2499e-06	2.28113e-05	3.26172e-06	1.65842e-05	4.58298e-07	1.48558e-05	5.21369e-07
2261	MLH1	chr3	36993294	36993294	SNV	A	G	37034769	+	CGG	AAACGAACCAATAGGAAGAG	TGCTTGGTTATCCTT	15	CTCGCCTGTCGCTAGAGACTGCG	23	GCGTCAGAGATCGCTGTCCGCTCTTCCTATTGGTTCGT	4	19	0.4	-0.4758		CCTAAAAACGAACCAATAGGAAGAGCGGACAGCGATCTCTAACGCGCAAGCGCAT	55	TTCGAAGTCAGCTCGG	9	CCTATCACTG	GCGAGAAAAGCCTTGTTTGAAACGAACCAATAGGAAGAGGTTTGGAGACGTTGACTATCGTCTCGGTGCGCGTCAGAGATCGCTGTCCGCTCTTCCTATTGGTTCGTCGCGGTTCTATCTAGTTACGCGTTAAACCAACTAGAATTTTTTTGACCTAAAAACGAACCAATAGGAAGAGCGGACAGCGATCTCTAACGCGCAAGCGCATTTCGAAGTCAGCTCGGCCTATCACTGGGTAAGCTC	TCTCTAACGCG	TCTCTgACGCG	CCTAAAAACGAACCAATAGGAAGAGCGGACAGCGATCTCTgACGCGCAAGCGCAT	UPSTREAM	VCV001792926	Uncertain						FALSE	6.98237e-07	1.2499e-06	4.85346e-07	1.63086e-06	3.68538e-07	4.58298e-07	3.3013e-07	5.21369e-07
2261	MLH1	chr3	36993294	36993294	SNV	A	G	37034804	-	AGG	GCTACTGCCCGCTACCTAGA	AGGTAGCGGGCAGTA	15	TGACGCGCAAGCGCATATCCTTCT	24	TGACGCGCAAGCGCATATCCTTCTAGGTAGCGGGCAGTA	2	22	0.6	0.567		AGCGATCTCTAACGCGCAAGCGCATATCCTTCTAGGTAGCGGGCAGTAGCCGCTT	55	ATTACTCTCGAATCCA	9	CCTATCACTG	GCGAGAAAAGCCTTGTTTGGCTACTGCCCGCTACCTAGAGTTTGGAGACGTTGACTATCGTCTCGGTGCTGACGCGCAAGCGCATATCCTTCTAGGTAGCGGGCAGTACGCGGTTCTATCTAGTTACGCGTTAAACCAACTAGAATTTTTTTGAGCGATCTCTAACGCGCAAGCGCATATCCTTCTAGGTAGCGGGCAGTAGCCGCTTATTACTCTCGAATCCACCTATCACTGGGTAAGCTC	TCTCTAACGCG	TCTCTgACGCG	AGCGATCTCTgACGCGCAAGCGCATATCCTTCTAGGTAGCGGGCAGTAGCCGCTT	UPSTREAM	VCV001792926	Uncertain					0	FALSE	1.95506e-05	1.2499e-06	3.54303e-05	3.26172e-06	2.76404e-05	4.58298e-07	2.07982e-05	5.21369e-07
2261	MLH1	chr3	36993294	36993294	SNV	A	G	37034804	-	AGG	GCTACTGCCCGCTACCTAGA	AGGTAGCGGGCAGTA	15	GACGCGCAAGCGCATATCCTTCT	23	GACGCGCAAGCGCATATCCTTCTAGGTAGCGGGCAGTA	1	22	0.6	0.567		AGCGATCTCTAACGCGCAAGCGCATATCCTTCTAGGTAGCGGGCAGTAGCCGCTT	55	GTACTCCCATTGTGCA	9	CCTATCACTG	GCGAGAAAAGCCTTGTTTGGCTACTGCCCGCTACCTAGAGTTTGGAGACGTTGACTATCGTCTCGGTGCGACGCGCAAGCGCATATCCTTCTAGGTAGCGGGCAGTACGCGGTTCTATCTAGTTACGCGTTAAACCAACTAGAATTTTTTTGAAGCGATCTCTAACGCGCAAGCGCATATCCTTCTAGGTAGCGGGCAGTAGCCGCTTGTACTCCCATTGTGCACCTATCACTGGGTAAGCTC	TCTCTAACGCG	TCTCTgACGCG	AGCGATCTCTgACGCGCAAGCGCATATCCTTCTAGGTAGCGGGCAGTAGCCGCTT	UPSTREAM	VCV001792926	Uncertain					0	FALSE	0.000211915	0.000682444	0.0003014	4.89258e-06	0.000202327	9.16596e-07	0.000191145	9.38463e-06
2262	MLH1	chr3	36993295	36993295	SNV	A	C	37034769	+	CGG	AAACGAACCAATAGGAAGAG	TGCTTGGTTATCCTT	15	CTCGCCTGTCGCTAGAGATGGCG	23	GCGGTAGAGATCGCTGTCCGCTCTTCCTATTGGTTCGT	3	20	0.4	-0.4758		CCTAAAAACGAACCAATAGGAAGAGCGGACAGCGATCTCTAACGCGCAAGCGCAT	55	TTGGAACCATAACCTG	9	CCTATCACTG	GCGAGAAAAGCCTTGTTTGAAACGAACCAATAGGAAGAGGTTTGGAGACGTTGACTATCGTCTCGGTGCGCGGTAGAGATCGCTGTCCGCTCTTCCTATTGGTTCGTCGCGGTTCTATCTAGTTACGCGTTAAACCAACTAGAATTTTTTTGACCTAAAAACGAACCAATAGGAAGAGCGGACAGCGATCTCTAACGCGCAAGCGCATTTGGAACCATAACCTGCCTATCACTGGGTAAGCTC	CTCTAACGCGC	CTCTAcCGCGC	CCTAAAAACGAACCAATAGGAAGAGCGGACAGCGATCTCTAcCGCGCAAGCGCAT	UPSTREAM	VCV000821415	Uncertain						FALSE	4.53854e-06	1.2499e-06	3.88277e-06	1.63086e-06	2.57977e-06	4.58298e-07	1.32052e-06	5.21369e-07
2262	MLH1	chr3	36993295	36993295	SNV	A	C	37034769	+	CGG	AAACGAACCAATAGGAAGAG	TGCTTGGTTATCCTT	15	CTCGCCTGTCGCTAGAGATG	20	GTAGAGATCGCTGTCCGCTCTTCCTATTGGTTCGT	0	20	0.4	-0.4758		CCTAAAAACGAACCAATAGGAAGAGCGGACAGCGATCTCTAACGCGCAAGCGCAT	55	TGGGAAGTCTGCCAGG	9	CCTATCACTG	GCGAGAAAAGCCTTGTTTGAAACGAACCAATAGGAAGAGGTTTGGAGACGTTGACTATCGTCTCGGTGCGTAGAGATCGCTGTCCGCTCTTCCTATTGGTTCGTCGCGGTTCTATCTAGTTACGCGTTAAACCAACTAGAATTTTTTTGAGTCCCTAAAAACGAACCAATAGGAAGAGCGGACAGCGATCTCTAACGCGCAAGCGCATTGGGAAGTCTGCCAGGCCTATCACTGGGTAAGCTC	CTCTAACGCGC	CTCTAcCGCGC	CCTAAAAACGAACCAATAGGAAGAGCGGACAGCGATCTCTAcCGCGCAAGCGCAT	UPSTREAM	VCV000821415	Uncertain					0	FALSE	8.72796e-06	2.49979e-06	3.88277e-05	1.63086e-06	2.35864e-05	4.58298e-07	2.90514e-05	5.21369e-07
2262	MLH1	chr3	36993295	36993295	SNV	A	C	37034804	-	AGG	GCTACTGCCCGCTACCTAGA	AGGTAGCGGGCAGTA	15	TACCGCGCAAGCGCATATCCTTCT	24	TACCGCGCAAGCGCATATCCTTCTAGGTAGCGGGCAGTA	3	21	0.6	0.567		AGCGATCTCTAACGCGCAAGCGCATATCCTTCTAGGTAGCGGGCAGTAGCCGCTT	55	TACTCATCACAGTCGC	9	CCTATCACTG	GCGAGAAAAGCCTTGTTTGGCTACTGCCCGCTACCTAGAGTTTGGAGACGTTGACTATCGTCTCGGTGCTACCGCGCAAGCGCATATCCTTCTAGGTAGCGGGCAGTACGCGGTTCTATCTAGTTACGCGTTAAACCAACTAGAATTTTTTTGAGCGATCTCTAACGCGCAAGCGCATATCCTTCTAGGTAGCGGGCAGTAGCCGCTTTACTCATCACAGTCGCCCTATCACTGGGTAAGCTC	CTCTAACGCGC	CTCTAcCGCGC	AGCGATCTCTAcCGCGCAAGCGCATATCCTTCTAGGTAGCGGGCAGTAGCCGCTT	UPSTREAM	VCV000821415	Uncertain	41.3534	56.1688	40.4297	59.1479	0.52356	FALSE	0.00018608	2.49979e-06	0.000248982	1.63086e-06	0.000227388	1.97068e-05	0.000132052	5.21369e-06	-6.21797	-7.25427
2263	MLH1	chr3	36993296	36993296	SNV	C	A	37034769	+	CGG	AAACGAACCAATAGGAAGAG	TGCTTGGTTATCCTT	15	CTCGCCTGTCGCTAGAGATTTCGCG	25	GCGCTTTAGAGATCGCTGTCCGCTCTTCCTATTGGTTCGT	4	21	0.4	-0.4758		CCTAAAAACGAACCAATAGGAAGAGCGGACAGCGATCTCTAACGCGCAAGCGCAT	55	GCGCGATGTCAGATAA	9	CCTATCACTG	GCGAGAAAAGCCTTGTTTGAAACGAACCAATAGGAAGAGGTTTGGAGACGTTGACTATCGTCTCGGTGCGCGCTTTAGAGATCGCTGTCCGCTCTTCCTATTGGTTCGTCGCGGTTCTATCTAGTTACGCGTTAAACCAACTAGAATTTTTTTCCTAAAAACGAACCAATAGGAAGAGCGGACAGCGATCTCTAACGCGCAAGCGCATGCGCGATGTCAGATAACCTATCACTGGGTAAGCTC	TCTAACGCGCA	TCTAAaGCGCA	CCTAAAAACGAACCAATAGGAAGAGCGGACAGCGATCTCTAAaGCGCAAGCGCAT	UPSTREAM	VCV000141497	Likely benign						FALSE	6.28413e-06	1.2499e-06	3.39742e-06	4.89258e-06	9.95053e-06	4.58298e-07	2.14584e-05	3.64958e-06
2263	MLH1	chr3	36993296	36993296	SNV	C	A	37034769	+	CGG	AAACGAACCAATAGGAAGAG	TGCTTGGTTATCCTT	15	CTCGCCTGTCGCTAGAGATTT	21	TTTAGAGATCGCTGTCCGCTCTTCCTATTGGTTCGT	0	21	0.4	-0.4758		CCTAAAAACGAACCAATAGGAAGAGCGGACAGCGATCTCTAACGCGCAAGCGCAT	55	TAAGCGTTCGCACTCT	9	CCTATCACTG	GCGAGAAAAGCCTTGTTTGAAACGAACCAATAGGAAGAGGTTTGGAGACGTTGACTATCGTCTCGGTGCTTTAGAGATCGCTGTCCGCTCTTCCTATTGGTTCGTCGCGGTTCTATCTAGTTACGCGTTAAACCAACTAGAATTTTTTTGAGTCCTAAAAACGAACCAATAGGAAGAGCGGACAGCGATCTCTAACGCGCAAGCGCATTAAGCGTTCGCACTCTCCTATCACTGGGTAAGCTC	TCTAACGCGCA	TCTAAaGCGCA	CCTAAAAACGAACCAATAGGAAGAGCGGACAGCGATCTCTAAaGCGCAAGCGCAT	UPSTREAM	VCV000141497	Likely benign					0	FALSE	5.93501e-06	1.2499e-06	4.36811e-06	1.63086e-06	7.00223e-06	4.58298e-07	1.12244e-05	5.21369e-07
2263	MLH1	chr3	36993296	36993296	SNV	C	A	37034804	-	AGG	GCTACTGCCCGCTACCTAGA	AGGTAGCGGGCAGTA	15	TAAAGCGCAAGCGCATATCCTTCT	24	TAAAGCGCAAGCGCATATCCTTCTAGGTAGCGGGCAGTA	4	20	0.6	0.567	50.9925	AGCGATCTCTAACGCGCAAGCGCATATCCTTCTAGGTAGCGGGCAGTAGCCGCTT	55	AAGGTTCCAGTGGAGT	9	CCTATCACTG	GCGAGAAAAGCCTTGTTTGGCTACTGCCCGCTACCTAGAGTTTGGAGACGTTGACTATCGTCTCGGTGCTAAAGCGCAAGCGCATATCCTTCTAGGTAGCGGGCAGTACGCGGTTCTATCTAGTTACGCGTTAAACCAACTAGAATTTTTTTGAGCGATCTCTAACGCGCAAGCGCATATCCTTCTAGGTAGCGGGCAGTAGCCGCTTAAGGTTCCAGTGGAGTCCTATCACTGGGTAAGCTC	TCTAACGCGCA	TCTAAaGCGCA	AGCGATCTCTAAaGCGCAAGCGCATATCCTTCTAGGTAGCGGGCAGTAGCCGCTT	UPSTREAM	VCV000141497	Likely benign	6.66667		6.58307		0	FALSE	0.000146979	2.62478e-05	0.000155311	0.000174502	0.000212278	5.95787e-06	0.000169356	5.21369e-07	-2.48534	0.168085
2263	MLH1	chr3	36993296	36993296	SNV	C	A	37034804	-	AGG	GCTACTGCCCGCTACCTAGA	AGGTAGCGGGCAGTA	15	AAGCGCAAGCGCATATCCTTCT	22	AAGCGCAAGCGCATATCCTTCTAGGTAGCGGGCAGTA	2	20	0.6	0.567		AGCGATCTCTAACGCGCAAGCGCATATCCTTCTAGGTAGCGGGCAGTAGCCGCTT	55	CCTCAGTTCCTCTAGC	9	CCTATCACTG	GCGAGAAAAGCCTTGTTTGGCTACTGCCCGCTACCTAGAGTTTGGAGACGTTGACTATCGTCTCGGTGCAAGCGCAAGCGCATATCCTTCTAGGTAGCGGGCAGTACGCGGTTCTATCTAGTTACGCGTTAAACCAACTAGAATTTTTTTGAGAGCGATCTCTAACGCGCAAGCGCATATCCTTCTAGGTAGCGGGCAGTAGCCGCTTCCTCAGTTCCTCTAGCCCTATCACTGGGTAAGCTC	TCTAACGCGCA	TCTAAaGCGCA	AGCGATCTCTAAaGCGCAAGCGCATATCCTTCTAGGTAGCGGGCAGTAGCCGCTT	UPSTREAM	VCV000141497	Likely benign					0	FALSE	4.22433e-05	2.49979e-06	5.58148e-05	1.63086e-06	5.63863e-05	4.58298e-07	4.48976e-05	1.04274e-06
2264	MLH1	chr3	36993296	36993296	SNV	C	T	37034769	+	CGG	AAACGAACCAATAGGAAGAG	TGCTTGGTTATCCTT	15	CTCGCCTGTCGCTAGAGATTACGCG	25	GCGCATTAGAGATCGCTGTCCGCTCTTCCTATTGGTTCGT	4	21	0.4	-0.4758		CCTAAAAACGAACCAATAGGAAGAGCGGACAGCGATCTCTAACGCGCAAGCGCAT	55	CTTCTCTTCCAGGGCT	9	CCTATCACTG	GCGAGAAAAGCCTTGTTTGAAACGAACCAATAGGAAGAGGTTTGGAGACGTTGACTATCGTCTCGGTGCGCGCATTAGAGATCGCTGTCCGCTCTTCCTATTGGTTCGTCGCGGTTCTATCTAGTTACGCGTTAAACCAACTAGAATTTTTTTCCTAAAAACGAACCAATAGGAAGAGCGGACAGCGATCTCTAACGCGCAAGCGCATCTTCTCTTCCAGGGCTCCTATCACTGGGTAAGCTC	TCTAACGCGCA	TCTAAtGCGCA	CCTAAAAACGAACCAATAGGAAGAGCGGACAGCGATCTCTAAtGCGCAAGCGCAT	UPSTREAM	VCV000821435	Uncertain					0	FALSE	2.12962e-05	1.2499e-06	1.06776e-05	1.63086e-06	1.87954e-05	9.16596e-07	1.81571e-05	5.21369e-07
2264	MLH1	chr3	36993296	36993296	SNV	C	T	37034769	+	CGG	AAACGAACCAATAGGAAGAG	TGCTTGGTTATCCTT	15	CTCGCCTGTCGCTAGAGATTA	21	ATTAGAGATCGCTGTCCGCTCTTCCTATTGGTTCGT	0	21	0.4	-0.4758		CCTAAAAACGAACCAATAGGAAGAGCGGACAGCGATCTCTAACGCGCAAGCGCAT	55	CTCTGGTCATGCCCGA	9	CCTATCACTG	GCGAGAAAAGCCTTGTTTGAAACGAACCAATAGGAAGAGGTTTGGAGACGTTGACTATCGTCTCGGTGCATTAGAGATCGCTGTCCGCTCTTCCTATTGGTTCGTCGCGGTTCTATCTAGTTACGCGTTAAACCAACTAGAATTTTTTTGAGTCCTAAAAACGAACCAATAGGAAGAGCGGACAGCGATCTCTAACGCGCAAGCGCATCTCTGGTCATGCCCGACCTATCACTGGGTAAGCTC	TCTAACGCGCA	TCTAAtGCGCA	CCTAAAAACGAACCAATAGGAAGAGCGGACAGCGATCTCTAAtGCGCAAGCGCAT	UPSTREAM	VCV000821435	Uncertain						FALSE	9.07708e-06	1.2499e-06	2.42673e-06	3.26172e-06	4.791e-06	4.58298e-07	9.24363e-06	5.21369e-07
2264	MLH1	chr3	36993296	36993296	SNV	C	T	37034804	-	AGG	GCTACTGCCCGCTACCTAGA	AGGTAGCGGGCAGTA	15	TAATGCGCAAGCGCATATCCTTCT	24	TAATGCGCAAGCGCATATCCTTCTAGGTAGCGGGCAGTA	4	20	0.6	0.567	52.3697	AGCGATCTCTAACGCGCAAGCGCATATCCTTCTAGGTAGCGGGCAGTAGCCGCTT	55	CAAGAAATCATGTCTT	9	CCTATCACTG	GCGAGAAAAGCCTTGTTTGGCTACTGCCCGCTACCTAGAGTTTGGAGACGTTGACTATCGTCTCGGTGCTAATGCGCAAGCGCATATCCTTCTAGGTAGCGGGCAGTACGCGGTTCTATCTAGTTACGCGTTAAACCAACTAGAATTTTTTTGAGCGATCTCTAACGCGCAAGCGCATATCCTTCTAGGTAGCGGGCAGTAGCCGCTTCAAGAAATCATGTCTTCCTATCACTGGGTAAGCTC	TCTAACGCGCA	TCTAAtGCGCA	AGCGATCTCTAAtGCGCAAGCGCATATCCTTCTAGGTAGCGGGCAGTAGCCGCTT	UPSTREAM	VCV000821435	Uncertain			9.22509	27.8226	0	FALSE	8.65814e-05	3.74969e-06	0.000132014	4.89258e-06	9.91368e-05	1.83319e-06	0.000245947	5.21369e-07		-4.75395
2264	MLH1	chr3	36993296	36993296	SNV	C	T	37034804	-	AGG	GCTACTGCCCGCTACCTAGA	AGGTAGCGGGCAGTA	15	ATGCGCAAGCGCATATCCTTCT	22	ATGCGCAAGCGCATATCCTTCTAGGTAGCGGGCAGTA	2	20	0.6	0.567		AGCGATCTCTAACGCGCAAGCGCATATCCTTCTAGGTAGCGGGCAGTAGCCGCTT	55	TGGACGCAGTGTGGCA	9	CCTATCACTG	GCGAGAAAAGCCTTGTTTGGCTACTGCCCGCTACCTAGAGTTTGGAGACGTTGACTATCGTCTCGGTGCATGCGCAAGCGCATATCCTTCTAGGTAGCGGGCAGTACGCGGTTCTATCTAGTTACGCGTTAAACCAACTAGAATTTTTTTGAGAGCGATCTCTAACGCGCAAGCGCATATCCTTCTAGGTAGCGGGCAGTAGCCGCTTTGGACGCAGTGTGGCACCTATCACTGGGTAAGCTC	TCTAACGCGCA	TCTAAtGCGCA	AGCGATCTCTAAtGCGCAAGCGCATATCCTTCTAGGTAGCGGGCAGTAGCCGCTT	UPSTREAM	VCV000821435	Uncertain					0	FALSE	0.000115907	3.74969e-06	0.000114542	4.89258e-06	0.000125672	1.37489e-06	0.000162094	2.08547e-06
2265	MLH1	chr3	36993297	36993297	SNV	G	T	37034769	+	CGG	AAACGAACCAATAGGAAGAG	TGCTTGGTTATCCTT	15	CTCGCCTGTCGCTAGAGATTGAG	23	GAGTTAGAGATCGCTGTCCGCTCTTCCTATTGGTTCGT	1	22	0.4	-0.4758		CCTAAAAACGAACCAATAGGAAGAGCGGACAGCGATCTCTAACGCGCAAGCGCAT	55	CGGGTCAGTTGGAGGT	9	CCTATCACTG	GCGAGAAAAGCCTTGTTTGAAACGAACCAATAGGAAGAGGTTTGGAGACGTTGACTATCGTCTCGGTGCGAGTTAGAGATCGCTGTCCGCTCTTCCTATTGGTTCGTCGCGGTTCTATCTAGTTACGCGTTAAACCAACTAGAATTTTTTTGACCTAAAAACGAACCAATAGGAAGAGCGGACAGCGATCTCTAACGCGCAAGCGCATCGGGTCAGTTGGAGGTCCTATCACTGGGTAAGCTC	CTAACGCGCAA	CTAACtCGCAA	CCTAAAAACGAACCAATAGGAAGAGCGGACAGCGATCTCTAACtCGCAAGCGCAT	UPSTREAM	VCV000141417	Likely benign					0	FALSE	1.43139e-05	2.49979e-06	6.3095e-06	1.63086e-06	1.10561e-05	4.58298e-07	5.94233e-06	5.21369e-07
2265	MLH1	chr3	36993297	36993297	SNV	G	T	37034769	+	CGG	AAACGAACCAATAGGAAGAG	TGCTTGGTTATCCTT	15	CTCGCCTGTCGCTAGAGATTGAGCG	25	GCGAGTTAGAGATCGCTGTCCGCTCTTCCTATTGGTTCGT	3	22	0.4	-0.4758		CCTAAAAACGAACCAATAGGAAGAGCGGACAGCGATCTCTAACGCGCAAGCGCAT	55	TGGACGCGTCATCCCT	9	CCTATCACTG	GCGAGAAAAGCCTTGTTTGAAACGAACCAATAGGAAGAGGTTTGGAGACGTTGACTATCGTCTCGGTGCGCGAGTTAGAGATCGCTGTCCGCTCTTCCTATTGGTTCGTCGCGGTTCTATCTAGTTACGCGTTAAACCAACTAGAATTTTTTTCCTAAAAACGAACCAATAGGAAGAGCGGACAGCGATCTCTAACGCGCAAGCGCATTGGACGCGTCATCCCTCCTATCACTGGGTAAGCTC	CTAACGCGCAA	CTAACtCGCAA	CCTAAAAACGAACCAATAGGAAGAGCGGACAGCGATCTCTAACtCGCAAGCGCAT	UPSTREAM	VCV000141417	Likely benign					0	FALSE	5.58589e-06	1.2499e-06	1.60164e-05	3.26172e-06	1.06876e-05	4.58298e-07	7.26285e-06	5.21369e-07
2265	MLH1	chr3	36993297	36993297	SNV	G	T	37034804	-	AGG	GCTACTGCCCGCTACCTAGA	AGGTAGCGGGCAGTA	15	TAACTCGCAAGCGCATATCCTTCT	24	TAACTCGCAAGCGCATATCCTTCTAGGTAGCGGGCAGTA	5	19	0.6	0.567	71.4946	AGCGATCTCTAACGCGCAAGCGCATATCCTTCTAGGTAGCGGGCAGTAGCCGCTT	55	GCGCAACGTGAAAGAG	9	CCTATCACTG	GCGAGAAAAGCCTTGTTTGGCTACTGCCCGCTACCTAGAGTTTGGAGACGTTGACTATCGTCTCGGTGCTAACTCGCAAGCGCATATCCTTCTAGGTAGCGGGCAGTACGCGGTTCTATCTAGTTACGCGTTAAACCAACTAGAATTTTTTTGAGCGATCTCTAACGCGCAAGCGCATATCCTTCTAGGTAGCGGGCAGTAGCCGCTTGCGCAACGTGAAAGAGCCTATCACTGGGTAAGCTC	CTAACGCGCAA	CTAACtCGCAA	AGCGATCTCTAACtCGCAAGCGCATATCCTTCTAGGTAGCGGGCAGTAGCCGCTT	UPSTREAM	VCV000141417	Likely benign	20.6379		17.0213		0.456621	FALSE	0.000186429	7.49938e-06	0.000228598	4.89258e-06	0.000262768	2.74979e-06	0.000272357	4.17095e-06	-4.63571	-5.54607
2265	MLH1	chr3	36993297	36993297	SNV	G	T	37034804	-	AGG	GCTACTGCCCGCTACCTAGA	AGGTAGCGGGCAGTA	15	ACTCGCAAGCGCATATCCTTCT	22	ACTCGCAAGCGCATATCCTTCTAGGTAGCGGGCAGTA	3	19	0.6	0.567		AGCGATCTCTAACGCGCAAGCGCATATCCTTCTAGGTAGCGGGCAGTAGCCGCTT	55	AGAATAGCATAGGATA	9	CCTATCACTG	GCGAGAAAAGCCTTGTTTGGCTACTGCCCGCTACCTAGAGTTTGGAGACGTTGACTATCGTCTCGGTGCACTCGCAAGCGCATATCCTTCTAGGTAGCGGGCAGTACGCGGTTCTATCTAGTTACGCGTTAAACCAACTAGAATTTTTTTGAGAGCGATCTCTAACGCGCAAGCGCATATCCTTCTAGGTAGCGGGCAGTAGCCGCTTAGAATAGCATAGGATACCTATCACTGGGTAAGCTC	CTAACGCGCAA	CTAACtCGCAA	AGCGATCTCTAACtCGCAAGCGCATATCCTTCTAGGTAGCGGGCAGTAGCCGCTT	UPSTREAM	VCV000141417	Likely benign					0.621118	FALSE	0.000166529	0.000577452	0.00014075	0.000138623	0.000199748	9.16596e-07	0.000139645	2.60684e-06
2266	MLH1	chr3	36993298	36993298	SNV	C	A	37034769	+	CGG	AAACGAACCAATAGGAAGAG	TGCTTGGTTATCCTT	15	CTCGCCTGTCGCTAGAGATTGCT	23	TCGTTAGAGATCGCTGTCCGCTCTTCCTATTGGTTCGT	0	23	0.4	-0.4758		CCTAAAAACGAACCAATAGGAAGAGCGGACAGCGATCTCTAACGCGCAAGCGCAT	55	ACGTCAAAGTCCATAC	9	CCTATCACTG	GCGAGAAAAGCCTTGTTTGAAACGAACCAATAGGAAGAGGTTTGGAGACGTTGACTATCGTCTCGGTGCTCGTTAGAGATCGCTGTCCGCTCTTCCTATTGGTTCGTCGCGGTTCTATCTAGTTACGCGTTAAACCAACTAGAATTTTTTTGACCTAAAAACGAACCAATAGGAAGAGCGGACAGCGATCTCTAACGCGCAAGCGCATACGTCAAAGTCCATACCCTATCACTGGGTAAGCTC	TAACGCGCAAG	TAACGaGCAAG	CCTAAAAACGAACCAATAGGAAGAGCGGACAGCGATCTCTAACGaGCAAGCGCAT	UPSTREAM	VCV001792366	Uncertain						FALSE	1.74559e-06	1.2499e-06	1.45604e-06	1.63086e-06	3.31684e-06	4.58298e-07	9.90389e-07	5.21369e-07
2266	MLH1	chr3	36993298	36993298	SNV	C	A	37034769	+	CGG	AAACGAACCAATAGGAAGAG	TGCTTGGTTATCCTT	15	CTCGCCTGTCGCTAGAGATTGCTCG	25	GCTCGTTAGAGATCGCTGTCCGCTCTTCCTATTGGTTCGT	2	23	0.4	-0.4758		CCTAAAAACGAACCAATAGGAAGAGCGGACAGCGATCTCTAACGCGCAAGCGCAT	55	CCAATCCAGGGAAACA	9	CCTATCACTG	GCGAGAAAAGCCTTGTTTGAAACGAACCAATAGGAAGAGGTTTGGAGACGTTGACTATCGTCTCGGTGCGCTCGTTAGAGATCGCTGTCCGCTCTTCCTATTGGTTCGTCGCGGTTCTATCTAGTTACGCGTTAAACCAACTAGAATTTTTTTCCTAAAAACGAACCAATAGGAAGAGCGGACAGCGATCTCTAACGCGCAAGCGCATCCAATCCAGGGAAACACCTATCACTGGGTAAGCTC	TAACGCGCAAG	TAACGaGCAAG	CCTAAAAACGAACCAATAGGAAGAGCGGACAGCGATCTCTAACGaGCAAGCGCAT	UPSTREAM	VCV001792366	Uncertain					0	FALSE	1.95506e-05	1.2499e-06	6.3095e-06	1.63086e-06	1.47415e-05	1.05409e-05	1.35353e-05	2.60684e-06
2266	MLH1	chr3	36993298	36993298	SNV	C	A	37034804	-	AGG	GCTACTGCCCGCTACCTAGA	AGGTAGCGGGCAGTA	15	ACGAGCAAGCGCATATCCTTCT	22	ACGAGCAAGCGCATATCCTTCTAGGTAGCGGGCAGTA	4	18	0.6	0.567	43.9677	AGCGATCTCTAACGCGCAAGCGCATATCCTTCTAGGTAGCGGGCAGTAGCCGCTT	55	CTTAGGAAGACGCTTT	9	CCTATCACTG	GCGAGAAAAGCCTTGTTTGGCTACTGCCCGCTACCTAGAGTTTGGAGACGTTGACTATCGTCTCGGTGCACGAGCAAGCGCATATCCTTCTAGGTAGCGGGCAGTACGCGGTTCTATCTAGTTACGCGTTAAACCAACTAGAATTTTTTTGAGAGCGATCTCTAACGCGCAAGCGCATATCCTTCTAGGTAGCGGGCAGTAGCCGCTTCTTAGGAAGACGCTTTCCTATCACTGGGTAAGCTC	TAACGCGCAAG	TAACGaGCAAG	AGCGATCTCTAACGaGCAAGCGCATATCCTTCTAGGTAGCGGGCAGTAGCCGCTT	UPSTREAM	VCV001792366	Uncertain					0	FALSE	0.000137553	6.24948e-06	0.000137838	4.89258e-06	0.000216332	4.58298e-07	0.000189164	2.60684e-06
2266	MLH1	chr3	36993298	36993298	SNV	C	A	37034804	-	AGG	GCTACTGCCCGCTACCTAGA	AGGTAGCGGGCAGTA	15	AACGAGCAAGCGCATATCCTTCT	23	AACGAGCAAGCGCATATCCTTCTAGGTAGCGGGCAGTA	5	18	0.6	0.567	58.7435	AGCGATCTCTAACGCGCAAGCGCATATCCTTCTAGGTAGCGGGCAGTAGCCGCTT	55	TAGTTGGGTAGGCATG	9	CCTATCACTG	GCGAGAAAAGCCTTGTTTGGCTACTGCCCGCTACCTAGAGTTTGGAGACGTTGACTATCGTCTCGGTGCAACGAGCAAGCGCATATCCTTCTAGGTAGCGGGCAGTACGCGGTTCTATCTAGTTACGCGTTAAACCAACTAGAATTTTTTTGAAGCGATCTCTAACGCGCAAGCGCATATCCTTCTAGGTAGCGGGCAGTAGCCGCTTTAGTTGGGTAGGCATGCCTATCACTGGGTAAGCTC	TAACGCGCAAG	TAACGaGCAAG	AGCGATCTCTAACGaGCAAGCGCATATCCTTCTAGGTAGCGGGCAGTAGCCGCTT	UPSTREAM	VCV001792366	Uncertain			11.4286		0	FALSE	0.000145233	3.74969e-06	0.000238305	4.89258e-06	0.000161051	1.37489e-06	0.000138654	1.56411e-06		-5.60607
2267	MLH1	chr3	36993299	36993299	SNV	G	C	37034804	-	AGG	GCTACTGCCCGCTACCTAGA	AGGTAGCGGGCAGTA	15	CTAACGCCCAAGCGCATATCCTTCT	25	CTAACGCCCAAGCGCATATCCTTCTAGGTAGCGGGCAGTA	8	17	0.6	0.567	64.8225	AGCGATCTCTAACGCGCAAGCGCATATCCTTCTAGGTAGCGGGCAGTAGCCGCTT	55	AACTCAGAGTGGTAGC	9	CCTATCACTG	GCGAGAAAAGCCTTGTTTGGCTACTGCCCGCTACCTAGAGTTTGGAGACGTTGACTATCGTCTCGGTGCCTAACGCCCAAGCGCATATCCTTCTAGGTAGCGGGCAGTACGCGGTTCTATCTAGTTACGCGTTAAACCAACTAGAATTTTTTTAGCGATCTCTAACGCGCAAGCGCATATCCTTCTAGGTAGCGGGCAGTAGCCGCTTAACTCAGAGTGGTAGCCCTATCACTGGGTAAGCTC	AACGCGCAAGC	AACGCcCAAGC	AGCGATCTCTAACGCcCAAGCGCATATCCTTCTAGGTAGCGGGCAGTAGCCGCTT	UPSTREAM	VCV000821390	Uncertain	19.1358	33.119	20.614		0	FALSE	0.000113463	4.99959e-06	0.000111144	9.78515e-06	0.000114984	1.14574e-05	9.87087e-05	2.60684e-06	-4.50428	-3.5057
2267	MLH1	chr3	36993299	36993299	SNV	G	C	37034804	-	AGG	GCTACTGCCCGCTACCTAGA	AGGTAGCGG	9	CTAACGCCCAAGCGCATATCCTTCT	25	CTAACGCCCAAGCGCATATCCTTCTAGGTAGCGG	8	17	0.666667	0.567	56.6893	AGCGATCTCTAACGCGCAAGCGCATATCCTTCTAGGTAGCGGGCAGTAGCCGCTT	55	CGAACATCATCCGGGT	9	CCTATCACTG	GCGAGAAAAGCCTTGTTTGGCTACTGCCCGCTACCTAGAGTTTGGAGACGTTGACTATCGTCTCGGTGCCTAACGCCCAAGCGCATATCCTTCTAGGTAGCGGCGCGGTTCTATCTAGTTACGCGTTAAACCAACTAGAATTTTTTTGAGTCAAGCGATCTCTAACGCGCAAGCGCATATCCTTCTAGGTAGCGGGCAGTAGCCGCTTCGAACATCATCCGGGTCCTATCACTGGGTAAGCTC	AACGCGCAAGC	AACGCcCAAGC	AGCGATCTCTAACGCcCAAGCGCATATCCTTCTAGGTAGCGGGCAGTAGCCGCTT	UPSTREAM	VCV000821390	Uncertain					0	FALSE	2.44383e-05	2.49979e-06	6.4551e-05	1.63086e-06	3.75909e-05	4.58298e-07	3.63142e-05	1.04274e-06
2267	MLH1	chr3	36993299	36993299	SNV	G	C	37034769	+	CGG	AAACGAACCAATAGGAAGAG	TGCTTGGTTATCCTT	15	CTCGCCTGTCGCTAGAGATTGCGGG	25	GGGCGTTAGAGATCGCTGTCCGCTCTTCCTATTGGTTCGT	1	24	0.4	-0.4758		CCTAAAAACGAACCAATAGGAAGAGCGGACAGCGATCTCTAACGCGCAAGCGCAT	55	GCATGTATCGATCCCT	9	CCTATCACTG	GCGAGAAAAGCCTTGTTTGAAACGAACCAATAGGAAGAGGTTTGGAGACGTTGACTATCGTCTCGGTGCGGGCGTTAGAGATCGCTGTCCGCTCTTCCTATTGGTTCGTCGCGGTTCTATCTAGTTACGCGTTAAACCAACTAGAATTTTTTTCCTAAAAACGAACCAATAGGAAGAGCGGACAGCGATCTCTAACGCGCAAGCGCATGCATGTATCGATCCCTCCTATCACTGGGTAAGCTC	AACGCGCAAGC	AACGCcCAAGC	CCTAAAAACGAACCAATAGGAAGAGCGGACAGCGATCTCTAACGCcCAAGCGCAT	UPSTREAM	VCV000821390	Uncertain						FALSE	3.49118e-07	1.2499e-06	4.85346e-07	1.63086e-06	3.68538e-07	4.58298e-07	6.60259e-07	5.21369e-07
2267	MLH1	chr3	36993299	36993299	SNV	G	C	37034769	+	CGG	AAACGAACCAATAGGAAGAG	TGCTTGGTTATCCTT	15	CTCGCCTGTCGCTAGAGATTGCGG	24	GGCGTTAGAGATCGCTGTCCGCTCTTCCTATTGGTTCGT	0	24	0.4	-0.4758		CCTAAAAACGAACCAATAGGAAGAGCGGACAGCGATCTCTAACGCGCAAGCGCAT	55	AAGGAGCGTCAGAAGC	9	CCTATCACTG	GCGAGAAAAGCCTTGTTTGAAACGAACCAATAGGAAGAGGTTTGGAGACGTTGACTATCGTCTCGGTGCGGCGTTAGAGATCGCTGTCCGCTCTTCCTATTGGTTCGTCGCGGTTCTATCTAGTTACGCGTTAAACCAACTAGAATTTTTTTGCCTAAAAACGAACCAATAGGAAGAGCGGACAGCGATCTCTAACGCGCAAGCGCATAAGGAGCGTCAGAAGCCCTATCACTGGGTAAGCTC	AACGCGCAAGC	AACGCcCAAGC	CCTAAAAACGAACCAATAGGAAGAGCGGACAGCGATCTCTAACGCcCAAGCGCAT	UPSTREAM	VCV000821390	Uncertain						FALSE	2.09471e-06	1.2499e-06	9.70692e-07	1.63086e-06	1.84269e-06	4.58298e-07	9.90389e-07	5.21369e-07
2268	MLH1	chr3	36993300	36993300	SNV	C	G	37034804	-	AGG	GCTACTGCCCGCTACCTAGA	AGGTAGCGGGCAGTA	15	TAACGCGGAAGCGCATATCCTTCT	24	TAACGCGGAAGCGCATATCCTTCTAGGTAGCGGGCAGTA	8	16	0.6	0.567	74.3089	AGCGATCTCTAACGCGCAAGCGCATATCCTTCTAGGTAGCGGGCAGTAGCCGCTT	55	CAGCAGCCATCACAAC	9	CCTATCACTG	GCGAGAAAAGCCTTGTTTGGCTACTGCCCGCTACCTAGAGTTTGGAGACGTTGACTATCGTCTCGGTGCTAACGCGGAAGCGCATATCCTTCTAGGTAGCGGGCAGTACGCGGTTCTATCTAGTTACGCGTTAAACCAACTAGAATTTTTTTGAGCGATCTCTAACGCGCAAGCGCATATCCTTCTAGGTAGCGGGCAGTAGCCGCTTCAGCAGCCATCACAACCCTATCACTGGGTAAGCTC	ACGCGCAAGCG	ACGCGgAAGCG	AGCGATCTCTAACGCGgAAGCGCATATCCTTCTAGGTAGCGGGCAGTAGCCGCTT	UPSTREAM	VCV000186425	Uncertain					0	FALSE	4.25924e-05	1.2499e-06	5.29027e-05	3.26172e-06	8.73436e-05	1.37489e-06	7.46093e-05	5.21369e-07
2268	MLH1	chr3	36993300	36993300	SNV	C	G	37034804	-	AGG	GCTACTGCCCGCTACCTAGA	AGGTAGCGG	9	TAACGCGGAAGCGCATATCCTTCT	24	TAACGCGGAAGCGCATATCCTTCTAGGTAGCGG	8	16	0.666667	0.567	63.4663	AGCGATCTCTAACGCGCAAGCGCATATCCTTCTAGGTAGCGGGCAGTAGCCGCTT	55	AACTCCCAGAACTGTA	9	CCTATCACTG	GCGAGAAAAGCCTTGTTTGGCTACTGCCCGCTACCTAGAGTTTGGAGACGTTGACTATCGTCTCGGTGCTAACGCGGAAGCGCATATCCTTCTAGGTAGCGGCGCGGTTCTATCTAGTTACGCGTTAAACCAACTAGAATTTTTTTGAGTCAGAGCGATCTCTAACGCGCAAGCGCATATCCTTCTAGGTAGCGGGCAGTAGCCGCTTAACTCCCAGAACTGTACCTATCACTGGGTAAGCTC	ACGCGCAAGCG	ACGCGgAAGCG	AGCGATCTCTAACGCGgAAGCGCATATCCTTCTAGGTAGCGGGCAGTAGCCGCTT	UPSTREAM	VCV000186425	Uncertain					0	FALSE	2.12962e-05	2.49979e-06	1.45604e-05	1.63086e-06	4.01707e-05	4.58298e-07	6.27246e-05	5.21369e-07
2268	MLH1	chr3	36993300	36993300	SNV	C	G	37034769	+	CGG	AAACGAACCAATAGGAAGAG	TGCTTGGTTATCCTT	15	CTCGCCTGTCGCTAGAGATTGCGCC	25	CCGCGTTAGAGATCGCTGTCCGCTCTTCCTATTGGTTCGT	0	25	0.4	-0.4758		CCTAAAAACGAACCAATAGGAAGAGCGGACAGCGATCTCTAACGCGCAAGCGCAT	55	CTCGAGGAGTTTAGGA	9	CCTATCACTG	GCGAGAAAAGCCTTGTTTGAAACGAACCAATAGGAAGAGGTTTGGAGACGTTGACTATCGTCTCGGTGCCCGCGTTAGAGATCGCTGTCCGCTCTTCCTATTGGTTCGTCGCGGTTCTATCTAGTTACGCGTTAAACCAACTAGAATTTTTTTCCTAAAAACGAACCAATAGGAAGAGCGGACAGCGATCTCTAACGCGCAAGCGCATCTCGAGGAGTTTAGGACCTATCACTGGGTAAGCTC	ACGCGCAAGCG	ACGCGgAAGCG	CCTAAAAACGAACCAATAGGAAGAGCGGACAGCGATCTCTAACGCGgAAGCGCAT	UPSTREAM	VCV000186425	Uncertain					0	FALSE	8.02972e-06	1.2499e-06	2.42673e-06	1.63086e-06	3.68538e-06	4.58298e-07	6.60259e-06	5.21369e-07
2268	MLH1	chr3	36993300	36993300	SNV	C	G	37034769	+	CGG	AAACGAACCAATAGGAAGAG	CTTGGTTATCCTT	13	CTCGCCTGTCGCTAGAGATTGCGCC	25	CCGCGTTAGAGATCGCTGTCCGCTCTTCCTATTGGTTC	0	25	0.384615	-0.4758		CCTAAAAACGAACCAATAGGAAGAGCGGACAGCGATCTCTAACGCGCAAGCGCAT	55	ATCTACTCAGCTTAAC	9	CCTATCACTG	GCGAGAAAAGCCTTGTTTGAAACGAACCAATAGGAAGAGGTTTGGAGACGTTGACTATCGTCTCGGTGCCCGCGTTAGAGATCGCTGTCCGCTCTTCCTATTGGTTCCGCGGTTCTATCTAGTTACGCGTTAAACCAACTAGAATTTTTTTGACCTAAAAACGAACCAATAGGAAGAGCGGACAGCGATCTCTAACGCGCAAGCGCATATCTACTCAGCTTAACCCTATCACTGGGTAAGCTC	ACGCGCAAGCG	ACGCGgAAGCG	CCTAAAAACGAACCAATAGGAAGAGCGGACAGCGATCTCTAACGCGgAAGCGCAT	UPSTREAM	VCV000186425	Uncertain						FALSE	4.53854e-06	1.2499e-06	1.94138e-06	1.63086e-06	5.89661e-06	4.58298e-07	1.32052e-06	5.21369e-07
2269	MLH1	chr3	36993304	36993304	SNV	C	T	37034804	-	AGG	GCTACTGCCCGCTACCTAGA	AGGTAGCGGGCAGTA	15	TAACGCGCAAGTGCATATCCTTCT	24	TAACGCGCAAGTGCATATCCTTCTAGGTAGCGGGCAGTA	12	12	0.6	0.567	73.3508	AGCGATCTCTAACGCGCAAGCGCATATCCTTCTAGGTAGCGGGCAGTAGCCGCTT	55	TTAGGCAAGACAGAGA	9	CCTATCACTG	GCGAGAAAAGCCTTGTTTGGCTACTGCCCGCTACCTAGAGTTTGGAGACGTTGACTATCGTCTCGGTGCTAACGCGCAAGTGCATATCCTTCTAGGTAGCGGGCAGTACGCGGTTCTATCTAGTTACGCGTTAAACCAACTAGAATTTTTTTGAGCGATCTCTAACGCGCAAGCGCATATCCTTCTAGGTAGCGGGCAGTAGCCGCTTTTAGGCAAGACAGAGACCTATCACTGGGTAAGCTC	GCAAGCGCATA	GCAAGtGCATA	AGCGATCTCTAACGCGCAAGtGCATATCCTTCTAGGTAGCGGGCAGTAGCCGCTT	UPSTREAM	VCV000185671	Uncertain		28.1553	15		0	FALSE	4.74801e-05	2.49979e-06	0.000107261	3.26172e-06	0.000114247	4.58298e-07	6.47054e-05	1.56411e-06		-5.03936
2269	MLH1	chr3	36993304	36993304	SNV	C	T	37034804	-	AGG	GCTACTGCCCGCTACCTAGA	AGGTAGCGGGCAGTA	15	ACGCGCAAGTGCATATCCTTCT	22	ACGCGCAAGTGCATATCCTTCTAGGTAGCGGGCAGTA	10	12	0.6	0.567	69.8153	AGCGATCTCTAACGCGCAAGCGCATATCCTTCTAGGTAGCGGGCAGTAGCCGCTT	55	TCATTTGTCTCACATT	9	CCTATCACTG	GCGAGAAAAGCCTTGTTTGGCTACTGCCCGCTACCTAGAGTTTGGAGACGTTGACTATCGTCTCGGTGCACGCGCAAGTGCATATCCTTCTAGGTAGCGGGCAGTACGCGGTTCTATCTAGTTACGCGTTAAACCAACTAGAATTTTTTTGAGAGCGATCTCTAACGCGCAAGCGCATATCCTTCTAGGTAGCGGGCAGTAGCCGCTTTCATTTGTCTCACATTCCTATCACTGGGTAAGCTC	GCAAGCGCATA	GCAAGtGCATA	AGCGATCTCTAACGCGCAAGtGCATATCCTTCTAGGTAGCGGGCAGTAGCCGCTT	UPSTREAM	VCV000185671	Uncertain					0	FALSE	3.97995e-05	3.74969e-06	4.80492e-05	1.63086e-06	2.8746e-05	4.58298e-07	9.57376e-06	1.56411e-06
2270	MLH1	chr3	36993305	36993305	SNV	G	C	37034804	-	AGG	GCTACTGCCCGCTACCTAGA	AGGTAGCGGGCAGTA	15	GCGCAAGCCCATATCCTTCT	20	GCGCAAGCCCATATCCTTCTAGGTAGCGGGCAGTA	9	11	0.6	0.567	60.6821	AGCGATCTCTAACGCGCAAGCGCATATCCTTCTAGGTAGCGGGCAGTAGCCGCTT	55	GAATAAGCATGGGAAC	9	CCTATCACTG	GCGAGAAAAGCCTTGTTTGGCTACTGCCCGCTACCTAGAGTTTGGAGACGTTGACTATCGTCTCGGTGCGCGCAAGCCCATATCCTTCTAGGTAGCGGGCAGTACGCGGTTCTATCTAGTTACGCGTTAAACCAACTAGAATTTTTTTGAGTCAGCGATCTCTAACGCGCAAGCGCATATCCTTCTAGGTAGCGGGCAGTAGCCGCTTGAATAAGCATGGGAACCCTATCACTGGGTAAGCTC	CAAGCGCATAT	CAAGCcCATAT	AGCGATCTCTAACGCGCAAGCcCATATCCTTCTAGGTAGCGGGCAGTAGCCGCTT	UPSTREAM	VCV001791313	Uncertain					0	FALSE	5.62081e-05	2.49979e-06	7.42579e-05	3.26172e-06	5.93346e-05	4.58298e-07	6.96573e-05	5.21369e-07
2270	MLH1	chr3	36993305	36993305	SNV	G	C	37034804	-	AGG	GCTACTGCCCGCTACCTAGA	AGGTAGCGGGCAGTA	15	ACGCGCAAGCCCATATCCTTCT	22	ACGCGCAAGCCCATATCCTTCTAGGTAGCGGGCAGTA	11	11	0.6	0.567	59.8013	AGCGATCTCTAACGCGCAAGCGCATATCCTTCTAGGTAGCGGGCAGTAGCCGCTT	55	ACCCACTTCCAAGCCG	9	CCTATCACTG	GCGAGAAAAGCCTTGTTTGGCTACTGCCCGCTACCTAGAGTTTGGAGACGTTGACTATCGTCTCGGTGCACGCGCAAGCCCATATCCTTCTAGGTAGCGGGCAGTACGCGGTTCTATCTAGTTACGCGTTAAACCAACTAGAATTTTTTTGAGAGCGATCTCTAACGCGCAAGCGCATATCCTTCTAGGTAGCGGGCAGTAGCCGCTTACCCACTTCCAAGCCGCCTATCACTGGGTAAGCTC	CAAGCGCATAT	CAAGCcCATAT	AGCGATCTCTAACGCGCAAGCcCATATCCTTCTAGGTAGCGGGCAGTAGCCGCTT	UPSTREAM	VCV001791313	Uncertain					0	FALSE	7.47113e-05	2.49979e-06	0.000188314	3.26172e-06	0.000169528	9.16596e-07	0.000150539	1.56411e-06
2271	MLH1	chr3	36993307	36993307	SNV	A	G	37034804	-	AGG	GCTACTGCCCGCTACCTAGA	AGGTAGCGGGCAGTA	15	GCAAGCGCGTATCCTTCT	18	GCAAGCGCGTATCCTTCTAGGTAGCGGGCAGTA	9	9	0.6	0.567	72.5803	AGCGATCTCTAACGCGCAAGCGCATATCCTTCTAGGTAGCGGGCAGTAGCCGCTT	55	TGAAAGACACATCCGG	9	CCTATCACTG	GCGAGAAAAGCCTTGTTTGGCTACTGCCCGCTACCTAGAGTTTGGAGACGTTGACTATCGTCTCGGTGCGCAAGCGCGTATCCTTCTAGGTAGCGGGCAGTACGCGGTTCTATCTAGTTACGCGTTAAACCAACTAGAATTTTTTTGAGTCAGAGCGATCTCTAACGCGCAAGCGCATATCCTTCTAGGTAGCGGGCAGTAGCCGCTTTGAAAGACACATCCGGCCTATCACTGGGTAAGCTC	AGCGCATATCC	AGCGCgTATCC	AGCGATCTCTAACGCGCAAGCGCgTATCCTTCTAGGTAGCGGGCAGTAGCCGCTT	UPSTREAM	VCV000821254	Uncertain		37.4214	30.9859	51.6327	0	FALSE	9.7404e-05	3.74969e-06	0.000103864	3.26172e-06	0.000117564	4.58298e-07	0.000162094	5.21369e-07		-4.99292
2271	MLH1	chr3	36993307	36993307	SNV	A	G	37034804	-	AGG	GCTACTGCCCGCTACCTAGA	AGGTAGCGGGCAGTA	15	GCGCAAGCGCGTATCCTTCT	20	GCGCAAGCGCGTATCCTTCTAGGTAGCGGGCAGTA	11	9	0.6	0.567	68.9909	AGCGATCTCTAACGCGCAAGCGCATATCCTTCTAGGTAGCGGGCAGTAGCCGCTT	55	TACTCGCTCAGAAATG	9	CCTATCACTG	GCGAGAAAAGCCTTGTTTGGCTACTGCCCGCTACCTAGAGTTTGGAGACGTTGACTATCGTCTCGGTGCGCGCAAGCGCGTATCCTTCTAGGTAGCGGGCAGTACGCGGTTCTATCTAGTTACGCGTTAAACCAACTAGAATTTTTTTGAGTCAGCGATCTCTAACGCGCAAGCGCATATCCTTCTAGGTAGCGGGCAGTAGCCGCTTTACTCGCTCAGAAATGCCTATCACTGGGTAAGCTC	AGCGCATATCC	AGCGCgTATCC	AGCGATCTCTAACGCGCAAGCGCgTATCCTTCTAGGTAGCGGGCAGTAGCCGCTT	UPSTREAM	VCV000821254	Uncertain					0	FALSE	5.23678e-05	1.2499e-06	6.06682e-05	1.63086e-06	2.21123e-05	4.58298e-07	2.90514e-05	5.21369e-07
2272	MLH1	chr3	36993307	36993307	SNV	A	T	37034804	-	AGG	GCTACTGCCCGCTACCTAGA	AGGTAGCGGGCAGTA	15	GCAAGCGCTTATCCTTCT	18	GCAAGCGCTTATCCTTCTAGGTAGCGGGCAGTA	9	9	0.6	0.567	67.0298	AGCGATCTCTAACGCGCAAGCGCATATCCTTCTAGGTAGCGGGCAGTAGCCGCTT	55	CCGGTAGTCCCAACGG	9	CCTATCACTG	GCGAGAAAAGCCTTGTTTGGCTACTGCCCGCTACCTAGAGTTTGGAGACGTTGACTATCGTCTCGGTGCGCAAGCGCTTATCCTTCTAGGTAGCGGGCAGTACGCGGTTCTATCTAGTTACGCGTTAAACCAACTAGAATTTTTTTGAGTCAGAGCGATCTCTAACGCGCAAGCGCATATCCTTCTAGGTAGCGGGCAGTAGCCGCTTCCGGTAGTCCCAACGGCCTATCACTGGGTAAGCTC	AGCGCATATCC	AGCGCtTATCC	AGCGATCTCTAACGCGCAAGCGCtTATCCTTCTAGGTAGCGGGCAGTAGCCGCTT	UPSTREAM	VCV001790990	Uncertain	7.33138		5.27046		2.45902	FALSE	0.000238448	6.24948e-06	0.00035042	6.52343e-06	0.000200853	4.58298e-07	0.000175959	1.04274e-06	-5.25379	-5.74731
2272	MLH1	chr3	36993307	36993307	SNV	A	T	37034804	-	AGG	GCTACTGCCCGCTACCTAGA	AGGTAGCGGGCAGTA	15	GCGCAAGCGCTTATCCTTCT	20	GCGCAAGCGCTTATCCTTCTAGGTAGCGGGCAGTA	11	9	0.6	0.567	66.7384	AGCGATCTCTAACGCGCAAGCGCATATCCTTCTAGGTAGCGGGCAGTAGCCGCTT	55	TCTCTAATCCCAGGTG	9	CCTATCACTG	GCGAGAAAAGCCTTGTTTGGCTACTGCCCGCTACCTAGAGTTTGGAGACGTTGACTATCGTCTCGGTGCGCGCAAGCGCTTATCCTTCTAGGTAGCGGGCAGTACGCGGTTCTATCTAGTTACGCGTTAAACCAACTAGAATTTTTTTGAGTCAGCGATCTCTAACGCGCAAGCGCATATCCTTCTAGGTAGCGGGCAGTAGCCGCTTTCTCTAATCCCAGGTGCCTATCACTGGGTAAGCTC	AGCGCATATCC	AGCGCtTATCC	AGCGATCTCTAACGCGCAAGCGCtTATCCTTCTAGGTAGCGGGCAGTAGCCGCTT	UPSTREAM	VCV001790990	Uncertain					0	FALSE	3.66574e-05	0.00497584	6.21243e-05	0.000523506	4.60673e-05	1.83319e-06	4.3247e-05	1.56411e-06
2273	MLH1	chr3	36993313	36993313	SNV	T	A	37034804	-	AGG	GCTACTGCCCGCTACCTAGA	AGGTAGCGGGCAGTA	15	AGCGCATATCCATCT	15	AGCGCATATCCATCTAGGTAGCGGGCAGTA	12	3	0.6	0.567	68.3143	AGCGATCTCTAACGCGCAAGCGCATATCCTTCTAGGTAGCGGGCAGTAGCCGCTT	55	CTTAACTCATCCGCGA	9	CCTATCACTG	GCGAGAAAAGCCTTGTTTGGCTACTGCCCGCTACCTAGAGTTTGGAGACGTTGACTATCGTCTCGGTGCAGCGCATATCCATCTAGGTAGCGGGCAGTACGCGGTTCTATCTAGTTACGCGTTAAACCAACTAGAATTTTTTTGAGTCAGATCAGCGATCTCTAACGCGCAAGCGCATATCCTTCTAGGTAGCGGGCAGTAGCCGCTTCTTAACTCATCCGCGACCTATCACTGGGTAAGCTC	TATCCTTCTAG	TATCCaTCTAG	AGCGATCTCTAACGCGCAAGCGCATATCCaTCTAGGTAGCGGGCAGTAGCCGCTT	UPSTREAM	VCV000821152	Uncertain	49.7126	69.341	39.1304	75.3968	0	FALSE	0.000121842	3.74969e-06	0.000156767	8.15429e-06	0.000128988	4.58298e-07	0.000125119	5.21369e-07	-5.0221	-4.26492
2273	MLH1	chr3	36993313	36993313	SNV	T	A	37034804	-	AGG	GCTACTGCCCGCTACCTAGA	AGGTAGCGGGCAGTA	15	GCGCATATCCATCT	14	GCGCATATCCATCTAGGTAGCGGGCAGTA	11	3	0.6	0.567	68.7026	AGCGATCTCTAACGCGCAAGCGCATATCCTTCTAGGTAGCGGGCAGTAGCCGCTT	55	TTGGAACTCCTAGAAC	9	CCTATCACTG	GCGAGAAAAGCCTTGTTTGGCTACTGCCCGCTACCTAGAGTTTGGAGACGTTGACTATCGTCTCGGTGCGCGCATATCCATCTAGGTAGCGGGCAGTACGCGGTTCTATCTAGTTACGCGTTAAACCAACTAGAATTTTTTTGAGTCAGATCTAGCGATCTCTAACGCGCAAGCGCATATCCTTCTAGGTAGCGGGCAGTAGCCGCTTTTGGAACTCCTAGAACCCTATCACTGGGTAAGCTC	TATCCTTCTAG	TATCCaTCTAG	AGCGATCTCTAACGCGCAAGCGCATATCCaTCTAGGTAGCGGGCAGTAGCCGCTT	UPSTREAM	VCV000821152	Uncertain					0	FALSE	4.15451e-05	1.2499e-06	2.96061e-05	1.63086e-06	6.15459e-05	9.16596e-07	6.3715e-05	3.64958e-06
2274	MLH1	chr3	36993313	36993313	SNV	T	G	37034804	-	AGG	GCTACTGCCCGCTACCTAGA	AGGTAGCGGGCAGTA	15	AGCGCATATCCGTCT	15	AGCGCATATCCGTCTAGGTAGCGGGCAGTA	12	3	0.6	0.567	68.0697	AGCGATCTCTAACGCGCAAGCGCATATCCTTCTAGGTAGCGGGCAGTAGCCGCTT	55	AAGGCAGTCGCATGAT	9	CCTATCACTG	GCGAGAAAAGCCTTGTTTGGCTACTGCCCGCTACCTAGAGTTTGGAGACGTTGACTATCGTCTCGGTGCAGCGCATATCCGTCTAGGTAGCGGGCAGTACGCGGTTCTATCTAGTTACGCGTTAAACCAACTAGAATTTTTTTGAGTCAGATCAGCGATCTCTAACGCGCAAGCGCATATCCTTCTAGGTAGCGGGCAGTAGCCGCTTAAGGCAGTCGCATGATCCTATCACTGGGTAAGCTC	TATCCTTCTAG	TATCCgTCTAG	AGCGATCTCTAACGCGCAAGCGCATATCCgTCTAGGTAGCGGGCAGTAGCCGCTT	UPSTREAM	VCV001790148	Uncertain	59.0062	80.618	60.3834	80.9942	0	FALSE	0.000112765	4.99959e-06	0.000152399	3.26172e-06	0.000131568	9.16596e-07	0.000113234	1.04274e-06	-4.49537	-5.54607
2274	MLH1	chr3	36993313	36993313	SNV	T	G	37034804	-	AGG	GCTACTGCCCGCTACCTAGA	AGGTAGCGGGCAGTA	15	GCGCATATCCGTCT	14	GCGCATATCCGTCTAGGTAGCGGGCAGTA	11	3	0.6	0.567	69.0745	AGCGATCTCTAACGCGCAAGCGCATATCCTTCTAGGTAGCGGGCAGTAGCCGCTT	55	ACACTGAGTAAACGCG	9	CCTATCACTG	GCGAGAAAAGCCTTGTTTGGCTACTGCCCGCTACCTAGAGTTTGGAGACGTTGACTATCGTCTCGGTGCGCGCATATCCGTCTAGGTAGCGGGCAGTACGCGGTTCTATCTAGTTACGCGTTAAACCAACTAGAATTTTTTTGAGTCAGATCTAGCGATCTCTAACGCGCAAGCGCATATCCTTCTAGGTAGCGGGCAGTAGCCGCTTACACTGAGTAAACGCGCCTATCACTGGGTAAGCTC	TATCCTTCTAG	TATCCgTCTAG	AGCGATCTCTAACGCGCAAGCGCATATCCgTCTAGGTAGCGGGCAGTAGCCGCTT	UPSTREAM	VCV001790148	Uncertain		88.8499		85.5602	1.25786	FALSE	6.10957e-05	3.74969e-06	9.80399e-05	4.89258e-06	0.000420134	0.000197526	0.000551316	0.000175701
2275	MLH1	chr3	36993315	36993315	SNV	C	G	37034807	+	AGG	GCGCAAGCGCATATCCTTCT	CGTTCGCGTATAGGA	15	ACATCCATCGCCCG	14	GCCCGCTACCTACAAGGATATGCGCTTGC	12	2	0.533333	-0.262	69.7546	CTAACGCGCAAGCGCATATCCTTCTAGGTAGCGGGCAGTAGCCGCTTCAGGGAGG	55	CACAGGCAGAGCCTAG	9	CCTATCACTG	GCGAGAAAAGCCTTGTTTGGCGCAAGCGCATATCCTTCTGTTTGGAGACGTTGACTATCGTCTCGGTGCGCCCGCTACCTACAAGGATATGCGCTTGCCGCGGTTCTATCTAGTTACGCGTTAAACCAACTAGAATTTTTTTGAGTCAGATCTCTAACGCGCAAGCGCATATCCTTCTAGGTAGCGGGCAGTAGCCGCTTCAGGGAGGCACAGGCAGAGCCTAGCCTATCACTGGGTAAGCTC	TCCTTCTAGGT	TCCTTgTAGGT	CTAACGCGCAAGCGCATATCCTTgTAGGTAGCGGGCAGTAGCCGCTTCAGGGAGG	UPSTREAM	VCV000821119	Uncertain	13.614	55.9838	7.4937	54.1101	0	FALSE	0.000638887	3.74969e-06	0.000771215	8.15429e-06	0.000363747	1.83319e-06	0.000413982	1.56411e-06	-7.41264	-6.56343
2275	MLH1	chr3	36993315	36993315	SNV	C	G	37034807	+	AGG	GCGCAAGCGCATATCCTTCT	TTCGCGTATAGGA	13	ACATCCATCGCCCG	14	GCCCGCTACCTACAAGGATATGCGCTT	12	2	0.461538	-0.262	66.591	CTAACGCGCAAGCGCATATCCTTCTAGGTAGCGGGCAGTAGCCGCTTCAGGGAGG	55	AAGGAGCGTAAGTTCC	9	CCTATCACTG	GCGAGAAAAGCCTTGTTTGGCGCAAGCGCATATCCTTCTGTTTGGAGACGTTGACTATCGTCTCGGTGCGCCCGCTACCTACAAGGATATGCGCTTCGCGGTTCTATCTAGTTACGCGTTAAACCAACTAGAATTTTTTTGAGTCAGATCTGACTAACGCGCAAGCGCATATCCTTCTAGGTAGCGGGCAGTAGCCGCTTCAGGGAGGAAGGAGCGTAAGTTCCCCTATCACTGGGTAAGCTC	TCCTTCTAGGT	TCCTTgTAGGT	CTAACGCGCAAGCGCATATCCTTgTAGGTAGCGGGCAGTAGCCGCTTCAGGGAGG	UPSTREAM	VCV000821119	Uncertain	8.83055	46.4102	6.42119	50.7123	0	FALSE	0.000731752	3.74969e-06	0.00108135	9.78515e-06	0.00107318	3.20809e-06	0.00115908	1.66838e-05	-7.60844	-6.78802
2275	MLH1	chr3	36993315	36993315	SNV	C	G	37034804	-	AGG	GCTACTGCCCGCTACCTAGA	AGGTAGCGG	9	GCATATCCTTGT	12	GCATATCCTTGTAGGTAGCGG	11	1	0.666667	0.567	48.7838	AGCGATCTCTAACGCGCAAGCGCATATCCTTCTAGGTAGCGGGCAGTAGCCGCTT	55	ATCGAGTCACCTTGTC	9	CCTATCACTG	GCGAGAAAAGCCTTGTTTGGCTACTGCCCGCTACCTAGAGTTTGGAGACGTTGACTATCGTCTCGGTGCGCATATCCTTGTAGGTAGCGGCGCGGTTCTATCTAGTTACGCGTTAAACCAACTAGAATTTTTTTGAGTCAGATCTGAATGGATAGCGATCTCTAACGCGCAAGCGCATATCCTTCTAGGTAGCGGGCAGTAGCCGCTTATCGAGTCACCTTGTCCCTATCACTGGGTAAGCTC	TCCTTCTAGGT	TCCTTgTAGGT	AGCGATCTCTAACGCGCAAGCGCATATCCTTgTAGGTAGCGGGCAGTAGCCGCTT	UPSTREAM	VCV000821119	Uncertain	97.3684	94.863	97.9775	95.7265	0	FALSE	0.00018608	2.49979e-06	0.000216464	4.89258e-06	0.000107982	9.16596e-07	0.000116206	1.04274e-06	-6.21797	-5.46739
2275	MLH1	chr3	36993315	36993315	SNV	C	G	37034826	-	CGG	CTCTTCGTCCCTCCCTGAAG	CAGGGAGGGACGAAG	15	GTAGGTAGCGGGCAGTAGCCGCTT	24	GTAGGTAGCGGGCAGTAGCCGCTTCAGGGAGGGACGAAG	1	23	0.666667	-0.04978		CATATCCTTCTAGGTAGCGGGCAGTAGCCGCTTCAGGGAGGGACGAAGAGACCCA	55	CCTTCCCAGTACTTGC	9	CCTATCACTG	GCGAGAAAAGCCTTGTTTGCTCTTCGTCCCTCCCTGAAGGTTTGGAGACGTTGACTATCGTCTCGGTGCGTAGGTAGCGGGCAGTAGCCGCTTCAGGGAGGGACGAAGCGCGGTTCTATCTAGTTACGCGTTAAACCAACTAGAATTTTTTTGCATATCCTTCTAGGTAGCGGGCAGTAGCCGCTTCAGGGAGGGACGAAGAGACCCACCTTCCCAGTACTTGCCCTATCACTGGGTAAGCTC	TCCTTCTAGGT	TCCTTgTAGGT	CATATCCTTgTAGGTAGCGGGCAGTAGCCGCTTCAGGGAGGGACGAAGAGACCCA	UPSTREAM	VCV000821119	Uncertain					0	FALSE	3.66574e-05	1.2499e-06	4.41665e-05	6.52343e-06	5.04897e-05	1.6957e-05	0.000142616	1.04274e-05
2275	MLH1	chr3	36993315	36993315	SNV	C	G	37034826	-	CGG	CTCTTCGTCCCTCCCTGAAG	CAGGGAGGGACGAAG	15	TGTAGGTAGCGGGCAGTAGCCGCTT	25	TGTAGGTAGCGGGCAGTAGCCGCTTCAGGGAGGGACGAAG	2	23	0.666667	-0.04978		CATATCCTTCTAGGTAGCGGGCAGTAGCCGCTTCAGGGAGGGACGAAGAGACCCA	55	CGATTGAAGCGTGAAC	9	CCTATCACTG	GCGAGAAAAGCCTTGTTTGCTCTTCGTCCCTCCCTGAAGGTTTGGAGACGTTGACTATCGTCTCGGTGCTGTAGGTAGCGGGCAGTAGCCGCTTCAGGGAGGGACGAAGCGCGGTTCTATCTAGTTACGCGTTAAACCAACTAGAATTTTTTTCATATCCTTCTAGGTAGCGGGCAGTAGCCGCTTCAGGGAGGGACGAAGAGACCCACGATTGAAGCGTGAACCCTATCACTGGGTAAGCTC	TCCTTCTAGGT	TCCTTgTAGGT	CATATCCTTgTAGGTAGCGGGCAGTAGCCGCTTCAGGGAGGGACGAAGAGACCCA	UPSTREAM	VCV000821119	Uncertain					0	FALSE	8.83269e-05	0.000538706	5.38734e-05	0.00375424	0.000107613	1.83319e-06	6.33849e-05	4.69232e-06
2276	MLH1	chr3	36993315	36993315	SNV	C	T	37034807	+	AGG	GCGCAAGCGCATATCCTTCT	CGTATAGGA	9	AAATCCATCGCCCG	14	GCCCGCTACCTAAAAGGATATGC	12	2	0.444444	-0.262	55.648	CTAACGCGCAAGCGCATATCCTTCTAGGTAGCGGGCAGTAGCCGCTTCAGGGAGG	55	GCTCCTAGTCACTGGC	9	CCTATCACTG	GCGAGAAAAGCCTTGTTTGGCGCAAGCGCATATCCTTCTGTTTGGAGACGTTGACTATCGTCTCGGTGCGCCCGCTACCTAAAAGGATATGCCGCGGTTCTATCTAGTTACGCGTTAAACCAACTAGAATTTTTTTGAGTCAGATCTGAATGGCTAACGCGCAAGCGCATATCCTTCTAGGTAGCGGGCAGTAGCCGCTTCAGGGAGGGCTCCTAGTCACTGGCCCTATCACTGGGTAAGCTC	TCCTTCTAGGT	TCCTTtTAGGT	CTAACGCGCAAGCGCATATCCTTtTAGGTAGCGGGCAGTAGCCGCTTCAGGGAGG	UPSTREAM	VCV000821120	Uncertain					0	FALSE	0.000370764	4.99959e-06	0.000610565	9.78515e-06	0.000606245	4.12468e-06	0.000973882	7.97694e-05
2276	MLH1	chr3	36993315	36993315	SNV	C	T	37034807	+	AGG	GCGCAAGCGCATATCCTTCT	CGTTCGCGTATAGGA	15	AAATCCATCGCCCG	14	GCCCGCTACCTAAAAGGATATGCGCTTGC	12	2	0.533333	-0.262	59.1728	CTAACGCGCAAGCGCATATCCTTCTAGGTAGCGGGCAGTAGCCGCTTCAGGGAGG	55	GCGCAGTAGTACACCT	9	CCTATCACTG	GCGAGAAAAGCCTTGTTTGGCGCAAGCGCATATCCTTCTGTTTGGAGACGTTGACTATCGTCTCGGTGCGCCCGCTACCTAAAAGGATATGCGCTTGCCGCGGTTCTATCTAGTTACGCGTTAAACCAACTAGAATTTTTTTGAGTCAGATCTCTAACGCGCAAGCGCATATCCTTCTAGGTAGCGGGCAGTAGCCGCTTCAGGGAGGGCGCAGTAGTACACCTCCTATCACTGGGTAAGCTC	TCCTTCTAGGT	TCCTTtTAGGT	CTAACGCGCAAGCGCATATCCTTtTAGGTAGCGGGCAGTAGCCGCTTCAGGGAGG	UPSTREAM	VCV000821120	Uncertain	5.4672	37.4589	6.03136	44.9129	0	FALSE	0.000351562	4.99959e-06	0.000402837	3.26172e-06	0.000336844	5.04128e-06	0.000360501	1.04274e-06	-6.13583	-6.94842
2276	MLH1	chr3	36993315	36993315	SNV	C	T	37034804	-	AGG	GCTACTGCCCGCTACCTAGA	AGGTAGCGGGCAGTA	15	GCATATCCTTTT	12	GCATATCCTTTTAGGTAGCGGGCAGTA	11	1	0.6	0.567	10.9738	AGCGATCTCTAACGCGCAAGCGCATATCCTTCTAGGTAGCGGGCAGTAGCCGCTT	55	CGTCAGGGTCGAGATG	9	CCTATCACTG	GCGAGAAAAGCCTTGTTTGGCTACTGCCCGCTACCTAGAGTTTGGAGACGTTGACTATCGTCTCGGTGCGCATATCCTTTTAGGTAGCGGGCAGTACGCGGTTCTATCTAGTTACGCGTTAAACCAACTAGAATTTTTTTGAGTCAGATCTGAAGCGATCTCTAACGCGCAAGCGCATATCCTTCTAGGTAGCGGGCAGTAGCCGCTTCGTCAGGGTCGAGATGCCTATCACTGGGTAAGCTC	TCCTTCTAGGT	TCCTTtTAGGT	AGCGATCTCTAACGCGCAAGCGCATATCCTTtTAGGTAGCGGGCAGTAGCCGCTT	UPSTREAM	VCV000821120	Uncertain					0	FALSE	0.000386125	2.49979e-06	0.000791114	6.52343e-06	0.000348637	2.29149e-06	0.000207982	1.56411e-06
2276	MLH1	chr3	36993315	36993315	SNV	C	T	37034804	-	AGG	GCTACTGCCCGCTACCTAGA	AGGTAGCGG	9	GCATATCCTTTT	12	GCATATCCTTTTAGGTAGCGG	11	1	0.666667	0.567	9.99329	AGCGATCTCTAACGCGCAAGCGCATATCCTTCTAGGTAGCGGGCAGTAGCCGCTT	55	AGACGTTGTACCGCTG	9	CCTATCACTG	GCGAGAAAAGCCTTGTTTGGCTACTGCCCGCTACCTAGAGTTTGGAGACGTTGACTATCGTCTCGGTGCGCATATCCTTTTAGGTAGCGGCGCGGTTCTATCTAGTTACGCGTTAAACCAACTAGAATTTTTTTGAGTCAGATCTGAATGGATAGCGATCTCTAACGCGCAAGCGCATATCCTTCTAGGTAGCGGGCAGTAGCCGCTTAGACGTTGTACCGCTGCCTATCACTGGGTAAGCTC	TCCTTCTAGGT	TCCTTtTAGGT	AGCGATCTCTAACGCGCAAGCGCATATCCTTtTAGGTAGCGGGCAGTAGCCGCTT	UPSTREAM	VCV000821120	Uncertain					0	FALSE	0.000413705	0.000496209	0.000532425	8.15429e-06	0.00043119	7.79106e-06	0.000572114	2.08547e-05
2276	MLH1	chr3	36993315	36993315	SNV	C	T	37034826	-	CGG	CTCTTCGTCCCTCCCTGAAG	CAGGGAGGGACGAAG	15	TTAGGTAGCGGGCAGTAGCCGCTT	24	TTAGGTAGCGGGCAGTAGCCGCTTCAGGGAGGGACGAAG	1	23	0.666667	-0.04978		CATATCCTTCTAGGTAGCGGGCAGTAGCCGCTTCAGGGAGGGACGAAGAGACCCA	55	AGATCTGTCTCCAACC	9	CCTATCACTG	GCGAGAAAAGCCTTGTTTGCTCTTCGTCCCTCCCTGAAGGTTTGGAGACGTTGACTATCGTCTCGGTGCTTAGGTAGCGGGCAGTAGCCGCTTCAGGGAGGGACGAAGCGCGGTTCTATCTAGTTACGCGTTAAACCAACTAGAATTTTTTTGCATATCCTTCTAGGTAGCGGGCAGTAGCCGCTTCAGGGAGGGACGAAGAGACCCAAGATCTGTCTCCAACCCCTATCACTGGGTAAGCTC	TCCTTCTAGGT	TCCTTtTAGGT	CATATCCTTtTAGGTAGCGGGCAGTAGCCGCTTCAGGGAGGGACGAAGAGACCCA	UPSTREAM	VCV000821120	Uncertain					0	FALSE	7.01728e-05	1.87485e-05	9.41571e-05	0.00247075	7.84986e-05	9.16596e-07	0.000106302	2.08547e-06
2276	MLH1	chr3	36993315	36993315	SNV	C	T	37034826	-	CGG	CTCTTCGTCCCTCCCTGAAG	CAGGGAGGGACGAAG	15	TTTAGGTAGCGGGCAGTAGCCGCTT	25	TTTAGGTAGCGGGCAGTAGCCGCTTCAGGGAGGGACGAAG	2	23	0.666667	-0.04978		CATATCCTTCTAGGTAGCGGGCAGTAGCCGCTTCAGGGAGGGACGAAGAGACCCA	55	TGGGAAGGTTTGGGCC	9	CCTATCACTG	GCGAGAAAAGCCTTGTTTGCTCTTCGTCCCTCCCTGAAGGTTTGGAGACGTTGACTATCGTCTCGGTGCTTTAGGTAGCGGGCAGTAGCCGCTTCAGGGAGGGACGAAGCGCGGTTCTATCTAGTTACGCGTTAAACCAACTAGAATTTTTTTCATATCCTTCTAGGTAGCGGGCAGTAGCCGCTTCAGGGAGGGACGAAGAGACCCATGGGAAGGTTTGGGCCCCTATCACTGGGTAAGCTC	TCCTTCTAGGT	TCCTTtTAGGT	CATATCCTTtTAGGTAGCGGGCAGTAGCCGCTTCAGGGAGGGACGAAGAGACCCA	UPSTREAM	VCV000821120	Uncertain					0	FALSE	0.000243685	1.2499e-05	0.000244129	4.07715e-05	0.000400232	6.41617e-06	0.000477367	1.04274e-06
2277	MLH1	chr3	36993318	36993318	SNV	G	C	37034807	+	AGG	GCGCAAGCGCATATCCTTCT	CGTTCGCGTATAGGA	15	AGATGCATCGCCCGTCA	17	ACTGCCCGCTACGTAGAAGGATATGCGCTTGC	12	5	0.533333	-0.262	76.65	CTAACGCGCAAGCGCATATCCTTCTAGGTAGCGGGCAGTAGCCGCTTCAGGGAGG	55	GGACGTCGTTGTGGAG	9	CCTATCACTG	GCGAGAAAAGCCTTGTTTGGCGCAAGCGCATATCCTTCTGTTTGGAGACGTTGACTATCGTCTCGGTGCACTGCCCGCTACGTAGAAGGATATGCGCTTGCCGCGGTTCTATCTAGTTACGCGTTAAACCAACTAGAATTTTTTTGAGTCAGACTAACGCGCAAGCGCATATCCTTCTAGGTAGCGGGCAGTAGCCGCTTCAGGGAGGGGACGTCGTTGTGGAGCCTATCACTGGGTAAGCTC	TTCTAGGTAGC	TTCTAcGTAGC	CTAACGCGCAAGCGCATATCCTTCTAcGTAGCGGGCAGTAGCCGCTTCAGGGAGG	UPSTREAM	VCV000142669	Likely benign	86.2547	92.8734	85.4444	94.479	0	FALSE	0.000554051	3.74969e-06	0.000437297	1.30469e-05	0.00048647	4.58298e-07	0.000424877	1.04274e-06	-7.2071	-5.06684
2277	MLH1	chr3	36993318	36993318	SNV	G	C	37034807	+	AGG	GCGCAAGCGCATATCCTTCT	TTCGCGTATAGGA	13	AGATGCATCGCCCGTCA	17	ACTGCCCGCTACGTAGAAGGATATGCGCTT	12	5	0.461538	-0.262	75.5529	CTAACGCGCAAGCGCATATCCTTCTAGGTAGCGGGCAGTAGCCGCTTCAGGGAGG	55	TAGTTGGGTTGCTCCT	9	CCTATCACTG	GCGAGAAAAGCCTTGTTTGGCGCAAGCGCATATCCTTCTGTTTGGAGACGTTGACTATCGTCTCGGTGCACTGCCCGCTACGTAGAAGGATATGCGCTTCGCGGTTCTATCTAGTTACGCGTTAAACCAACTAGAATTTTTTTGAGTCAGATCCTAACGCGCAAGCGCATATCCTTCTAGGTAGCGGGCAGTAGCCGCTTCAGGGAGGTAGTTGGGTTGCTCCTCCTATCACTGGGTAAGCTC	TTCTAGGTAGC	TTCTAcGTAGC	CTAACGCGCAAGCGCATATCCTTCTAcGTAGCGGGCAGTAGCCGCTTCAGGGAGG	UPSTREAM	VCV000142669	Likely benign	92.1998	91.2116	93.1665	91.7436	0	FALSE	0.000398693	6.24948e-06	0.00050476	6.52343e-06	0.00058745	4.58298e-06	0.000572114	1.56411e-06	-5.9954	-6.27382
2277	MLH1	chr3	36993318	36993318	SNV	G	C	37034826	-	CGG	CTCTTCGTCCCTCCCTGAAG	CAGGGAGGGACGAAG	15	TCTACGTAGCGGGCAGTAGCCGCTT	25	TCTACGTAGCGGGCAGTAGCCGCTTCAGGGAGGGACGAAG	5	20	0.666667	-0.04978		CATATCCTTCTAGGTAGCGGGCAGTAGCCGCTTCAGGGAGGGACGAAGAGACCCA	55	ATCCGAACACGAAGCA	9	CCTATCACTG	GCGAGAAAAGCCTTGTTTGCTCTTCGTCCCTCCCTGAAGGTTTGGAGACGTTGACTATCGTCTCGGTGCTCTACGTAGCGGGCAGTAGCCGCTTCAGGGAGGGACGAAGCGCGGTTCTATCTAGTTACGCGTTAAACCAACTAGAATTTTTTTCATATCCTTCTAGGTAGCGGGCAGTAGCCGCTTCAGGGAGGGACGAAGAGACCCAATCCGAACACGAAGCACCTATCACTGGGTAAGCTC	TTCTAGGTAGC	TTCTAcGTAGC	CATATCCTTCTAcGTAGCGGGCAGTAGCCGCTTCAGGGAGGGACGAAGAGACCCA	UPSTREAM	VCV000142669	Likely benign	16.0656	30.5857	8.04196	32.5234	0	FALSE	0.00010683	1.2499e-06	0.000139294	4.89258e-06	0.000170265	4.58298e-07	0.000176949	9.38463e-06	-6.41737	-4.8314
2277	MLH1	chr3	36993318	36993318	SNV	G	C	37034826	-	CGG	CTCTTCGTCCCTCCCTGAAG	CAGGGAGGGACGAAG	15	TACGTAGCGGGCAGTAGCCGCTT	23	TACGTAGCGGGCAGTAGCCGCTTCAGGGAGGGACGAAG	3	20	0.666667	-0.04978		CATATCCTTCTAGGTAGCGGGCAGTAGCCGCTTCAGGGAGGGACGAAGAGACCCA	55	GGTGAAGCATGTTGAC	9	CCTATCACTG	GCGAGAAAAGCCTTGTTTGCTCTTCGTCCCTCCCTGAAGGTTTGGAGACGTTGACTATCGTCTCGGTGCTACGTAGCGGGCAGTAGCCGCTTCAGGGAGGGACGAAGCGCGGTTCTATCTAGTTACGCGTTAAACCAACTAGAATTTTTTTGACATATCCTTCTAGGTAGCGGGCAGTAGCCGCTTCAGGGAGGGACGAAGAGACCCAGGTGAAGCATGTTGACCCTATCACTGGGTAAGCTC	TTCTAGGTAGC	TTCTAcGTAGC	CATATCCTTCTAcGTAGCGGGCAGTAGCCGCTTCAGGGAGGGACGAAGAGACCCA	UPSTREAM	VCV000142669	Likely benign					0	FALSE	3.5261e-05	0.000149988	2.62087e-05	6.68652e-05	7.03908e-05	4.58298e-07	4.12662e-05	1.56411e-06
2278	MLH1	chr3	36993319	36993319	SNV	G	A	37034807	+	AGG	GCGCAAGCGCATATCCTTCT	TTCGCGTATAGGA	13	AGATCTATCGCCCGTCA	17	ACTGCCCGCTATCTAGAAGGATATGCGCTT	11	6	0.461538	-0.262	70.6997	CTAACGCGCAAGCGCATATCCTTCTAGGTAGCGGGCAGTAGCCGCTTCAGGGAGG	55	CGGTTAAGTTATCGGT	9	CCTATCACTG	GCGAGAAAAGCCTTGTTTGGCGCAAGCGCATATCCTTCTGTTTGGAGACGTTGACTATCGTCTCGGTGCACTGCCCGCTATCTAGAAGGATATGCGCTTCGCGGTTCTATCTAGTTACGCGTTAAACCAACTAGAATTTTTTTGAGTCAGATCCTAACGCGCAAGCGCATATCCTTCTAGGTAGCGGGCAGTAGCCGCTTCAGGGAGGCGGTTAAGTTATCGGTCCTATCACTGGGTAAGCTC	TCTAGGTAGCG	TCTAGaTAGCG	CTAACGCGCAAGCGCATATCCTTCTAGaTAGCGGGCAGTAGCCGCTTCAGGGAGG	UPSTREAM	VCV001789235	Uncertain	11.1621	34.0587	9.09091	32.4766	0	FALSE	0.000456996	8.74928e-06	0.000443606	4.89258e-06	0.000389913	2.38315e-05	0.000424216	0.000559428	-5.70687	-6.50254
2278	MLH1	chr3	36993319	36993319	SNV	G	A	37034807	+	AGG	GCGCAAGCGCATATCCTTCT	CGTATAGGA	9	AGATCTATCGCCCGT	15	TGCCCGCTATCTAGAAGGATATGC	9	6	0.444444	-0.262	74.8604	CTAACGCGCAAGCGCATATCCTTCTAGGTAGCGGGCAGTAGCCGCTTCAGGGAGG	55	CCCAATCTCTGTTGAG	9	CCTATCACTG	GCGAGAAAAGCCTTGTTTGGCGCAAGCGCATATCCTTCTGTTTGGAGACGTTGACTATCGTCTCGGTGCTGCCCGCTATCTAGAAGGATATGCCGCGGTTCTATCTAGTTACGCGTTAAACCAACTAGAATTTTTTTGAGTCAGATCTGAATGCTAACGCGCAAGCGCATATCCTTCTAGGTAGCGGGCAGTAGCCGCTTCAGGGAGGCCCAATCTCTGTTGAGCCTATCACTGGGTAAGCTC	TCTAGGTAGCG	TCTAGaTAGCG	CTAACGCGCAAGCGCATATCCTTCTAGaTAGCGGGCAGTAGCCGCTTCAGGGAGG	UPSTREAM	VCV001789235	Uncertain					0.0834028	FALSE	0.000879778	3.74969e-06	0.00145604	1.1416e-05	0.00111851	2.29149e-06	0.00127694	3.64958e-06
2278	MLH1	chr3	36993319	36993319	SNV	G	A	37034826	-	CGG	CTCTTCGTCCCTCCCTGAAG	CAGGGAGGGACGAAG	15	TAGATAGCGGGCAGTAGCCGCTT	23	TAGATAGCGGGCAGTAGCCGCTTCAGGGAGGGACGAAG	4	19	0.666667	-0.04978		CATATCCTTCTAGGTAGCGGGCAGTAGCCGCTTCAGGGAGGGACGAAGAGACCCA	55	CAACCAAAGCTAGTGG	9	CCTATCACTG	GCGAGAAAAGCCTTGTTTGCTCTTCGTCCCTCCCTGAAGGTTTGGAGACGTTGACTATCGTCTCGGTGCTAGATAGCGGGCAGTAGCCGCTTCAGGGAGGGACGAAGCGCGGTTCTATCTAGTTACGCGTTAAACCAACTAGAATTTTTTTGACATATCCTTCTAGGTAGCGGGCAGTAGCCGCTTCAGGGAGGGACGAAGAGACCCACAACCAAAGCTAGTGGCCTATCACTGGGTAAGCTC	TCTAGGTAGCG	TCTAGaTAGCG	CATATCCTTCTAGaTAGCGGGCAGTAGCCGCTTCAGGGAGGGACGAAGAGACCCA	UPSTREAM	VCV001789235	Uncertain					1.16279	FALSE	5.51607e-05	2.49979e-06	6.06682e-05	1.79394e-05	8.2184e-05	4.58298e-07	7.46093e-05	3.64958e-06
2278	MLH1	chr3	36993319	36993319	SNV	G	A	37034826	-	CGG	CTCTTCGTCCCTCCCTGAAG	CAGGGAGGGACGAAG	15	AGATAGCGGGCAGTAGCCGCTT	22	AGATAGCGGGCAGTAGCCGCTTCAGGGAGGGACGAAG	3	19	0.666667	-0.04978		CATATCCTTCTAGGTAGCGGGCAGTAGCCGCTTCAGGGAGGGACGAAGAGACCCA	55	GTCACAACAGGCTGAA	9	CCTATCACTG	GCGAGAAAAGCCTTGTTTGCTCTTCGTCCCTCCCTGAAGGTTTGGAGACGTTGACTATCGTCTCGGTGCAGATAGCGGGCAGTAGCCGCTTCAGGGAGGGACGAAGCGCGGTTCTATCTAGTTACGCGTTAAACCAACTAGAATTTTTTTGAGCATATCCTTCTAGGTAGCGGGCAGTAGCCGCTTCAGGGAGGGACGAAGAGACCCAGTCACAACAGGCTGAACCTATCACTGGGTAAGCTC	TCTAGGTAGCG	TCTAGaTAGCG	CATATCCTTCTAGaTAGCGGGCAGTAGCCGCTTCAGGGAGGGACGAAGAGACCCA	UPSTREAM	VCV001789235	Uncertain			17.8744		0	FALSE	8.76287e-05	0.000193734	0.000100952	0.000492519	0.00010577	9.16596e-07	0.00010168	2.08547e-06		2.28651
2279	MLH1	chr3	36993321	36993321	SNV	A	G	37034813	+	CGG	GCGCATATCCTTCTAGGTAG	GGAAGATCC	9	ACCGCCCGTCAT	12	TACTGCCCGCCACCTAGAAGG	10	2	0.555556	-0.3221	72.5585	CGCAAGCGCATATCCTTCTAGGTAGCGGGCAGTAGCCGCTTCAGGGAGGGACGAA	55	ACGCCGAAGATCACGG	9	CCTATCACTG	GCGAGAAAAGCCTTGTTTGGCGCATATCCTTCTAGGTAGGTTTGGAGACGTTGACTATCGTCTCGGTGCTACTGCCCGCCACCTAGAAGGCGCGGTTCTATCTAGTTACGCGTTAAACCAACTAGAATTTTTTTGAGTCAGATCTGAATGGATCGCAAGCGCATATCCTTCTAGGTAGCGGGCAGTAGCCGCTTCAGGGAGGGACGAAACGCCGAAGATCACGGCCTATCACTGGGTAAGCTC	TAGGTAGCGGG	TAGGTgGCGGG	CGCAAGCGCATATCCTTCTAGGTgGCGGGCAGTAGCCGCTTCAGGGAGGGACGAA	UPSTREAM	VCV000821014	Uncertain		73.2984		84.7255	0	FALSE	8.62322e-05	4.99959e-06	9.17304e-05	4.89258e-06	0.00014115	1.37489e-06	0.000138654	1.56411e-06
2279	MLH1	chr3	36993321	36993321	SNV	A	G	37034813	+	CGG	GCGCATATCCTTCTAGGTAG	CGTATAGGAAGATCC	15	ACCGCCCGTCATCG	14	GCTACTGCCCGCCACCTAGAAGGATATGC	12	2	0.466667	-0.3221	74.3552	CGCAAGCGCATATCCTTCTAGGTAGCGGGCAGTAGCCGCTTCAGGGAGGGACGAA	55	CTTGGCTAGTTGCAGG	9	CCTATCACTG	GCGAGAAAAGCCTTGTTTGGCGCATATCCTTCTAGGTAGGTTTGGAGACGTTGACTATCGTCTCGGTGCGCTACTGCCCGCCACCTAGAAGGATATGCCGCGGTTCTATCTAGTTACGCGTTAAACCAACTAGAATTTTTTTGAGTCAGATCTCGCAAGCGCATATCCTTCTAGGTAGCGGGCAGTAGCCGCTTCAGGGAGGGACGAACTTGGCTAGTTGCAGGCCTATCACTGGGTAAGCTC	TAGGTAGCGGG	TAGGTgGCGGG	CGCAAGCGCATATCCTTCTAGGTgGCGGGCAGTAGCCGCTTCAGGGAGGGACGAA	UPSTREAM	VCV000821014	Uncertain	66.6667	81.4696		64.624	0	FALSE	0.000116606	2.49979e-06	8.88183e-05	3.26172e-06	0.000115721	9.16596e-07	0.000118847	1.56411e-06	-5.54368
2279	MLH1	chr3	36993321	36993321	SNV	A	G	37034826	-	CGG	CTCTTCGTCCCTCCCTGAAG	CAGGGAGGGACGAAG	15	TCTAGGTGGCGGGCAGTAGCCGCTT	25	TCTAGGTGGCGGGCAGTAGCCGCTTCAGGGAGGGACGAAG	8	17	0.666667	-0.04978		CATATCCTTCTAGGTAGCGGGCAGTAGCCGCTTCAGGGAGGGACGAAGAGACCCA	55	TCAATCTGTAAGTGTA	9	CCTATCACTG	GCGAGAAAAGCCTTGTTTGCTCTTCGTCCCTCCCTGAAGGTTTGGAGACGTTGACTATCGTCTCGGTGCTCTAGGTGGCGGGCAGTAGCCGCTTCAGGGAGGGACGAAGCGCGGTTCTATCTAGTTACGCGTTAAACCAACTAGAATTTTTTTCATATCCTTCTAGGTAGCGGGCAGTAGCCGCTTCAGGGAGGGACGAAGAGACCCATCAATCTGTAAGTGTACCTATCACTGGGTAAGCTC	TAGGTAGCGGG	TAGGTgGCGGG	CATATCCTTCTAGGTgGCGGGCAGTAGCCGCTTCAGGGAGGGACGAAGAGACCCA	UPSTREAM	VCV000821014	Uncertain					0	FALSE	8.09955e-05	1.2499e-06	5.1932e-05	1.63086e-06	5.41751e-05	4.58298e-07	4.52277e-05	5.21369e-07
2279	MLH1	chr3	36993321	36993321	SNV	A	G	37034826	-	CGG	CTCTTCGTCCCTCCCTGAAG	CAGGGAGGGACGA	13	TCTAGGTGGCGGGCAGTAGCCGCTT	25	TCTAGGTGGCGGGCAGTAGCCGCTTCAGGGAGGGACGA	8	17	0.692308	-0.04978		CATATCCTTCTAGGTAGCGGGCAGTAGCCGCTTCAGGGAGGGACGAAGAGACCCA	55	CACCACTGTAGGGACT	9	CCTATCACTG	GCGAGAAAAGCCTTGTTTGCTCTTCGTCCCTCCCTGAAGGTTTGGAGACGTTGACTATCGTCTCGGTGCTCTAGGTGGCGGGCAGTAGCCGCTTCAGGGAGGGACGACGCGGTTCTATCTAGTTACGCGTTAAACCAACTAGAATTTTTTTGACATATCCTTCTAGGTAGCGGGCAGTAGCCGCTTCAGGGAGGGACGAAGAGACCCACACCACTGTAGGGACTCCTATCACTGGGTAAGCTC	TAGGTAGCGGG	TAGGTgGCGGG	CATATCCTTCTAGGTgGCGGGCAGTAGCCGCTTCAGGGAGGGACGAAGAGACCCA	UPSTREAM	VCV000821014	Uncertain	11.8033	50.8333	44.6996	49.9139	0.578035	FALSE	0.000213311	3.74969e-06	0.000275191	0.00017124	0.000177267	1.83319e-06	0.000192135	1.56411e-06	-5.83005	-0.684413
2279	MLH1	chr3	36993321	36993321	SNV	A	G	37034807	+	AGG	GCGCAAGCGCATATCCTTCT	TTCGCGTATAGGA	13	AGATCCACCGCCCGTCAT	18	TACTGCCCGCCACCTAGAAGGATATGCGCTT	10	8	0.461538	-0.262	70.1695	CTAACGCGCAAGCGCATATCCTTCTAGGTAGCGGGCAGTAGCCGCTTCAGGGAGG	55	TACGGGCTCGCTTAGA	9	CCTATCACTG	GCGAGAAAAGCCTTGTTTGGCGCAAGCGCATATCCTTCTGTTTGGAGACGTTGACTATCGTCTCGGTGCTACTGCCCGCCACCTAGAAGGATATGCGCTTCGCGGTTCTATCTAGTTACGCGTTAAACCAACTAGAATTTTTTTGAGTCAGATCTAACGCGCAAGCGCATATCCTTCTAGGTAGCGGGCAGTAGCCGCTTCAGGGAGGTACGGGCTCGCTTAGACCTATCACTGGGTAAGCTC	TAGGTAGCGGG	TAGGTgGCGGG	CTAACGCGCAAGCGCATATCCTTCTAGGTgGCGGGCAGTAGCCGCTTCAGGGAGG	UPSTREAM	VCV000821014	Uncertain					0	FALSE	1.7805e-05	1.2499e-06	1.01923e-05	1.63086e-06	1.14247e-05	4.58298e-07	7.26285e-06	5.21369e-07
2279	MLH1	chr3	36993321	36993321	SNV	A	G	37034807	+	AGG	GCGCAAGCGCATATCCTTCT	TTCGCGTATAGGA	13	AGATCCACCGCCCGTCATCG	20	GCTACTGCCCGCCACCTAGAAGGATATGCGCTT	12	8	0.461538	-0.262	67.5385	CTAACGCGCAAGCGCATATCCTTCTAGGTAGCGGGCAGTAGCCGCTTCAGGGAGG	55	TTAGGACCACGGCGTT	9	CCTATCACTG	GCGAGAAAAGCCTTGTTTGGCGCAAGCGCATATCCTTCTGTTTGGAGACGTTGACTATCGTCTCGGTGCGCTACTGCCCGCCACCTAGAAGGATATGCGCTTCGCGGTTCTATCTAGTTACGCGTTAAACCAACTAGAATTTTTTTGAGTCAGCTAACGCGCAAGCGCATATCCTTCTAGGTAGCGGGCAGTAGCCGCTTCAGGGAGGTTAGGACCACGGCGTTCCTATCACTGGGTAAGCTC	TAGGTAGCGGG	TAGGTgGCGGG	CTAACGCGCAAGCGCATATCCTTCTAGGTgGCGGGCAGTAGCCGCTTCAGGGAGG	UPSTREAM	VCV000821014	Uncertain					0	FALSE	0.000227974	1.2499e-06	0.000203845	4.89258e-06	9.06604e-05	9.16596e-07	7.19682e-05	1.56411e-06
2280	MLH1	chr3	36993324	36993324	SNV	G	T	37034813	+	CGG	GCGCATATCCTTCTAGGTAG	CGTATAGGAAGATCC	15	ATCGACCGTCATCGG	15	GGCTACTGCCAGCTACCTAGAAGGATATGC	10	5	0.466667	-0.3221	79.861	CGCAAGCGCATATCCTTCTAGGTAGCGGGCAGTAGCCGCTTCAGGGAGGGACGAA	55	GTCCTCATCAGTACGT	9	CCTATCACTG	GCGAGAAAAGCCTTGTTTGGCGCATATCCTTCTAGGTAGGTTTGGAGACGTTGACTATCGTCTCGGTGCGGCTACTGCCAGCTACCTAGAAGGATATGCCGCGGTTCTATCTAGTTACGCGTTAAACCAACTAGAATTTTTTTGAGTCAGATCCGCAAGCGCATATCCTTCTAGGTAGCGGGCAGTAGCCGCTTCAGGGAGGGACGAAGTCCTCATCAGTACGTCCTATCACTGGGTAAGCTC	GTAGCGGGCAG	GTAGCtGGCAG	CGCAAGCGCATATCCTTCTAGGTAGCtGGCAGTAGCCGCTTCAGGGAGGGACGAA	UPSTREAM	VCV000820965	Uncertain					0	FALSE	8.37884e-06	2.49979e-06	5.82415e-06	1.63086e-06	5.52807e-06	4.58298e-07	9.90389e-06	5.21369e-07
2280	MLH1	chr3	36993324	36993324	SNV	G	T	37034813	+	CGG	GCGCATATCCTTCTAGGTAG	GGAAGATCC	9	ATCGACCGTCATCG	14	GCTACTGCCAGCTACCTAGAAGG	9	5	0.555556	-0.3221	76.1787	CGCAAGCGCATATCCTTCTAGGTAGCGGGCAGTAGCCGCTTCAGGGAGGGACGAA	55	CGAACATCAGTATGCT	9	CCTATCACTG	GCGAGAAAAGCCTTGTTTGGCGCATATCCTTCTAGGTAGGTTTGGAGACGTTGACTATCGTCTCGGTGCGCTACTGCCAGCTACCTAGAAGGCGCGGTTCTATCTAGTTACGCGTTAAACCAACTAGAATTTTTTTGAGTCAGATCTGAATGGCGCAAGCGCATATCCTTCTAGGTAGCGGGCAGTAGCCGCTTCAGGGAGGGACGAACGAACATCAGTATGCTCCTATCACTGGGTAAGCTC	GTAGCGGGCAG	GTAGCtGGCAG	CGCAAGCGCATATCCTTCTAGGTAGCtGGCAGTAGCCGCTTCAGGGAGGGACGAA	UPSTREAM	VCV000820965	Uncertain	22.7689	78.1206	19.4661	71.2389	0	FALSE	0.000305479	1.2499e-06	0.000436811	9.78515e-06	0.000263136	1.37489e-06	0.000298767	2.08547e-06	-7.93312	-5.48027
2280	MLH1	chr3	36993324	36993324	SNV	G	T	37034826	-	CGG	CTCTTCGTCCCTCCCTGAAG	CAGGGAGGGACGAAG	15	TCTAGGTAGCTGGCAGTAGCCGCTT	25	TCTAGGTAGCTGGCAGTAGCCGCTTCAGGGAGGGACGAAG	11	14	0.666667	-0.04978		CATATCCTTCTAGGTAGCGGGCAGTAGCCGCTTCAGGGAGGGACGAAGAGACCCA	55	GGGAGATTCTGGTGTA	9	CCTATCACTG	GCGAGAAAAGCCTTGTTTGCTCTTCGTCCCTCCCTGAAGGTTTGGAGACGTTGACTATCGTCTCGGTGCTCTAGGTAGCTGGCAGTAGCCGCTTCAGGGAGGGACGAAGCGCGGTTCTATCTAGTTACGCGTTAAACCAACTAGAATTTTTTTCATATCCTTCTAGGTAGCGGGCAGTAGCCGCTTCAGGGAGGGACGAAGAGACCCAGGGAGATTCTGGTGTACCTATCACTGGGTAAGCTC	GTAGCGGGCAG	GTAGCtGGCAG	CATATCCTTCTAGGTAGCtGGCAGTAGCCGCTTCAGGGAGGGACGAAGAGACCCA	UPSTREAM	VCV000820965	Uncertain			29.6875		1.16279	FALSE	8.30902e-05	1.2499e-06	0.000124734	1.95703e-05	7.40762e-05	9.16596e-07	6.56958e-05	5.21369e-07		-2.67212
2280	MLH1	chr3	36993324	36993324	SNV	G	T	37034826	-	CGG	CTCTTCGTCCCTCCCTGAAG	CAGGGAGGGACGAAG	15	AGGTAGCTGGCAGTAGCCGCTT	22	AGGTAGCTGGCAGTAGCCGCTTCAGGGAGGGACGAAG	8	14	0.666667	-0.04978		CATATCCTTCTAGGTAGCGGGCAGTAGCCGCTTCAGGGAGGGACGAAGAGACCCA	55	CAGCCGATCACCTTAT	9	CCTATCACTG	GCGAGAAAAGCCTTGTTTGCTCTTCGTCCCTCCCTGAAGGTTTGGAGACGTTGACTATCGTCTCGGTGCAGGTAGCTGGCAGTAGCCGCTTCAGGGAGGGACGAAGCGCGGTTCTATCTAGTTACGCGTTAAACCAACTAGAATTTTTTTGAGCATATCCTTCTAGGTAGCGGGCAGTAGCCGCTTCAGGGAGGGACGAAGAGACCCACAGCCGATCACCTTATCCTATCACTGGGTAAGCTC	GTAGCGGGCAG	GTAGCtGGCAG	CATATCCTTCTAGGTAGCtGGCAGTAGCCGCTTCAGGGAGGGACGAAGAGACCCA	UPSTREAM	VCV000820965	Uncertain			34.2561		0	FALSE	7.57587e-05	1.2499e-06	0.00014075	1.63086e-06	2.83774e-05	4.58298e-07	2.17885e-05	5.21369e-07		-6.43136
2280	MLH1	chr3	36993324	36993324	SNV	G	T	37034807	+	AGG	GCGCAAGCGCATATCCTTCT	CGTTCGCGTATAGGA	15	AGATCCATCGACCGTCATCGG	21	GGCTACTGCCAGCTACCTAGAAGGATATGCGCTTGC	10	11	0.533333	-0.262	75.5407	CTAACGCGCAAGCGCATATCCTTCTAGGTAGCGGGCAGTAGCCGCTTCAGGGAGG	55	CGTCCATGTCGAGTTT	9	CCTATCACTG	GCGAGAAAAGCCTTGTTTGGCGCAAGCGCATATCCTTCTGTTTGGAGACGTTGACTATCGTCTCGGTGCGGCTACTGCCAGCTACCTAGAAGGATATGCGCTTGCCGCGGTTCTATCTAGTTACGCGTTAAACCAACTAGAATTTTTTTGAGTCTAACGCGCAAGCGCATATCCTTCTAGGTAGCGGGCAGTAGCCGCTTCAGGGAGGCGTCCATGTCGAGTTTCCTATCACTGGGTAAGCTC	GTAGCGGGCAG	GTAGCtGGCAG	CTAACGCGCAAGCGCATATCCTTCTAGGTAGCtGGCAGTAGCCGCTTCAGGGAGG	UPSTREAM	VCV000820965	Uncertain					0	FALSE	5.58589e-06	1.2499e-06	3.39742e-06	1.63086e-06	1.47415e-05	4.58298e-07	5.28207e-06	5.21369e-07
2280	MLH1	chr3	36993324	36993324	SNV	G	T	37034807	+	AGG	GCGCAAGCGCATATCCTTCT	CGTATAGGA	9	AGATCCATCGACCGTCATCGGCG	23	GCGGCTACTGCCAGCTACCTAGAAGGATATGC	12	11	0.444444	-0.262	69.9339	CTAACGCGCAAGCGCATATCCTTCTAGGTAGCGGGCAGTAGCCGCTTCAGGGAGG	55	GTTACAGTCGACCAGC	9	CCTATCACTG	GCGAGAAAAGCCTTGTTTGGCGCAAGCGCATATCCTTCTGTTTGGAGACGTTGACTATCGTCTCGGTGCGCGGCTACTGCCAGCTACCTAGAAGGATATGCCGCGGTTCTATCTAGTTACGCGTTAAACCAACTAGAATTTTTTTGAGTCAGACTAACGCGCAAGCGCATATCCTTCTAGGTAGCGGGCAGTAGCCGCTTCAGGGAGGGTTACAGTCGACCAGCCCTATCACTGGGTAAGCTC	GTAGCGGGCAG	GTAGCtGGCAG	CTAACGCGCAAGCGCATATCCTTCTAGGTAGCtGGCAGTAGCCGCTTCAGGGAGG	UPSTREAM	VCV000820965	Uncertain					0	FALSE	6.00484e-05	1.2499e-06	3.88277e-05	1.63086e-06	5.8229e-05	4.58298e-07	7.52695e-05	5.21369e-07
2282	MLH1	chr3	36993325	36993325	SNV	G	T	37034813	+	CGG	GCGCATATCCTTCTAGGTAG	CGTATAGGAAGATCC	15	ATCGCACGTCATCGG	15	GGCTACTGCACGCTACCTAGAAGGATATGC	9	6	0.466667	-0.3221	89.2288	CGCAAGCGCATATCCTTCTAGGTAGCGGGCAGTAGCCGCTTCAGGGAGGGACGAA	55	CGTCCATTCGAGAACG	9	CCTATCACTG	GCGAGAAAAGCCTTGTTTGGCGCATATCCTTCTAGGTAGGTTTGGAGACGTTGACTATCGTCTCGGTGCGGCTACTGCACGCTACCTAGAAGGATATGCCGCGGTTCTATCTAGTTACGCGTTAAACCAACTAGAATTTTTTTGAGTCAGATCCGCAAGCGCATATCCTTCTAGGTAGCGGGCAGTAGCCGCTTCAGGGAGGGACGAACGTCCATTCGAGAACGCCTATCACTGGGTAAGCTC	TAGCGGGCAGT	TAGCGtGCAGT	CGCAAGCGCATATCCTTCTAGGTAGCGtGCAGTAGCCGCTTCAGGGAGGGACGAA	UPSTREAM	VCV000820943	Likely benign					0	FALSE	1.53612e-05	1.2499e-06	6.79484e-06	1.63086e-06	2.69033e-05	4.58298e-07	2.21187e-05	1.04274e-06
2282	MLH1	chr3	36993325	36993325	SNV	G	T	37034813	+	CGG	GCGCATATCCTTCTAGGTAG	GGAAGATCC	9	ATCGCACGTCATCG	14	GCTACTGCACGCTACCTAGAAGG	8	6	0.555556	-0.3221	88.208	CGCAAGCGCATATCCTTCTAGGTAGCGGGCAGTAGCCGCTTCAGGGAGGGACGAA	55	CGTAGCGCAGTCTTCC	9	CCTATCACTG	GCGAGAAAAGCCTTGTTTGGCGCATATCCTTCTAGGTAGGTTTGGAGACGTTGACTATCGTCTCGGTGCGCTACTGCACGCTACCTAGAAGGCGCGGTTCTATCTAGTTACGCGTTAAACCAACTAGAATTTTTTTGAGTCAGATCTGAATGGCGCAAGCGCATATCCTTCTAGGTAGCGGGCAGTAGCCGCTTCAGGGAGGGACGAACGTAGCGCAGTCTTCCCCTATCACTGGGTAAGCTC	TAGCGGGCAGT	TAGCGtGCAGT	CGCAAGCGCATATCCTTCTAGGTAGCGtGCAGTAGCCGCTTCAGGGAGGGACGAA	UPSTREAM	VCV000820943	Likely benign	17.1088	54.8295	12.1365	61.1111	0	FALSE	0.000263584	3.74969e-06	0.000384394	2.12012e-05	0.000130094	4.58298e-07	0.000154831	5.21369e-07	-6.13535	-4.18037
2282	MLH1	chr3	36993325	36993325	SNV	G	T	37034826	-	CGG	CTCTTCGTCCCTCCCTGAAG	CAGGGAGGGACGAAG	15	AGGTAGCGTGCAGTAGCCGCTT	22	AGGTAGCGTGCAGTAGCCGCTTCAGGGAGGGACGAAG	9	13	0.666667	-0.04978		CATATCCTTCTAGGTAGCGGGCAGTAGCCGCTTCAGGGAGGGACGAAGAGACCCA	55	TAGAGCTCATATACCG	9	CCTATCACTG	GCGAGAAAAGCCTTGTTTGCTCTTCGTCCCTCCCTGAAGGTTTGGAGACGTTGACTATCGTCTCGGTGCAGGTAGCGTGCAGTAGCCGCTTCAGGGAGGGACGAAGCGCGGTTCTATCTAGTTACGCGTTAAACCAACTAGAATTTTTTTGAGCATATCCTTCTAGGTAGCGGGCAGTAGCCGCTTCAGGGAGGGACGAAGAGACCCATAGAGCTCATATACCGCCTATCACTGGGTAAGCTC	TAGCGGGCAGT	TAGCGtGCAGT	CATATCCTTCTAGGTAGCGtGCAGTAGCCGCTTCAGGGAGGGACGAAGAGACCCA	UPSTREAM	VCV000820943	Likely benign		86.129			0	FALSE	7.33149e-05	1.2499e-06	9.46425e-05	1.1416e-05	0.000114615	4.58298e-07	7.3949e-05	5.21369e-07
2282	MLH1	chr3	36993325	36993325	SNV	G	T	37034826	-	CGG	CTCTTCGTCCCTCCCTGAAG	CAGGGAGGGACGAAG	15	TCTAGGTAGCGTGCAGTAGCCGCTT	25	TCTAGGTAGCGTGCAGTAGCCGCTTCAGGGAGGGACGAAG	12	13	0.666667	-0.04978		CATATCCTTCTAGGTAGCGGGCAGTAGCCGCTTCAGGGAGGGACGAAGAGACCCA	55	CGATGTACATAAAGGT	9	CCTATCACTG	GCGAGAAAAGCCTTGTTTGCTCTTCGTCCCTCCCTGAAGGTTTGGAGACGTTGACTATCGTCTCGGTGCTCTAGGTAGCGTGCAGTAGCCGCTTCAGGGAGGGACGAAGCGCGGTTCTATCTAGTTACGCGTTAAACCAACTAGAATTTTTTTCATATCCTTCTAGGTAGCGGGCAGTAGCCGCTTCAGGGAGGGACGAAGAGACCCACGATGTACATAAAGGTCCTATCACTGGGTAAGCTC	TAGCGGGCAGT	TAGCGtGCAGT	CATATCCTTCTAGGTAGCGtGCAGTAGCCGCTTCAGGGAGGGACGAAGAGACCCA	UPSTREAM	VCV000820943	Likely benign	42.5926	82.6291	30.3797	78.9869	0	FALSE	0.000188873	3.74969e-06	0.000192197	1.63086e-06	0.000157366	9.16596e-07	0.000176289	1.56411e-06	-5.6545	-6.88081
2282	MLH1	chr3	36993325	36993325	SNV	G	T	37034807	+	AGG	GCGCAAGCGCATATCCTTCT	CGTATAGGA	9	AGATCCATCGCACGTCATCGGCG	23	GCGGCTACTGCACGCTACCTAGAAGGATATGC	11	12	0.444444	-0.262	71.5275	CTAACGCGCAAGCGCATATCCTTCTAGGTAGCGGGCAGTAGCCGCTTCAGGGAGG	55	TAGACCAAGTCCATAC	9	CCTATCACTG	GCGAGAAAAGCCTTGTTTGGCGCAAGCGCATATCCTTCTGTTTGGAGACGTTGACTATCGTCTCGGTGCGCGGCTACTGCACGCTACCTAGAAGGATATGCCGCGGTTCTATCTAGTTACGCGTTAAACCAACTAGAATTTTTTTGAGTCAGACTAACGCGCAAGCGCATATCCTTCTAGGTAGCGGGCAGTAGCCGCTTCAGGGAGGTAGACCAAGTCCATACCCTATCACTGGGTAAGCTC	TAGCGGGCAGT	TAGCGtGCAGT	CTAACGCGCAAGCGCATATCCTTCTAGGTAGCGtGCAGTAGCCGCTTCAGGGAGG	UPSTREAM	VCV000820943	Likely benign					0	FALSE	2.16453e-05	1.2499e-06	6.79484e-06	1.63086e-06	1.62157e-05	4.58298e-07	9.90389e-06	5.21369e-07
2282	MLH1	chr3	36993325	36993325	SNV	G	T	37034807	+	AGG	GCGCAAGCGCATATCCTTCT	TTCGCGTATAGGA	13	AGATCCATCGCACGTCATCGGCGA	24	AGCGGCTACTGCACGCTACCTAGAAGGATATGCGCTT	12	12	0.461538	-0.262	69.5873	CTAACGCGCAAGCGCATATCCTTCTAGGTAGCGGGCAGTAGCCGCTTCAGGGAGG	55	GTCAAGTTCTTCATGT	9	CCTATCACTG	GCGAGAAAAGCCTTGTTTGGCGCAAGCGCATATCCTTCTGTTTGGAGACGTTGACTATCGTCTCGGTGCAGCGGCTACTGCACGCTACCTAGAAGGATATGCGCTTCGCGGTTCTATCTAGTTACGCGTTAAACCAACTAGAATTTTTTTGAGCTAACGCGCAAGCGCATATCCTTCTAGGTAGCGGGCAGTAGCCGCTTCAGGGAGGGTCAAGTTCTTCATGTCCTATCACTGGGTAAGCTC	TAGCGGGCAGT	TAGCGtGCAGT	CTAACGCGCAAGCGCATATCCTTCTAGGTAGCGtGCAGTAGCCGCTTCAGGGAGG	UPSTREAM	VCV000820943	Likely benign					0	FALSE	1.53612e-05	1.2499e-06	1.79578e-05	1.63086e-06	2.02696e-05	4.58298e-07	1.08943e-05	5.21369e-07
2281	MLH1	chr3	36993325	36993325	SNV	G	A	37034813	+	CGG	GCGCATATCCTTCTAGGTAG	CGTATAGGAAGATCC	15	ATCGCTCGTCATCGG	15	GGCTACTGCTCGCTACCTAGAAGGATATGC	9	6	0.466667	-0.3221	89.0471	CGCAAGCGCATATCCTTCTAGGTAGCGGGCAGTAGCCGCTTCAGGGAGGGACGAA	55	ATGAGGGAGTTGAGTA	9	CCTATCACTG	GCGAGAAAAGCCTTGTTTGGCGCATATCCTTCTAGGTAGGTTTGGAGACGTTGACTATCGTCTCGGTGCGGCTACTGCTCGCTACCTAGAAGGATATGCCGCGGTTCTATCTAGTTACGCGTTAAACCAACTAGAATTTTTTTGAGTCAGATCCGCAAGCGCATATCCTTCTAGGTAGCGGGCAGTAGCCGCTTCAGGGAGGGACGAAATGAGGGAGTTGAGTACCTATCACTGGGTAAGCTC	TAGCGGGCAGT	TAGCGaGCAGT	CGCAAGCGCATATCCTTCTAGGTAGCGaGCAGTAGCCGCTTCAGGGAGGGACGAA	UPSTREAM	VCV000820942	Uncertain					0	FALSE	8.72796e-06	1.2499e-06	7.28019e-06	1.63086e-06	1.21618e-05	4.58298e-07	6.60259e-06	5.21369e-07
2281	MLH1	chr3	36993325	36993325	SNV	G	A	37034813	+	CGG	GCGCATATCCTTCTAGGTAG	GGAAGATCC	9	ATCGCTCGTCATCG	14	GCTACTGCTCGCTACCTAGAAGG	8	6	0.555556	-0.3221	87.9722	CGCAAGCGCATATCCTTCTAGGTAGCGGGCAGTAGCCGCTTCAGGGAGGGACGAA	55	CCCATACGTTAAGACA	9	CCTATCACTG	GCGAGAAAAGCCTTGTTTGGCGCATATCCTTCTAGGTAGGTTTGGAGACGTTGACTATCGTCTCGGTGCGCTACTGCTCGCTACCTAGAAGGCGCGGTTCTATCTAGTTACGCGTTAAACCAACTAGAATTTTTTTGAGTCAGATCTGAATGGCGCAAGCGCATATCCTTCTAGGTAGCGGGCAGTAGCCGCTTCAGGGAGGGACGAACCCATACGTTAAGACACCTATCACTGGGTAAGCTC	TAGCGGGCAGT	TAGCGaGCAGT	CGCAAGCGCATATCCTTCTAGGTAGCGaGCAGTAGCCGCTTCAGGGAGGGACGAA	UPSTREAM	VCV000820942	Uncertain	35.8452	92.5566	43.0137		0	FALSE	0.000171766	1.2499e-06	0.000177637	1.63086e-06	0.000114247	9.16596e-07	8.78145e-05	5.21369e-07	-7.10249	-6.76715
2281	MLH1	chr3	36993325	36993325	SNV	G	A	37034826	-	CGG	CTCTTCGTCCCTCCCTGAAG	CAGGGAGGGACGAAG	15	AGGTAGCGAGCAGTAGCCGCTT	22	AGGTAGCGAGCAGTAGCCGCTTCAGGGAGGGACGAAG	9	13	0.666667	-0.04978		CATATCCTTCTAGGTAGCGGGCAGTAGCCGCTTCAGGGAGGGACGAAGAGACCCA	55	CATGACAAGGATGGTC	9	CCTATCACTG	GCGAGAAAAGCCTTGTTTGCTCTTCGTCCCTCCCTGAAGGTTTGGAGACGTTGACTATCGTCTCGGTGCAGGTAGCGAGCAGTAGCCGCTTCAGGGAGGGACGAAGCGCGGTTCTATCTAGTTACGCGTTAAACCAACTAGAATTTTTTTGAGCATATCCTTCTAGGTAGCGGGCAGTAGCCGCTTCAGGGAGGGACGAAGAGACCCACATGACAAGGATGGTCCCTATCACTGGGTAAGCTC	TAGCGGGCAGT	TAGCGaGCAGT	CATATCCTTCTAGGTAGCGaGCAGTAGCCGCTTCAGGGAGGGACGAAGAGACCCA	UPSTREAM	VCV000820942	Uncertain	23.0769	60.9091	54.1796	69.8492	0	FALSE	0.00012289	1.2499e-06	0.000314019	3.4248e-05	0.000162525	1.83319e-06	0.000263113	1.56411e-05	-6.61941	-3.19676
2281	MLH1	chr3	36993325	36993325	SNV	G	A	37034826	-	CGG	CTCTTCGTCCCTCCCTGAAG	CAGGGAGGGACGAAG	15	TCTAGGTAGCGAGCAGTAGCCGCTT	25	TCTAGGTAGCGAGCAGTAGCCGCTTCAGGGAGGGACGAAG	12	13	0.666667	-0.04978		CATATCCTTCTAGGTAGCGGGCAGTAGCCGCTTCAGGGAGGGACGAAGAGACCCA	55	AGCAGCCGTGCATCTA	9	CCTATCACTG	GCGAGAAAAGCCTTGTTTGCTCTTCGTCCCTCCCTGAAGGTTTGGAGACGTTGACTATCGTCTCGGTGCTCTAGGTAGCGAGCAGTAGCCGCTTCAGGGAGGGACGAAGCGCGGTTCTATCTAGTTACGCGTTAAACCAACTAGAATTTTTTTCATATCCTTCTAGGTAGCGGGCAGTAGCCGCTTCAGGGAGGGACGAAGAGACCCAAGCAGCCGTGCATCTACCTATCACTGGGTAAGCTC	TAGCGGGCAGT	TAGCGaGCAGT	CATATCCTTCTAGGTAGCGaGCAGTAGCCGCTTCAGGGAGGGACGAAGAGACCCA	UPSTREAM	VCV000820942	Uncertain	30.9298		17.5595		0	FALSE	0.000184335	1.2499e-06	0.000163562	4.89258e-06	9.13975e-05	9.16596e-07	8.18721e-05	5.21369e-07	-7.20437	-5.0631
2281	MLH1	chr3	36993325	36993325	SNV	G	A	37034807	+	AGG	GCGCAAGCGCATATCCTTCT	CGTATAGGA	9	AGATCCATCGCTCGTCATCGGCG	23	GCGGCTACTGCTCGCTACCTAGAAGGATATGC	11	12	0.444444	-0.262	70.7563	CTAACGCGCAAGCGCATATCCTTCTAGGTAGCGGGCAGTAGCCGCTTCAGGGAGG	55	ATTATCCAGCTGGAAC	9	CCTATCACTG	GCGAGAAAAGCCTTGTTTGGCGCAAGCGCATATCCTTCTGTTTGGAGACGTTGACTATCGTCTCGGTGCGCGGCTACTGCTCGCTACCTAGAAGGATATGCCGCGGTTCTATCTAGTTACGCGTTAAACCAACTAGAATTTTTTTGAGTCAGACTAACGCGCAAGCGCATATCCTTCTAGGTAGCGGGCAGTAGCCGCTTCAGGGAGGATTATCCAGCTGGAACCCTATCACTGGGTAAGCTC	TAGCGGGCAGT	TAGCGaGCAGT	CTAACGCGCAAGCGCATATCCTTCTAGGTAGCGaGCAGTAGCCGCTTCAGGGAGG	UPSTREAM	VCV000820942	Uncertain					0	FALSE	0.000104037	1.2499e-06	9.22157e-05	1.63086e-06	3.02201e-05	4.58298e-07	4.48976e-05	2.08547e-06
2281	MLH1	chr3	36993325	36993325	SNV	G	A	37034807	+	AGG	GCGCAAGCGCATATCCTTCT	TTCGCGTATAGGA	13	AGATCCATCGCTCGTCATCGGCGA	24	AGCGGCTACTGCTCGCTACCTAGAAGGATATGCGCTT	12	12	0.461538	-0.262	69.0589	CTAACGCGCAAGCGCATATCCTTCTAGGTAGCGGGCAGTAGCCGCTTCAGGGAGG	55	GACGTTACACTGAAGG	9	CCTATCACTG	GCGAGAAAAGCCTTGTTTGGCGCAAGCGCATATCCTTCTGTTTGGAGACGTTGACTATCGTCTCGGTGCAGCGGCTACTGCTCGCTACCTAGAAGGATATGCGCTTCGCGGTTCTATCTAGTTACGCGTTAAACCAACTAGAATTTTTTTGAGCTAACGCGCAAGCGCATATCCTTCTAGGTAGCGGGCAGTAGCCGCTTCAGGGAGGGACGTTACACTGAAGGCCTATCACTGGGTAAGCTC	TAGCGGGCAGT	TAGCGaGCAGT	CTAACGCGCAAGCGCATATCCTTCTAGGTAGCGaGCAGTAGCCGCTTCAGGGAGG	UPSTREAM	VCV000820942	Uncertain					0	FALSE	1.57103e-05	2.49979e-06	1.4075e-05	1.63086e-06	1.36359e-05	4.58298e-07	3.3013e-06	5.21369e-07
2283	MLH1	chr3	36993326	36993326	SNV	G	A	37034813	+	CGG	GCGCATATCCTTCTAGGTAG	GGAAGATCC	9	ATCGCCTGTCATCGGCGA	18	AGCGGCTACTGTCCGCTACCTAGAAGG	11	7	0.555556	-0.3221	71.725	CGCAAGCGCATATCCTTCTAGGTAGCGGGCAGTAGCCGCTTCAGGGAGGGACGAA	55	CTCGAGGTCGCGCCAA	9	CCTATCACTG	GCGAGAAAAGCCTTGTTTGGCGCATATCCTTCTAGGTAGGTTTGGAGACGTTGACTATCGTCTCGGTGCAGCGGCTACTGTCCGCTACCTAGAAGGCGCGGTTCTATCTAGTTACGCGTTAAACCAACTAGAATTTTTTTGAGTCAGATCTGACGCAAGCGCATATCCTTCTAGGTAGCGGGCAGTAGCCGCTTCAGGGAGGGACGAACTCGAGGTCGCGCCAACCTATCACTGGGTAAGCTC	AGCGGGCAGTA	AGCGGaCAGTA	CGCAAGCGCATATCCTTCTAGGTAGCGGaCAGTAGCCGCTTCAGGGAGGGACGAA	UPSTREAM	VCV000820906	Uncertain	5.03979				0	FALSE	0.000263584	2.49979e-06	0.000233451	7.01269e-05	5.67549e-05	4.58298e-07	3.73046e-05	1.56411e-06	-6.72031
2283	MLH1	chr3	36993326	36993326	SNV	G	A	37034813	+	CGG	GCGCATATCCTTCTAGGTAG	GGAAGATCC	9	ATCGCCTGTCATCGGCGAA	19	AAGCGGCTACTGTCCGCTACCTAGAAGG	12	7	0.555556	-0.3221	75.6686	CGCAAGCGCATATCCTTCTAGGTAGCGGGCAGTAGCCGCTTCAGGGAGGGACGAA	55	AGAATAGCATAGTAAG	9	CCTATCACTG	GCGAGAAAAGCCTTGTTTGGCGCATATCCTTCTAGGTAGGTTTGGAGACGTTGACTATCGTCTCGGTGCAAGCGGCTACTGTCCGCTACCTAGAAGGCGCGGTTCTATCTAGTTACGCGTTAAACCAACTAGAATTTTTTTGAGTCAGATCTGCGCAAGCGCATATCCTTCTAGGTAGCGGGCAGTAGCCGCTTCAGGGAGGGACGAAAGAATAGCATAGTAAGCCTATCACTGGGTAAGCTC	AGCGGGCAGTA	AGCGGaCAGTA	CGCAAGCGCATATCCTTCTAGGTAGCGGaCAGTAGCCGCTTCAGGGAGGGACGAA	UPSTREAM	VCV000820906	Uncertain					0	FALSE	7.54096e-05	2.49979e-06	0.000120851	1.30469e-05	0.000114984	2.29149e-06	9.4417e-05	2.08547e-06
2283	MLH1	chr3	36993326	36993326	SNV	G	A	37034826	-	CGG	CTCTTCGTCCCTCCCTGAAG	CAGGGAGGGACGAAG	15	TAGGTAGCGGACAGTAGCCGCTT	23	TAGGTAGCGGACAGTAGCCGCTTCAGGGAGGGACGAAG	11	12	0.666667	-0.04978		CATATCCTTCTAGGTAGCGGGCAGTAGCCGCTTCAGGGAGGGACGAAGAGACCCA	55	AACCGCGAGCAATCTC	9	CCTATCACTG	GCGAGAAAAGCCTTGTTTGCTCTTCGTCCCTCCCTGAAGGTTTGGAGACGTTGACTATCGTCTCGGTGCTAGGTAGCGGACAGTAGCCGCTTCAGGGAGGGACGAAGCGCGGTTCTATCTAGTTACGCGTTAAACCAACTAGAATTTTTTTGACATATCCTTCTAGGTAGCGGGCAGTAGCCGCTTCAGGGAGGGACGAAGAGACCCAAACCGCGAGCAATCTCCCTATCACTGGGTAAGCTC	AGCGGGCAGTA	AGCGGaCAGTA	CATATCCTTCTAGGTAGCGGaCAGTAGCCGCTTCAGGGAGGGACGAAGAGACCCA	UPSTREAM	VCV000820906	Uncertain	26.4574	52.8796	43.3333	66.5753	0	FALSE	0.000156056	0.000254979	0.000204331	0.000603418	0.00014115	4.58298e-07	0.000120827	1.56411e-06	0.708315	1.56225
2283	MLH1	chr3	36993326	36993326	SNV	G	A	37034826	-	CGG	CTCTTCGTCCCTCCCTGAAG	CAGGGAGGGACGAAG	15	GTAGCGGACAGTAGCCGCTT	20	GTAGCGGACAGTAGCCGCTTCAGGGAGGGACGAAG	8	12	0.666667	-0.04978		CATATCCTTCTAGGTAGCGGGCAGTAGCCGCTTCAGGGAGGGACGAAGAGACCCA	55	GGCGTGTCATTGAGCT	9	CCTATCACTG	GCGAGAAAAGCCTTGTTTGCTCTTCGTCCCTCCCTGAAGGTTTGGAGACGTTGACTATCGTCTCGGTGCGTAGCGGACAGTAGCCGCTTCAGGGAGGGACGAAGCGCGGTTCTATCTAGTTACGCGTTAAACCAACTAGAATTTTTTTGAGTCCATATCCTTCTAGGTAGCGGGCAGTAGCCGCTTCAGGGAGGGACGAAGAGACCCAGGCGTGTCATTGAGCTCCTATCACTGGGTAAGCTC	AGCGGGCAGTA	AGCGGaCAGTA	CATATCCTTCTAGGTAGCGGaCAGTAGCCGCTTCAGGGAGGGACGAAGAGACCCA	UPSTREAM	VCV000820906	Uncertain	25.1627	67.3768	21.1268	74.062	1.47059	FALSE	0.000161293	0.000111241	0.000138324	3.75097e-05	0.000277141	9.16596e-07	0.0002027	1.04274e-06	-0.535995	-1.88271
2283	MLH1	chr3	36993326	36993326	SNV	G	A	37034807	+	AGG	GCGCAAGCGCATATCCTTCT	TTCGCGTATAGGA	13	AGATCCATCGCCTGTCATCGGCGA	24	AGCGGCTACTGTCCGCTACCTAGAAGGATATGCGCTT	11	13	0.461538	-0.262	68.1878	CTAACGCGCAAGCGCATATCCTTCTAGGTAGCGGGCAGTAGCCGCTTCAGGGAGG	55	GCTGGGTTCTAAGCCA	9	CCTATCACTG	GCGAGAAAAGCCTTGTTTGGCGCAAGCGCATATCCTTCTGTTTGGAGACGTTGACTATCGTCTCGGTGCAGCGGCTACTGTCCGCTACCTAGAAGGATATGCGCTTCGCGGTTCTATCTAGTTACGCGTTAAACCAACTAGAATTTTTTTGAGCTAACGCGCAAGCGCATATCCTTCTAGGTAGCGGGCAGTAGCCGCTTCAGGGAGGGCTGGGTTCTAAGCCACCTATCACTGGGTAAGCTC	AGCGGGCAGTA	AGCGGaCAGTA	CTAACGCGCAAGCGCATATCCTTCTAGGTAGCGGaCAGTAGCCGCTTCAGGGAGG	UPSTREAM	VCV000820906	Uncertain					0	FALSE	8.86761e-05	2.49979e-06	5.0476e-05	3.26172e-06	5.12268e-05	4.58298e-07	5.67823e-05	5.21369e-07
2283	MLH1	chr3	36993326	36993326	SNV	G	A	37034807	+	AGG	GCGCAAGCGCATATCCTTCT	CGTTCGCGTATAGGA	15	AGATCCATCGCCTGTCATCGG	21	GGCTACTGTCCGCTACCTAGAAGGATATGCGCTTGC	8	13	0.533333	-0.262	75.0191	CTAACGCGCAAGCGCATATCCTTCTAGGTAGCGGGCAGTAGCCGCTTCAGGGAGG	55	TTTCCTCAGTGTTAGA	9	CCTATCACTG	GCGAGAAAAGCCTTGTTTGGCGCAAGCGCATATCCTTCTGTTTGGAGACGTTGACTATCGTCTCGGTGCGGCTACTGTCCGCTACCTAGAAGGATATGCGCTTGCCGCGGTTCTATCTAGTTACGCGTTAAACCAACTAGAATTTTTTTGAGTCTAACGCGCAAGCGCATATCCTTCTAGGTAGCGGGCAGTAGCCGCTTCAGGGAGGTTTCCTCAGTGTTAGACCTATCACTGGGTAAGCTC	AGCGGGCAGTA	AGCGGaCAGTA	CTAACGCGCAAGCGCATATCCTTCTAGGTAGCGGaCAGTAGCCGCTTCAGGGAGG	UPSTREAM	VCV000820906	Uncertain					0	FALSE	2.26927e-05	1.2499e-06	1.50457e-05	3.26172e-06	2.3955e-05	4.58298e-07	2.24488e-05	1.04274e-06
2285	MLH1	chr3	36993327	36993327	SNV	C	T	37034813	+	CGG	GCGCATATCCTTCTAGGTAG	GGAAGATCC	9	ATCGCCCATCATCGGCGAA	19	AAGCGGCTACTACCCGCTACCTAGAAGG	11	8	0.555556	-0.3221	75.7914	CGCAAGCGCATATCCTTCTAGGTAGCGGGCAGTAGCCGCTTCAGGGAGGGACGAA	55	ACTTACTTCATGTCCC	9	CCTATCACTG	GCGAGAAAAGCCTTGTTTGGCGCATATCCTTCTAGGTAGGTTTGGAGACGTTGACTATCGTCTCGGTGCAAGCGGCTACTACCCGCTACCTAGAAGGCGCGGTTCTATCTAGTTACGCGTTAAACCAACTAGAATTTTTTTGAGTCAGATCTGCGCAAGCGCATATCCTTCTAGGTAGCGGGCAGTAGCCGCTTCAGGGAGGGACGAAACTTACTTCATGTCCCCCTATCACTGGGTAAGCTC	GCGGGCAGTAG	GCGGGtAGTAG	CGCAAGCGCATATCCTTCTAGGTAGCGGGtAGTAGCCGCTTCAGGGAGGGACGAA	UPSTREAM	VCV000185544	Uncertain					0.30303	FALSE	0.000205631	3.74969e-06	0.000234907	3.26172e-06	9.98738e-05	9.16596e-07	0.000111914	1.04274e-06
2285	MLH1	chr3	36993327	36993327	SNV	C	T	37034813	+	CGG	GCGCATATCCTTCTAGGTAG	GGAAGATCC	9	ATCGCCCATCATCGGCGAAG	20	GAAGCGGCTACTACCCGCTACCTAGAAGG	12	8	0.555556	-0.3221	74.0287	CGCAAGCGCATATCCTTCTAGGTAGCGGGCAGTAGCCGCTTCAGGGAGGGACGAA	55	AGGTCATTCATCACCC	9	CCTATCACTG	GCGAGAAAAGCCTTGTTTGGCGCATATCCTTCTAGGTAGGTTTGGAGACGTTGACTATCGTCTCGGTGCGAAGCGGCTACTACCCGCTACCTAGAAGGCGCGGTTCTATCTAGTTACGCGTTAAACCAACTAGAATTTTTTTGAGTCAGATCTCGCAAGCGCATATCCTTCTAGGTAGCGGGCAGTAGCCGCTTCAGGGAGGGACGAAAGGTCATTCATCACCCCCTATCACTGGGTAAGCTC	GCGGGCAGTAG	GCGGGtAGTAG	CGCAAGCGCATATCCTTCTAGGTAGCGGGtAGTAGCCGCTTCAGGGAGGGACGAA	UPSTREAM	VCV000185544	Uncertain					0	FALSE	1.08227e-05	1.2499e-06	4.41665e-05	1.63086e-06	1.32674e-05	3.20809e-06	1.28751e-05	5.21369e-07
2285	MLH1	chr3	36993327	36993327	SNV	C	T	37034826	-	CGG	CTCTTCGTCCCTCCCTGAAG	CAGGGAGGGACGAAG	15	TAGGTAGCGGGTAGTAGCCGCTT	23	TAGGTAGCGGGTAGTAGCCGCTTCAGGGAGGGACGAAG	12	11	0.666667	-0.04978		CATATCCTTCTAGGTAGCGGGCAGTAGCCGCTTCAGGGAGGGACGAAGAGACCCA	55	TTGGCAAAGATCCGAG	9	CCTATCACTG	GCGAGAAAAGCCTTGTTTGCTCTTCGTCCCTCCCTGAAGGTTTGGAGACGTTGACTATCGTCTCGGTGCTAGGTAGCGGGTAGTAGCCGCTTCAGGGAGGGACGAAGCGCGGTTCTATCTAGTTACGCGTTAAACCAACTAGAATTTTTTTGACATATCCTTCTAGGTAGCGGGCAGTAGCCGCTTCAGGGAGGGACGAAGAGACCCATTGGCAAAGATCCGAGCCTATCACTGGGTAAGCTC	GCGGGCAGTAG	GCGGGtAGTAG	CATATCCTTCTAGGTAGCGGGtAGTAGCCGCTTCAGGGAGGGACGAAGAGACCCA	UPSTREAM	VCV000185544	Uncertain		51.9713	25.5528		0	FALSE	6.94746e-05	2.49979e-06	0.000198021	3.26172e-06	0.000103191	4.58298e-07	9.96991e-05	5.21369e-07		-5.92388
2285	MLH1	chr3	36993327	36993327	SNV	C	T	37034826	-	CGG	CTCTTCGTCCCTCCCTGAAG	CAGGGAGGGACGAAG	15	GTAGCGGGTAGTAGCCGCTT	20	GTAGCGGGTAGTAGCCGCTTCAGGGAGGGACGAAG	9	11	0.666667	-0.04978		CATATCCTTCTAGGTAGCGGGCAGTAGCCGCTTCAGGGAGGGACGAAGAGACCCA	55	ATGGGAGCAGATCCAT	9	CCTATCACTG	GCGAGAAAAGCCTTGTTTGCTCTTCGTCCCTCCCTGAAGGTTTGGAGACGTTGACTATCGTCTCGGTGCGTAGCGGGTAGTAGCCGCTTCAGGGAGGGACGAAGCGCGGTTCTATCTAGTTACGCGTTAAACCAACTAGAATTTTTTTGAGTCCATATCCTTCTAGGTAGCGGGCAGTAGCCGCTTCAGGGAGGGACGAAGAGACCCAATGGGAGCAGATCCATCCTATCACTGGGTAAGCTC	GCGGGCAGTAG	GCGGGtAGTAG	CATATCCTTCTAGGTAGCGGGtAGTAGCCGCTTCAGGGAGGGACGAAGAGACCCA	UPSTREAM	VCV000185544	Uncertain	18.038	54.2735	24.5783	61.454	0.621118	FALSE	0.000220992	0.00258604	0.000201904	0.000110898	0.000259082	3.20809e-06	0.000240995	3.12821e-06	3.54868	-0.864431
2285	MLH1	chr3	36993327	36993327	SNV	C	T	37034807	+	AGG	GCGCAAGCGCATATCCTTCT	CGTTCGCGTATAGGA	15	AGATCCATCGCCCATCATCGGCG	23	GCGGCTACTACCCGCTACCTAGAAGGATATGCGCTTGC	9	14	0.533333	-0.262	74.5797	CTAACGCGCAAGCGCATATCCTTCTAGGTAGCGGGCAGTAGCCGCTTCAGGGAGG	55	ACCAGTAAGCACCGCT	9	CCTATCACTG	GCGAGAAAAGCCTTGTTTGGCGCAAGCGCATATCCTTCTGTTTGGAGACGTTGACTATCGTCTCGGTGCGCGGCTACTACCCGCTACCTAGAAGGATATGCGCTTGCCGCGGTTCTATCTAGTTACGCGTTAAACCAACTAGAATTTTTTTGACTAACGCGCAAGCGCATATCCTTCTAGGTAGCGGGCAGTAGCCGCTTCAGGGAGGACCAGTAAGCACCGCTCCTATCACTGGGTAAGCTC	GCGGGCAGTAG	GCGGGtAGTAG	CTAACGCGCAAGCGCATATCCTTCTAGGTAGCGGGtAGTAGCCGCTTCAGGGAGG	UPSTREAM	VCV000185544	Uncertain					0	FALSE	5.0273e-05	1.2499e-06	3.97984e-05	1.63086e-06	4.60673e-05	9.16596e-07	4.98496e-05	1.56411e-06
2285	MLH1	chr3	36993327	36993327	SNV	C	T	37034807	+	AGG	GCGCAAGCGCATATCCTTCT	TTCGCGTATAGGA	13	AGATCCATCGCCCATCATCGGCGA	24	AGCGGCTACTACCCGCTACCTAGAAGGATATGCGCTT	10	14	0.461538	-0.262	70.0623	CTAACGCGCAAGCGCATATCCTTCTAGGTAGCGGGCAGTAGCCGCTTCAGGGAGG	55	CACACAAAGCGTCTAT	9	CCTATCACTG	GCGAGAAAAGCCTTGTTTGGCGCAAGCGCATATCCTTCTGTTTGGAGACGTTGACTATCGTCTCGGTGCAGCGGCTACTACCCGCTACCTAGAAGGATATGCGCTTCGCGGTTCTATCTAGTTACGCGTTAAACCAACTAGAATTTTTTTGAGCTAACGCGCAAGCGCATATCCTTCTAGGTAGCGGGCAGTAGCCGCTTCAGGGAGGCACACAAAGCGTCTATCCTATCACTGGGTAAGCTC	GCGGGCAGTAG	GCGGGtAGTAG	CTAACGCGCAAGCGCATATCCTTCTAGGTAGCGGGtAGTAGCCGCTTCAGGGAGG	UPSTREAM	VCV000185544	Uncertain					0	FALSE	3.03733e-05	3.74969e-06	3.15475e-05	3.26172e-06	3.86965e-05	4.58298e-07	5.64522e-05	5.21369e-07
2284	MLH1	chr3	36993327	36993327	SNV	C	G	37034813	+	CGG	GCGCATATCCTTCTAGGTAG	GGAAGATCC	9	ATCGCCCCTCATCGGCGAA	19	AAGCGGCTACTCCCCGCTACCTAGAAGG	11	8	0.555556	-0.3221	73.8259	CGCAAGCGCATATCCTTCTAGGTAGCGGGCAGTAGCCGCTTCAGGGAGGGACGAA	55	AACTTTCAGGCCCTTG	9	CCTATCACTG	GCGAGAAAAGCCTTGTTTGGCGCATATCCTTCTAGGTAGGTTTGGAGACGTTGACTATCGTCTCGGTGCAAGCGGCTACTCCCCGCTACCTAGAAGGCGCGGTTCTATCTAGTTACGCGTTAAACCAACTAGAATTTTTTTGAGTCAGATCTGCGCAAGCGCATATCCTTCTAGGTAGCGGGCAGTAGCCGCTTCAGGGAGGGACGAAAACTTTCAGGCCCTTGCCTATCACTGGGTAAGCTC	GCGGGCAGTAG	GCGGGgAGTAG	CGCAAGCGCATATCCTTCTAGGTAGCGGGgAGTAGCCGCTTCAGGGAGGGACGAA	UPSTREAM	VCV000141665	Uncertain					0	FALSE	4.53854e-05	1.2499e-06	1.65018e-05	6.52343e-06	6.11773e-05	9.16596e-07	3.5654e-05	1.04274e-06
2284	MLH1	chr3	36993327	36993327	SNV	C	G	37034813	+	CGG	GCGCATATCCTTCTAGGTAG	GGAAGATCC	9	ATCGCCCCTCATCGGCGAAG	20	GAAGCGGCTACTCCCCGCTACCTAGAAGG	12	8	0.555556	-0.3221	72.0601	CGCAAGCGCATATCCTTCTAGGTAGCGGGCAGTAGCCGCTTCAGGGAGGGACGAA	55	CGCGGTAAGAATGTTG	9	CCTATCACTG	GCGAGAAAAGCCTTGTTTGGCGCATATCCTTCTAGGTAGGTTTGGAGACGTTGACTATCGTCTCGGTGCGAAGCGGCTACTCCCCGCTACCTAGAAGGCGCGGTTCTATCTAGTTACGCGTTAAACCAACTAGAATTTTTTTGAGTCAGATCTCGCAAGCGCATATCCTTCTAGGTAGCGGGCAGTAGCCGCTTCAGGGAGGGACGAACGCGGTAAGAATGTTGCCTATCACTGGGTAAGCTC	GCGGGCAGTAG	GCGGGgAGTAG	CGCAAGCGCATATCCTTCTAGGTAGCGGGgAGTAGCCGCTTCAGGGAGGGACGAA	UPSTREAM	VCV000141665	Uncertain					0	FALSE	2.09471e-05	1.2499e-06	1.2619e-05	3.26172e-06	1.65842e-05	4.58298e-07	1.91475e-05	5.21369e-07
2284	MLH1	chr3	36993327	36993327	SNV	C	G	37034826	-	CGG	CTCTTCGTCCCTCCCTGAAG	CAGGGAGGGACGAAG	15	TAGGTAGCGGGGAGTAGCCGCTT	23	TAGGTAGCGGGGAGTAGCCGCTTCAGGGAGGGACGAAG	12	11	0.666667	-0.04978		CATATCCTTCTAGGTAGCGGGCAGTAGCCGCTTCAGGGAGGGACGAAGAGACCCA	55	GGACGTCGTGGTCCGT	9	CCTATCACTG	GCGAGAAAAGCCTTGTTTGCTCTTCGTCCCTCCCTGAAGGTTTGGAGACGTTGACTATCGTCTCGGTGCTAGGTAGCGGGGAGTAGCCGCTTCAGGGAGGGACGAAGCGCGGTTCTATCTAGTTACGCGTTAAACCAACTAGAATTTTTTTGACATATCCTTCTAGGTAGCGGGCAGTAGCCGCTTCAGGGAGGGACGAAGAGACCCAGGACGTCGTGGTCCGTCCTATCACTGGGTAAGCTC	GCGGGCAGTAG	GCGGGgAGTAG	CATATCCTTCTAGGTAGCGGGgAGTAGCCGCTTCAGGGAGGGACGAAGAGACCCA	UPSTREAM	VCV000141665	Uncertain					0	FALSE	5.58589e-05	1.12491e-05	8.59062e-05	2.60937e-05	4.60673e-05	9.16596e-07	6.76766e-05	1.04274e-06
2284	MLH1	chr3	36993327	36993327	SNV	C	G	37034826	-	CGG	CTCTTCGTCCCTCCCTGAAG	CAGGGAGGGACGAAG	15	GTAGCGGGGAGTAGCCGCTT	20	GTAGCGGGGAGTAGCCGCTTCAGGGAGGGACGAAG	9	11	0.666667	-0.04978		CATATCCTTCTAGGTAGCGGGCAGTAGCCGCTTCAGGGAGGGACGAAGAGACCCA	55	GTTACAGAGGATCGCA	9	CCTATCACTG	GCGAGAAAAGCCTTGTTTGCTCTTCGTCCCTCCCTGAAGGTTTGGAGACGTTGACTATCGTCTCGGTGCGTAGCGGGGAGTAGCCGCTTCAGGGAGGGACGAAGCGCGGTTCTATCTAGTTACGCGTTAAACCAACTAGAATTTTTTTGAGTCCATATCCTTCTAGGTAGCGGGCAGTAGCCGCTTCAGGGAGGGACGAAGAGACCCAGTTACAGAGGATCGCACCTATCACTGGGTAAGCTC	GCGGGCAGTAG	GCGGGgAGTAG	CATATCCTTCTAGGTAGCGGGgAGTAGCCGCTTCAGGGAGGGACGAAGAGACCCA	UPSTREAM	VCV000141665	Uncertain	25.9857	63.8298	32.4706	71.7149	0	FALSE	0.000195157	2.49979e-06	0.000206757	5.05566e-05	0.000173581	9.16596e-07	0.000148558	1.56411e-06	-6.28668	-2.03197
2284	MLH1	chr3	36993327	36993327	SNV	C	G	37034807	+	AGG	GCGCAAGCGCATATCCTTCT	CGTTCGCGTATAGGA	15	AGATCCATCGCCCCTCATCGGCG	23	GCGGCTACTCCCCGCTACCTAGAAGGATATGCGCTTGC	9	14	0.533333	-0.262	73.0237	CTAACGCGCAAGCGCATATCCTTCTAGGTAGCGGGCAGTAGCCGCTTCAGGGAGG	55	CCGGTAGAGACTACAA	9	CCTATCACTG	GCGAGAAAAGCCTTGTTTGGCGCAAGCGCATATCCTTCTGTTTGGAGACGTTGACTATCGTCTCGGTGCGCGGCTACTCCCCGCTACCTAGAAGGATATGCGCTTGCCGCGGTTCTATCTAGTTACGCGTTAAACCAACTAGAATTTTTTTGACTAACGCGCAAGCGCATATCCTTCTAGGTAGCGGGCAGTAGCCGCTTCAGGGAGGCCGGTAGAGACTACAACCTATCACTGGGTAAGCTC	GCGGGCAGTAG	GCGGGgAGTAG	CTAACGCGCAAGCGCATATCCTTCTAGGTAGCGGGgAGTAGCCGCTTCAGGGAGG	UPSTREAM	VCV000141665	Uncertain					0	FALSE	5.06222e-05	1.2499e-06	4.41665e-05	3.26172e-06	6.15459e-05	9.16596e-07	8.28625e-05	2.08547e-06
2284	MLH1	chr3	36993327	36993327	SNV	C	G	37034807	+	AGG	GCGCAAGCGCATATCCTTCT	TTCGCGTATAGGA	13	AGATCCATCGCCCCTCATCGGCGA	24	AGCGGCTACTCCCCGCTACCTAGAAGGATATGCGCTT	10	14	0.461538	-0.262	68.1657	CTAACGCGCAAGCGCATATCCTTCTAGGTAGCGGGCAGTAGCCGCTTCAGGGAGG	55	ACCAGTAGTCTAAACC	9	CCTATCACTG	GCGAGAAAAGCCTTGTTTGGCGCAAGCGCATATCCTTCTGTTTGGAGACGTTGACTATCGTCTCGGTGCAGCGGCTACTCCCCGCTACCTAGAAGGATATGCGCTTCGCGGTTCTATCTAGTTACGCGTTAAACCAACTAGAATTTTTTTGAGCTAACGCGCAAGCGCATATCCTTCTAGGTAGCGGGCAGTAGCCGCTTCAGGGAGGACCAGTAGTCTAAACCCCTATCACTGGGTAAGCTC	GCGGGCAGTAG	GCGGGgAGTAG	CTAACGCGCAAGCGCATATCCTTCTAGGTAGCGGGgAGTAGCCGCTTCAGGGAGG	UPSTREAM	VCV000141665	Uncertain					0	FALSE	4.15451e-05	1.2499e-06	3.88277e-05	1.63086e-06	6.37571e-05	4.58298e-07	3.79649e-05	5.21369e-07
2286	MLH1	chr3	36993328	36993328	SNV	A	C	37034813	+	CGG	GCGCATATCCTTCTAGGTAG	GGAAGATCC	9	ATCGCCCGGCATCGGCGA	18	AGCGGCTACGGCCCGCTACCTAGAAGG	9	9	0.555556	-0.3221	66.7527	CGCAAGCGCATATCCTTCTAGGTAGCGGGCAGTAGCCGCTTCAGGGAGGGACGAA	55	CTACCCATCTTGAGGT	9	CCTATCACTG	GCGAGAAAAGCCTTGTTTGGCGCATATCCTTCTAGGTAGGTTTGGAGACGTTGACTATCGTCTCGGTGCAGCGGCTACGGCCCGCTACCTAGAAGGCGCGGTTCTATCTAGTTACGCGTTAAACCAACTAGAATTTTTTTGAGTCAGATCTGACGCAAGCGCATATCCTTCTAGGTAGCGGGCAGTAGCCGCTTCAGGGAGGGACGAACTACCCATCTTGAGGTCCTATCACTGGGTAAGCTC	CGGGCAGTAGC	CGGGCcGTAGC	CGCAAGCGCATATCCTTCTAGGTAGCGGGCcGTAGCCGCTTCAGGGAGGGACGAA	UPSTREAM	VCV000820895	Uncertain					0	FALSE	2.02489e-05	2.49979e-06	2.57233e-05	1.63086e-06	3.31684e-06	1.37489e-06	2.64104e-06	1.04274e-06
2286	MLH1	chr3	36993328	36993328	SNV	A	C	37034813	+	CGG	GCGCATATCCTTCTAGGTAG	GGAAGATCC	9	ATCGCCCGGCATCGGCGAAGT	21	TGAAGCGGCTACGGCCCGCTACCTAGAAGG	12	9	0.555556	-0.3221	70.0093	CGCAAGCGCATATCCTTCTAGGTAGCGGGCAGTAGCCGCTTCAGGGAGGGACGAA	55	ACTGTCCTCGCCATAA	9	CCTATCACTG	GCGAGAAAAGCCTTGTTTGGCGCATATCCTTCTAGGTAGGTTTGGAGACGTTGACTATCGTCTCGGTGCTGAAGCGGCTACGGCCCGCTACCTAGAAGGCGCGGTTCTATCTAGTTACGCGTTAAACCAACTAGAATTTTTTTGAGTCAGATCCGCAAGCGCATATCCTTCTAGGTAGCGGGCAGTAGCCGCTTCAGGGAGGGACGAAACTGTCCTCGCCATAACCTATCACTGGGTAAGCTC	CGGGCAGTAGC	CGGGCcGTAGC	CGCAAGCGCATATCCTTCTAGGTAGCGGGCcGTAGCCGCTTCAGGGAGGGACGAA	UPSTREAM	VCV000820895	Uncertain					0	FALSE	3.03733e-05	2.49979e-06	4.51372e-05	6.52343e-06	7.37076e-06	1.83319e-06	9.90389e-06	1.04274e-06
2286	MLH1	chr3	36993328	36993328	SNV	A	C	37034826	-	CGG	CTCTTCGTCCCTCCCTGAAG	CAGGGAGGGACGAAG	15	AGCGGGCCGTAGCCGCTT	18	AGCGGGCCGTAGCCGCTTCAGGGAGGGACGAAG	8	10	0.666667	-0.04978		CATATCCTTCTAGGTAGCGGGCAGTAGCCGCTTCAGGGAGGGACGAAGAGACCCA	55	GGGCATCTCCTCGCAT	9	CCTATCACTG	GCGAGAAAAGCCTTGTTTGCTCTTCGTCCCTCCCTGAAGGTTTGGAGACGTTGACTATCGTCTCGGTGCAGCGGGCCGTAGCCGCTTCAGGGAGGGACGAAGCGCGGTTCTATCTAGTTACGCGTTAAACCAACTAGAATTTTTTTGAGTCAGCATATCCTTCTAGGTAGCGGGCAGTAGCCGCTTCAGGGAGGGACGAAGAGACCCAGGGCATCTCCTCGCATCCTATCACTGGGTAAGCTC	CGGGCAGTAGC	CGGGCcGTAGC	CATATCCTTCTAGGTAGCGGGCcGTAGCCGCTTCAGGGAGGGACGAAGAGACCCA	UPSTREAM	VCV000820895	Uncertain	32.8904	68.6515	30.1703	73.9782	0	FALSE	0.000105434	0.000612449	0.000199963	0.000709423	0.000210804	4.12468e-05	0.000242645	5.99574e-05	2.53825	1.82692
2286	MLH1	chr3	36993328	36993328	SNV	A	C	37034826	-	CGG	CTCTTCGTCCCTCCCTGAAG	CAGGGAGGGACGAAG	15	GGTAGCGGGCCGTAGCCGCTT	21	GGTAGCGGGCCGTAGCCGCTTCAGGGAGGGACGAAG	11	10	0.666667	-0.04978		CATATCCTTCTAGGTAGCGGGCAGTAGCCGCTTCAGGGAGGGACGAAGAGACCCA	55	CGATGGCTCGGACAAG	9	CCTATCACTG	GCGAGAAAAGCCTTGTTTGCTCTTCGTCCCTCCCTGAAGGTTTGGAGACGTTGACTATCGTCTCGGTGCGGTAGCGGGCCGTAGCCGCTTCAGGGAGGGACGAAGCGCGGTTCTATCTAGTTACGCGTTAAACCAACTAGAATTTTTTTGAGTCATATCCTTCTAGGTAGCGGGCAGTAGCCGCTTCAGGGAGGGACGAAGAGACCCACGATGGCTCGGACAAGCCTATCACTGGGTAAGCTC	CGGGCAGTAGC	CGGGCcGTAGC	CATATCCTTCTAGGTAGCGGGCcGTAGCCGCTTCAGGGAGGGACGAAGAGACCCA	UPSTREAM	VCV000820895	Uncertain	22.0657	74.6736	33.7243	85.0112	0	FALSE	0.000149074	0.000292476	0.000165988	4.89258e-06	0.000141519	9.16596e-07	0.000147898	1.04274e-06	0.972293	-5.08434
2286	MLH1	chr3	36993328	36993328	SNV	A	C	37034807	+	AGG	GCGCAAGCGCATATCCTTCT	CGTTCGCGTATAGGA	15	AGATCCATCGCCCGGCATCGGCGA	24	AGCGGCTACGGCCCGCTACCTAGAAGGATATGCGCTTGC	9	15	0.533333	-0.262	69.6451	CTAACGCGCAAGCGCATATCCTTCTAGGTAGCGGGCAGTAGCCGCTTCAGGGAGG	55	ACGGGTCCAATAGCAA	9	CCTATCACTG	GCGAGAAAAGCCTTGTTTGGCGCAAGCGCATATCCTTCTGTTTGGAGACGTTGACTATCGTCTCGGTGCAGCGGCTACGGCCCGCTACCTAGAAGGATATGCGCTTGCCGCGGTTCTATCTAGTTACGCGTTAAACCAACTAGAATTTTTTTGCTAACGCGCAAGCGCATATCCTTCTAGGTAGCGGGCAGTAGCCGCTTCAGGGAGGACGGGTCCAATAGCAACCTATCACTGGGTAAGCTC	CGGGCAGTAGC	CGGGCcGTAGC	CTAACGCGCAAGCGCATATCCTTCTAGGTAGCGGGCcGTAGCCGCTTCAGGGAGG	UPSTREAM	VCV000820895	Uncertain					0	FALSE	0.000104037	2.49979e-06	6.21243e-05	1.63086e-06	5.3438e-05	4.58298e-07	4.65483e-05	5.21369e-07
2286	MLH1	chr3	36993328	36993328	SNV	A	C	37034807	+	AGG	GCGCAAGCGCATATCCTTCT	CGTATAGGA	9	AGATCCATCGCCCGGCATCGGCGAA	25	AAGCGGCTACGGCCCGCTACCTAGAAGGATATGC	10	15	0.444444	-0.262	68.3461	CTAACGCGCAAGCGCATATCCTTCTAGGTAGCGGGCAGTAGCCGCTTCAGGGAGG	55	TGTCCCAAGATATGGT	9	CCTATCACTG	GCGAGAAAAGCCTTGTTTGGCGCAAGCGCATATCCTTCTGTTTGGAGACGTTGACTATCGTCTCGGTGCAAGCGGCTACGGCCCGCTACCTAGAAGGATATGCCGCGGTTCTATCTAGTTACGCGTTAAACCAACTAGAATTTTTTTGAGTCACTAACGCGCAAGCGCATATCCTTCTAGGTAGCGGGCAGTAGCCGCTTCAGGGAGGTGTCCCAAGATATGGTCCTATCACTGGGTAAGCTC	CGGGCAGTAGC	CGGGCcGTAGC	CTAACGCGCAAGCGCATATCCTTCTAGGTAGCGGGCcGTAGCCGCTTCAGGGAGG	UPSTREAM	VCV000820895	Uncertain					0.552486	FALSE	0.000406025	7.49938e-06	0.000384879	9.78515e-06	0.000385491	9.16596e-07	0.000268065	2.08547e-06
2287	MLH1	chr3	36993328	36993328	SNV	A	G	37034813	+	CGG	GCGCATATCCTTCTAGGTAG	GGAAGATCC	9	ATCGCCCGCCATCGGCGA	18	AGCGGCTACCGCCCGCTACCTAGAAGG	9	9	0.555556	-0.3221	67.4017	CGCAAGCGCATATCCTTCTAGGTAGCGGGCAGTAGCCGCTTCAGGGAGGGACGAA	55	GATCGATTCTCTGAGA	9	CCTATCACTG	GCGAGAAAAGCCTTGTTTGGCGCATATCCTTCTAGGTAGGTTTGGAGACGTTGACTATCGTCTCGGTGCAGCGGCTACCGCCCGCTACCTAGAAGGCGCGGTTCTATCTAGTTACGCGTTAAACCAACTAGAATTTTTTTGAGTCAGATCTGACGCAAGCGCATATCCTTCTAGGTAGCGGGCAGTAGCCGCTTCAGGGAGGGACGAAGATCGATTCTCTGAGACCTATCACTGGGTAAGCTC	CGGGCAGTAGC	CGGGCgGTAGC	CGCAAGCGCATATCCTTCTAGGTAGCGGGCgGTAGCCGCTTCAGGGAGGGACGAA	UPSTREAM	VCV000820896	Uncertain					0	FALSE	1.88524e-05	1.62487e-05	2.13552e-05	6.52343e-06	1.87954e-05	9.16596e-07	1.05641e-05	1.56411e-06
2287	MLH1	chr3	36993328	36993328	SNV	A	G	37034813	+	CGG	GCGCATATCCTTCTAGGTAG	GGAAGATCC	9	ATCGCCCGCCATCGGCGAAGT	21	TGAAGCGGCTACCGCCCGCTACCTAGAAGG	12	9	0.555556	-0.3221	71.4166	CGCAAGCGCATATCCTTCTAGGTAGCGGGCAGTAGCCGCTTCAGGGAGGGACGAA	55	TTAGTTCAGTATTGGA	9	CCTATCACTG	GCGAGAAAAGCCTTGTTTGGCGCATATCCTTCTAGGTAGGTTTGGAGACGTTGACTATCGTCTCGGTGCTGAAGCGGCTACCGCCCGCTACCTAGAAGGCGCGGTTCTATCTAGTTACGCGTTAAACCAACTAGAATTTTTTTGAGTCAGATCCGCAAGCGCATATCCTTCTAGGTAGCGGGCAGTAGCCGCTTCAGGGAGGGACGAATTAGTTCAGTATTGGACCTATCACTGGGTAAGCTC	CGGGCAGTAGC	CGGGCgGTAGC	CGCAAGCGCATATCCTTCTAGGTAGCGGGCgGTAGCCGCTTCAGGGAGGGACGAA	UPSTREAM	VCV000820896	Uncertain					0	FALSE	9.07708e-06	1.2499e-06	2.91208e-05	1.63086e-06	7.37076e-07	4.58298e-07	6.60259e-07	5.21369e-07
2287	MLH1	chr3	36993328	36993328	SNV	A	G	37034826	-	CGG	CTCTTCGTCCCTCCCTGAAG	CAGGGAGGGACGAAG	15	AGCGGGCGGTAGCCGCTT	18	AGCGGGCGGTAGCCGCTTCAGGGAGGGACGAAG	8	10	0.666667	-0.04978		CATATCCTTCTAGGTAGCGGGCAGTAGCCGCTTCAGGGAGGGACGAAGAGACCCA	55	TGATTTCGTGCTTCTC	9	CCTATCACTG	GCGAGAAAAGCCTTGTTTGCTCTTCGTCCCTCCCTGAAGGTTTGGAGACGTTGACTATCGTCTCGGTGCAGCGGGCGGTAGCCGCTTCAGGGAGGGACGAAGCGCGGTTCTATCTAGTTACGCGTTAAACCAACTAGAATTTTTTTGAGTCAGCATATCCTTCTAGGTAGCGGGCAGTAGCCGCTTCAGGGAGGGACGAAGAGACCCATGATTTCGTGCTTCTCCCTATCACTGGGTAAGCTC	CGGGCAGTAGC	CGGGCgGTAGC	CATATCCTTCTAGGTAGCGGGCgGTAGCCGCTTCAGGGAGGGACGAAGAGACCCA	UPSTREAM	VCV000820896	Uncertain	44.7692	73.1642	45.7995	82.6259	0	FALSE	0.000227276	0.00232481	0.000358671	0.0126343	0.000276404	8.84515e-05	0.000334751	0.000242436	3.35459	5.13854
2287	MLH1	chr3	36993328	36993328	SNV	A	G	37034826	-	CGG	CTCTTCGTCCCTCCCTGAAG	CAGGGAGGGACGAAG	15	GGTAGCGGGCGGTAGCCGCTT	21	GGTAGCGGGCGGTAGCCGCTTCAGGGAGGGACGAAG	11	10	0.666667	-0.04978		CATATCCTTCTAGGTAGCGGGCAGTAGCCGCTTCAGGGAGGGACGAAGAGACCCA	55	CTTTGCGGTCAAGCGA	9	CCTATCACTG	GCGAGAAAAGCCTTGTTTGCTCTTCGTCCCTCCCTGAAGGTTTGGAGACGTTGACTATCGTCTCGGTGCGGTAGCGGGCGGTAGCCGCTTCAGGGAGGGACGAAGCGCGGTTCTATCTAGTTACGCGTTAAACCAACTAGAATTTTTTTGAGTCATATCCTTCTAGGTAGCGGGCAGTAGCCGCTTCAGGGAGGGACGAAGAGACCCACTTTGCGGTCAAGCGACCTATCACTGGGTAAGCTC	CGGGCAGTAGC	CGGGCgGTAGC	CATATCCTTCTAGGTAGCGGGCgGTAGCCGCTTCAGGGAGGGACGAAGAGACCCA	UPSTREAM	VCV000820896	Uncertain	19.7952	69.1275	27.0627	80.2928	0	FALSE	0.000102641	7.12441e-05	0.000147545	1.63086e-06	0.000165105	4.58298e-07	0.000293485	5.21369e-07	-0.526761	-6.49938
2287	MLH1	chr3	36993328	36993328	SNV	A	G	37034807	+	AGG	GCGCAAGCGCATATCCTTCT	CGTTCGCGTATAGGA	15	AGATCCATCGCCCGCCATCGGCGA	24	AGCGGCTACCGCCCGCTACCTAGAAGGATATGCGCTTGC	9	15	0.533333	-0.262	70.2533	CTAACGCGCAAGCGCATATCCTTCTAGGTAGCGGGCAGTAGCCGCTTCAGGGAGG	55	GGACATTAGATGTTAG	9	CCTATCACTG	GCGAGAAAAGCCTTGTTTGGCGCAAGCGCATATCCTTCTGTTTGGAGACGTTGACTATCGTCTCGGTGCAGCGGCTACCGCCCGCTACCTAGAAGGATATGCGCTTGCCGCGGTTCTATCTAGTTACGCGTTAAACCAACTAGAATTTTTTTGCTAACGCGCAAGCGCATATCCTTCTAGGTAGCGGGCAGTAGCCGCTTCAGGGAGGGGACATTAGATGTTAGCCTATCACTGGGTAAGCTC	CGGGCAGTAGC	CGGGCgGTAGC	CTAACGCGCAAGCGCATATCCTTCTAGGTAGCGGGCgGTAGCCGCTTCAGGGAGG	UPSTREAM	VCV000820896	Uncertain					0	FALSE	1.39647e-05	1.2499e-06	5.82415e-06	1.63086e-06	2.94831e-06	4.58298e-07	3.96155e-06	5.21369e-07
2287	MLH1	chr3	36993328	36993328	SNV	A	G	37034807	+	AGG	GCGCAAGCGCATATCCTTCT	CGTATAGGA	9	AGATCCATCGCCCGCCATCGGCGAA	25	AAGCGGCTACCGCCCGCTACCTAGAAGGATATGC	10	15	0.444444	-0.262	69.8235	CTAACGCGCAAGCGCATATCCTTCTAGGTAGCGGGCAGTAGCCGCTTCAGGGAGG	55	TGAGCCGTCGTTACAG	9	CCTATCACTG	GCGAGAAAAGCCTTGTTTGGCGCAAGCGCATATCCTTCTGTTTGGAGACGTTGACTATCGTCTCGGTGCAAGCGGCTACCGCCCGCTACCTAGAAGGATATGCCGCGGTTCTATCTAGTTACGCGTTAAACCAACTAGAATTTTTTTGAGTCACTAACGCGCAAGCGCATATCCTTCTAGGTAGCGGGCAGTAGCCGCTTCAGGGAGGTGAGCCGTCGTTACAGCCTATCACTGGGTAAGCTC	CGGGCAGTAGC	CGGGCgGTAGC	CTAACGCGCAAGCGCATATCCTTCTAGGTAGCGGGCgGTAGCCGCTTCAGGGAGG	UPSTREAM	VCV000820896	Uncertain					0	FALSE	0.000303733	2.49979e-06	0.000304312	3.26172e-06	0.000178741	2.29149e-06	0.000133372	3.12821e-06
2288	MLH1	chr3	36993329	36993329	SNV	G	A	37034813	+	CGG	GCGCATATCCTTCTAGGTAG	GGAAGATCC	9	ATCGCCCGTTATCGGCGAA	19	AAGCGGCTATTGCCCGCTACCTAGAAGG	9	10	0.555556	-0.3221	71.5221	CGCAAGCGCATATCCTTCTAGGTAGCGGGCAGTAGCCGCTTCAGGGAGGGACGAA	55	CCACTACGTGTGTGCC	9	CCTATCACTG	GCGAGAAAAGCCTTGTTTGGCGCATATCCTTCTAGGTAGGTTTGGAGACGTTGACTATCGTCTCGGTGCAAGCGGCTATTGCCCGCTACCTAGAAGGCGCGGTTCTATCTAGTTACGCGTTAAACCAACTAGAATTTTTTTGAGTCAGATCTGCGCAAGCGCATATCCTTCTAGGTAGCGGGCAGTAGCCGCTTCAGGGAGGGACGAACCACTACGTGTGTGCCCCTATCACTGGGTAAGCTC	GGGCAGTAGCC	GGGCAaTAGCC	CGCAAGCGCATATCCTTCTAGGTAGCGGGCAaTAGCCGCTTCAGGGAGGGACGAA	UPSTREAM	VCV001787564	Uncertain	5.33499		5.20231		0	FALSE	0.000281739	2.49979e-06	0.00025238	1.1416e-05	0.000227388	9.16596e-07	0.000268065	5.21369e-06	-6.8164	-4.46647
2288	MLH1	chr3	36993329	36993329	SNV	G	A	37034813	+	CGG	GCGCATATCCTTCTAGGTAG	GGAAGATCC	9	ATCGCCCGTTATCGGCGAAGT	21	TGAAGCGGCTATTGCCCGCTACCTAGAAGG	11	10	0.555556	-0.3221	70.4491	CGCAAGCGCATATCCTTCTAGGTAGCGGGCAGTAGCCGCTTCAGGGAGGGACGAA	55	ACGAGGACAGACTCGC	9	CCTATCACTG	GCGAGAAAAGCCTTGTTTGGCGCATATCCTTCTAGGTAGGTTTGGAGACGTTGACTATCGTCTCGGTGCTGAAGCGGCTATTGCCCGCTACCTAGAAGGCGCGGTTCTATCTAGTTACGCGTTAAACCAACTAGAATTTTTTTGAGTCAGATCCGCAAGCGCATATCCTTCTAGGTAGCGGGCAGTAGCCGCTTCAGGGAGGGACGAAACGAGGACAGACTCGCCCTATCACTGGGTAAGCTC	GGGCAGTAGCC	GGGCAaTAGCC	CGCAAGCGCATATCCTTCTAGGTAGCGGGCAaTAGCCGCTTCAGGGAGGGACGAA	UPSTREAM	VCV001787564	Uncertain					0	FALSE	0.000172464	4.99959e-06	0.000354303	6.52343e-06	6.74425e-05	1.37489e-06	6.3715e-05	5.21369e-07
2288	MLH1	chr3	36993329	36993329	SNV	G	A	37034826	-	CGG	CTCTTCGTCCCTCCCTGAAG	CAGGGAGGGACGAAG	15	GGTAGCGGGCAATAGCCGCTT	21	GGTAGCGGGCAATAGCCGCTTCAGGGAGGGACGAAG	12	9	0.666667	-0.04978		CATATCCTTCTAGGTAGCGGGCAGTAGCCGCTTCAGGGAGGGACGAAGAGACCCA	55	GGAATAAGTGGCAAAC	9	CCTATCACTG	GCGAGAAAAGCCTTGTTTGCTCTTCGTCCCTCCCTGAAGGTTTGGAGACGTTGACTATCGTCTCGGTGCGGTAGCGGGCAATAGCCGCTTCAGGGAGGGACGAAGCGCGGTTCTATCTAGTTACGCGTTAAACCAACTAGAATTTTTTTGAGTCATATCCTTCTAGGTAGCGGGCAGTAGCCGCTTCAGGGAGGGACGAAGAGACCCAGGAATAAGTGGCAAACCCTATCACTGGGTAAGCTC	GGGCAGTAGCC	GGGCAaTAGCC	CATATCCTTCTAGGTAGCGGGCAaTAGCCGCTTCAGGGAGGGACGAAGAGACCCA	UPSTREAM	VCV001787564	Uncertain	12.8814	44.1176	9.3633	40.2332	0	FALSE	0.000103339	3.74969e-06	0.000130073	8.15429e-06	0.000125672	1.83319e-06	0.000226799	0.000181958	-4.78447	-3.99561
2288	MLH1	chr3	36993329	36993329	SNV	G	A	37034826	-	CGG	CTCTTCGTCCCTCCCTGAAG	CAGGGAGGGACGAAG	15	TAGCGGGCAATAGCCGCTT	19	TAGCGGGCAATAGCCGCTTCAGGGAGGGACGAAG	10	9	0.666667	-0.04978		CATATCCTTCTAGGTAGCGGGCAGTAGCCGCTTCAGGGAGGGACGAAGAGACCCA	55	CGACTTCTCGTAGGAG	9	CCTATCACTG	GCGAGAAAAGCCTTGTTTGCTCTTCGTCCCTCCCTGAAGGTTTGGAGACGTTGACTATCGTCTCGGTGCTAGCGGGCAATAGCCGCTTCAGGGAGGGACGAAGCGCGGTTCTATCTAGTTACGCGTTAAACCAACTAGAATTTTTTTGAGTCACATATCCTTCTAGGTAGCGGGCAGTAGCCGCTTCAGGGAGGGACGAAGAGACCCACGACTTCTCGTAGGAGCCTATCACTGGGTAAGCTC	GGGCAGTAGCC	GGGCAaTAGCC	CATATCCTTCTAGGTAGCGGGCAaTAGCCGCTTCAGGGAGGGACGAAGAGACCCA	UPSTREAM	VCV001787564	Uncertain	11.4383	40.2013	19.7657	44.2257	0.286533	FALSE	0.000308621	0.000291226	0.000331977	0.000614834	0.00054949	2.29149e-06	0.000503448	2.08547e-06	-0.0836955	0.889114
2288	MLH1	chr3	36993329	36993329	SNV	G	A	37034807	+	AGG	GCGCAAGCGCATATCCTTCT	TTCGCGTATAGGA	13	AGATCCATCGCCCGTTATCGGCGA	24	AGCGGCTATTGCCCGCTACCTAGAAGGATATGCGCTT	8	16	0.461538	-0.262	63.346	CTAACGCGCAAGCGCATATCCTTCTAGGTAGCGGGCAGTAGCCGCTTCAGGGAGG	55	ATCATGGCATCTCGCT	9	CCTATCACTG	GCGAGAAAAGCCTTGTTTGGCGCAAGCGCATATCCTTCTGTTTGGAGACGTTGACTATCGTCTCGGTGCAGCGGCTATTGCCCGCTACCTAGAAGGATATGCGCTTCGCGGTTCTATCTAGTTACGCGTTAAACCAACTAGAATTTTTTTGAGCTAACGCGCAAGCGCATATCCTTCTAGGTAGCGGGCAGTAGCCGCTTCAGGGAGGATCATGGCATCTCGCTCCTATCACTGGGTAAGCTC	GGGCAGTAGCC	GGGCAaTAGCC	CTAACGCGCAAGCGCATATCCTTCTAGGTAGCGGGCAaTAGCCGCTTCAGGGAGG	UPSTREAM	VCV001787564	Uncertain					0	FALSE	0.000282088	2.49979e-06	0.000413515	4.89258e-06	0.000298147	9.16596e-07	0.000303719	6.77779e-06
2288	MLH1	chr3	36993329	36993329	SNV	G	A	37034807	+	AGG	GCGCAAGCGCATATCCTTCT	CGTTCGCGTATAGGA	15	AGATCCATCGCCCGTTATCGGCGA	24	AGCGGCTATTGCCCGCTACCTAGAAGGATATGCGCTTGC	8	16	0.533333	-0.262	66.4591	CTAACGCGCAAGCGCATATCCTTCTAGGTAGCGGGCAGTAGCCGCTTCAGGGAGG	55	CACACAAGTATCAGTC	9	CCTATCACTG	GCGAGAAAAGCCTTGTTTGGCGCAAGCGCATATCCTTCTGTTTGGAGACGTTGACTATCGTCTCGGTGCAGCGGCTATTGCCCGCTACCTAGAAGGATATGCGCTTGCCGCGGTTCTATCTAGTTACGCGTTAAACCAACTAGAATTTTTTTGCTAACGCGCAAGCGCATATCCTTCTAGGTAGCGGGCAGTAGCCGCTTCAGGGAGGCACACAAGTATCAGTCCCTATCACTGGGTAAGCTC	GGGCAGTAGCC	GGGCAaTAGCC	CTAACGCGCAAGCGCATATCCTTCTAGGTAGCGGGCAaTAGCCGCTTCAGGGAGG	UPSTREAM	VCV001787564	Uncertain					0	FALSE	0.000398344	2.49979e-06	0.000602314	6.52343e-06	0.000258714	1.37489e-06	0.000249908	1.04274e-06
2289	MLH1	chr3	36993329	36993329	SNV	G	T	37034813	+	CGG	GCGCATATCCTTCTAGGTAG	GGAAGATCC	9	ATCGCCCGTAATCGGCGAA	19	AAGCGGCTAATGCCCGCTACCTAGAAGG	9	10	0.555556	-0.3221	72.6285	CGCAAGCGCATATCCTTCTAGGTAGCGGGCAGTAGCCGCTTCAGGGAGGGACGAA	55	CGATGGCTCCGCGCAA	9	CCTATCACTG	GCGAGAAAAGCCTTGTTTGGCGCATATCCTTCTAGGTAGGTTTGGAGACGTTGACTATCGTCTCGGTGCAAGCGGCTAATGCCCGCTACCTAGAAGGCGCGGTTCTATCTAGTTACGCGTTAAACCAACTAGAATTTTTTTGAGTCAGATCTGCGCAAGCGCATATCCTTCTAGGTAGCGGGCAGTAGCCGCTTCAGGGAGGGACGAACGATGGCTCCGCGCAACCTATCACTGGGTAAGCTC	GGGCAGTAGCC	GGGCAtTAGCC	CGCAAGCGCATATCCTTCTAGGTAGCGGGCAtTAGCCGCTTCAGGGAGGGACGAA	UPSTREAM	VCV000820882	Uncertain					1.07527	FALSE	0.000211217	8.74928e-06	0.000282471	0.00372977	0.000123092	4.58298e-07	0.00015384	2.60684e-06
2289	MLH1	chr3	36993329	36993329	SNV	G	T	37034813	+	CGG	GCGCATATCCTTCTAGGTAG	GGAAGATCC	9	ATCGCCCGTAATCGGCGAAGT	21	TGAAGCGGCTAATGCCCGCTACCTAGAAGG	11	10	0.555556	-0.3221	71.4727	CGCAAGCGCATATCCTTCTAGGTAGCGGGCAGTAGCCGCTTCAGGGAGGGACGAA	55	CTGCTGTAGTATCGAA	9	CCTATCACTG	GCGAGAAAAGCCTTGTTTGGCGCATATCCTTCTAGGTAGGTTTGGAGACGTTGACTATCGTCTCGGTGCTGAAGCGGCTAATGCCCGCTACCTAGAAGGCGCGGTTCTATCTAGTTACGCGTTAAACCAACTAGAATTTTTTTGAGTCAGATCCGCAAGCGCATATCCTTCTAGGTAGCGGGCAGTAGCCGCTTCAGGGAGGGACGAACTGCTGTAGTATCGAACCTATCACTGGGTAAGCTC	GGGCAGTAGCC	GGGCAtTAGCC	CGCAAGCGCATATCCTTCTAGGTAGCGGGCAtTAGCCGCTTCAGGGAGGGACGAA	UPSTREAM	VCV000820882	Uncertain					0.37594	FALSE	0.000193062	7.49938e-06	0.000252865	0.000154932	7.88672e-05	1.37489e-06	4.8529e-05	2.08547e-06
2289	MLH1	chr3	36993329	36993329	SNV	G	T	37034826	-	CGG	CTCTTCGTCCCTCCCTGAAG	CAGGGAGGGACGAAG	15	GGTAGCGGGCATTAGCCGCTT	21	GGTAGCGGGCATTAGCCGCTTCAGGGAGGGACGAAG	12	9	0.666667	-0.04978		CATATCCTTCTAGGTAGCGGGCAGTAGCCGCTTCAGGGAGGGACGAAGAGACCCA	55	CTGATCCCACCCTATC	9	CCTATCACTG	GCGAGAAAAGCCTTGTTTGCTCTTCGTCCCTCCCTGAAGGTTTGGAGACGTTGACTATCGTCTCGGTGCGGTAGCGGGCATTAGCCGCTTCAGGGAGGGACGAAGCGCGGTTCTATCTAGTTACGCGTTAAACCAACTAGAATTTTTTTGAGTCATATCCTTCTAGGTAGCGGGCAGTAGCCGCTTCAGGGAGGGACGAAGAGACCCACTGATCCCACCCTATCCCTATCACTGGGTAAGCTC	GGGCAGTAGCC	GGGCAtTAGCC	CATATCCTTCTAGGTAGCGGGCAtTAGCCGCTTCAGGGAGGGACGAAGAGACCCA	UPSTREAM	VCV000820882	Uncertain		87.0662		86.9658	0	FALSE	9.21673e-05	1.49988e-05	7.28019e-05	4.89258e-06	0.000117195	4.81213e-05	0.000154831	0.000730959
2289	MLH1	chr3	36993329	36993329	SNV	G	T	37034826	-	CGG	CTCTTCGTCCCTCCCTGAAG	CAGGGAGGGACGAAG	15	TAGCGGGCATTAGCCGCTT	19	TAGCGGGCATTAGCCGCTTCAGGGAGGGACGAAG	10	9	0.666667	-0.04978		CATATCCTTCTAGGTAGCGGGCAGTAGCCGCTTCAGGGAGGGACGAAGAGACCCA	55	GATGCTATCCGCAGTG	9	CCTATCACTG	GCGAGAAAAGCCTTGTTTGCTCTTCGTCCCTCCCTGAAGGTTTGGAGACGTTGACTATCGTCTCGGTGCTAGCGGGCATTAGCCGCTTCAGGGAGGGACGAAGCGCGGTTCTATCTAGTTACGCGTTAAACCAACTAGAATTTTTTTGAGTCACATATCCTTCTAGGTAGCGGGCAGTAGCCGCTTCAGGGAGGGACGAAGAGACCCAGATGCTATCCGCAGTGCCTATCACTGGGTAAGCTC	GGGCAGTAGCC	GGGCAtTAGCC	CATATCCTTCTAGGTAGCGGGCAtTAGCCGCTTCAGGGAGGGACGAAGAGACCCA	UPSTREAM	VCV000820882	Uncertain	72.1915	88.2353	60.2548	91.7647	0.862069	FALSE	0.000379492	0.000787435	0.000381482	0.00550415	0.00026977	2.88728e-05	0.000309001	4.17095e-06	1.05309	3.85083
2289	MLH1	chr3	36993329	36993329	SNV	G	T	37034807	+	AGG	GCGCAAGCGCATATCCTTCT	TTCGCGTATAGGA	13	AGATCCATCGCCCGTAATCGGCGA	24	AGCGGCTAATGCCCGCTACCTAGAAGGATATGCGCTT	8	16	0.461538	-0.262	67.7269	CTAACGCGCAAGCGCATATCCTTCTAGGTAGCGGGCAGTAGCCGCTTCAGGGAGG	55	CGAGCACTCAAGGTAA	9	CCTATCACTG	GCGAGAAAAGCCTTGTTTGGCGCAAGCGCATATCCTTCTGTTTGGAGACGTTGACTATCGTCTCGGTGCAGCGGCTAATGCCCGCTACCTAGAAGGATATGCGCTTCGCGGTTCTATCTAGTTACGCGTTAAACCAACTAGAATTTTTTTGAGCTAACGCGCAAGCGCATATCCTTCTAGGTAGCGGGCAGTAGCCGCTTCAGGGAGGCGAGCACTCAAGGTAACCTATCACTGGGTAAGCTC	GGGCAGTAGCC	GGGCAtTAGCC	CTAACGCGCAAGCGCATATCCTTCTAGGTAGCGGGCAtTAGCCGCTTCAGGGAGG	UPSTREAM	VCV000820882	Uncertain					0	FALSE	0.000185382	3.74969e-06	0.000260145	1.63086e-06	0.000177267	9.16596e-07	0.000176949	1.04274e-06
2289	MLH1	chr3	36993329	36993329	SNV	G	T	37034807	+	AGG	GCGCAAGCGCATATCCTTCT	CGTTCGCGTATAGGA	15	AGATCCATCGCCCGTAATCGGCGA	24	AGCGGCTAATGCCCGCTACCTAGAAGGATATGCGCTTGC	8	16	0.533333	-0.262	69.8025	CTAACGCGCAAGCGCATATCCTTCTAGGTAGCGGGCAGTAGCCGCTTCAGGGAGG	55	TCACGAAAGATCTGAA	9	CCTATCACTG	GCGAGAAAAGCCTTGTTTGGCGCAAGCGCATATCCTTCTGTTTGGAGACGTTGACTATCGTCTCGGTGCAGCGGCTAATGCCCGCTACCTAGAAGGATATGCGCTTGCCGCGGTTCTATCTAGTTACGCGTTAAACCAACTAGAATTTTTTTGCTAACGCGCAAGCGCATATCCTTCTAGGTAGCGGGCAGTAGCCGCTTCAGGGAGGTCACGAAAGATCTGAACCTATCACTGGGTAAGCTC	GGGCAGTAGCC	GGGCAtTAGCC	CTAACGCGCAAGCGCATATCCTTCTAGGTAGCGGGCAtTAGCCGCTTCAGGGAGG	UPSTREAM	VCV000820882	Uncertain					0	FALSE	0.000499938	4.99959e-06	0.000446033	6.52343e-06	0.000454776	2.74979e-06	0.000431149	3.12821e-06
2290	MLH1	chr3	36993330	36993330	SNV	T	C	37034813	+	CGG	GCGCATATCCTTCTAGGTAG	CGTATAGGAAGATCC	15	ATCGCCCGTCGTCGGCGAA	19	AAGCGGCTGCTGCCCGCTACCTAGAAGGATATGC	8	11	0.466667	-0.3221	74.7234	CGCAAGCGCATATCCTTCTAGGTAGCGGGCAGTAGCCGCTTCAGGGAGGGACGAA	55	CCATTCGCAGGATCGA	9	CCTATCACTG	GCGAGAAAAGCCTTGTTTGGCGCATATCCTTCTAGGTAGGTTTGGAGACGTTGACTATCGTCTCGGTGCAAGCGGCTGCTGCCCGCTACCTAGAAGGATATGCCGCGGTTCTATCTAGTTACGCGTTAAACCAACTAGAATTTTTTTGAGTCACGCAAGCGCATATCCTTCTAGGTAGCGGGCAGTAGCCGCTTCAGGGAGGGACGAACCATTCGCAGGATCGACCTATCACTGGGTAAGCTC	GGCAGTAGCCG	GGCAGcAGCCG	CGCAAGCGCATATCCTTCTAGGTAGCGGGCAGcAGCCGCTTCAGGGAGGGACGAA	UPSTREAM	VCV000231906	Uncertain					0.220264	FALSE	9.04217e-05	2.49979e-06	8.10528e-05	3.26172e-06	3.24314e-05	1.37489e-06	1.84873e-05	1.56411e-06
2290	MLH1	chr3	36993330	36993330	SNV	T	C	37034813	+	CGG	GCGCATATCCTTCTAGGTAG	GGAAGATCC	9	ATCGCCCGTCGTCGGCGAA	19	AAGCGGCTGCTGCCCGCTACCTAGAAGG	8	11	0.555556	-0.3221	70.4093	CGCAAGCGCATATCCTTCTAGGTAGCGGGCAGTAGCCGCTTCAGGGAGGGACGAA	55	GTTCTCGAGGGTTTCT	9	CCTATCACTG	GCGAGAAAAGCCTTGTTTGGCGCATATCCTTCTAGGTAGGTTTGGAGACGTTGACTATCGTCTCGGTGCAAGCGGCTGCTGCCCGCTACCTAGAAGGCGCGGTTCTATCTAGTTACGCGTTAAACCAACTAGAATTTTTTTGAGTCAGATCTGCGCAAGCGCATATCCTTCTAGGTAGCGGGCAGTAGCCGCTTCAGGGAGGGACGAAGTTCTCGAGGGTTTCTCCTATCACTGGGTAAGCTC	GGCAGTAGCCG	GGCAGcAGCCG	CGCAAGCGCATATCCTTCTAGGTAGCGGGCAGcAGCCGCTTCAGGGAGGGACGAA	UPSTREAM	VCV000231906	Uncertain					0.288184	FALSE	0.000151168	7.49938e-06	0.000127646	4.89258e-06	4.12763e-05	1.2374e-05	5.41412e-05	3.64958e-06
2290	MLH1	chr3	36993330	36993330	SNV	T	C	37034826	-	CGG	CTCTTCGTCCCTCCCTGAAG	CAGGGAGGGACGAAG	15	AGCGGGCAGCAGCCGCTT	18	AGCGGGCAGCAGCCGCTTCAGGGAGGGACGAAG	10	8	0.666667	-0.04978		CATATCCTTCTAGGTAGCGGGCAGTAGCCGCTTCAGGGAGGGACGAAGAGACCCA	55	CCATGTCAGTTAGGTA	9	CCTATCACTG	GCGAGAAAAGCCTTGTTTGCTCTTCGTCCCTCCCTGAAGGTTTGGAGACGTTGACTATCGTCTCGGTGCAGCGGGCAGCAGCCGCTTCAGGGAGGGACGAAGCGCGGTTCTATCTAGTTACGCGTTAAACCAACTAGAATTTTTTTGAGTCAGCATATCCTTCTAGGTAGCGGGCAGTAGCCGCTTCAGGGAGGGACGAAGAGACCCACCATGTCAGTTAGGTACCTATCACTGGGTAAGCTC	GGCAGTAGCCG	GGCAGcAGCCG	CATATCCTTCTAGGTAGCGGGCAGcAGCCGCTTCAGGGAGGGACGAAGAGACCCA	UPSTREAM	VCV000231906	Uncertain	89.0661	89.5879	80.798	92.9293	0	FALSE	0.000153612	1.74986e-05	0.000195109	0.000500674	0.000170265	1.37489e-06	0.000163744	2.60684e-06	-3.13398	1.35959
2290	MLH1	chr3	36993330	36993330	SNV	T	C	37034826	-	CGG	CTCTTCGTCCCTCCCTGAAG	CAGGGAGGGACGAAG	15	TAGCGGGCAGCAGCCGCTT	19	TAGCGGGCAGCAGCCGCTTCAGGGAGGGACGAAG	11	8	0.666667	-0.04978		CATATCCTTCTAGGTAGCGGGCAGTAGCCGCTTCAGGGAGGGACGAAGAGACCCA	55	TACGGATCATTAGCCA	9	CCTATCACTG	GCGAGAAAAGCCTTGTTTGCTCTTCGTCCCTCCCTGAAGGTTTGGAGACGTTGACTATCGTCTCGGTGCTAGCGGGCAGCAGCCGCTTCAGGGAGGGACGAAGCGCGGTTCTATCTAGTTACGCGTTAAACCAACTAGAATTTTTTTGAGTCACATATCCTTCTAGGTAGCGGGCAGTAGCCGCTTCAGGGAGGGACGAAGAGACCCATACGGATCATTAGCCACCTATCACTGGGTAAGCTC	GGCAGTAGCCG	GGCAGcAGCCG	CATATCCTTCTAGGTAGCGGGCAGcAGCCGCTTCAGGGAGGGACGAAGAGACCCA	UPSTREAM	VCV000231906	Uncertain					0	FALSE	3.28171e-05	1.2499e-06	6.50364e-05	1.63086e-06	6.11773e-05	4.58298e-07	4.15963e-05	5.21369e-07
2290	MLH1	chr3	36993330	36993330	SNV	T	C	37034807	+	AGG	GCGCAAGCGCATATCCTTCT	TTCGCGTATAGGA	13	AGATCCATCGCCCGTCGTCGGCGAA	25	AAGCGGCTGCTGCCCGCTACCTAGAAGGATATGCGCTT	8	17	0.461538	-0.262	67.9994	CTAACGCGCAAGCGCATATCCTTCTAGGTAGCGGGCAGTAGCCGCTTCAGGGAGG	55	AATCCAGTCTGCTGTC	9	CCTATCACTG	GCGAGAAAAGCCTTGTTTGGCGCAAGCGCATATCCTTCTGTTTGGAGACGTTGACTATCGTCTCGGTGCAAGCGGCTGCTGCCCGCTACCTAGAAGGATATGCGCTTCGCGGTTCTATCTAGTTACGCGTTAAACCAACTAGAATTTTTTTGACTAACGCGCAAGCGCATATCCTTCTAGGTAGCGGGCAGTAGCCGCTTCAGGGAGGAATCCAGTCTGCTGTCCCTATCACTGGGTAAGCTC	GGCAGTAGCCG	GGCAGcAGCCG	CTAACGCGCAAGCGCATATCCTTCTAGGTAGCGGGCAGcAGCCGCTTCAGGGAGG	UPSTREAM	VCV000231906	Uncertain					0	FALSE	0.000272312	3.74969e-06	0.000261601	4.89258e-06	0.000120143	9.16596e-07	8.31926e-05	1.56411e-06
2290	MLH1	chr3	36993330	36993330	SNV	T	C	37034807	+	AGG	GCGCAAGCGCATATCCTTCT	CGTTCGCGTATAGGA	15	AGATCCATCGCCCGTCGTCGGCGAA	25	AAGCGGCTGCTGCCCGCTACCTAGAAGGATATGCGCTTGC	8	17	0.533333	-0.262	71.0625	CTAACGCGCAAGCGCATATCCTTCTAGGTAGCGGGCAGTAGCCGCTTCAGGGAGG	55	CGATGTAGTCTAAAGA	9	CCTATCACTG	GCGAGAAAAGCCTTGTTTGGCGCAAGCGCATATCCTTCTGTTTGGAGACGTTGACTATCGTCTCGGTGCAAGCGGCTGCTGCCCGCTACCTAGAAGGATATGCGCTTGCCGCGGTTCTATCTAGTTACGCGTTAAACCAACTAGAATTTTTTTCTAACGCGCAAGCGCATATCCTTCTAGGTAGCGGGCAGTAGCCGCTTCAGGGAGGCGATGTAGTCTAAAGACCTATCACTGGGTAAGCTC	GGCAGTAGCCG	GGCAGcAGCCG	CTAACGCGCAAGCGCATATCCTTCTAGGTAGCGGGCAGcAGCCGCTTCAGGGAGG	UPSTREAM	VCV000231906	Uncertain					0	FALSE	0.000353657	1.2499e-06	0.00018249	4.89258e-06	0.000138939	9.16596e-07	0.000157472	1.56411e-06
2291	MLH1	chr3	36993331	36993331	SNV	A	T	37034813	+	CGG	GCGCATATCCTTCTAGGTAG	GGAAGATCC	9	ATCGCCCGTCAACGGCGAAGT	21	TGAAGCGGCAACTGCCCGCTACCTAGAAGG	9	12	0.555556	-0.3221	73.1083	CGCAAGCGCATATCCTTCTAGGTAGCGGGCAGTAGCCGCTTCAGGGAGGGACGAA	55	TTAGGCAAGCCAGAAC	9	CCTATCACTG	GCGAGAAAAGCCTTGTTTGGCGCATATCCTTCTAGGTAGGTTTGGAGACGTTGACTATCGTCTCGGTGCTGAAGCGGCAACTGCCCGCTACCTAGAAGGCGCGGTTCTATCTAGTTACGCGTTAAACCAACTAGAATTTTTTTGAGTCAGATCCGCAAGCGCATATCCTTCTAGGTAGCGGGCAGTAGCCGCTTCAGGGAGGGACGAATTAGGCAAGCCAGAACCCTATCACTGGGTAAGCTC	GCAGTAGCCGC	GCAGTtGCCGC	CGCAAGCGCATATCCTTCTAGGTAGCGGGCAGTtGCCGCTTCAGGGAGGGACGAA	UPSTREAM	VCV000820824	Uncertain					0	FALSE	0.000132665	3.74969e-06	0.000109203	1.63086e-06	3.13257e-05	1.37489e-06	4.75387e-05	1.04274e-06
2291	MLH1	chr3	36993331	36993331	SNV	A	T	37034813	+	CGG	GCGCATATCCTTCTAGGTAG	GGAAGATCC	9	ATCGCCCGTCAACGGCGAAG	20	GAAGCGGCAACTGCCCGCTACCTAGAAGG	8	12	0.555556	-0.3221	72.8209	CGCAAGCGCATATCCTTCTAGGTAGCGGGCAGTAGCCGCTTCAGGGAGGGACGAA	55	CTCACACAGAATTCCC	9	CCTATCACTG	GCGAGAAAAGCCTTGTTTGGCGCATATCCTTCTAGGTAGGTTTGGAGACGTTGACTATCGTCTCGGTGCGAAGCGGCAACTGCCCGCTACCTAGAAGGCGCGGTTCTATCTAGTTACGCGTTAAACCAACTAGAATTTTTTTGAGTCAGATCTCGCAAGCGCATATCCTTCTAGGTAGCGGGCAGTAGCCGCTTCAGGGAGGGACGAACTCACACAGAATTCCCCCTATCACTGGGTAAGCTC	GCAGTAGCCGC	GCAGTtGCCGC	CGCAAGCGCATATCCTTCTAGGTAGCGGGCAGTtGCCGCTTCAGGGAGGGACGAA	UPSTREAM	VCV000820824	Uncertain					0	FALSE	9.39128e-05	1.2499e-06	8.15381e-05	1.63086e-06	2.50606e-05	4.58298e-07	3.46636e-05	2.08547e-06
2291	MLH1	chr3	36993331	36993331	SNV	A	T	37034826	-	CGG	CTCTTCGTCCCTCCCTGAAG	CAGGGAGGGACGAAG	15	TAGCGGGCAGTTGCCGCTT	19	TAGCGGGCAGTTGCCGCTTCAGGGAGGGACGAAG	12	7	0.666667	-0.04978		CATATCCTTCTAGGTAGCGGGCAGTAGCCGCTTCAGGGAGGGACGAAGAGACCCA	55	CGAATGTCAGCTATTG	9	CCTATCACTG	GCGAGAAAAGCCTTGTTTGCTCTTCGTCCCTCCCTGAAGGTTTGGAGACGTTGACTATCGTCTCGGTGCTAGCGGGCAGTTGCCGCTTCAGGGAGGGACGAAGCGCGGTTCTATCTAGTTACGCGTTAAACCAACTAGAATTTTTTTGAGTCACATATCCTTCTAGGTAGCGGGCAGTAGCCGCTTCAGGGAGGGACGAAGAGACCCACGAATGTCAGCTATTGCCTATCACTGGGTAAGCTC	GCAGTAGCCGC	GCAGTtGCCGC	CATATCCTTCTAGGTAGCGGGCAGTtGCCGCTTCAGGGAGGGACGAAGAGACCCA	UPSTREAM	VCV000820824	Uncertain	24.8848	65.3333	25	71.0407	0.806452	FALSE	0.000227625	0.000493709	0.000373231	1.95703e-05	0.000193851	5.04128e-06	0.000219206	9.38463e-06	1.117	-4.25333
2291	MLH1	chr3	36993331	36993331	SNV	A	T	37034826	-	CGG	CTCTTCGTCCCTCCCTGAAG	CAGGGAGGGACGAAG	15	AGCGGGCAGTTGCCGCTT	18	AGCGGGCAGTTGCCGCTTCAGGGAGGGACGAAG	11	7	0.666667	-0.04978		CATATCCTTCTAGGTAGCGGGCAGTAGCCGCTTCAGGGAGGGACGAAGAGACCCA	55	TGACTAGCACCTGGTG	9	CCTATCACTG	GCGAGAAAAGCCTTGTTTGCTCTTCGTCCCTCCCTGAAGGTTTGGAGACGTTGACTATCGTCTCGGTGCAGCGGGCAGTTGCCGCTTCAGGGAGGGACGAAGCGCGGTTCTATCTAGTTACGCGTTAAACCAACTAGAATTTTTTTGAGTCAGCATATCCTTCTAGGTAGCGGGCAGTAGCCGCTTCAGGGAGGGACGAAGAGACCCATGACTAGCACCTGGTGCCTATCACTGGGTAAGCTC	GCAGTAGCCGC	GCAGTtGCCGC	CATATCCTTCTAGGTAGCGGGCAGTtGCCGCTTCAGGGAGGGACGAAGAGACCCA	UPSTREAM	VCV000820824	Uncertain					0	FALSE	3.45627e-05	1.2499e-06	4.27104e-05	3.26172e-06	7.40762e-05	4.58298e-07	5.51316e-05	5.21369e-07
2291	MLH1	chr3	36993331	36993331	SNV	A	T	37034807	+	AGG	GCGCAAGCGCATATCCTTCT	CGTATAGGA	9	AGATCCATCGCCCGTCAACGGCG	23	GCGGCAACTGCCCGCTACCTAGAAGGATATGC	5	18	0.444444	-0.262	70.7058	CTAACGCGCAAGCGCATATCCTTCTAGGTAGCGGGCAGTAGCCGCTTCAGGGAGG	55	TACTCGCTCTTGCCGT	9	CCTATCACTG	GCGAGAAAAGCCTTGTTTGGCGCAAGCGCATATCCTTCTGTTTGGAGACGTTGACTATCGTCTCGGTGCGCGGCAACTGCCCGCTACCTAGAAGGATATGCCGCGGTTCTATCTAGTTACGCGTTAAACCAACTAGAATTTTTTTGAGTCAGACTAACGCGCAAGCGCATATCCTTCTAGGTAGCGGGCAGTAGCCGCTTCAGGGAGGTACTCGCTCTTGCCGTCCTATCACTGGGTAAGCTC	GCAGTAGCCGC	GCAGTtGCCGC	CTAACGCGCAAGCGCATATCCTTCTAGGTAGCGGGCAGTtGCCGCTTCAGGGAGG	UPSTREAM	VCV000820824	Uncertain					0	FALSE	0.00039206	1.2499e-06	0.000374202	4.89258e-06	0.000315469	1.37489e-06	0.000324517	2.60684e-06
2291	MLH1	chr3	36993331	36993331	SNV	A	T	37034807	+	AGG	GCGCAAGCGCATATCCTTCT	CGTATAGGA	9	AGATCCATCGCCCGTCAACG	20	GCAACTGCCCGCTACCTAGAAGGATATGC	2	18	0.444444	-0.262		CTAACGCGCAAGCGCATATCCTTCTAGGTAGCGGGCAGTAGCCGCTTCAGGGAGG	55	TGAGCCGTCCACTCCA	9	CCTATCACTG	GCGAGAAAAGCCTTGTTTGGCGCAAGCGCATATCCTTCTGTTTGGAGACGTTGACTATCGTCTCGGTGCGCAACTGCCCGCTACCTAGAAGGATATGCCGCGGTTCTATCTAGTTACGCGTTAAACCAACTAGAATTTTTTTGAGTCAGATCTCTAACGCGCAAGCGCATATCCTTCTAGGTAGCGGGCAGTAGCCGCTTCAGGGAGGTGAGCCGTCCACTCCACCTATCACTGGGTAAGCTC	GCAGTAGCCGC	GCAGTtGCCGC	CTAACGCGCAAGCGCATATCCTTCTAGGTAGCGGGCAGTtGCCGCTTCAGGGAGG	UPSTREAM	VCV000820824	Uncertain					0.473186	FALSE	0.000512157	4.99959e-06	0.000759566	1.30469e-05	0.000520744	6.87447e-06	0.000472415	2.08547e-06
2293	MLH1	chr3	36993332	36993333	DEL	GC	G	37034813	+	CGG	GCGCATATCCTTCTAGGTAG	GGAAGATCC	9	ATCGCCCGTCATCGCGAAGTCCCT	24	TCCCTGAAGCGCTACTGCCCGCTACCTAGAAGG	11	13	0.555556	-0.3221	64.2124	CGCAAGCGCATATCCTTCTAGGTAGCGGGCAGTAGCCGCTTCAGGGAGGGACGAA	55	TTCTTAGAGTGAATTG	9	CCTATCACTG	GCGAGAAAAGCCTTGTTTGGCGCATATCCTTCTAGGTAGGTTTGGAGACGTTGACTATCGTCTCGGTGCTCCCTGAAGCGCTACTGCCCGCTACCTAGAAGGCGCGGTTCTATCTAGTTACGCGTTAAACCAACTAGAATTTTTTTGAGTCAGCGCAAGCGCATATCCTTCTAGGTAGCGGGCAGTAGCCGCTTCAGGGAGGGACGAATTCTTAGAGTGAATTGCCTATCACTGGGTAAGCTC	CAGTAGCCGCTT	CAGTAgCGCTT	CGCAAGCGCATATCCTTCTAGGTAGCGGGCAGTAgCGCTTCAGGGAGGGACGAA	5PRIME_UTR	VCV000820800	Uncertain					0	FALSE	0.000128825	1.2499e-06	7.23165e-05	4.89258e-06	4.34875e-05	4.58298e-07	6.6356e-05	1.04274e-06
2293	MLH1	chr3	36993332	36993333	DEL	GC	G	37034813	+	CGG	GCGCATATCCTTCTAGGTAG	CGTATAGGAAGATCC	15	ATCGCCCGTCATCGCGAAGTCCCT	24	TCCCTGAAGCGCTACTGCCCGCTACCTAGAAGGATATGC	11	13	0.466667	-0.3221	68.1991	CGCAAGCGCATATCCTTCTAGGTAGCGGGCAGTAGCCGCTTCAGGGAGGGACGAA	55	ATGGGAGAGGCAATTA	9	CCTATCACTG	GCGAGAAAAGCCTTGTTTGGCGCATATCCTTCTAGGTAGGTTTGGAGACGTTGACTATCGTCTCGGTGCTCCCTGAAGCGCTACTGCCCGCTACCTAGAAGGATATGCCGCGGTTCTATCTAGTTACGCGTTAAACCAACTAGAATTTTTTTGCGCAAGCGCATATCCTTCTAGGTAGCGGGCAGTAGCCGCTTCAGGGAGGGACGAAATGGGAGAGGCAATTACCTATCACTGGGTAAGCTC	CAGTAGCCGCTT	CAGTAgCGCTT	CGCAAGCGCATATCCTTCTAGGTAGCGGGCAGTAgCGCTTCAGGGAGGGACGAA	5PRIME_UTR	VCV000820800	Uncertain					0	FALSE	8.27411e-05	1.2499e-06	4.51372e-05	6.52343e-06	6.92852e-05	9.16596e-07	5.51316e-05	5.21369e-07
2293	MLH1	chr3	36993332	36993333	DEL	GC	G	37034826	-	CGG	CTCTTCGTCCCTCCCTGAAG	CAGGGAGGGACGAAG	15	GCGGGCAGTAGCGCTT	16	GCGGGCAGTAGCGCTTCAGGGAGGGACGAAG	11	5	0.666667	-0.04978		CATATCCTTCTAGGTAGCGGGCAGTAGCCGCTTCAGGGAGGGACGAAGAGACCCA	55	CCTAAAGTCATTTGGG	9	CCTATCACTG	GCGAGAAAAGCCTTGTTTGCTCTTCGTCCCTCCCTGAAGGTTTGGAGACGTTGACTATCGTCTCGGTGCGCGGGCAGTAGCGCTTCAGGGAGGGACGAAGCGCGGTTCTATCTAGTTACGCGTTAAACCAACTAGAATTTTTTTGAGTCAGATCATATCCTTCTAGGTAGCGGGCAGTAGCCGCTTCAGGGAGGGACGAAGAGACCCACCTAAAGTCATTTGGGCCTATCACTGGGTAAGCTC	CAGTAGCCGCTT	CAGTAgCGCTT	CATATCCTTCTAGGTAGCGGGCAGTAgCGCTTCAGGGAGGGACGAAGAGACCCA	5PRIME_UTR	VCV000820800	Uncertain	41.7423	63.1783	40.708	72.9974	0	FALSE	0.000192713	0.000162487	0.000274706	2.60937e-05	0.000190534	9.16596e-07	0.00025585	1.56411e-06	-0.246136	-3.39611
2293	MLH1	chr3	36993332	36993333	DEL	GC	G	37034826	-	CGG	CTCTTCGTCCCTCCCTGAAG	CAGGGAGGGACGAAG	15	AGCGGGCAGTAGCGCTT	17	AGCGGGCAGTAGCGCTTCAGGGAGGGACGAAG	12	5	0.666667	-0.04978		CATATCCTTCTAGGTAGCGGGCAGTAGCCGCTTCAGGGAGGGACGAAGAGACCCA	55	GTTTCTAAGATGAGAG	9	CCTATCACTG	GCGAGAAAAGCCTTGTTTGCTCTTCGTCCCTCCCTGAAGGTTTGGAGACGTTGACTATCGTCTCGGTGCAGCGGGCAGTAGCGCTTCAGGGAGGGACGAAGCGCGGTTCTATCTAGTTACGCGTTAAACCAACTAGAATTTTTTTGAGTCAGACATATCCTTCTAGGTAGCGGGCAGTAGCCGCTTCAGGGAGGGACGAAGAGACCCAGTTTCTAAGATGAGAGCCTATCACTGGGTAAGCTC	CAGTAGCCGCTT	CAGTAgCGCTT	CATATCCTTCTAGGTAGCGGGCAGTAgCGCTTCAGGGAGGGACGAAGAGACCCA	5PRIME_UTR	VCV000820800	Uncertain		77.7778		78.0713	0	FALSE	9.46111e-05	7.87435e-05	9.46425e-05	2.12012e-05	0.000192745	4.94962e-05	0.000250238	2.91966e-05
2293	MLH1	chr3	36993332	36993333	DEL	GC	G	37034807	+	AGG	GCGCAAGCGCATATCCTTCT	CGTTCGCGTATAGGA	15	AGATCCATCGCCCGTCATCG	20	GCTACTGCCCGCTACCTAGAAGGATATGCGCTTGC	1	19	0.533333	-0.262		CTAACGCGCAAGCGCATATCCTTCTAGGTAGCGGGCAGTAGCCGCTTCAGGGAGG	55	GCTCTGTCACTAGTAC	9	CCTATCACTG	GCGAGAAAAGCCTTGTTTGGCGCAAGCGCATATCCTTCTGTTTGGAGACGTTGACTATCGTCTCGGTGCGCTACTGCCCGCTACCTAGAAGGATATGCGCTTGCCGCGGTTCTATCTAGTTACGCGTTAAACCAACTAGAATTTTTTTGAGTCCTAACGCGCAAGCGCATATCCTTCTAGGTAGCGGGCAGTAGCCGCTTCAGGGAGGGCTCTGTCACTAGTACCCTATCACTGGGTAAGCTC	CAGTAGCCGCTT	CAGTAgCGCTT	CTAACGCGCAAGCGCATATCCTTCTAGGTAGCGGGCAGTAgCGCTTCAGGGAGG	5PRIME_UTR	VCV000820800	Uncertain					0	FALSE	3.49118e-06	1.2499e-06	3.39742e-06	1.63086e-06	6.63369e-06	4.58298e-07	9.90389e-06	5.21369e-07
2293	MLH1	chr3	36993332	36993333	DEL	GC	G	37034807	+	AGG	GCGCAAGCGCATATCCTTCT	TTCGCGTATAGGA	13	AGATCCATCGCCCGTCATCGCG	22	GCGCTACTGCCCGCTACCTAGAAGGATATGCGCTT	3	19	0.461538	-0.262	12.4436	CTAACGCGCAAGCGCATATCCTTCTAGGTAGCGGGCAGTAGCCGCTTCAGGGAGG	55	TGTGGTAAGTACGTAA	9	CCTATCACTG	GCGAGAAAAGCCTTGTTTGGCGCAAGCGCATATCCTTCTGTTTGGAGACGTTGACTATCGTCTCGGTGCGCGCTACTGCCCGCTACCTAGAAGGATATGCGCTTCGCGGTTCTATCTAGTTACGCGTTAAACCAACTAGAATTTTTTTGAGTCCTAACGCGCAAGCGCATATCCTTCTAGGTAGCGGGCAGTAGCCGCTTCAGGGAGGTGTGGTAAGTACGTAACCTATCACTGGGTAAGCTC	CAGTAGCCGCTT	CAGTAgCGCTT	CTAACGCGCAAGCGCATATCCTTCTAGGTAGCGGGCAGTAgCGCTTCAGGGAGG	5PRIME_UTR	VCV000820800	Uncertain					0	FALSE	3.97995e-05	2.49979e-06	0.000164532	1.63086e-06	7.55503e-05	4.58298e-07	7.03176e-05	5.21369e-07
2292	MLH1	chr3	36993332	36993332	SNV	G	A	37034813	+	CGG	GCGCATATCCTTCTAGGTAG	GGAAGATCC	9	ATCGCCCGTCATTGGCGAAGT	21	TGAAGCGGTTACTGCCCGCTACCTAGAAGG	8	13	0.555556	-0.3221	72.4518	CGCAAGCGCATATCCTTCTAGGTAGCGGGCAGTAGCCGCTTCAGGGAGGGACGAA	55	GCCTCTATCAACCAAC	9	CCTATCACTG	GCGAGAAAAGCCTTGTTTGGCGCATATCCTTCTAGGTAGGTTTGGAGACGTTGACTATCGTCTCGGTGCTGAAGCGGTTACTGCCCGCTACCTAGAAGGCGCGGTTCTATCTAGTTACGCGTTAAACCAACTAGAATTTTTTTGAGTCAGATCCGCAAGCGCATATCCTTCTAGGTAGCGGGCAGTAGCCGCTTCAGGGAGGGACGAAGCCTCTATCAACCAACCCTATCACTGGGTAAGCTC	CAGTAGCCGCT	CAGTAaCCGCT	CGCAAGCGCATATCCTTCTAGGTAGCGGGCAGTAaCCGCTTCAGGGAGGGACGAA	5PRIME_UTR	VCV001787065	Uncertain					0	FALSE	9.98479e-05	2.49979e-06	0.00013978	3.26172e-06	6.7074e-05	9.16596e-07	5.08399e-05	1.04274e-06
2292	MLH1	chr3	36993332	36993332	SNV	G	A	37034813	+	CGG	GCGCATATCCTTCTAGGTAG	GGAAGATCC	9	ATCGCCCGTCATTGGCGAAGTCCCT	25	TCCCTGAAGCGGTTACTGCCCGCTACCTAGAAGG	12	13	0.555556	-0.3221	65.5837	CGCAAGCGCATATCCTTCTAGGTAGCGGGCAGTAGCCGCTTCAGGGAGGGACGAA	55	AACACGTAGGACTGGT	9	CCTATCACTG	GCGAGAAAAGCCTTGTTTGGCGCATATCCTTCTAGGTAGGTTTGGAGACGTTGACTATCGTCTCGGTGCTCCCTGAAGCGGTTACTGCCCGCTACCTAGAAGGCGCGGTTCTATCTAGTTACGCGTTAAACCAACTAGAATTTTTTTGAGTCACGCAAGCGCATATCCTTCTAGGTAGCGGGCAGTAGCCGCTTCAGGGAGGGACGAAAACACGTAGGACTGGTCCTATCACTGGGTAAGCTC	CAGTAGCCGCT	CAGTAaCCGCT	CGCAAGCGCATATCCTTCTAGGTAGCGGGCAGTAaCCGCTTCAGGGAGGGACGAA	5PRIME_UTR	VCV001787065	Uncertain					0	FALSE	3.80539e-05	2.49979e-06	6.89191e-05	4.89258e-06	2.43235e-05	4.58298e-07	3.59841e-05	5.21369e-07
2292	MLH1	chr3	36993332	36993332	SNV	G	A	37034826	-	CGG	CTCTTCGTCCCTCCCTGAAG	CAGGGAGGGACGAAG	15	GGGCAGTAACCGCTT	15	GGGCAGTAACCGCTTCAGGGAGGGACGAAG	9	6	0.666667	-0.04978		CATATCCTTCTAGGTAGCGGGCAGTAGCCGCTTCAGGGAGGGACGAAGAGACCCA	55	ATAAGAGCAGACAAAT	9	CCTATCACTG	GCGAGAAAAGCCTTGTTTGCTCTTCGTCCCTCCCTGAAGGTTTGGAGACGTTGACTATCGTCTCGGTGCGGGCAGTAACCGCTTCAGGGAGGGACGAAGCGCGGTTCTATCTAGTTACGCGTTAAACCAACTAGAATTTTTTTGAGTCAGATCCATATCCTTCTAGGTAGCGGGCAGTAGCCGCTTCAGGGAGGGACGAAGAGACCCAATAAGAGCAGACAAATCCTATCACTGGGTAAGCTC	CAGTAGCCGCT	CAGTAaCCGCT	CATATCCTTCTAGGTAGCGGGCAGTAaCCGCTTCAGGGAGGGACGAAGAGACCCA	5PRIME_UTR	VCV001787065	Uncertain	37.9175	68.8172	27.5789	65.6085	0	FALSE	0.00017805	0.000149988	0.000231025	0.000349004	0.000171739	1.37489e-06	0.000187514	1.56411e-06	-0.247442	0.595195
2292	MLH1	chr3	36993332	36993332	SNV	G	A	37034826	-	CGG	CTCTTCGTCCCTCCCTGAAG	CAGGGAGGGACGAAG	15	AGCGGGCAGTAACCGCTT	18	AGCGGGCAGTAACCGCTTCAGGGAGGGACGAAG	12	6	0.666667	-0.04978		CATATCCTTCTAGGTAGCGGGCAGTAGCCGCTTCAGGGAGGGACGAAGAGACCCA	55	TAAACCGAGAACTCGG	9	CCTATCACTG	GCGAGAAAAGCCTTGTTTGCTCTTCGTCCCTCCCTGAAGGTTTGGAGACGTTGACTATCGTCTCGGTGCAGCGGGCAGTAACCGCTTCAGGGAGGGACGAAGCGCGGTTCTATCTAGTTACGCGTTAAACCAACTAGAATTTTTTTGAGTCAGCATATCCTTCTAGGTAGCGGGCAGTAGCCGCTTCAGGGAGGGACGAAGAGACCCATAAACCGAGAACTCGGCCTATCACTGGGTAAGCTC	CAGTAGCCGCT	CAGTAaCCGCT	CATATCCTTCTAGGTAGCGGGCAGTAaCCGCTTCAGGGAGGGACGAAGAGACCCA	5PRIME_UTR	VCV001787065	Uncertain					0	FALSE	5.06222e-05	2.49979e-06	3.00914e-05	1.63086e-06	5.52807e-05	9.16596e-07	8.35228e-05	5.21369e-07
2292	MLH1	chr3	36993332	36993332	SNV	G	A	37034807	+	AGG	GCGCAAGCGCATATCCTTCT	CGTATAGGA	9	AGATCCATCGCCCGTCATTGG	21	GGTTACTGCCCGCTACCTAGAAGGATATGC	2	19	0.444444	-0.262		CTAACGCGCAAGCGCATATCCTTCTAGGTAGCGGGCAGTAGCCGCTTCAGGGAGG	55	TCGGTAAAGTTTCCTT	9	CCTATCACTG	GCGAGAAAAGCCTTGTTTGGCGCAAGCGCATATCCTTCTGTTTGGAGACGTTGACTATCGTCTCGGTGCGGTTACTGCCCGCTACCTAGAAGGATATGCCGCGGTTCTATCTAGTTACGCGTTAAACCAACTAGAATTTTTTTGAGTCAGATCCTAACGCGCAAGCGCATATCCTTCTAGGTAGCGGGCAGTAGCCGCTTCAGGGAGGTCGGTAAAGTTTCCTTCCTATCACTGGGTAAGCTC	CAGTAGCCGCT	CAGTAaCCGCT	CTAACGCGCAAGCGCATATCCTTCTAGGTAGCGGGCAGTAaCCGCTTCAGGGAGG	5PRIME_UTR	VCV001787065	Uncertain					0	FALSE	0.000623525	7.49938e-06	0.000816352	6.52343e-06	0.000501949	3.16226e-05	0.000526557	1.56411e-06
2292	MLH1	chr3	36993332	36993332	SNV	G	A	37034807	+	AGG	GCGCAAGCGCATATCCTTCT	TTCGCGTATAGGA	13	AGATCCATCGCCCGTCATTGGCG	23	GCGGTTACTGCCCGCTACCTAGAAGGATATGCGCTT	4	19	0.461538	-0.262	56.7326	CTAACGCGCAAGCGCATATCCTTCTAGGTAGCGGGCAGTAGCCGCTTCAGGGAGG	55	TCATTTGTCACGACTA	9	CCTATCACTG	GCGAGAAAAGCCTTGTTTGGCGCAAGCGCATATCCTTCTGTTTGGAGACGTTGACTATCGTCTCGGTGCGCGGTTACTGCCCGCTACCTAGAAGGATATGCGCTTCGCGGTTCTATCTAGTTACGCGTTAAACCAACTAGAATTTTTTTGAGTCTAACGCGCAAGCGCATATCCTTCTAGGTAGCGGGCAGTAGCCGCTTCAGGGAGGTCATTTGTCACGACTACCTATCACTGGGTAAGCTC	CAGTAGCCGCT	CAGTAaCCGCT	CTAACGCGCAAGCGCATATCCTTCTAGGTAGCGGGCAGTAaCCGCTTCAGGGAGG	5PRIME_UTR	VCV001787065	Uncertain					0	FALSE	0.000301289	3.74969e-06	0.000206272	3.26172e-06	0.000405392	1.37489e-06	0.000650355	1.14701e-05
2294	MLH1	chr3	36993333	36993333	SNV	C	A	37034813	+	CGG	GCGCATATCCTTCTAGGTAG	CGTATAGGAAGATCC	15	ATCGCCCGTCATCTGCGAAGTCCCT	25	TCCCTGAAGCGTCTACTGCCCGCTACCTAGAAGGATATGC	11	14	0.466667	-0.3221	71.068	CGCAAGCGCATATCCTTCTAGGTAGCGGGCAGTAGCCGCTTCAGGGAGGGACGAA	55	AGTGAGGCATTAGGCT	9	CCTATCACTG	GCGAGAAAAGCCTTGTTTGGCGCATATCCTTCTAGGTAGGTTTGGAGACGTTGACTATCGTCTCGGTGCTCCCTGAAGCGTCTACTGCCCGCTACCTAGAAGGATATGCCGCGGTTCTATCTAGTTACGCGTTAAACCAACTAGAATTTTTTTCGCAAGCGCATATCCTTCTAGGTAGCGGGCAGTAGCCGCTTCAGGGAGGGACGAAAGTGAGGCATTAGGCTCCTATCACTGGGTAAGCTC	AGTAGCCGCTT	AGTAGaCGCTT	CGCAAGCGCATATCCTTCTAGGTAGCGGGCAGTAGaCGCTTCAGGGAGGGACGAA	5PRIME_UTR	VCV000820735	Uncertain					0	FALSE	5.76045e-05	1.2499e-06	2.96061e-05	3.26172e-06	3.75909e-05	4.58298e-07	4.15963e-05	1.04274e-06
2294	MLH1	chr3	36993333	36993333	SNV	C	A	37034813	+	CGG	GCGCATATCCTTCTAGGTAG	GGAAGATCC	9	ATCGCCCGTCATCTGCGAAGTCCCT	25	TCCCTGAAGCGTCTACTGCCCGCTACCTAGAAGG	11	14	0.555556	-0.3221	66.7996	CGCAAGCGCATATCCTTCTAGGTAGCGGGCAGTAGCCGCTTCAGGGAGGGACGAA	55	TGGCCAGTCAACACTG	9	CCTATCACTG	GCGAGAAAAGCCTTGTTTGGCGCATATCCTTCTAGGTAGGTTTGGAGACGTTGACTATCGTCTCGGTGCTCCCTGAAGCGTCTACTGCCCGCTACCTAGAAGGCGCGGTTCTATCTAGTTACGCGTTAAACCAACTAGAATTTTTTTGAGTCACGCAAGCGCATATCCTTCTAGGTAGCGGGCAGTAGCCGCTTCAGGGAGGGACGAATGGCCAGTCAACACTGCCTATCACTGGGTAAGCTC	AGTAGCCGCTT	AGTAGaCGCTT	CGCAAGCGCATATCCTTCTAGGTAGCGGGCAGTAGaCGCTTCAGGGAGGGACGAA	5PRIME_UTR	VCV000820735	Uncertain					0	FALSE	6.24922e-05	1.2499e-06	2.3782e-05	4.89258e-06	2.83774e-05	9.16596e-07	3.53239e-05	5.21369e-07
2294	MLH1	chr3	36993333	36993333	SNV	C	A	37034826	-	CGG	CTCTTCGTCCCTCCCTGAAG	CAGGGAGGGACGAAG	15	GCAGTAGACGCTT	13	GCAGTAGACGCTTCAGGGAGGGACGAAG	8	5	0.666667	-0.04978		CATATCCTTCTAGGTAGCGGGCAGTAGCCGCTTCAGGGAGGGACGAAGAGACCCA	55	AGAGTGGGTCAATGTC	9	CCTATCACTG	GCGAGAAAAGCCTTGTTTGCTCTTCGTCCCTCCCTGAAGGTTTGGAGACGTTGACTATCGTCTCGGTGCGCAGTAGACGCTTCAGGGAGGGACGAAGCGCGGTTCTATCTAGTTACGCGTTAAACCAACTAGAATTTTTTTGAGTCAGATCTGCATATCCTTCTAGGTAGCGGGCAGTAGCCGCTTCAGGGAGGGACGAAGAGACCCAAGAGTGGGTCAATGTCCCTATCACTGGGTAAGCTC	AGTAGCCGCTT	AGTAGaCGCTT	CATATCCTTCTAGGTAGCGGGCAGTAGaCGCTTCAGGGAGGGACGAAGAGACCCA	5PRIME_UTR	VCV000820735	Uncertain	33.7641	62.5	52.7523	62.3214	0	FALSE	0.000216453	2.87476e-05	0.000212096	0.000159824	0.00017137	1.37489e-06	0.000185203	1.56411e-06	-2.91254	-0.408233
2294	MLH1	chr3	36993333	36993333	SNV	C	A	37034826	-	CGG	CTCTTCGTCCCTCCCTGAAG	CAGGGAGGGACGAAG	15	GGGCAGTAGACGCTT	15	GGGCAGTAGACGCTTCAGGGAGGGACGAAG	10	5	0.666667	-0.04978		CATATCCTTCTAGGTAGCGGGCAGTAGCCGCTTCAGGGAGGGACGAAGAGACCCA	55	CAAGAAAGTACTTGAC	9	CCTATCACTG	GCGAGAAAAGCCTTGTTTGCTCTTCGTCCCTCCCTGAAGGTTTGGAGACGTTGACTATCGTCTCGGTGCGGGCAGTAGACGCTTCAGGGAGGGACGAAGCGCGGTTCTATCTAGTTACGCGTTAAACCAACTAGAATTTTTTTGAGTCAGATCCATATCCTTCTAGGTAGCGGGCAGTAGCCGCTTCAGGGAGGGACGAAGAGACCCACAAGAAAGTACTTGACCCTATCACTGGGTAAGCTC	AGTAGCCGCTT	AGTAGaCGCTT	CATATCCTTCTAGGTAGCGGGCAGTAGaCGCTTCAGGGAGGGACGAAGAGACCCA	5PRIME_UTR	VCV000820735	Uncertain			60.9562		0	FALSE	8.51849e-05	3.74969e-06	0.000122307	2.93555e-05	4.68044e-05	4.58298e-07	4.52277e-05	5.21369e-07		-2.05881
2294	MLH1	chr3	36993333	36993333	SNV	C	A	37034807	+	AGG	GCGCAAGCGCATATCCTTCT	TTCGCGTATAGGA	13	AGATCCATCGCCCGTCATCTGCGAA	25	AAGCGTCTACTGCCCGCTACCTAGAAGGATATGCGCTT	5	20	0.461538	-0.262	65.5553	CTAACGCGCAAGCGCATATCCTTCTAGGTAGCGGGCAGTAGCCGCTTCAGGGAGG	55	CTCGTACAGCGTGTCC	9	CCTATCACTG	GCGAGAAAAGCCTTGTTTGGCGCAAGCGCATATCCTTCTGTTTGGAGACGTTGACTATCGTCTCGGTGCAAGCGTCTACTGCCCGCTACCTAGAAGGATATGCGCTTCGCGGTTCTATCTAGTTACGCGTTAAACCAACTAGAATTTTTTTGACTAACGCGCAAGCGCATATCCTTCTAGGTAGCGGGCAGTAGCCGCTTCAGGGAGGCTCGTACAGCGTGTCCCCTATCACTGGGTAAGCTC	AGTAGCCGCTT	AGTAGaCGCTT	CTAACGCGCAAGCGCATATCCTTCTAGGTAGCGGGCAGTAGaCGCTTCAGGGAGG	5PRIME_UTR	VCV000820735	Uncertain					0	FALSE	0.000105085	3.74969e-06	5.38734e-05	1.63086e-06	0.000128988	1.83319e-06	6.83368e-05	5.21369e-07
2294	MLH1	chr3	36993333	36993333	SNV	C	A	37034807	+	AGG	GCGCAAGCGCATATCCTTCT	CGTATAGGA	9	AGATCCATCGCCCGTCATCTG	21	GTCTACTGCCCGCTACCTAGAAGGATATGC	1	20	0.444444	-0.262		CTAACGCGCAAGCGCATATCCTTCTAGGTAGCGGGCAGTAGCCGCTTCAGGGAGG	55	ACGAGCCCACTGTGTA	9	CCTATCACTG	GCGAGAAAAGCCTTGTTTGGCGCAAGCGCATATCCTTCTGTTTGGAGACGTTGACTATCGTCTCGGTGCGTCTACTGCCCGCTACCTAGAAGGATATGCCGCGGTTCTATCTAGTTACGCGTTAAACCAACTAGAATTTTTTTGAGTCAGATCCTAACGCGCAAGCGCATATCCTTCTAGGTAGCGGGCAGTAGCCGCTTCAGGGAGGACGAGCCCACTGTGTACCTATCACTGGGTAAGCTC	AGTAGCCGCTT	AGTAGaCGCTT	CTAACGCGCAAGCGCATATCCTTCTAGGTAGCGGGCAGTAGaCGCTTCAGGGAGG	5PRIME_UTR	VCV000820735	Uncertain						FALSE	1.39647e-06	1.2499e-06	1.45604e-06	1.63086e-06	3.68538e-07	4.58298e-07	9.90389e-07	5.21369e-07
2295	MLH1	chr3	36993333	36993333	SNV	C	T	37034813	+	CGG	GCGCATATCCTTCTAGGTAG	CGTATAGGAAGATCC	15	ATCGCCCGTCATCAGCGAAGTCCCT	25	TCCCTGAAGCGACTACTGCCCGCTACCTAGAAGGATATGC	11	14	0.466667	-0.3221	72.0579	CGCAAGCGCATATCCTTCTAGGTAGCGGGCAGTAGCCGCTTCAGGGAGGGACGAA	55	AAAGATGAGAGTGAGA	9	CCTATCACTG	GCGAGAAAAGCCTTGTTTGGCGCATATCCTTCTAGGTAGGTTTGGAGACGTTGACTATCGTCTCGGTGCTCCCTGAAGCGACTACTGCCCGCTACCTAGAAGGATATGCCGCGGTTCTATCTAGTTACGCGTTAAACCAACTAGAATTTTTTTCGCAAGCGCATATCCTTCTAGGTAGCGGGCAGTAGCCGCTTCAGGGAGGGACGAAAAAGATGAGAGTGAGACCTATCACTGGGTAAGCTC	AGTAGCCGCTT	AGTAGtCGCTT	CGCAAGCGCATATCCTTCTAGGTAGCGGGCAGTAGtCGCTTCAGGGAGGGACGAA	5PRIME_UTR	VCV001786871	Uncertain					0	FALSE	0.000105085	3.74969e-06	8.25088e-05	3.26172e-06	9.39772e-05	9.16596e-07	0.000113234	1.56411e-06
2295	MLH1	chr3	36993333	36993333	SNV	C	T	37034813	+	CGG	GCGCATATCCTTCTAGGTAG	GGAAGATCC	9	ATCGCCCGTCATCAGCGAAGTCCCT	25	TCCCTGAAGCGACTACTGCCCGCTACCTAGAAGG	11	14	0.555556	-0.3221	67.904	CGCAAGCGCATATCCTTCTAGGTAGCGGGCAGTAGCCGCTTCAGGGAGGGACGAA	55	TTAACTCGTGCGGTAA	9	CCTATCACTG	GCGAGAAAAGCCTTGTTTGGCGCATATCCTTCTAGGTAGGTTTGGAGACGTTGACTATCGTCTCGGTGCTCCCTGAAGCGACTACTGCCCGCTACCTAGAAGGCGCGGTTCTATCTAGTTACGCGTTAAACCAACTAGAATTTTTTTGAGTCACGCAAGCGCATATCCTTCTAGGTAGCGGGCAGTAGCCGCTTCAGGGAGGGACGAATTAACTCGTGCGGTAACCTATCACTGGGTAAGCTC	AGTAGCCGCTT	AGTAGtCGCTT	CGCAAGCGCATATCCTTCTAGGTAGCGGGCAGTAGtCGCTTCAGGGAGGGACGAA	5PRIME_UTR	VCV001786871	Uncertain					0	FALSE	9.70549e-05	3.74969e-06	6.3095e-05	1.63086e-06	5.01212e-05	4.58298e-07	4.09361e-05	1.56411e-06
2295	MLH1	chr3	36993333	36993333	SNV	C	T	37034826	-	CGG	CTCTTCGTCCCTCCCTGAAG	CAGGGAGGGACGAAG	15	GCAGTAGTCGCTT	13	GCAGTAGTCGCTTCAGGGAGGGACGAAG	8	5	0.666667	-0.04978		CATATCCTTCTAGGTAGCGGGCAGTAGCCGCTTCAGGGAGGGACGAAGAGACCCA	55	CGGAGTCAGCCACGCT	9	CCTATCACTG	GCGAGAAAAGCCTTGTTTGCTCTTCGTCCCTCCCTGAAGGTTTGGAGACGTTGACTATCGTCTCGGTGCGCAGTAGTCGCTTCAGGGAGGGACGAAGCGCGGTTCTATCTAGTTACGCGTTAAACCAACTAGAATTTTTTTGAGTCAGATCTGCATATCCTTCTAGGTAGCGGGCAGTAGCCGCTTCAGGGAGGGACGAAGAGACCCACGGAGTCAGCCACGCTCCTATCACTGGGTAAGCTC	AGTAGCCGCTT	AGTAGtCGCTT	CATATCCTTCTAGGTAGCGGGCAGTAGtCGCTTCAGGGAGGGACGAAGAGACCCA	5PRIME_UTR	VCV001786871	Uncertain		87.5622	57.3086	90.7112	0.571429	FALSE	9.98479e-05	0.000194984	0.000209669	0.000461533	0.000148521	9.16596e-07	0.000227789	1.04274e-06		1.13832
2295	MLH1	chr3	36993333	36993333	SNV	C	T	37034826	-	CGG	CTCTTCGTCCCTCCCTGAAG	CAGGGAGGGACGAAG	15	GGGCAGTAGTCGCTT	15	GGGCAGTAGTCGCTTCAGGGAGGGACGAAG	10	5	0.666667	-0.04978		CATATCCTTCTAGGTAGCGGGCAGTAGCCGCTTCAGGGAGGGACGAAGAGACCCA	55	GGGAGATGTAAAGTCA	9	CCTATCACTG	GCGAGAAAAGCCTTGTTTGCTCTTCGTCCCTCCCTGAAGGTTTGGAGACGTTGACTATCGTCTCGGTGCGGGCAGTAGTCGCTTCAGGGAGGGACGAAGCGCGGTTCTATCTAGTTACGCGTTAAACCAACTAGAATTTTTTTGAGTCAGATCCATATCCTTCTAGGTAGCGGGCAGTAGCCGCTTCAGGGAGGGACGAAGAGACCCAGGGAGATGTAAAGTCACCTATCACTGGGTAAGCTC	AGTAGCCGCTT	AGTAGtCGCTT	CATATCCTTCTAGGTAGCGGGCAGTAGtCGCTTCAGGGAGGGACGAAGAGACCCA	5PRIME_UTR	VCV001786871	Uncertain					1.21951	FALSE	3.56101e-05	4.99959e-06	3.54303e-05	3.26172e-06	8.55009e-05	4.58298e-07	3.43335e-05	1.04274e-06
2295	MLH1	chr3	36993333	36993333	SNV	C	T	37034807	+	AGG	GCGCAAGCGCATATCCTTCT	TTCGCGTATAGGA	13	AGATCCATCGCCCGTCATCAGCGAA	25	AAGCGACTACTGCCCGCTACCTAGAAGGATATGCGCTT	5	20	0.461538	-0.262	68.3483	CTAACGCGCAAGCGCATATCCTTCTAGGTAGCGGGCAGTAGCCGCTTCAGGGAGG	55	TGCACCTCAAGCTGGA	9	CCTATCACTG	GCGAGAAAAGCCTTGTTTGGCGCAAGCGCATATCCTTCTGTTTGGAGACGTTGACTATCGTCTCGGTGCAAGCGACTACTGCCCGCTACCTAGAAGGATATGCGCTTCGCGGTTCTATCTAGTTACGCGTTAAACCAACTAGAATTTTTTTGACTAACGCGCAAGCGCATATCCTTCTAGGTAGCGGGCAGTAGCCGCTTCAGGGAGGTGCACCTCAAGCTGGACCTATCACTGGGTAAGCTC	AGTAGCCGCTT	AGTAGtCGCTT	CTAACGCGCAAGCGCATATCCTTCTAGGTAGCGGGCAGTAGtCGCTTCAGGGAGG	5PRIME_UTR	VCV001786871	Uncertain					0	FALSE	0.000251714	2.49979e-06	0.000232966	8.15429e-06	0.000225177	9.16596e-07	0.000214584	1.56411e-06
2295	MLH1	chr3	36993333	36993333	SNV	C	T	37034807	+	AGG	GCGCAAGCGCATATCCTTCT	CGTATAGGA	9	AGATCCATCGCCCGTCATCAG	21	GACTACTGCCCGCTACCTAGAAGGATATGC	1	20	0.444444	-0.262		CTAACGCGCAAGCGCATATCCTTCTAGGTAGCGGGCAGTAGCCGCTTCAGGGAGG	55	AGGCCGTAGTTGTAGA	9	CCTATCACTG	GCGAGAAAAGCCTTGTTTGGCGCAAGCGCATATCCTTCTGTTTGGAGACGTTGACTATCGTCTCGGTGCGACTACTGCCCGCTACCTAGAAGGATATGCCGCGGTTCTATCTAGTTACGCGTTAAACCAACTAGAATTTTTTTGAGTCAGATCCTAACGCGCAAGCGCATATCCTTCTAGGTAGCGGGCAGTAGCCGCTTCAGGGAGGAGGCCGTAGTTGTAGACCTATCACTGGGTAAGCTC	AGTAGCCGCTT	AGTAGtCGCTT	CTAACGCGCAAGCGCATATCCTTCTAGGTAGCGGGCAGTAGtCGCTTCAGGGAGG	5PRIME_UTR	VCV001786871	Uncertain					0	FALSE	1.50121e-05	4.99959e-06	6.3095e-06	1.79394e-05	1.32674e-05	3.66638e-06	1.05641e-05	0.00108757
2296	MLH1	chr3	36993334	36993334	SNV	C	G	37034813	+	CGG	GCGCATATCCTTCTAGGTAG	GGAAGATCC	9	ATCGCCCGTCATCGCCGAAGTCCCT	25	TCCCTGAAGCCGCTACTGCCCGCTACCTAGAAGG	10	15	0.555556	-0.3221	67.0693	CGCAAGCGCATATCCTTCTAGGTAGCGGGCAGTAGCCGCTTCAGGGAGGGACGAA	55	CAGGTGCTCTGAAAGA	9	CCTATCACTG	GCGAGAAAAGCCTTGTTTGGCGCATATCCTTCTAGGTAGGTTTGGAGACGTTGACTATCGTCTCGGTGCTCCCTGAAGCCGCTACTGCCCGCTACCTAGAAGGCGCGGTTCTATCTAGTTACGCGTTAAACCAACTAGAATTTTTTTGAGTCACGCAAGCGCATATCCTTCTAGGTAGCGGGCAGTAGCCGCTTCAGGGAGGGACGAACAGGTGCTCTGAAAGACCTATCACTGGGTAAGCTC	GTAGCCGCTTC	GTAGCgGCTTC	CGCAAGCGCATATCCTTCTAGGTAGCGGGCAGTAGCgGCTTCAGGGAGGGACGAA	5PRIME_UTR	VCV001786713	Uncertain					0	FALSE	0.000142091	1.2499e-06	0.000124249	4.89258e-06	0.000107982	9.16596e-07	9.04555e-05	1.56411e-06
2296	MLH1	chr3	36993334	36993334	SNV	C	G	37034813	+	CGG	GCGCATATCCTTCTAGGTAG	CGTATAGGAAGATCC	15	ATCGCCCGTCATCGCCGAAGTCCCT	25	TCCCTGAAGCCGCTACTGCCCGCTACCTAGAAGGATATGC	10	15	0.466667	-0.3221	70.7976	CGCAAGCGCATATCCTTCTAGGTAGCGGGCAGTAGCCGCTTCAGGGAGGGACGAA	55	TGTGGTAGTGTGACGA	9	CCTATCACTG	GCGAGAAAAGCCTTGTTTGGCGCATATCCTTCTAGGTAGGTTTGGAGACGTTGACTATCGTCTCGGTGCTCCCTGAAGCCGCTACTGCCCGCTACCTAGAAGGATATGCCGCGGTTCTATCTAGTTACGCGTTAAACCAACTAGAATTTTTTTCGCAAGCGCATATCCTTCTAGGTAGCGGGCAGTAGCCGCTTCAGGGAGGGACGAATGTGGTAGTGTGACGACCTATCACTGGGTAAGCTC	GTAGCCGCTTC	GTAGCgGCTTC	CGCAAGCGCATATCCTTCTAGGTAGCGGGCAGTAGCgGCTTCAGGGAGGGACGAA	5PRIME_UTR	VCV001786713	Uncertain					0	FALSE	0.000104386	1.2499e-06	0.000103864	8.15429e-06	6.7074e-05	9.16596e-07	6.66862e-05	1.04274e-06
2296	MLH1	chr3	36993334	36993334	SNV	C	G	37034826	-	CGG	CTCTTCGTCCCTCCCTGAAG	CAGGGAGGGACGAAG	15	GCAGTAGCGGCTT	13	GCAGTAGCGGCTTCAGGGAGGGACGAAG	9	4	0.666667	-0.04978		CATATCCTTCTAGGTAGCGGGCAGTAGCCGCTTCAGGGAGGGACGAAGAGACCCA	55	TGGTTCCTCATTGCGA	9	CCTATCACTG	GCGAGAAAAGCCTTGTTTGCTCTTCGTCCCTCCCTGAAGGTTTGGAGACGTTGACTATCGTCTCGGTGCGCAGTAGCGGCTTCAGGGAGGGACGAAGCGCGGTTCTATCTAGTTACGCGTTAAACCAACTAGAATTTTTTTGAGTCAGATCTGCATATCCTTCTAGGTAGCGGGCAGTAGCCGCTTCAGGGAGGGACGAAGAGACCCATGGTTCCTCATTGCGACCTATCACTGGGTAAGCTC	GTAGCCGCTTC	GTAGCgGCTTC	CATATCCTTCTAGGTAGCGGGCAGTAGCgGCTTCAGGGAGGGACGAAGAGACCCA	5PRIME_UTR	VCV001786713	Uncertain	93.273	88.1768	94.1527	94.0397	0	FALSE	0.000270218	1.2499e-06	0.000407205	8.15429e-06	0.000333896	1.83319e-06	0.000299427	5.21369e-07	-7.75617	-5.64205
2296	MLH1	chr3	36993334	36993334	SNV	C	G	37034826	-	CGG	CTCTTCGTCCCTCCCTGAAG	CAGGGAGGGACGAAG	15	GGCAGTAGCGGCTT	14	GGCAGTAGCGGCTTCAGGGAGGGACGAAG	10	4	0.666667	-0.04978		CATATCCTTCTAGGTAGCGGGCAGTAGCCGCTTCAGGGAGGGACGAAGAGACCCA	55	ACATACGTCATCACCC	9	CCTATCACTG	GCGAGAAAAGCCTTGTTTGCTCTTCGTCCCTCCCTGAAGGTTTGGAGACGTTGACTATCGTCTCGGTGCGGCAGTAGCGGCTTCAGGGAGGGACGAAGCGCGGTTCTATCTAGTTACGCGTTAAACCAACTAGAATTTTTTTGAGTCAGATCTCATATCCTTCTAGGTAGCGGGCAGTAGCCGCTTCAGGGAGGGACGAAGAGACCCAACATACGTCATCACCCCCTATCACTGGGTAAGCTC	GTAGCCGCTTC	GTAGCgGCTTC	CATATCCTTCTAGGTAGCGGGCAGTAGCgGCTTCAGGGAGGGACGAAGAGACCCA	5PRIME_UTR	VCV001786713	Uncertain	94.8276				0	FALSE	0.000101593	3.74969e-06	8.78476e-05	3.26172e-06	2.46921e-05	4.58298e-07	4.78688e-05	5.21369e-07	-4.75989
2296	MLH1	chr3	36993334	36993334	SNV	C	G	37034807	+	AGG	GCGCAAGCGCATATCCTTCT	CGTTCGCGTATAGGA	15	AGATCCATCGCCCGTCATCGCCGA	24	AGCCGCTACTGCCCGCTACCTAGAAGGATATGCGCTTGC	3	21	0.533333	-0.262	46.9007	CTAACGCGCAAGCGCATATCCTTCTAGGTAGCGGGCAGTAGCCGCTTCAGGGAGG	55	GCGGGTTCAGCTTCGG	9	CCTATCACTG	GCGAGAAAAGCCTTGTTTGGCGCAAGCGCATATCCTTCTGTTTGGAGACGTTGACTATCGTCTCGGTGCAGCCGCTACTGCCCGCTACCTAGAAGGATATGCGCTTGCCGCGGTTCTATCTAGTTACGCGTTAAACCAACTAGAATTTTTTTGCTAACGCGCAAGCGCATATCCTTCTAGGTAGCGGGCAGTAGCCGCTTCAGGGAGGGCGGGTTCAGCTTCGGCCTATCACTGGGTAAGCTC	GTAGCCGCTTC	GTAGCgGCTTC	CTAACGCGCAAGCGCATATCCTTCTAGGTAGCGGGCAGTAGCgGCTTCAGGGAGG	5PRIME_UTR	VCV001786713	Uncertain					0	FALSE	0.000174908	2.49979e-06	9.85252e-05	3.26172e-06	0.000142256	4.58298e-07	0.000141295	1.04274e-06
2296	MLH1	chr3	36993334	36993334	SNV	C	G	37034807	+	AGG	GCGCAAGCGCATATCCTTCT	CGTATAGGA	9	AGATCCATCGCCCGTCATCGCCGA	24	AGCCGCTACTGCCCGCTACCTAGAAGGATATGC	3	21	0.444444	-0.262	43.0486	CTAACGCGCAAGCGCATATCCTTCTAGGTAGCGGGCAGTAGCCGCTTCAGGGAGG	55	CATCGAATCTGCAAGT	9	CCTATCACTG	GCGAGAAAAGCCTTGTTTGGCGCAAGCGCATATCCTTCTGTTTGGAGACGTTGACTATCGTCTCGGTGCAGCCGCTACTGCCCGCTACCTAGAAGGATATGCCGCGGTTCTATCTAGTTACGCGTTAAACCAACTAGAATTTTTTTGAGTCAGCTAACGCGCAAGCGCATATCCTTCTAGGTAGCGGGCAGTAGCCGCTTCAGGGAGGCATCGAATCTGCAAGTCCTATCACTGGGTAAGCTC	GTAGCCGCTTC	GTAGCgGCTTC	CTAACGCGCAAGCGCATATCCTTCTAGGTAGCGGGCAGTAGCgGCTTCAGGGAGG	5PRIME_UTR	VCV001786713	Uncertain					0	FALSE	0.000243685	3.74969e-06	0.000237334	6.52343e-06	0.000265347	1.37489e-06	0.000240334	5.21369e-07
2298	MLH1	chr3	36993335	36993335	SNV	G	C	37034813	+	CGG	GCGCATATCCTTCTAGGTAG	CGTATAGGAAGATCC	15	ATCGCCCGTCATCGGGGAAGTCCCT	25	TCCCTGAAGGGGCTACTGCCCGCTACCTAGAAGGATATGC	9	16	0.466667	-0.3221	68.1128	CGCAAGCGCATATCCTTCTAGGTAGCGGGCAGTAGCCGCTTCAGGGAGGGACGAA	55	AGGCCGTTCTGCGACG	9	CCTATCACTG	GCGAGAAAAGCCTTGTTTGGCGCATATCCTTCTAGGTAGGTTTGGAGACGTTGACTATCGTCTCGGTGCTCCCTGAAGGGGCTACTGCCCGCTACCTAGAAGGATATGCCGCGGTTCTATCTAGTTACGCGTTAAACCAACTAGAATTTTTTTCGCAAGCGCATATCCTTCTAGGTAGCGGGCAGTAGCCGCTTCAGGGAGGGACGAAAGGCCGTTCTGCGACGCCTATCACTGGGTAAGCTC	TAGCCGCTTCA	TAGCCcCTTCA	CGCAAGCGCATATCCTTCTAGGTAGCGGGCAGTAGCCcCTTCAGGGAGGGACGAA	5PRIME_UTR	VCV000820793	Uncertain					0	FALSE	0.000195506	3.74969e-06	0.000208213	4.89258e-06	0.000162894	9.16596e-07	0.000112244	5.21369e-07
2298	MLH1	chr3	36993335	36993335	SNV	G	C	37034813	+	CGG	GCGCATATCCTTCTAGGTAG	GGAAGATCC	9	ATCGCCCGTCATCGGGGAAGTCCCT	25	TCCCTGAAGGGGCTACTGCCCGCTACCTAGAAGG	9	16	0.555556	-0.3221	62.5183	CGCAAGCGCATATCCTTCTAGGTAGCGGGCAGTAGCCGCTTCAGGGAGGGACGAA	55	CTGGTCTTCATACGGT	9	CCTATCACTG	GCGAGAAAAGCCTTGTTTGGCGCATATCCTTCTAGGTAGGTTTGGAGACGTTGACTATCGTCTCGGTGCTCCCTGAAGGGGCTACTGCCCGCTACCTAGAAGGCGCGGTTCTATCTAGTTACGCGTTAAACCAACTAGAATTTTTTTGAGTCACGCAAGCGCATATCCTTCTAGGTAGCGGGCAGTAGCCGCTTCAGGGAGGGACGAACTGGTCTTCATACGGTCCTATCACTGGGTAAGCTC	TAGCCGCTTCA	TAGCCcCTTCA	CGCAAGCGCATATCCTTCTAGGTAGCGGGCAGTAGCCcCTTCAGGGAGGGACGAA	5PRIME_UTR	VCV000820793	Uncertain					0	FALSE	5.41133e-05	1.2499e-06	6.01829e-05	4.89258e-06	5.93346e-05	9.16596e-07	5.67823e-05	1.04274e-06
2298	MLH1	chr3	36993335	36993335	SNV	G	C	37034826	-	CGG	CTCTTCGTCCCTCCCTGAAG	CAGGGAGGGACGAAG	15	GGGCAGTAGCCCCTT	15	GGGCAGTAGCCCCTTCAGGGAGGGACGAAG	12	3	0.666667	-0.04978		CATATCCTTCTAGGTAGCGGGCAGTAGCCGCTTCAGGGAGGGACGAAGAGACCCA	55	ACGGAGATCCGTTGTC	9	CCTATCACTG	GCGAGAAAAGCCTTGTTTGCTCTTCGTCCCTCCCTGAAGGTTTGGAGACGTTGACTATCGTCTCGGTGCGGGCAGTAGCCCCTTCAGGGAGGGACGAAGCGCGGTTCTATCTAGTTACGCGTTAAACCAACTAGAATTTTTTTGAGTCAGATCCATATCCTTCTAGGTAGCGGGCAGTAGCCGCTTCAGGGAGGGACGAAGAGACCCAACGGAGATCCGTTGTCCCTATCACTGGGTAAGCTC	TAGCCGCTTCA	TAGCCcCTTCA	CATATCCTTCTAGGTAGCGGGCAGTAGCCcCTTCAGGGAGGGACGAAGAGACCCA	5PRIME_UTR	VCV000820793	Uncertain					0	FALSE	2.0598e-05	1.2499e-06	3.10621e-05	1.63086e-06	3.05887e-05	4.58298e-07	4.65483e-05	5.21369e-07
2298	MLH1	chr3	36993335	36993335	SNV	G	C	37034807	+	AGG	GCGCAAGCGCATATCCTTCT	CGTTCGCGTATAGGA	15	AGATCCATCGCCCGTCATCGGGGA	24	AGGGGCTACTGCCCGCTACCTAGAAGGATATGCGCTTGC	2	22	0.533333	-0.262		CTAACGCGCAAGCGCATATCCTTCTAGGTAGCGGGCAGTAGCCGCTTCAGGGAGG	55	AGAGCGAGTGTGACGA	9	CCTATCACTG	GCGAGAAAAGCCTTGTTTGGCGCAAGCGCATATCCTTCTGTTTGGAGACGTTGACTATCGTCTCGGTGCAGGGGCTACTGCCCGCTACCTAGAAGGATATGCGCTTGCCGCGGTTCTATCTAGTTACGCGTTAAACCAACTAGAATTTTTTTGCTAACGCGCAAGCGCATATCCTTCTAGGTAGCGGGCAGTAGCCGCTTCAGGGAGGAGAGCGAGTGTGACGACCTATCACTGGGTAAGCTC	TAGCCGCTTCA	TAGCCcCTTCA	CTAACGCGCAAGCGCATATCCTTCTAGGTAGCGGGCAGTAGCCcCTTCAGGGAGG	5PRIME_UTR	VCV000820793	Uncertain					0	FALSE	4.32907e-05	1.2499e-06	4.27104e-05	1.63086e-06	0.000105033	4.58298e-07	0.000155821	5.21369e-07
2298	MLH1	chr3	36993335	36993335	SNV	G	C	37034807	+	AGG	GCGCAAGCGCATATCCTTCT	CGTATAGGA	9	AGATCCATCGCCCGTCATCGGGG	23	GGGGCTACTGCCCGCTACCTAGAAGGATATGC	1	22	0.444444	-0.262		CTAACGCGCAAGCGCATATCCTTCTAGGTAGCGGGCAGTAGCCGCTTCAGGGAGG	55	TCAGGATCAGCTCGCA	9	CCTATCACTG	GCGAGAAAAGCCTTGTTTGGCGCAAGCGCATATCCTTCTGTTTGGAGACGTTGACTATCGTCTCGGTGCGGGGCTACTGCCCGCTACCTAGAAGGATATGCCGCGGTTCTATCTAGTTACGCGTTAAACCAACTAGAATTTTTTTGAGTCAGACTAACGCGCAAGCGCATATCCTTCTAGGTAGCGGGCAGTAGCCGCTTCAGGGAGGTCAGGATCAGCTCGCACCTATCACTGGGTAAGCTC	TAGCCGCTTCA	TAGCCcCTTCA	CTAACGCGCAAGCGCATATCCTTCTAGGTAGCGGGCAGTAGCCcCTTCAGGGAGG	5PRIME_UTR	VCV000820793	Uncertain					0	FALSE	0.000177352	4.99959e-06	0.000173269	1.63086e-06	0.000183532	9.16596e-07	0.000198078	1.04274e-06
2297	MLH1	chr3	36993335	36993335	SNV	G	A	37034813	+	CGG	GCGCATATCCTTCTAGGTAG	CGTATAGGAAGATCC	15	ATCGCCCGTCATCGGTGAAGTCCCT	25	TCCCTGAAGTGGCTACTGCCCGCTACCTAGAAGGATATGC	9	16	0.466667	-0.3221	70.871	CGCAAGCGCATATCCTTCTAGGTAGCGGGCAGTAGCCGCTTCAGGGAGGGACGAA	55	TTTATGCAGAAGGCCT	9	CCTATCACTG	GCGAGAAAAGCCTTGTTTGGCGCATATCCTTCTAGGTAGGTTTGGAGACGTTGACTATCGTCTCGGTGCTCCCTGAAGTGGCTACTGCCCGCTACCTAGAAGGATATGCCGCGGTTCTATCTAGTTACGCGTTAAACCAACTAGAATTTTTTTCGCAAGCGCATATCCTTCTAGGTAGCGGGCAGTAGCCGCTTCAGGGAGGGACGAATTTATGCAGAAGGCCTCCTATCACTGGGTAAGCTC	TAGCCGCTTCA	TAGCCaCTTCA	CGCAAGCGCATATCCTTCTAGGTAGCGGGCAGTAGCCaCTTCAGGGAGGGACGAA	5PRIME_UTR	VCV000820792	Uncertain					0	FALSE	1.32665e-05	2.49979e-06	1.60164e-05	1.63086e-06	1.54786e-05	4.58298e-07	2.64104e-06	5.21369e-07
2297	MLH1	chr3	36993335	36993335	SNV	G	A	37034813	+	CGG	GCGCATATCCTTCTAGGTAG	GGAAGATCC	9	ATCGCCCGTCATCGGTGAAGTCCCT	25	TCCCTGAAGTGGCTACTGCCCGCTACCTAGAAGG	9	16	0.555556	-0.3221	65.9669	CGCAAGCGCATATCCTTCTAGGTAGCGGGCAGTAGCCGCTTCAGGGAGGGACGAA	55	GGCAATTCATGAACCT	9	CCTATCACTG	GCGAGAAAAGCCTTGTTTGGCGCATATCCTTCTAGGTAGGTTTGGAGACGTTGACTATCGTCTCGGTGCTCCCTGAAGTGGCTACTGCCCGCTACCTAGAAGGCGCGGTTCTATCTAGTTACGCGTTAAACCAACTAGAATTTTTTTGAGTCACGCAAGCGCATATCCTTCTAGGTAGCGGGCAGTAGCCGCTTCAGGGAGGGACGAAGGCAATTCATGAACCTCCTATCACTGGGTAAGCTC	TAGCCGCTTCA	TAGCCaCTTCA	CGCAAGCGCATATCCTTCTAGGTAGCGGGCAGTAGCCaCTTCAGGGAGGGACGAA	5PRIME_UTR	VCV000820792	Uncertain					0	FALSE	1.4663e-05	1.2499e-06	3.30035e-05	1.63086e-06	8.47638e-06	4.58298e-07	1.48558e-05	5.21369e-07
2297	MLH1	chr3	36993335	36993335	SNV	G	A	37034826	-	CGG	CTCTTCGTCCCTCCCTGAAG	CAGGGAGGGACGAAG	15	AGTAGCCACTT	11	AGTAGCCACTTCAGGGAGGGACGAAG	8	3	0.666667	-0.04978		CATATCCTTCTAGGTAGCGGGCAGTAGCCGCTTCAGGGAGGGACGAAGAGACCCA	55	CGGACGTGTAGGCTGA	9	CCTATCACTG	GCGAGAAAAGCCTTGTTTGCTCTTCGTCCCTCCCTGAAGGTTTGGAGACGTTGACTATCGTCTCGGTGCAGTAGCCACTTCAGGGAGGGACGAAGCGCGGTTCTATCTAGTTACGCGTTAAACCAACTAGAATTTTTTTGAGTCAGATCTGAACATATCCTTCTAGGTAGCGGGCAGTAGCCGCTTCAGGGAGGGACGAAGAGACCCACGGACGTGTAGGCTGACCTATCACTGGGTAAGCTC	TAGCCGCTTCA	TAGCCaCTTCA	CATATCCTTCTAGGTAGCGGGCAGTAGCCaCTTCAGGGAGGGACGAAGAGACCCA	5PRIME_UTR	VCV000820792	Uncertain	11.1492		18.4035	44.1389	0.952381	FALSE	0.000203885	0.000162487	0.000219376	0.00100624	0.00019164	1.37489e-06	0.00022845	5.73505e-06	-0.327436	2.19749
2297	MLH1	chr3	36993335	36993335	SNV	G	A	37034807	+	AGG	GCGCAAGCGCATATCCTTCT	CGTTCGCGTATAGGA	15	AGATCCATCGCCCGTCATCGGTGA	24	AGTGGCTACTGCCCGCTACCTAGAAGGATATGCGCTTGC	2	22	0.533333	-0.262		CTAACGCGCAAGCGCATATCCTTCTAGGTAGCGGGCAGTAGCCGCTTCAGGGAGG	55	TTGCCGTCATAGTAAG	9	CCTATCACTG	GCGAGAAAAGCCTTGTTTGGCGCAAGCGCATATCCTTCTGTTTGGAGACGTTGACTATCGTCTCGGTGCAGTGGCTACTGCCCGCTACCTAGAAGGATATGCGCTTGCCGCGGTTCTATCTAGTTACGCGTTAAACCAACTAGAATTTTTTTGCTAACGCGCAAGCGCATATCCTTCTAGGTAGCGGGCAGTAGCCGCTTCAGGGAGGTTGCCGTCATAGTAAGCCTATCACTGGGTAAGCTC	TAGCCGCTTCA	TAGCCaCTTCA	CTAACGCGCAAGCGCATATCCTTCTAGGTAGCGGGCAGTAGCCaCTTCAGGGAGG	5PRIME_UTR	VCV000820792	Uncertain					0	FALSE	1.01244e-05	1.2499e-06	1.94138e-05	1.63086e-06	9.21345e-06	9.16596e-07	1.65065e-05	5.21369e-07
2297	MLH1	chr3	36993335	36993335	SNV	G	A	37034807	+	AGG	GCGCAAGCGCATATCCTTCT	CGTATAGGA	9	AGATCCATCGCCCGTCATCGGTG	23	GTGGCTACTGCCCGCTACCTAGAAGGATATGC	1	22	0.444444	-0.262		CTAACGCGCAAGCGCATATCCTTCTAGGTAGCGGGCAGTAGCCGCTTCAGGGAGG	55	AAACCTGAGAACAATC	9	CCTATCACTG	GCGAGAAAAGCCTTGTTTGGCGCAAGCGCATATCCTTCTGTTTGGAGACGTTGACTATCGTCTCGGTGCGTGGCTACTGCCCGCTACCTAGAAGGATATGCCGCGGTTCTATCTAGTTACGCGTTAAACCAACTAGAATTTTTTTGAGTCAGACTAACGCGCAAGCGCATATCCTTCTAGGTAGCGGGCAGTAGCCGCTTCAGGGAGGAAACCTGAGAACAATCCCTATCACTGGGTAAGCTC	TAGCCGCTTCA	TAGCCaCTTCA	CTAACGCGCAAGCGCATATCCTTCTAGGTAGCGGGCAGTAGCCaCTTCAGGGAGG	5PRIME_UTR	VCV000820792	Uncertain					0	FALSE	0.000163737	1.2499e-06	9.85252e-05	1.63086e-06	7.84986e-05	1.37489e-06	9.24363e-05	5.21369e-07
2299	MLH1	chr3	36993338	36993338	SNV	T	A	37034831	+	GGG	AGCGGGCAGTAGCCGCTTCA	CATCGGCGA	9	TGTCCCTCCCTG	12	GTCCCTCCCTGTAGCGGCTAC	11	1	0.666667	0.03285		TAGGTAGCGGGCAGTAGCCGCTTCAGGGAGGGACGAAGAGACCCAGCAACCCACA	55	AGTGTCATCCTTCAAT	9	CCTATCACTG	GCGAGAAAAGCCTTGTTTGAGCGGGCAGTAGCCGCTTCAGTTTGGAGACGTTGACTATCGTCTCGGTGCGTCCCTCCCTGTAGCGGCTACCGCGGTTCTATCTAGTTACGCGTTAAACCAACTAGAATTTTTTTGAGTCAGATCTGAATGGATTAGGTAGCGGGCAGTAGCCGCTTCAGGGAGGGACGAAGAGACCCAGCAACCCACAAGTGTCATCCTTCAATCCTATCACTGGGTAAGCTC	CCGCTTCAGGG	CCGCTaCAGGG	TAGGTAGCGGGCAGTAGCCGCTaCAGGGAGGGACGAAGAGACCCAGCAACCCACA	5PRIME_UTR	VCV000820728	Uncertain					1.26582	FALSE	7.12201e-05	2.49979e-06	9.75545e-05	1.63086e-06	5.04897e-05	4.58298e-07	2.50898e-05	1.04274e-06
2299	MLH1	chr3	36993338	36993338	SNV	T	A	37034831	+	GGG	AGCGGGCAGTAGCCGCTTCA	CATCGGCGA	9	TGTCCCTCCCT	11	TCCCTCCCTGTAGCGGCTAC	10	1	0.666667	0.03285		TAGGTAGCGGGCAGTAGCCGCTTCAGGGAGGGACGAAGAGACCCAGCAACCCACA	55	TAGTGGTTCCGTAGTA	9	CCTATCACTG	GCGAGAAAAGCCTTGTTTGAGCGGGCAGTAGCCGCTTCAGTTTGGAGACGTTGACTATCGTCTCGGTGCTCCCTCCCTGTAGCGGCTACCGCGGTTCTATCTAGTTACGCGTTAAACCAACTAGAATTTTTTTGAGTCAGATCTGAATGGATCTAGGTAGCGGGCAGTAGCCGCTTCAGGGAGGGACGAAGAGACCCAGCAACCCACATAGTGGTTCCGTAGTACCTATCACTGGGTAAGCTC	CCGCTTCAGGG	CCGCTaCAGGG	TAGGTAGCGGGCAGTAGCCGCTaCAGGGAGGGACGAAGAGACCCAGCAACCCACA	5PRIME_UTR	VCV000820728	Uncertain	16.1932	67.8125	18.2994	71.0191	0	FALSE	0.000246128	2.49979e-06	0.000263058	6.52343e-06	0.000236233	1.37489e-06	0.000311312	1.56411e-06	-6.62146	-5.3336
2299	MLH1	chr3	36993338	36993338	SNV	T	A	37034826	-	CGG	CTCTTCGTCCCTCCCTGAAG	CAGGGAGGGACGA	13	AGTAGCCGCTA	11	AGTAGCCGCTACAGGGAGGGACGA	11	0	0.692308	-0.04978		CATATCCTTCTAGGTAGCGGGCAGTAGCCGCTTCAGGGAGGGACGAAGAGACCCA	55	GTCGGGTCAGTGGAGT	9	CCTATCACTG	GCGAGAAAAGCCTTGTTTGCTCTTCGTCCCTCCCTGAAGGTTTGGAGACGTTGACTATCGTCTCGGTGCAGTAGCCGCTACAGGGAGGGACGACGCGGTTCTATCTAGTTACGCGTTAAACCAACTAGAATTTTTTTGAGTCAGATCTGAATGCATATCCTTCTAGGTAGCGGGCAGTAGCCGCTTCAGGGAGGGACGAAGAGACCCAGTCGGGTCAGTGGAGTCCTATCACTGGGTAAGCTC	CCGCTTCAGGG	CCGCTaCAGGG	CATATCCTTCTAGGTAGCGGGCAGTAGCCGCTaCAGGGAGGGACGAAGAGACCCA	5PRIME_UTR	VCV000820728	Uncertain	43.2961	70.7317	35.5049	81.8675	0.275482	FALSE	0.000125333	0.000593701	0.000149487	8.64355e-05	0.00024213	4.58298e-07	0.000304379	5.26582e-05	2.24396	-0.79032
2299	MLH1	chr3	36993338	36993338	SNV	T	A	37034830	+	AGG	TAGCGGGCAGTAGCCGCTTC	TCATCGGCG	9	ATGTCCCTCCCT	12	TCCCTCCCTGTAGCGGCTACT	10	2	0.666667	-0.06086		CTAGGTAGCGGGCAGTAGCCGCTTCAGGGAGGGACGAAGAGACCCAGCAACCCAC	55	CTCGAGGAGACTAAGT	9	CCTATCACTG	GCGAGAAAAGCCTTGTTTGTAGCGGGCAGTAGCCGCTTCGTTTGGAGACGTTGACTATCGTCTCGGTGCTCCCTCCCTGTAGCGGCTACTCGCGGTTCTATCTAGTTACGCGTTAAACCAACTAGAATTTTTTTGAGTCAGATCTGAATGGATCTAGGTAGCGGGCAGTAGCCGCTTCAGGGAGGGACGAAGAGACCCAGCAACCCACCTCGAGGAGACTAAGTCCTATCACTGGGTAAGCTC	CCGCTTCAGGG	CCGCTaCAGGG	CTAGGTAGCGGGCAGTAGCCGCTaCAGGGAGGGACGAAGAGACCCAGCAACCCAC	5PRIME_UTR	VCV000820728	Uncertain	37.3038	75.7952	35.3457	80.0138	0	FALSE	0.000378444	1.12491e-05	0.000498936	0.000127207	0.000475414	0.000212192	0.000479348	6.77779e-06	-5.0722	-1.97168
2299	MLH1	chr3	36993338	36993338	SNV	T	A	37034830	+	AGG	TAGCGGGCAGTAGCCGCTTC	TCATCGGCG	9	ATGTCCCTCCCTG	13	GTCCCTCCCTGTAGCGGCTACT	11	2	0.666667	-0.06086		CTAGGTAGCGGGCAGTAGCCGCTTCAGGGAGGGACGAAGAGACCCAGCAACCCAC	55	GCTGCAGCAGGCAGTA	9	CCTATCACTG	GCGAGAAAAGCCTTGTTTGTAGCGGGCAGTAGCCGCTTCGTTTGGAGACGTTGACTATCGTCTCGGTGCGTCCCTCCCTGTAGCGGCTACTCGCGGTTCTATCTAGTTACGCGTTAAACCAACTAGAATTTTTTTGAGTCAGATCTGAATGGACTAGGTAGCGGGCAGTAGCCGCTTCAGGGAGGGACGAAGAGACCCAGCAACCCACGCTGCAGCAGGCAGTACCTATCACTGGGTAAGCTC	CCGCTTCAGGG	CCGCTaCAGGG	CTAGGTAGCGGGCAGTAGCCGCTaCAGGGAGGGACGAAGAGACCCAGCAACCCAC	5PRIME_UTR	VCV000820728	Uncertain				74.7875	0	FALSE	6.35395e-05	1.2499e-06	9.85252e-05	1.63086e-06	9.1766e-05	4.58298e-07	0.000116866	1.04274e-06
2300	MLH1	chr3	36993338	36993338	SNV	T	G	37034826	-	CGG	CTCTTCGTCCCTCCCTGAAG	CAGGGAGGGACGAAG	15	AGTAGCCGCTG	11	AGTAGCCGCTGCAGGGAGGGACGAAG	11	0	0.666667	-0.04978		CATATCCTTCTAGGTAGCGGGCAGTAGCCGCTTCAGGGAGGGACGAAGAGACCCA	55	ATCATCTAGGCTCTTA	9	CCTATCACTG	GCGAGAAAAGCCTTGTTTGCTCTTCGTCCCTCCCTGAAGGTTTGGAGACGTTGACTATCGTCTCGGTGCAGTAGCCGCTGCAGGGAGGGACGAAGCGCGGTTCTATCTAGTTACGCGTTAAACCAACTAGAATTTTTTTGAGTCAGATCTGAACATATCCTTCTAGGTAGCGGGCAGTAGCCGCTTCAGGGAGGGACGAAGAGACCCAATCATCTAGGCTCTTACCTATCACTGGGTAAGCTC	CCGCTTCAGGG	CCGCTgCAGGG	CATATCCTTCTAGGTAGCGGGCAGTAGCCGCTgCAGGGAGGGACGAAGAGACCCA	5PRIME_UTR	VCV000231851	Uncertain	65.9701	91.1765		93.9863	0	FALSE	0.000117304	6.24948e-06	9.85252e-05	0.00142211	0.000138202	1.37489e-06	0.000192466	2.60684e-06	-4.23037
2300	MLH1	chr3	36993338	36993338	SNV	T	G	37034831	+	GGG	AGCGGGCAGTAGCCGCTTCA	CATCGGCGA	9	CGTCCCTCCCTG	12	GTCCCTCCCTGCAGCGGCTAC	11	1	0.666667	0.03285		TAGGTAGCGGGCAGTAGCCGCTTCAGGGAGGGACGAAGAGACCCAGCAACCCACA	55	ATGCGATTCAAAGTAG	9	CCTATCACTG	GCGAGAAAAGCCTTGTTTGAGCGGGCAGTAGCCGCTTCAGTTTGGAGACGTTGACTATCGTCTCGGTGCGTCCCTCCCTGCAGCGGCTACCGCGGTTCTATCTAGTTACGCGTTAAACCAACTAGAATTTTTTTGAGTCAGATCTGAATGGATTAGGTAGCGGGCAGTAGCCGCTTCAGGGAGGGACGAAGAGACCCAGCAACCCACAATGCGATTCAAAGTAGCCTATCACTGGGTAAGCTC	CCGCTTCAGGG	CCGCTgCAGGG	TAGGTAGCGGGCAGTAGCCGCTgCAGGGAGGGACGAAGAGACCCAGCAACCCACA	5PRIME_UTR	VCV000231851	Uncertain	91.3131	93.4426	84.0659	92.8793	0	FALSE	0.000173163	1.12491e-05	0.000177151	6.52343e-06	0.000157734	4.58298e-07	0.000106962	5.21369e-07	-3.94425	-4.76321
2300	MLH1	chr3	36993338	36993338	SNV	T	G	37034831	+	GGG	AGCGGGCAGTAGCCGCTTCA	CATCGGCGA	9	CGTCCCTCCCT	11	TCCCTCCCTGCAGCGGCTAC	10	1	0.666667	0.03285		TAGGTAGCGGGCAGTAGCCGCTTCAGGGAGGGACGAAGAGACCCAGCAACCCACA	55	TGAAAGACACTGTTAG	9	CCTATCACTG	GCGAGAAAAGCCTTGTTTGAGCGGGCAGTAGCCGCTTCAGTTTGGAGACGTTGACTATCGTCTCGGTGCTCCCTCCCTGCAGCGGCTACCGCGGTTCTATCTAGTTACGCGTTAAACCAACTAGAATTTTTTTGAGTCAGATCTGAATGGATCTAGGTAGCGGGCAGTAGCCGCTTCAGGGAGGGACGAAGAGACCCAGCAACCCACATGAAAGACACTGTTAGCCTATCACTGGGTAAGCTC	CCGCTTCAGGG	CCGCTgCAGGG	TAGGTAGCGGGCAGTAGCCGCTgCAGGGAGGGACGAAGAGACCCAGCAACCCACA	5PRIME_UTR	VCV000231851	Uncertain	89.3281		84.5506	92.2118	0	FALSE	0.000177003	2.49979e-06	0.000173269	3.26172e-06	9.98738e-05	4.58298e-07	0.000106302	1.04274e-06	-6.14582	-5.73123
2300	MLH1	chr3	36993338	36993338	SNV	T	G	37034826	-	CGG	CTCTTCGTCCCTCCCTGAAG	CAGGGAGGGACGA	13	AGTAGCCGCTG	11	AGTAGCCGCTGCAGGGAGGGACGA	11	0	0.692308	-0.04978		CATATCCTTCTAGGTAGCGGGCAGTAGCCGCTTCAGGGAGGGACGAAGAGACCCA	55	CAGTCCTGTCCTAGCG	9	CCTATCACTG	GCGAGAAAAGCCTTGTTTGCTCTTCGTCCCTCCCTGAAGGTTTGGAGACGTTGACTATCGTCTCGGTGCAGTAGCCGCTGCAGGGAGGGACGACGCGGTTCTATCTAGTTACGCGTTAAACCAACTAGAATTTTTTTGAGTCAGATCTGAATGCATATCCTTCTAGGTAGCGGGCAGTAGCCGCTTCAGGGAGGGACGAAGAGACCCACAGTCCTGTCCTAGCGCCTATCACTGGGTAAGCTC	CCGCTTCAGGG	CCGCTgCAGGG	CATATCCTTCTAGGTAGCGGGCAGTAGCCGCTgCAGGGAGGGACGAAGAGACCCA	5PRIME_UTR	VCV000231851	Uncertain		94.6128	73.6702	95.6322	0.657895	FALSE	9.53093e-05	0.000166236	0.000182975	0.000110898	0.000109824	4.58298e-07	0.000143936	5.21369e-07		-0.722412
2300	MLH1	chr3	36993338	36993338	SNV	T	G	37034830	+	AGG	TAGCGGGCAGTAGCCGCTTC	TCATCGGCG	9	ACGTCCCTCCCT	12	TCCCTCCCTGCAGCGGCTACT	10	2	0.666667	-0.06086		CTAGGTAGCGGGCAGTAGCCGCTTCAGGGAGGGACGAAGAGACCCAGCAACCCAC	55	TCAGATGAGCGATTCT	9	CCTATCACTG	GCGAGAAAAGCCTTGTTTGTAGCGGGCAGTAGCCGCTTCGTTTGGAGACGTTGACTATCGTCTCGGTGCTCCCTCCCTGCAGCGGCTACTCGCGGTTCTATCTAGTTACGCGTTAAACCAACTAGAATTTTTTTGAGTCAGATCTGAATGGATCTAGGTAGCGGGCAGTAGCCGCTTCAGGGAGGGACGAAGAGACCCAGCAACCCACTCAGATGAGCGATTCTCCTATCACTGGGTAAGCTC	CCGCTTCAGGG	CCGCTgCAGGG	CTAGGTAGCGGGCAGTAGCCGCTgCAGGGAGGGACGAAGAGACCCAGCAACCCAC	5PRIME_UTR	VCV000231851	Uncertain	66.6256	81.5256	72.7099	77.6803	0	FALSE	0.000283833	1.2499e-06	0.000254807	3.26172e-06	0.000309572	9.16596e-07	0.000339043	1.56411e-06	-7.82709	-6.28763
2300	MLH1	chr3	36993338	36993338	SNV	T	G	37034830	+	AGG	TAGCGGGCAGTAGCCGCTTC	TCATCGGCG	9	ACGTCCCTCCCTG	13	GTCCCTCCCTGCAGCGGCTACT	11	2	0.666667	-0.06086		CTAGGTAGCGGGCAGTAGCCGCTTCAGGGAGGGACGAAGAGACCCAGCAACCCAC	55	ATCGAGTGTGCATCTA	9	CCTATCACTG	GCGAGAAAAGCCTTGTTTGTAGCGGGCAGTAGCCGCTTCGTTTGGAGACGTTGACTATCGTCTCGGTGCGTCCCTCCCTGCAGCGGCTACTCGCGGTTCTATCTAGTTACGCGTTAAACCAACTAGAATTTTTTTGAGTCAGATCTGAATGGACTAGGTAGCGGGCAGTAGCCGCTTCAGGGAGGGACGAAGAGACCCAGCAACCCACATCGAGTGTGCATCTACCTATCACTGGGTAAGCTC	CCGCTTCAGGG	CCGCTgCAGGG	CTAGGTAGCGGGCAGTAGCCGCTgCAGGGAGGGACGAAGAGACCCAGCAACCCAC	5PRIME_UTR	VCV000231851	Uncertain	88.1007	93.7107	79.5014	90.6005	0.497512	FALSE	0.000152914	2.49979e-06	0.000175695	3.26172e-06	0.000176161	4.58298e-07	0.00012677	1.04274e-06	-5.93477	-5.7513
2301	MLH1	chr3	36993339	36993339	SNV	C	T	37034831	+	GGG	AGCGGGCAGTAGCCGCTTCA	CATCGGCGA	9	AATCCCTCCCT	11	TCCCTCCCTAAAGCGGCTAC	9	2	0.666667	0.03285		TAGGTAGCGGGCAGTAGCCGCTTCAGGGAGGGACGAAGAGACCCAGCAACCCACA	55	TCTTTCCGTTTGGCGC	9	CCTATCACTG	GCGAGAAAAGCCTTGTTTGAGCGGGCAGTAGCCGCTTCAGTTTGGAGACGTTGACTATCGTCTCGGTGCTCCCTCCCTAAAGCGGCTACCGCGGTTCTATCTAGTTACGCGTTAAACCAACTAGAATTTTTTTGAGTCAGATCTGAATGGATCTAGGTAGCGGGCAGTAGCCGCTTCAGGGAGGGACGAAGAGACCCAGCAACCCACATCTTTCCGTTTGGCGCCCTATCACTGGGTAAGCTC	CGCTTCAGGGA	CGCTTtAGGGA	TAGGTAGCGGGCAGTAGCCGCTTtAGGGAGGGACGAAGAGACCCAGCAACCCACA	5PRIME_UTR	VCV001785861	Uncertain	8.0597	36.129	8.56164	40.9178	0	FALSE	0.000117304	1.2499e-06	0.000142206	4.89258e-06	0.000114615	4.58298e-07	0.000172988	1.04274e-06	-6.5523	-4.86125
2301	MLH1	chr3	36993339	36993339	SNV	C	T	37034831	+	GGG	AGCGGGCAGTAGCCGCTTCA	CATCGGCGA	9	AATCCCTCCCTG	12	GTCCCTCCCTAAAGCGGCTAC	10	2	0.666667	0.03285		TAGGTAGCGGGCAGTAGCCGCTTCAGGGAGGGACGAAGAGACCCAGCAACCCACA	55	CGATGTATCGCAAACT	9	CCTATCACTG	GCGAGAAAAGCCTTGTTTGAGCGGGCAGTAGCCGCTTCAGTTTGGAGACGTTGACTATCGTCTCGGTGCGTCCCTCCCTAAAGCGGCTACCGCGGTTCTATCTAGTTACGCGTTAAACCAACTAGAATTTTTTTGAGTCAGATCTGAATGGATTAGGTAGCGGGCAGTAGCCGCTTCAGGGAGGGACGAAGAGACCCAGCAACCCACACGATGTATCGCAAACTCCTATCACTGGGTAAGCTC	CGCTTCAGGGA	CGCTTtAGGGA	TAGGTAGCGGGCAGTAGCCGCTTtAGGGAGGGACGAAGAGACCCAGCAACCCACA	5PRIME_UTR	VCV001785861	Uncertain			35.6364		1.75439	FALSE	5.09713e-05	1.2499e-06	0.000133955	2.77246e-05	5.52807e-05	9.16596e-07	5.24906e-05	5.21369e-07		-2.27252
2301	MLH1	chr3	36993339	36993339	SNV	C	T	37034830	+	AGG	TAGCGGGCAGTAGCCGCTTC	TCATCGGCG	9	AAATCCCTCCCTGCT	15	TCGTCCCTCCCTAAAGCGGCTACT	12	3	0.666667	-0.06086		CTAGGTAGCGGGCAGTAGCCGCTTCAGGGAGGGACGAAGAGACCCAGCAACCCAC	55	TGCACCTGTGCTCTTC	9	CCTATCACTG	GCGAGAAAAGCCTTGTTTGTAGCGGGCAGTAGCCGCTTCGTTTGGAGACGTTGACTATCGTCTCGGTGCTCGTCCCTCCCTAAAGCGGCTACTCGCGGTTCTATCTAGTTACGCGTTAAACCAACTAGAATTTTTTTGAGTCAGATCTGAATGCTAGGTAGCGGGCAGTAGCCGCTTCAGGGAGGGACGAAGAGACCCAGCAACCCACTGCACCTGTGCTCTTCCCTATCACTGGGTAAGCTC	CGCTTCAGGGA	CGCTTtAGGGA	CTAGGTAGCGGGCAGTAGCCGCTTtAGGGAGGGACGAAGAGACCCAGCAACCCAC	5PRIME_UTR	VCV001785861	Uncertain	8.20244	33.452	5.69395	31.7518	0	FALSE	0.000200394	1.2499e-06	0.00027325	2.44629e-05	0.000207487	4.58298e-07	0.000181241	1.56411e-06	-7.32489	-3.48155
2301	MLH1	chr3	36993339	36993339	SNV	C	T	37034830	+	AGG	TAGCGGGCAGTAGCCGCTTC	TCATCGGCG	9	AAATCCCTCCCT	12	TCCCTCCCTAAAGCGGCTACT	9	3	0.666667	-0.06086		CTAGGTAGCGGGCAGTAGCCGCTTCAGGGAGGGACGAAGAGACCCAGCAACCCAC	55	GTGCATACAGCTGTGC	9	CCTATCACTG	GCGAGAAAAGCCTTGTTTGTAGCGGGCAGTAGCCGCTTCGTTTGGAGACGTTGACTATCGTCTCGGTGCTCCCTCCCTAAAGCGGCTACTCGCGGTTCTATCTAGTTACGCGTTAAACCAACTAGAATTTTTTTGAGTCAGATCTGAATGGATCTAGGTAGCGGGCAGTAGCCGCTTCAGGGAGGGACGAAGAGACCCAGCAACCCACGTGCATACAGCTGTGCCCTATCACTGGGTAAGCTC	CGCTTCAGGGA	CGCTTtAGGGA	CTAGGTAGCGGGCAGTAGCCGCTTtAGGGAGGGACGAAGAGACCCAGCAACCCAC	5PRIME_UTR	VCV001785861	Uncertain	9.43168	34.4538	12.381	50.9648	0.555556	FALSE	0.00028907	0.000391218	0.000306253	0.000169609	0.000219649	2.74979e-06	0.000291174	1.56411e-06	0.436553	-0.85251
2301	MLH1	chr3	36993339	36993339	SNV	C	T	37034813	+	CGG	GCGCATATCCTTCTAGGTAG	CGTATAGGAAGATCC	15	ATCGCCCGTCATCGGCGAAATCCCT	25	TCCCTAAAGCGGCTACTGCCCGCTACCTAGAAGGATATGC	5	20	0.466667	-0.3221	69.8238	CGCAAGCGCATATCCTTCTAGGTAGCGGGCAGTAGCCGCTTCAGGGAGGGACGAA	55	GTCACAACATGACATC	9	CCTATCACTG	GCGAGAAAAGCCTTGTTTGGCGCATATCCTTCTAGGTAGGTTTGGAGACGTTGACTATCGTCTCGGTGCTCCCTAAAGCGGCTACTGCCCGCTACCTAGAAGGATATGCCGCGGTTCTATCTAGTTACGCGTTAAACCAACTAGAATTTTTTTCGCAAGCGCATATCCTTCTAGGTAGCGGGCAGTAGCCGCTTCAGGGAGGGACGAAGTCACAACATGACATCCCTATCACTGGGTAAGCTC	CGCTTCAGGGA	CGCTTtAGGGA	CGCAAGCGCATATCCTTCTAGGTAGCGGGCAGTAGCCGCTTtAGGGAGGGACGAA	5PRIME_UTR	VCV001785861	Uncertain					0	FALSE	1.74559e-06	1.2499e-06	2.91208e-06	1.63086e-06	1.10561e-06	4.58298e-07	6.60259e-07	5.21369e-07
2301	MLH1	chr3	36993339	36993339	SNV	C	T	37034813	+	CGG	GCGCATATCCTTCTAGGTAG	GGAAGATCC	9	ATCGCCCGTCATCGGCGAAAT	21	TAAAGCGGCTACTGCCCGCTACCTAGAAGG	1	20	0.555556	-0.3221		CGCAAGCGCATATCCTTCTAGGTAGCGGGCAGTAGCCGCTTCAGGGAGGGACGAA	55	ACGATGTAGAGTTGGC	9	CCTATCACTG	GCGAGAAAAGCCTTGTTTGGCGCATATCCTTCTAGGTAGGTTTGGAGACGTTGACTATCGTCTCGGTGCTAAAGCGGCTACTGCCCGCTACCTAGAAGGCGCGGTTCTATCTAGTTACGCGTTAAACCAACTAGAATTTTTTTGAGTCAGATCCGCAAGCGCATATCCTTCTAGGTAGCGGGCAGTAGCCGCTTCAGGGAGGGACGAAACGATGTAGAGTTGGCCCTATCACTGGGTAAGCTC	CGCTTCAGGGA	CGCTTtAGGGA	CGCAAGCGCATATCCTTCTAGGTAGCGGGCAGTAGCCGCTTtAGGGAGGGACGAA	5PRIME_UTR	VCV001785861	Uncertain					0	FALSE	2.61839e-05	1.2499e-06	1.84431e-05	1.63086e-06	8.32896e-05	9.16596e-07	3.0702e-05	5.21369e-07
2302	MLH1	chr3	36993340	36993340	SNV	A	G	37034831	+	GGG	AGCGGGCAGTAGCCGCTTCA	CATCGGCGA	9	AGCCCCTCCCT	11	TCCCTCCCCGAAGCGGCTAC	8	3	0.666667	0.03285		TAGGTAGCGGGCAGTAGCCGCTTCAGGGAGGGACGAAGAGACCCAGCAACCCACA	55	AGGGTGATCGGTCTAA	9	CCTATCACTG	GCGAGAAAAGCCTTGTTTGAGCGGGCAGTAGCCGCTTCAGTTTGGAGACGTTGACTATCGTCTCGGTGCTCCCTCCCCGAAGCGGCTACCGCGGTTCTATCTAGTTACGCGTTAAACCAACTAGAATTTTTTTGAGTCAGATCTGAATGGATCTAGGTAGCGGGCAGTAGCCGCTTCAGGGAGGGACGAAGAGACCCAGCAACCCACAAGGGTGATCGGTCTAACCTATCACTGGGTAAGCTC	GCTTCAGGGAG	GCTTCgGGGAG	TAGGTAGCGGGCAGTAGCCGCTTCgGGGAGGGACGAAGAGACCCAGCAACCCACA	5PRIME_UTR	VCV001785698	Uncertain	72.6667		84.2623	83.1354	0	FALSE	0.000105085	1.2499e-06	0.000148516	6.52343e-06	6.67054e-05	4.58298e-07	0.000139315	5.21369e-07	-6.3936	-4.50884
2302	MLH1	chr3	36993340	36993340	SNV	A	G	37034831	+	GGG	AGCGGGCAGTAGCCGCTTCA	CATCGGCGA	9	AGCCCCTCCCTGCTT	15	TTCGTCCCTCCCCGAAGCGGCTAC	12	3	0.666667	0.03285		TAGGTAGCGGGCAGTAGCCGCTTCAGGGAGGGACGAAGAGACCCAGCAACCCACA	55	AGTAGTCGTTGACGTT	9	CCTATCACTG	GCGAGAAAAGCCTTGTTTGAGCGGGCAGTAGCCGCTTCAGTTTGGAGACGTTGACTATCGTCTCGGTGCTTCGTCCCTCCCCGAAGCGGCTACCGCGGTTCTATCTAGTTACGCGTTAAACCAACTAGAATTTTTTTGAGTCAGATCTGAATGTAGGTAGCGGGCAGTAGCCGCTTCAGGGAGGGACGAAGAGACCCAGCAACCCACAAGTAGTCGTTGACGTTCCTATCACTGGGTAAGCTC	GCTTCAGGGAG	GCTTCgGGGAG	TAGGTAGCGGGCAGTAGCCGCTTCgGGGAGGGACGAAGAGACCCAGCAACCCACA	5PRIME_UTR	VCV001785698	Uncertain					0	FALSE	4.46872e-05	1.2499e-06	3.7857e-05	6.52343e-06	3.72224e-05	4.58298e-07	3.8295e-05	5.21369e-07
2302	MLH1	chr3	36993340	36993340	SNV	A	G	37034830	+	AGG	TAGCGGGCAGTAGCCGCTTC	TCATCGGCG	9	AAGCCCCTCCCT	12	TCCCTCCCCGAAGCGGCTACT	8	4	0.666667	-0.06086		CTAGGTAGCGGGCAGTAGCCGCTTCAGGGAGGGACGAAGAGACCCAGCAACCCAC	55	GGTGAAGAGCTCCTTC	9	CCTATCACTG	GCGAGAAAAGCCTTGTTTGTAGCGGGCAGTAGCCGCTTCGTTTGGAGACGTTGACTATCGTCTCGGTGCTCCCTCCCCGAAGCGGCTACTCGCGGTTCTATCTAGTTACGCGTTAAACCAACTAGAATTTTTTTGAGTCAGATCTGAATGGATCTAGGTAGCGGGCAGTAGCCGCTTCAGGGAGGGACGAAGAGACCCAGCAACCCACGGTGAAGAGCTCCTTCCCTATCACTGGGTAAGCTC	GCTTCAGGGAG	GCTTCgGGGAG	CTAGGTAGCGGGCAGTAGCCGCTTCgGGGAGGGACGAAGAGACCCAGCAACCCAC	5PRIME_UTR	VCV001785698	Uncertain	85.5814	96.6154	95.3623	94.7126	0	FALSE	0.00015047	2.49979e-06	0.00016793	4.89258e-06	0.000120143	2.74979e-06	0.000143936	3.64958e-06	-5.91152	-5.10112
2302	MLH1	chr3	36993340	36993340	SNV	A	G	37034830	+	AGG	TAGCGGGCAGTAGCCGCTTC	TCATCGGCG	9	AAGCCCCTCCCTGCT	15	TCGTCCCTCCCCGAAGCGGCTACT	11	4	0.666667	-0.06086		CTAGGTAGCGGGCAGTAGCCGCTTCAGGGAGGGACGAAGAGACCCAGCAACCCAC	55	ATGAGGGCACACATGT	9	CCTATCACTG	GCGAGAAAAGCCTTGTTTGTAGCGGGCAGTAGCCGCTTCGTTTGGAGACGTTGACTATCGTCTCGGTGCTCGTCCCTCCCCGAAGCGGCTACTCGCGGTTCTATCTAGTTACGCGTTAAACCAACTAGAATTTTTTTGAGTCAGATCTGAATGCTAGGTAGCGGGCAGTAGCCGCTTCAGGGAGGGACGAAGAGACCCAGCAACCCACATGAGGGCACACATGTCCTATCACTGGGTAAGCTC	GCTTCAGGGAG	GCTTCgGGGAG	CTAGGTAGCGGGCAGTAGCCGCTTCgGGGAGGGACGAAGAGACCCAGCAACCCAC	5PRIME_UTR	VCV001785698	Uncertain	84.4055	84.4298	74.0132	90.8072	0	FALSE	0.000179447	1.49988e-05	0.000148031	1.63086e-06	0.000168422	1.37489e-06	0.000147568	5.21369e-07	-3.58064	-6.50412
2302	MLH1	chr3	36993340	36993340	SNV	A	G	37034813	+	CGG	GCGCATATCCTTCTAGGTAG	GGAAGATCC	9	ATCGCCCGTCATCGGCGAAGCCCCT	25	TCCCCGAAGCGGCTACTGCCCGCTACCTAGAAGG	4	21	0.555556	-0.3221	63.6743	CGCAAGCGCATATCCTTCTAGGTAGCGGGCAGTAGCCGCTTCAGGGAGGGACGAA	55	CTGATAGGTCGTCTTC	9	CCTATCACTG	GCGAGAAAAGCCTTGTTTGGCGCATATCCTTCTAGGTAGGTTTGGAGACGTTGACTATCGTCTCGGTGCTCCCCGAAGCGGCTACTGCCCGCTACCTAGAAGGCGCGGTTCTATCTAGTTACGCGTTAAACCAACTAGAATTTTTTTGAGTCACGCAAGCGCATATCCTTCTAGGTAGCGGGCAGTAGCCGCTTCAGGGAGGGACGAACTGATAGGTCGTCTTCCCTATCACTGGGTAAGCTC	GCTTCAGGGAG	GCTTCgGGGAG	CGCAAGCGCATATCCTTCTAGGTAGCGGGCAGTAGCCGCTTCgGGGAGGGACGAA	5PRIME_UTR	VCV001785698	Uncertain						FALSE	3.49118e-07	1.2499e-06	4.85346e-07	1.63086e-06	7.37076e-07	4.58298e-07	1.32052e-06	5.21369e-07
2302	MLH1	chr3	36993340	36993340	SNV	A	G	37034813	+	CGG	GCGCATATCCTTCTAGGTAG	CGTATAGGAAGATCC	15	ATCGCCCGTCATCGGCGAAGCCCCT	25	TCCCCGAAGCGGCTACTGCCCGCTACCTAGAAGGATATGC	4	21	0.466667	-0.3221	68.9943	CGCAAGCGCATATCCTTCTAGGTAGCGGGCAGTAGCCGCTTCAGGGAGGGACGAA	55	TGATTTCCACTTAACG	9	CCTATCACTG	GCGAGAAAAGCCTTGTTTGGCGCATATCCTTCTAGGTAGGTTTGGAGACGTTGACTATCGTCTCGGTGCTCCCCGAAGCGGCTACTGCCCGCTACCTAGAAGGATATGCCGCGGTTCTATCTAGTTACGCGTTAAACCAACTAGAATTTTTTTCGCAAGCGCATATCCTTCTAGGTAGCGGGCAGTAGCCGCTTCAGGGAGGGACGAATGATTTCCACTTAACGCCTATCACTGGGTAAGCTC	GCTTCAGGGAG	GCTTCgGGGAG	CGCAAGCGCATATCCTTCTAGGTAGCGGGCAGTAGCCGCTTCgGGGAGGGACGAA	5PRIME_UTR	VCV001785698	Uncertain					0	FALSE	3.49118e-07	1.2499e-06	4.85346e-07	1.63086e-06	3.68538e-07	4.58298e-07	3.3013e-07	5.21369e-07
2304	MLH1	chr3	36993341	36993341	SNV	G	C	37034834	+	AGG	GGGCAGTAGCCGCTTCAGGG	CGTCATCGGCGAAGT	15	GCCTCCCTGCT	11	TCGTCCCTCCGTGAAGCGGCTACTGC	10	1	0.6	0.5764	61.8269	GTAGCGGGCAGTAGCCGCTTCAGGGAGGGACGAAGAGACCCAGCAACCCACAGAG	55	AAATGCCAGACACTAA	9	CCTATCACTG	GCGAGAAAAGCCTTGTTTGGGGCAGTAGCCGCTTCAGGGGTTTGGAGACGTTGACTATCGTCTCGGTGCTCGTCCCTCCGTGAAGCGGCTACTGCCGCGGTTCTATCTAGTTACGCGTTAAACCAACTAGAATTTTTTTGAGTCAGATCTGAAGTAGCGGGCAGTAGCCGCTTCAGGGAGGGACGAAGAGACCCAGCAACCCACAGAGAAATGCCAGACACTAACCTATCACTGGGTAAGCTC	CTTCAGGGAGG	CTTCAcGGAGG	GTAGCGGGCAGTAGCCGCTTCAcGGAGGGACGAAGAGACCCAGCAACCCACAGAG	5PRIME_UTR	VCV000820671	Uncertain					0	FALSE	6.42378e-05	1.2499e-06	4.70786e-05	1.63086e-06	3.3537e-05	9.16596e-07	6.73464e-05	5.21369e-07
2304	MLH1	chr3	36993341	36993341	SNV	G	C	37034834	+	AGG	GGGCAGTAGCCGCTTCAGGG	TCATCGGCGAAGT	13	GCCTCCCTGCTT	12	TTCGTCCCTCCGTGAAGCGGCTACT	11	1	0.538462	0.5764	68.4004	GTAGCGGGCAGTAGCCGCTTCAGGGAGGGACGAAGAGACCCAGCAACCCACAGAG	55	AGCGTCGTCGCGCCAA	9	CCTATCACTG	GCGAGAAAAGCCTTGTTTGGGGCAGTAGCCGCTTCAGGGGTTTGGAGACGTTGACTATCGTCTCGGTGCTTCGTCCCTCCGTGAAGCGGCTACTCGCGGTTCTATCTAGTTACGCGTTAAACCAACTAGAATTTTTTTGAGTCAGATCTGAATGTAGCGGGCAGTAGCCGCTTCAGGGAGGGACGAAGAGACCCAGCAACCCACAGAGAGCGTCGTCGCGCCAACCTATCACTGGGTAAGCTC	CTTCAGGGAGG	CTTCAcGGAGG	GTAGCGGGCAGTAGCCGCTTCAcGGAGGGACGAAGAGACCCAGCAACCCACAGAG	5PRIME_UTR	VCV000820671	Uncertain	11.3759	28.1664			0	FALSE	0.000322585	0.000154987	0.000404779	6.52343e-06	0.000195325	4.58298e-07	0.000183222	2.08547e-06	-1.05753
2304	MLH1	chr3	36993341	36993341	SNV	G	C	37034831	+	GGG	AGCGGGCAGTAGCCGCTTCA	CATCGGCGA	9	AGTGCCTCCCTG	12	GTCCCTCCGTGAAGCGGCTAC	8	4	0.666667	0.03285		TAGGTAGCGGGCAGTAGCCGCTTCAGGGAGGGACGAAGAGACCCAGCAACCCACA	55	CTCGGAGGTCGATTGT	9	CCTATCACTG	GCGAGAAAAGCCTTGTTTGAGCGGGCAGTAGCCGCTTCAGTTTGGAGACGTTGACTATCGTCTCGGTGCGTCCCTCCGTGAAGCGGCTACCGCGGTTCTATCTAGTTACGCGTTAAACCAACTAGAATTTTTTTGAGTCAGATCTGAATGGATTAGGTAGCGGGCAGTAGCCGCTTCAGGGAGGGACGAAGAGACCCAGCAACCCACACTCGGAGGTCGATTGTCCTATCACTGGGTAAGCTC	CTTCAGGGAGG	CTTCAcGGAGG	TAGGTAGCGGGCAGTAGCCGCTTCAcGGAGGGACGAAGAGACCCAGCAACCCACA	5PRIME_UTR	VCV000820671	Uncertain	58.5678	74.11	59.9206	79.0831	0	FALSE	0.000136854	2.49979e-06	0.000122793	4.89258e-06	0.000114247	4.58298e-07	0.000115545	5.21369e-07	-5.77469	-4.64948
2304	MLH1	chr3	36993341	36993341	SNV	G	C	37034831	+	GGG	AGCGGGCAGTAGCCGCTTCA	CATCGGCGA	9	AGTGCCTCCCTGCT	14	TCGTCCCTCCGTGAAGCGGCTAC	10	4	0.666667	0.03285		TAGGTAGCGGGCAGTAGCCGCTTCAGGGAGGGACGAAGAGACCCAGCAACCCACA	55	CGCTGGACACCTCGTT	9	CCTATCACTG	GCGAGAAAAGCCTTGTTTGAGCGGGCAGTAGCCGCTTCAGTTTGGAGACGTTGACTATCGTCTCGGTGCTCGTCCCTCCGTGAAGCGGCTACCGCGGTTCTATCTAGTTACGCGTTAAACCAACTAGAATTTTTTTGAGTCAGATCTGAATGGTAGGTAGCGGGCAGTAGCCGCTTCAGGGAGGGACGAAGAGACCCAGCAACCCACACGCTGGACACCTCGTTCCTATCACTGGGTAAGCTC	CTTCAGGGAGG	CTTCAcGGAGG	TAGGTAGCGGGCAGTAGCCGCTTCAcGGAGGGACGAAGAGACCCAGCAACCCACA	5PRIME_UTR	VCV000820671	Uncertain	73.0845	86.9637	70.2703	94.2285	0	FALSE	0.00017805	1.12491e-05	0.000215979	1.30469e-05	0.000223703	2.29149e-06	0.00028061	1.56411e-06	-3.98441	-4.04912
2304	MLH1	chr3	36993341	36993341	SNV	G	C	37034830	+	AGG	TAGCGGGCAGTAGCCGCTTC	TCATCGGCG	9	AAGTGCCTCCCTGCTT	16	TTCGTCCCTCCGTGAAGCGGCTACT	11	5	0.666667	-0.06086		CTAGGTAGCGGGCAGTAGCCGCTTCAGGGAGGGACGAAGAGACCCAGCAACCCAC	55	TAAACCGAGGCTAGCA	9	CCTATCACTG	GCGAGAAAAGCCTTGTTTGTAGCGGGCAGTAGCCGCTTCGTTTGGAGACGTTGACTATCGTCTCGGTGCTTCGTCCCTCCGTGAAGCGGCTACTCGCGGTTCTATCTAGTTACGCGTTAAACCAACTAGAATTTTTTTGAGTCAGATCTGAATCTAGGTAGCGGGCAGTAGCCGCTTCAGGGAGGGACGAAGAGACCCAGCAACCCACTAAACCGAGGCTAGCACCTATCACTGGGTAAGCTC	CTTCAGGGAGG	CTTCAcGGAGG	CTAGGTAGCGGGCAGTAGCCGCTTCAcGGAGGGACGAAGAGACCCAGCAACCCAC	5PRIME_UTR	VCV000820671	Uncertain					0	FALSE	3.28171e-05	2.49979e-06	1.2619e-05	3.26172e-06	2.32179e-05	9.16596e-07	2.87213e-05	1.04274e-06
2304	MLH1	chr3	36993341	36993341	SNV	G	C	37034830	+	AGG	TAGCGGGCAGTAGCCGCTTC	TCATCGGCG	9	AAGTGCCTCCCTGCT	15	TCGTCCCTCCGTGAAGCGGCTACT	10	5	0.666667	-0.06086		CTAGGTAGCGGGCAGTAGCCGCTTCAGGGAGGGACGAAGAGACCCAGCAACCCAC	55	GCAAACTAGGAGTACC	9	CCTATCACTG	GCGAGAAAAGCCTTGTTTGTAGCGGGCAGTAGCCGCTTCGTTTGGAGACGTTGACTATCGTCTCGGTGCTCGTCCCTCCGTGAAGCGGCTACTCGCGGTTCTATCTAGTTACGCGTTAAACCAACTAGAATTTTTTTGAGTCAGATCTGAATGCTAGGTAGCGGGCAGTAGCCGCTTCAGGGAGGGACGAAGAGACCCAGCAACCCACGCAAACTAGGAGTACCCCTATCACTGGGTAAGCTC	CTTCAGGGAGG	CTTCAcGGAGG	CTAGGTAGCGGGCAGTAGCCGCTTCAcGGAGGGACGAAGAGACCCAGCAACCCAC	5PRIME_UTR	VCV000820671	Uncertain					0	FALSE	7.12201e-05	2.49979e-06	5.24174e-05	1.63086e-06	6.89166e-05	4.58298e-07	8.88048e-05	5.21369e-07
2303	MLH1	chr3	36993341	36993341	SNV	G	A	37034834	+	AGG	GGGCAGTAGCCGCTTCAGGG	TCATCGGCGAAGT	13	TCCTCCCTGCTT	12	TTCGTCCCTCCTTGAAGCGGCTACT	11	1	0.538462	0.5764	56.1091	GTAGCGGGCAGTAGCCGCTTCAGGGAGGGACGAAGAGACCCAGCAACCCACAGAG	55	TACTTACTCAGAGGTG	9	CCTATCACTG	GCGAGAAAAGCCTTGTTTGGGGCAGTAGCCGCTTCAGGGGTTTGGAGACGTTGACTATCGTCTCGGTGCTTCGTCCCTCCTTGAAGCGGCTACTCGCGGTTCTATCTAGTTACGCGTTAAACCAACTAGAATTTTTTTGAGTCAGATCTGAATGTAGCGGGCAGTAGCCGCTTCAGGGAGGGACGAAGAGACCCAGCAACCCACAGAGTACTTACTCAGAGGTGCCTATCACTGGGTAAGCTC	CTTCAGGGAGG	CTTCAaGGAGG	GTAGCGGGCAGTAGCCGCTTCAaGGAGGGACGAAGAGACCCAGCAACCCACAGAG	5PRIME_UTR	VCV000820669	Uncertain					0	FALSE	0.000104037	6.74944e-05	0.00023879	7.50195e-05	9.58199e-05	5.49957e-06	8.78145e-05	0.00349578
2303	MLH1	chr3	36993341	36993341	SNV	G	A	37034834	+	AGG	GGGCAGTAGCCGCTTCAGGG	CGTCATCGGCGAAGT	15	TCCTCCCTGCTT	12	TTCGTCCCTCCTTGAAGCGGCTACTGC	11	1	0.6	0.5764	53.6742	GTAGCGGGCAGTAGCCGCTTCAGGGAGGGACGAAGAGACCCAGCAACCCACAGAG	55	CCTACACGTAGGGTAC	9	CCTATCACTG	GCGAGAAAAGCCTTGTTTGGGGCAGTAGCCGCTTCAGGGGTTTGGAGACGTTGACTATCGTCTCGGTGCTTCGTCCCTCCTTGAAGCGGCTACTGCCGCGGTTCTATCTAGTTACGCGTTAAACCAACTAGAATTTTTTTGAGTCAGATCTGAGTAGCGGGCAGTAGCCGCTTCAGGGAGGGACGAAGAGACCCAGCAACCCACAGAGCCTACACGTAGGGTACCCTATCACTGGGTAAGCTC	CTTCAGGGAGG	CTTCAaGGAGG	GTAGCGGGCAGTAGCCGCTTCAaGGAGGGACGAAGAGACCCAGCAACCCACAGAG	5PRIME_UTR	VCV000820669	Uncertain					0	FALSE	7.43622e-05	1.2499e-06	7.66847e-05	4.89258e-06	9.87682e-05	4.58298e-07	7.32888e-05	1.56411e-06
2303	MLH1	chr3	36993341	36993341	SNV	G	A	37034831	+	GGG	AGCGGGCAGTAGCCGCTTCA	CATCGGCGA	9	AGTTCCTCCCTGCTT	15	TTCGTCCCTCCTTGAAGCGGCTAC	11	4	0.666667	0.03285		TAGGTAGCGGGCAGTAGCCGCTTCAGGGAGGGACGAAGAGACCCAGCAACCCACA	55	ACGGGTCAGTGTACCT	9	CCTATCACTG	GCGAGAAAAGCCTTGTTTGAGCGGGCAGTAGCCGCTTCAGTTTGGAGACGTTGACTATCGTCTCGGTGCTTCGTCCCTCCTTGAAGCGGCTACCGCGGTTCTATCTAGTTACGCGTTAAACCAACTAGAATTTTTTTGAGTCAGATCTGAATGTAGGTAGCGGGCAGTAGCCGCTTCAGGGAGGGACGAAGAGACCCAGCAACCCACAACGGGTCAGTGTACCTCCTATCACTGGGTAAGCTC	CTTCAGGGAGG	CTTCAaGGAGG	TAGGTAGCGGGCAGTAGCCGCTTCAaGGAGGGACGAAGAGACCCAGCAACCCACA	5PRIME_UTR	VCV000820669	Uncertain	11.2798		5.70571	36.4217	0	FALSE	0.000161293	1.2499e-06	0.000162106	4.89258e-06	6.89166e-05	9.16596e-07	0.000103661	5.21369e-07	-7.01173	-5.0502
2303	MLH1	chr3	36993341	36993341	SNV	G	A	37034831	+	GGG	AGCGGGCAGTAGCCGCTTCA	CATCGGCGA	9	AGTTCCTCCCTGCT	14	TCGTCCCTCCTTGAAGCGGCTAC	10	4	0.666667	0.03285		TAGGTAGCGGGCAGTAGCCGCTTCAGGGAGGGACGAAGAGACCCAGCAACCCACA	55	CCTCAGTGTTAAGATG	9	CCTATCACTG	GCGAGAAAAGCCTTGTTTGAGCGGGCAGTAGCCGCTTCAGTTTGGAGACGTTGACTATCGTCTCGGTGCTCGTCCCTCCTTGAAGCGGCTACCGCGGTTCTATCTAGTTACGCGTTAAACCAACTAGAATTTTTTTGAGTCAGATCTGAATGGTAGGTAGCGGGCAGTAGCCGCTTCAGGGAGGGACGAAGAGACCCAGCAACCCACACCTCAGTGTTAAGATGCCTATCACTGGGTAAGCTC	CTTCAGGGAGG	CTTCAaGGAGG	TAGGTAGCGGGCAGTAGCCGCTTCAaGGAGGGACGAAGAGACCCAGCAACCCACA	5PRIME_UTR	VCV000820669	Uncertain	10.9827		7.66284	48.9933	0	FALSE	0.000121144	3.74969e-06	0.000127161	9.78515e-06	9.80312e-05	1.37489e-06	0.000197087	1.04274e-06	-5.01381	-3.69991
2303	MLH1	chr3	36993341	36993341	SNV	G	A	37034830	+	AGG	TAGCGGGCAGTAGCCGCTTC	TCATCGGCG	9	AAGTTCCTCCCTG	13	GTCCCTCCTTGAAGCGGCTACT	8	5	0.666667	-0.06086		CTAGGTAGCGGGCAGTAGCCGCTTCAGGGAGGGACGAAGAGACCCAGCAACCCAC	55	CTGAAACGTTCTGTTT	9	CCTATCACTG	GCGAGAAAAGCCTTGTTTGTAGCGGGCAGTAGCCGCTTCGTTTGGAGACGTTGACTATCGTCTCGGTGCGTCCCTCCTTGAAGCGGCTACTCGCGGTTCTATCTAGTTACGCGTTAAACCAACTAGAATTTTTTTGAGTCAGATCTGAATGGACTAGGTAGCGGGCAGTAGCCGCTTCAGGGAGGGACGAAGAGACCCAGCAACCCACCTGAAACGTTCTGTTTCCTATCACTGGGTAAGCTC	CTTCAGGGAGG	CTTCAaGGAGG	CTAGGTAGCGGGCAGTAGCCGCTTCAaGGAGGGACGAAGAGACCCAGCAACCCAC	5PRIME_UTR	VCV000820669	Uncertain	25.8907	77.3994	27.7778	80.3523	0	FALSE	0.000147328	1.2499e-06	0.000236363	3.26172e-06	0.000238444	9.16596e-07	0.000243966	5.21369e-07	-6.88108	-6.17923
2303	MLH1	chr3	36993341	36993341	SNV	G	A	37034830	+	AGG	TAGCGGGCAGTAGCCGCTTC	TCATCGGCG	9	AAGTTCCTCCCTGCTT	16	TTCGTCCCTCCTTGAAGCGGCTACT	11	5	0.666667	-0.06086		CTAGGTAGCGGGCAGTAGCCGCTTCAGGGAGGGACGAAGAGACCCAGCAACCCAC	55	GTCGGGTAGTGTACCT	9	CCTATCACTG	GCGAGAAAAGCCTTGTTTGTAGCGGGCAGTAGCCGCTTCGTTTGGAGACGTTGACTATCGTCTCGGTGCTTCGTCCCTCCTTGAAGCGGCTACTCGCGGTTCTATCTAGTTACGCGTTAAACCAACTAGAATTTTTTTGAGTCAGATCTGAATCTAGGTAGCGGGCAGTAGCCGCTTCAGGGAGGGACGAAGAGACCCAGCAACCCACGTCGGGTAGTGTACCTCCTATCACTGGGTAAGCTC	CTTCAGGGAGG	CTTCAaGGAGG	CTAGGTAGCGGGCAGTAGCCGCTTCAaGGAGGGACGAAGAGACCCAGCAACCCAC	5PRIME_UTR	VCV000820669	Uncertain	15.0502	63.8225	8.3707	55.7592	0	FALSE	0.000313508	4.99959e-06	0.000325182	8.15429e-06	0.00010835	9.16596e-07	0.00012644	1.56411e-06	-5.97055	-5.31754
2305	MLH1	chr3	36993342	36993342	SNV	G	T	37034834	+	AGG	GGGCAGTAGCCGCTTCAGGG	CGTCATCGGCGAAGT	15	CACTCCCTGCTTCT	14	TCTTCGTCCCTCACTGAAGCGGCTACTGC	12	2	0.6	0.5764	66.166	GTAGCGGGCAGTAGCCGCTTCAGGGAGGGACGAAGAGACCCAGCAACCCACAGAG	55	TATGCCCAGGCTACGA	9	CCTATCACTG	GCGAGAAAAGCCTTGTTTGGGGCAGTAGCCGCTTCAGGGGTTTGGAGACGTTGACTATCGTCTCGGTGCTCTTCGTCCCTCACTGAAGCGGCTACTGCCGCGGTTCTATCTAGTTACGCGTTAAACCAACTAGAATTTTTTTGAGTCAGATCTGTAGCGGGCAGTAGCCGCTTCAGGGAGGGACGAAGAGACCCAGCAACCCACAGAGTATGCCCAGGCTACGACCTATCACTGGGTAAGCTC	TTCAGGGAGGG	TTCAGtGAGGG	GTAGCGGGCAGTAGCCGCTTCAGtGAGGGACGAAGAGACCCAGCAACCCACAGAG	5PRIME_UTR	VCV001785359	Uncertain					0	FALSE	0.000130919	0.00220232	0.000188314	8.15429e-06	0.00014115	9.16596e-06	0.000144927	2.08547e-06
2305	MLH1	chr3	36993342	36993342	SNV	G	T	37034835	+	GGG	GGCAGTAGCCGCTTCAGGGA	GTCATCGGCGAAGTC	15	ACTCCCTGCTT	11	TTCGTCCCTCACTGAAGCGGCTACTG	10	1	0.6	0.2506	66.7746	TAGCGGGCAGTAGCCGCTTCAGGGAGGGACGAAGAGACCCAGCAACCCACAGAGT	55	CATATTCAGTCCATAC	9	CCTATCACTG	GCGAGAAAAGCCTTGTTTGGGCAGTAGCCGCTTCAGGGAGTTTGGAGACGTTGACTATCGTCTCGGTGCTTCGTCCCTCACTGAAGCGGCTACTGCGCGGTTCTATCTAGTTACGCGTTAAACCAACTAGAATTTTTTTGAGTCAGATCTGAATAGCGGGCAGTAGCCGCTTCAGGGAGGGACGAAGAGACCCAGCAACCCACAGAGTCATATTCAGTCCATACCCTATCACTGGGTAAGCTC	TTCAGGGAGGG	TTCAGtGAGGG	TAGCGGGCAGTAGCCGCTTCAGtGAGGGACGAAGAGACCCAGCAACCCACAGAGT	5PRIME_UTR	VCV001785359	Uncertain					0	FALSE	6.45869e-05	2.49979e-06	0.000106291	4.89258e-06	3.64853e-05	9.16596e-07	5.18303e-05	5.21369e-07
2305	MLH1	chr3	36993342	36993342	SNV	G	T	37034835	+	GGG	GGCAGTAGCCGCTTCAGGGA	GTCATCGGCGAAGTC	15	ACTCCCTGCTTCT	13	TCTTCGTCCCTCACTGAAGCGGCTACTG	12	1	0.6	0.2506	66.9573	TAGCGGGCAGTAGCCGCTTCAGGGAGGGACGAAGAGACCCAGCAACCCACAGAGT	55	ACGAGCCCAGCGATCC	9	CCTATCACTG	GCGAGAAAAGCCTTGTTTGGGCAGTAGCCGCTTCAGGGAGTTTGGAGACGTTGACTATCGTCTCGGTGCTCTTCGTCCCTCACTGAAGCGGCTACTGCGCGGTTCTATCTAGTTACGCGTTAAACCAACTAGAATTTTTTTGAGTCAGATCTGTAGCGGGCAGTAGCCGCTTCAGGGAGGGACGAAGAGACCCAGCAACCCACAGAGTACGAGCCCAGCGATCCCCTATCACTGGGTAAGCTC	TTCAGGGAGGG	TTCAGtGAGGG	TAGCGGGCAGTAGCCGCTTCAGtGAGGGACGAAGAGACCCAGCAACCCACAGAGT	5PRIME_UTR	VCV001785359	Uncertain						FALSE	3.49118e-07	1.2499e-06	4.85346e-07	1.63086e-06	2.06381e-05	4.58298e-07	2.31091e-06	5.21369e-07
2305	MLH1	chr3	36993342	36993342	SNV	G	T	37034831	+	GGG	AGCGGGCAGTAGCCGCTTCA	CATCGGCGA	9	AGTCACTCCCTGCTT	15	TTCGTCCCTCACTGAAGCGGCTAC	10	5	0.666667	0.03285		TAGGTAGCGGGCAGTAGCCGCTTCAGGGAGGGACGAAGAGACCCAGCAACCCACA	55	ACACTGAGTGAACCTT	9	CCTATCACTG	GCGAGAAAAGCCTTGTTTGAGCGGGCAGTAGCCGCTTCAGTTTGGAGACGTTGACTATCGTCTCGGTGCTTCGTCCCTCACTGAAGCGGCTACCGCGGTTCTATCTAGTTACGCGTTAAACCAACTAGAATTTTTTTGAGTCAGATCTGAATGTAGGTAGCGGGCAGTAGCCGCTTCAGGGAGGGACGAAGAGACCCAGCAACCCACAACACTGAGTGAACCTTCCTATCACTGGGTAAGCTC	TTCAGGGAGGG	TTCAGtGAGGG	TAGGTAGCGGGCAGTAGCCGCTTCAGtGAGGGACGAAGAGACCCAGCAACCCACA	5PRIME_UTR	VCV001785359	Uncertain	6.59509				0	FALSE	0.000227974	2.49979e-06	0.000233451	6.52343e-06	0.000134148	2.74979e-06	7.79106e-05	1.56411e-06	-6.51092
2305	MLH1	chr3	36993342	36993342	SNV	G	T	37034831	+	GGG	AGCGGGCAGTAGCCGCTTCA	CATCGGCGA	9	AGTCACTCCCTGCTTCT	17	TCTTCGTCCCTCACTGAAGCGGCTAC	12	5	0.666667	0.03285		TAGGTAGCGGGCAGTAGCCGCTTCAGGGAGGGACGAAGAGACCCAGCAACCCACA	55	CAAGTTGGTCCAAGTT	9	CCTATCACTG	GCGAGAAAAGCCTTGTTTGAGCGGGCAGTAGCCGCTTCAGTTTGGAGACGTTGACTATCGTCTCGGTGCTCTTCGTCCCTCACTGAAGCGGCTACCGCGGTTCTATCTAGTTACGCGTTAAACCAACTAGAATTTTTTTGAGTCAGATCTGAATAGGTAGCGGGCAGTAGCCGCTTCAGGGAGGGACGAAGAGACCCAGCAACCCACACAAGTTGGTCCAAGTTCCTATCACTGGGTAAGCTC	TTCAGGGAGGG	TTCAGtGAGGG	TAGGTAGCGGGCAGTAGCCGCTTCAGtGAGGGACGAAGAGACCCAGCAACCCACA	5PRIME_UTR	VCV001785359	Uncertain					0.49505	FALSE	0.000212962	2.49979e-06	0.000293634	6.52343e-06	0.000117195	2.29149e-06	0.000121818	5.21369e-07
2307	MLH1	chr3	36993343	36993343	SNV	G	T	37034834	+	AGG	GGGCAGTAGCCGCTTCAGGG	CGTCATCGGCGAAGT	15	CCATCCCTGCTTCT	14	TCTTCGTCCCTACCTGAAGCGGCTACTGC	11	3	0.6	0.5764	66.4435	GTAGCGGGCAGTAGCCGCTTCAGGGAGGGACGAAGAGACCCAGCAACCCACAGAG	55	TCTCATAAGCTAGGCA	9	CCTATCACTG	GCGAGAAAAGCCTTGTTTGGGGCAGTAGCCGCTTCAGGGGTTTGGAGACGTTGACTATCGTCTCGGTGCTCTTCGTCCCTACCTGAAGCGGCTACTGCCGCGGTTCTATCTAGTTACGCGTTAAACCAACTAGAATTTTTTTGAGTCAGATCTGTAGCGGGCAGTAGCCGCTTCAGGGAGGGACGAAGAGACCCAGCAACCCACAGAGTCTCATAAGCTAGGCACCTATCACTGGGTAAGCTC	TCAGGGAGGGA	TCAGGtAGGGA	GTAGCGGGCAGTAGCCGCTTCAGGtAGGGACGAAGAGACCCAGCAACCCACAGAG	5PRIME_UTR	VCV000186388	Uncertain					0	FALSE	0.000384728	7.49938e-06	0.000404293	2.12012e-05	0.000344583	4.58298e-07	0.000400777	1.72052e-05
2307	MLH1	chr3	36993343	36993343	SNV	G	T	37034834	+	AGG	GGGCAGTAGCCGCTTCAGGG	TCATCGGCGAAGT	13	CCATCCCTGCT	11	TCGTCCCTACCTGAAGCGGCTACT	8	3	0.538462	0.5764	66.9166	GTAGCGGGCAGTAGCCGCTTCAGGGAGGGACGAAGAGACCCAGCAACCCACAGAG	55	TCTATTGCACCTGGTG	9	CCTATCACTG	GCGAGAAAAGCCTTGTTTGGGGCAGTAGCCGCTTCAGGGGTTTGGAGACGTTGACTATCGTCTCGGTGCTCGTCCCTACCTGAAGCGGCTACTCGCGGTTCTATCTAGTTACGCGTTAAACCAACTAGAATTTTTTTGAGTCAGATCTGAATGGTAGCGGGCAGTAGCCGCTTCAGGGAGGGACGAAGAGACCCAGCAACCCACAGAGTCTATTGCACCTGGTGCCTATCACTGGGTAAGCTC	TCAGGGAGGGA	TCAGGtAGGGA	GTAGCGGGCAGTAGCCGCTTCAGGtAGGGACGAAGAGACCCAGCAACCCACAGAG	5PRIME_UTR	VCV000186388	Uncertain	13.3013	37.1308	9.50355	50.6122	0	FALSE	0.000218199	2.49979e-06	0.000342654	6.03418e-05	0.000175056	2.29149e-06	0.000242975	5.21369e-07	-6.44769	-2.50552
2307	MLH1	chr3	36993343	36993343	SNV	G	T	37034835	+	GGG	GGCAGTAGCCGCTTCAGGGA	GTCATCGGCGAAGTC	15	CATCCCTGCTTCT	13	TCTTCGTCCCTACCTGAAGCGGCTACTG	11	2	0.6	0.2506	67.8127	TAGCGGGCAGTAGCCGCTTCAGGGAGGGACGAAGAGACCCAGCAACCCACAGAGT	55	GTGCTTCTCTCCGGTT	9	CCTATCACTG	GCGAGAAAAGCCTTGTTTGGGCAGTAGCCGCTTCAGGGAGTTTGGAGACGTTGACTATCGTCTCGGTGCTCTTCGTCCCTACCTGAAGCGGCTACTGCGCGGTTCTATCTAGTTACGCGTTAAACCAACTAGAATTTTTTTGAGTCAGATCTGTAGCGGGCAGTAGCCGCTTCAGGGAGGGACGAAGAGACCCAGCAACCCACAGAGTGTGCTTCTCTCCGGTTCCTATCACTGGGTAAGCTC	TCAGGGAGGGA	TCAGGtAGGGA	TAGCGGGCAGTAGCCGCTTCAGGtAGGGACGAAGAGACCCAGCAACCCACAGAGT	5PRIME_UTR	VCV000186388	Uncertain	21.9344	64.17	11.9463	63.0088	0	FALSE	0.000202489	2.49979e-06	0.000362068	0.000184287	0.000182426	1.37489e-06	0.000186853	2.60684e-06	-6.33989	-0.974307
2307	MLH1	chr3	36993343	36993343	SNV	G	T	37034835	+	GGG	GGCAGTAGCCGCTTCAGGGA	GTCATCGGCGAAGTC	15	CATCCCTGCTT	11	TTCGTCCCTACCTGAAGCGGCTACTG	9	2	0.6	0.2506	67.5964	TAGCGGGCAGTAGCCGCTTCAGGGAGGGACGAAGAGACCCAGCAACCCACAGAGT	55	CCTTCCCGTGCAACGA	9	CCTATCACTG	GCGAGAAAAGCCTTGTTTGGGCAGTAGCCGCTTCAGGGAGTTTGGAGACGTTGACTATCGTCTCGGTGCTTCGTCCCTACCTGAAGCGGCTACTGCGCGGTTCTATCTAGTTACGCGTTAAACCAACTAGAATTTTTTTGAGTCAGATCTGAATAGCGGGCAGTAGCCGCTTCAGGGAGGGACGAAGAGACCCAGCAACCCACAGAGTCCTTCCCGTGCAACGACCTATCACTGGGTAAGCTC	TCAGGGAGGGA	TCAGGtAGGGA	TAGCGGGCAGTAGCCGCTTCAGGtAGGGACGAAGAGACCCAGCAACCCACAGAGT	5PRIME_UTR	VCV000186388	Uncertain	23.4216	34.2282	6.31579	50.0808	0	FALSE	0.000171766	4.99959e-06	0.000231025	3.26172e-06	0.000165105	4.58298e-07	0.00020468	3.02394e-05	-5.10249	-6.14627
2307	MLH1	chr3	36993343	36993343	SNV	G	T	37034831	+	GGG	AGCGGGCAGTAGCCGCTTCA	CATCGGCGA	9	AGTCCATCCCTGCT	14	TCGTCCCTACCTGAAGCGGCTAC	8	6	0.666667	0.03285		TAGGTAGCGGGCAGTAGCCGCTTCAGGGAGGGACGAAGAGACCCAGCAACCCACA	55	CATATGGTCTTCGGTC	9	CCTATCACTG	GCGAGAAAAGCCTTGTTTGAGCGGGCAGTAGCCGCTTCAGTTTGGAGACGTTGACTATCGTCTCGGTGCTCGTCCCTACCTGAAGCGGCTACCGCGGTTCTATCTAGTTACGCGTTAAACCAACTAGAATTTTTTTGAGTCAGATCTGAATGGTAGGTAGCGGGCAGTAGCCGCTTCAGGGAGGGACGAAGAGACCCAGCAACCCACACATATGGTCTTCGGTCCCTATCACTGGGTAAGCTC	TCAGGGAGGGA	TCAGGtAGGGA	TAGGTAGCGGGCAGTAGCCGCTTCAGGtAGGGACGAAGAGACCCAGCAACCCACA	5PRIME_UTR	VCV000186388	Uncertain	8.00821	62.9779	23.1481	56.7442	0	FALSE	0.00017037	2.49979e-06	0.000210155	8.15429e-06	0.000183532	4.58298e-07	0.000142286	1.04274e-06	-6.09072	-4.68775
2307	MLH1	chr3	36993343	36993343	SNV	G	T	37034831	+	GGG	AGCGGGCAGTAGCCGCTTCA	CATCGGCGA	9	AGTCCATCCCTGCTTCT	17	TCTTCGTCCCTACCTGAAGCGGCTAC	11	6	0.666667	0.03285		TAGGTAGCGGGCAGTAGCCGCTTCAGGGAGGGACGAAGAGACCCAGCAACCCACA	55	TCATTTGAGTGAACGC	9	CCTATCACTG	GCGAGAAAAGCCTTGTTTGAGCGGGCAGTAGCCGCTTCAGTTTGGAGACGTTGACTATCGTCTCGGTGCTCTTCGTCCCTACCTGAAGCGGCTACCGCGGTTCTATCTAGTTACGCGTTAAACCAACTAGAATTTTTTTGAGTCAGATCTGAATAGGTAGCGGGCAGTAGCCGCTTCAGGGAGGGACGAAGAGACCCAGCAACCCACATCATTTGAGTGAACGCCCTATCACTGGGTAAGCTC	TCAGGGAGGGA	TCAGGtAGGGA	TAGGTAGCGGGCAGTAGCCGCTTCAGGtAGGGACGAAGAGACCCAGCAACCCACA	5PRIME_UTR	VCV000186388	Uncertain	10.3399	43.6735	6.25	50.9542	0	FALSE	0.000246827	2.49979e-06	0.000380997	1.63086e-06	0.000180952	4.58298e-07	0.000173318	2.08547e-06	-6.62555	-7.868
2306	MLH1	chr3	36993343	36993343	SNV	G	C	37034834	+	AGG	GGGCAGTAGCCGCTTCAGGG	CGTCATCGGCGAAGT	15	CCGTCCCTGCTTCT	14	TCTTCGTCCCTGCCTGAAGCGGCTACTGC	11	3	0.6	0.5764	64.0262	GTAGCGGGCAGTAGCCGCTTCAGGGAGGGACGAAGAGACCCAGCAACCCACAGAG	55	TTAGGCATCTGGTATG	9	CCTATCACTG	GCGAGAAAAGCCTTGTTTGGGGCAGTAGCCGCTTCAGGGGTTTGGAGACGTTGACTATCGTCTCGGTGCTCTTCGTCCCTGCCTGAAGCGGCTACTGCCGCGGTTCTATCTAGTTACGCGTTAAACCAACTAGAATTTTTTTGAGTCAGATCTGTAGCGGGCAGTAGCCGCTTCAGGGAGGGACGAAGAGACCCAGCAACCCACAGAGTTAGGCATCTGGTATGCCTATCACTGGGTAAGCTC	TCAGGGAGGGA	TCAGGcAGGGA	GTAGCGGGCAGTAGCCGCTTCAGGcAGGGACGAAGAGACCCAGCAACCCACAGAG	5PRIME_UTR	VCV000232963	Uncertain	12.5786		6.65468		0.4662	FALSE	0.000277898	8.74928e-06	0.000270338	3.26172e-06	0.000278615	1.37489e-06	0.000327158	3.64958e-06	-4.98925	-6.37299
2306	MLH1	chr3	36993343	36993343	SNV	G	C	37034834	+	AGG	GGGCAGTAGCCGCTTCAGGG	CGTCATCGGCGAAGT	15	CCGTCCCTGCTT	12	TTCGTCCCTGCCTGAAGCGGCTACTGC	9	3	0.6	0.5764	65.5166	GTAGCGGGCAGTAGCCGCTTCAGGGAGGGACGAAGAGACCCAGCAACCCACAGAG	55	GCACTCTGTGGCTCCA	9	CCTATCACTG	GCGAGAAAAGCCTTGTTTGGGGCAGTAGCCGCTTCAGGGGTTTGGAGACGTTGACTATCGTCTCGGTGCTTCGTCCCTGCCTGAAGCGGCTACTGCCGCGGTTCTATCTAGTTACGCGTTAAACCAACTAGAATTTTTTTGAGTCAGATCTGAGTAGCGGGCAGTAGCCGCTTCAGGGAGGGACGAAGAGACCCAGCAACCCACAGAGGCACTCTGTGGCTCCACCTATCACTGGGTAAGCTC	TCAGGGAGGGA	TCAGGcAGGGA	GTAGCGGGCAGTAGCCGCTTCAGGcAGGGACGAAGAGACCCAGCAACCCACAGAG	5PRIME_UTR	VCV000232963	Uncertain	26.0434	46.1347	12.8617	52.2814	0.581395	FALSE	0.000209471	6.24948e-06	0.000151428	1.63086e-06	0.000148152	4.58298e-07	0.000173978	3.12821e-06	-5.06687	-6.53686
2306	MLH1	chr3	36993343	36993343	SNV	G	C	37034835	+	GGG	GGCAGTAGCCGCTTCAGGGA	GTCATCGGCGAAGTC	15	CGTCCCTGCTTCT	13	TCTTCGTCCCTGCCTGAAGCGGCTACTG	11	2	0.6	0.2506	65.2858	TAGCGGGCAGTAGCCGCTTCAGGGAGGGACGAAGAGACCCAGCAACCCACAGAGT	55	GAATGAACAGGGCATA	9	CCTATCACTG	GCGAGAAAAGCCTTGTTTGGGCAGTAGCCGCTTCAGGGAGTTTGGAGACGTTGACTATCGTCTCGGTGCTCTTCGTCCCTGCCTGAAGCGGCTACTGCGCGGTTCTATCTAGTTACGCGTTAAACCAACTAGAATTTTTTTGAGTCAGATCTGTAGCGGGCAGTAGCCGCTTCAGGGAGGGACGAAGAGACCCAGCAACCCACAGAGTGAATGAACAGGGCATACCTATCACTGGGTAAGCTC	TCAGGGAGGGA	TCAGGcAGGGA	TAGCGGGCAGTAGCCGCTTCAGGcAGGGACGAAGAGACCCAGCAACCCACAGAGT	5PRIME_UTR	VCV000232963	Uncertain					0	FALSE	7.54096e-05	3.99967e-05	4.07691e-05	3.26172e-06	7.18649e-05	4.58298e-07	4.02758e-05	1.04274e-06
2306	MLH1	chr3	36993343	36993343	SNV	G	C	37034835	+	GGG	GGCAGTAGCCGCTTCAGGGA	GTCATCGGCGAAGTC	15	CGTCCCTGCTT	11	TTCGTCCCTGCCTGAAGCGGCTACTG	9	2	0.6	0.2506	65.2225	TAGCGGGCAGTAGCCGCTTCAGGGAGGGACGAAGAGACCCAGCAACCCACAGAGT	55	GGACAGATCATGTGGT	9	CCTATCACTG	GCGAGAAAAGCCTTGTTTGGGCAGTAGCCGCTTCAGGGAGTTTGGAGACGTTGACTATCGTCTCGGTGCTTCGTCCCTGCCTGAAGCGGCTACTGCGCGGTTCTATCTAGTTACGCGTTAAACCAACTAGAATTTTTTTGAGTCAGATCTGAATAGCGGGCAGTAGCCGCTTCAGGGAGGGACGAAGAGACCCAGCAACCCACAGAGTGGACAGATCATGTGGTCCTATCACTGGGTAAGCTC	TCAGGGAGGGA	TCAGGcAGGGA	TAGCGGGCAGTAGCCGCTTCAGGcAGGGACGAAGAGACCCAGCAACCCACAGAGT	5PRIME_UTR	VCV000232963	Uncertain					0	FALSE	4.4338e-05	2.49979e-06	7.717e-05	9.78515e-06	5.12268e-05	1.83319e-06	5.41412e-05	5.21369e-07
2306	MLH1	chr3	36993343	36993343	SNV	G	C	37034831	+	GGG	AGCGGGCAGTAGCCGCTTCA	CATCGGCGA	9	AGTCCGTCCCTGCTT	15	TTCGTCCCTGCCTGAAGCGGCTAC	9	6	0.666667	0.03285		TAGGTAGCGGGCAGTAGCCGCTTCAGGGAGGGACGAAGAGACCCAGCAACCCACA	55	ACATCAGTCCTTTCGG	9	CCTATCACTG	GCGAGAAAAGCCTTGTTTGAGCGGGCAGTAGCCGCTTCAGTTTGGAGACGTTGACTATCGTCTCGGTGCTTCGTCCCTGCCTGAAGCGGCTACCGCGGTTCTATCTAGTTACGCGTTAAACCAACTAGAATTTTTTTGAGTCAGATCTGAATGTAGGTAGCGGGCAGTAGCCGCTTCAGGGAGGGACGAAGAGACCCAGCAACCCACAACATCAGTCCTTTCGGCCTATCACTGGGTAAGCTC	TCAGGGAGGGA	TCAGGcAGGGA	TAGGTAGCGGGCAGTAGCCGCTTCAGGcAGGGACGAAGAGACCCAGCAACCCACA	5PRIME_UTR	VCV000232963	Uncertain	75.3176	85.2941	62.6263	85.4945	0	FALSE	0.000192713	3.74969e-06	0.000192682	6.52343e-06	0.000188323	2.74979e-06	0.000150539	2.08547e-06	-5.68354	-4.88445
2306	MLH1	chr3	36993343	36993343	SNV	G	C	37034831	+	GGG	AGCGGGCAGTAGCCGCTTCA	CATCGGCGA	9	AGTCCGTCCCTGCT	14	TCGTCCCTGCCTGAAGCGGCTAC	8	6	0.666667	0.03285		TAGGTAGCGGGCAGTAGCCGCTTCAGGGAGGGACGAAGAGACCCAGCAACCCACA	55	CATATGGGTGCGATAG	9	CCTATCACTG	GCGAGAAAAGCCTTGTTTGAGCGGGCAGTAGCCGCTTCAGTTTGGAGACGTTGACTATCGTCTCGGTGCTCGTCCCTGCCTGAAGCGGCTACCGCGGTTCTATCTAGTTACGCGTTAAACCAACTAGAATTTTTTTGAGTCAGATCTGAATGGTAGGTAGCGGGCAGTAGCCGCTTCAGGGAGGGACGAAGAGACCCAGCAACCCACACATATGGGTGCGATAGCCTATCACTGGGTAAGCTC	TCAGGGAGGGA	TCAGGcAGGGA	TAGGTAGCGGGCAGTAGCCGCTTCAGGcAGGGACGAAGAGACCCAGCAACCCACA	5PRIME_UTR	VCV000232963	Uncertain		91.4956	76.8683	91.0412	0	FALSE	9.98479e-05	1.2499e-06	0.000136868	1.63086e-05	0.00012604	1.37489e-06	0.000136674	5.21369e-07		-3.06908
2308	MLH1	chr3	36993345	36993345	SNV	G	A	37034834	+	AGG	GGGCAGTAGCCGCTTCAGGG	TCATCGGCGAAGT	13	CCCTTCCTGCTTCTCT	16	TCTCTTCGTCCTTCCCTGAAGCGGCTACT	11	5	0.538462	0.5764	58.1501	GTAGCGGGCAGTAGCCGCTTCAGGGAGGGACGAAGAGACCCAGCAACCCACAGAG	55	AAGTCTGCAGGACCCT	9	CCTATCACTG	GCGAGAAAAGCCTTGTTTGGGGCAGTAGCCGCTTCAGGGGTTTGGAGACGTTGACTATCGTCTCGGTGCTCTCTTCGTCCTTCCCTGAAGCGGCTACTCGCGGTTCTATCTAGTTACGCGTTAAACCAACTAGAATTTTTTTGAGTCAGATCTGTAGCGGGCAGTAGCCGCTTCAGGGAGGGACGAAGAGACCCAGCAACCCACAGAGAAGTCTGCAGGACCCTCCTATCACTGGGTAAGCTC	AGGGAGGGACG	AGGGAaGGACG	GTAGCGGGCAGTAGCCGCTTCAGGGAaGGACGAAGAGACCCAGCAACCCACAGAG	5PRIME_UTR	VCV001784881	Uncertain					0	FALSE	0.000761776	9.99918e-06	0.000794511	9.78515e-06	0.000544331	4.58298e-07	0.000598195	2.60684e-06
2308	MLH1	chr3	36993345	36993345	SNV	G	A	37034835	+	GGG	GGCAGTAGCCGCTTCAGGGA	GTCATCGGCGAAGTC	15	CCTTCCTGCTTCTCT	15	TCTCTTCGTCCTTCCCTGAAGCGGCTACTG	11	4	0.6	0.2506	60.0187	TAGCGGGCAGTAGCCGCTTCAGGGAGGGACGAAGAGACCCAGCAACCCACAGAGT	55	CGACTTCGTAAGAGGA	9	CCTATCACTG	GCGAGAAAAGCCTTGTTTGGGCAGTAGCCGCTTCAGGGAGTTTGGAGACGTTGACTATCGTCTCGGTGCTCTCTTCGTCCTTCCCTGAAGCGGCTACTGCGCGGTTCTATCTAGTTACGCGTTAAACCAACTAGAATTTTTTTGAGTCAGATCTAGCGGGCAGTAGCCGCTTCAGGGAGGGACGAAGAGACCCAGCAACCCACAGAGTCGACTTCGTAAGAGGACCTATCACTGGGTAAGCTC	AGGGAGGGACG	AGGGAaGGACG	TAGCGGGCAGTAGCCGCTTCAGGGAaGGACGAAGAGACCCAGCAACCCACAGAGT	5PRIME_UTR	VCV001784881	Uncertain					0	FALSE	0.000135458	2.49979e-06	0.000192682	4.89258e-06	7.96042e-05	9.16596e-07	0.000114885	5.21369e-07
2308	MLH1	chr3	36993345	36993345	SNV	G	A	37034831	+	GGG	AGCGGGCAGTAGCCGCTTCA	CATCGGCGA	9	AGTCCCTTCCTGCTTCT	17	TCTTCGTCCTTCCCTGAAGCGGCTAC	9	8	0.666667	0.03285		TAGGTAGCGGGCAGTAGCCGCTTCAGGGAGGGACGAAGAGACCCAGCAACCCACA	55	ACACCCTTCACCATAG	9	CCTATCACTG	GCGAGAAAAGCCTTGTTTGAGCGGGCAGTAGCCGCTTCAGTTTGGAGACGTTGACTATCGTCTCGGTGCTCTTCGTCCTTCCCTGAAGCGGCTACCGCGGTTCTATCTAGTTACGCGTTAAACCAACTAGAATTTTTTTGAGTCAGATCTGAATAGGTAGCGGGCAGTAGCCGCTTCAGGGAGGGACGAAGAGACCCAGCAACCCACAACACCCTTCACCATAGCCTATCACTGGGTAAGCTC	AGGGAGGGACG	AGGGAaGGACG	TAGGTAGCGGGCAGTAGCCGCTTCAGGGAaGGACGAAGAGACCCAGCAACCCACA	5PRIME_UTR	VCV001784881	Uncertain					0	FALSE	7.61078e-05	3.74969e-06	9.17304e-05	1.63086e-06	7.84986e-05	9.16596e-07	8.4183e-05	5.21369e-07
2308	MLH1	chr3	36993345	36993345	SNV	G	A	37034831	+	GGG	AGCGGGCAGTAGCCGCTTCA	CATCGGCGA	9	AGTCCCTTCCTGCTTCTCT	19	TCTCTTCGTCCTTCCCTGAAGCGGCTAC	11	8	0.666667	0.03285		TAGGTAGCGGGCAGTAGCCGCTTCAGGGAGGGACGAAGAGACCCAGCAACCCACA	55	TGGTTAGAGTAGGTGC	9	CCTATCACTG	GCGAGAAAAGCCTTGTTTGAGCGGGCAGTAGCCGCTTCAGTTTGGAGACGTTGACTATCGTCTCGGTGCTCTCTTCGTCCTTCCCTGAAGCGGCTACCGCGGTTCTATCTAGTTACGCGTTAAACCAACTAGAATTTTTTTGAGTCAGATCTGTAGGTAGCGGGCAGTAGCCGCTTCAGGGAGGGACGAAGAGACCCAGCAACCCACATGGTTAGAGTAGGTGCCCTATCACTGGGTAAGCTC	AGGGAGGGACG	AGGGAaGGACG	TAGGTAGCGGGCAGTAGCCGCTTCAGGGAaGGACGAAGAGACCCAGCAACCCACA	5PRIME_UTR	VCV001784881	Uncertain					0	FALSE	0.000472357	6.37447e-05	0.000507187	4.07715e-05	0.000333896	2.29149e-06	0.000363142	5.21369e-06
2311	MLH1	chr3	36993349	36993350	MNV	CG	AA	37034834	+	AGG	GGGCAGTAGCCGCTTCAGGG	TCATCGGCGAAGT	13	CCCTCCCTTTTTCTCTGG	18	GGTCTCTTTTTCCCTCCCTGAAGCGGCTACT	9	9	0.538462	0.5764	6.95485	GTAGCGGGCAGTAGCCGCTTCAGGGAGGGACGAAGAGACCCAGCAACCCACAGAG	55	GTCTCGTAGTATCGAA	9	CCTATCACTG	GCGAGAAAAGCCTTGTTTGGGGCAGTAGCCGCTTCAGGGGTTTGGAGACGTTGACTATCGTCTCGGTGCGGTCTCTTTTTCCCTCCCTGAAGCGGCTACTCGCGGTTCTATCTAGTTACGCGTTAAACCAACTAGAATTTTTTTGAGTCAGATGTAGCGGGCAGTAGCCGCTTCAGGGAGGGACGAAGAGACCCAGCAACCCACAGAGGTCTCGTAGTATCGAACCTATCACTGGGTAAGCTC	AGGGACGAAGAG	AGGGAaaAAGAG	GTAGCGGGCAGTAGCCGCTTCAGGGAGGGAaaAAGAGACCCAGCAACCCACAGAG	5PRIME_UTR	VCV001783958	Uncertain					0	FALSE	0.000330615	6.24948e-06	0.000642113	6.52343e-06	0.000402444	2.29149e-06	0.000344985	5.21369e-07
2311	MLH1	chr3	36993349	36993350	MNV	CG	AA	37034835	+	GGG	GGCAGTAGCCGCTTCAGGGA	GTCATCGGCGAAGTC	15	CCTCCCTTTTTCTCTGGG	18	GGGTCTCTTTTTCCCTCCCTGAAGCGGCTACTG	10	8	0.6	0.2506	8.35578	TAGCGGGCAGTAGCCGCTTCAGGGAGGGACGAAGAGACCCAGCAACCCACAGAGT	55	CCATGTCGTATAGTAG	9	CCTATCACTG	GCGAGAAAAGCCTTGTTTGGGCAGTAGCCGCTTCAGGGAGTTTGGAGACGTTGACTATCGTCTCGGTGCGGGTCTCTTTTTCCCTCCCTGAAGCGGCTACTGCGCGGTTCTATCTAGTTACGCGTTAAACCAACTAGAATTTTTTTGAGTCAGTAGCGGGCAGTAGCCGCTTCAGGGAGGGACGAAGAGACCCAGCAACCCACAGAGTCCATGTCGTATAGTAGCCTATCACTGGGTAAGCTC	AGGGACGAAGAG	AGGGAaaAAGAG	TAGCGGGCAGTAGCCGCTTCAGGGAGGGAaaAAGAGACCCAGCAACCCACAGAGT	5PRIME_UTR	VCV001783958	Uncertain					0	FALSE	5.96992e-05	1.2499e-06	6.84338e-05	3.26172e-06	0.000110561	4.58298e-07	8.64939e-05	1.04274e-06
2311	MLH1	chr3	36993349	36993350	MNV	CG	AA	37034831	+	GGG	AGCGGGCAGTAGCCGCTTCA	CATCGGCGA	9	AGTCCCTCCCTTTTTCTCTGGG	22	GGGTCTCTTTTTCCCTCCCTGAAGCGGCTAC	10	12	0.666667	0.03285		TAGGTAGCGGGCAGTAGCCGCTTCAGGGAGGGACGAAGAGACCCAGCAACCCACA	55	TTAACTCAGACGACGT	9	CCTATCACTG	GCGAGAAAAGCCTTGTTTGAGCGGGCAGTAGCCGCTTCAGTTTGGAGACGTTGACTATCGTCTCGGTGCGGGTCTCTTTTTCCCTCCCTGAAGCGGCTACCGCGGTTCTATCTAGTTACGCGTTAAACCAACTAGAATTTTTTTGAGTCAGATTAGGTAGCGGGCAGTAGCCGCTTCAGGGAGGGACGAAGAGACCCAGCAACCCACATTAACTCAGACGACGTCCTATCACTGGGTAAGCTC	AGGGACGAAGAG	AGGGAaaAAGAG	TAGGTAGCGGGCAGTAGCCGCTTCAGGGAGGGAaaAAGAGACCCAGCAACCCACA	5PRIME_UTR	VCV001783958	Uncertain					0	FALSE	0.00011102	1.87485e-05	0.000147545	3.91406e-05	0.000480205	0.000739234	0.000344325	0.00466468
2311	MLH1	chr3	36993349	36993350	MNV	CG	AA	37034831	+	GGG	AGCGGGCAGTAGCCGCTTCA	CATCGGCGA	9	AGTCCCTCCCTTTTTCTCTGGGT	23	TGGGTCTCTTTTTCCCTCCCTGAAGCGGCTAC	11	12	0.666667	0.03285		TAGGTAGCGGGCAGTAGCCGCTTCAGGGAGGGACGAAGAGACCCAGCAACCCACA	55	GTTTCTATCTTGCAAG	9	CCTATCACTG	GCGAGAAAAGCCTTGTTTGAGCGGGCAGTAGCCGCTTCAGTTTGGAGACGTTGACTATCGTCTCGGTGCTGGGTCTCTTTTTCCCTCCCTGAAGCGGCTACCGCGGTTCTATCTAGTTACGCGTTAAACCAACTAGAATTTTTTTGAGTCAGATAGGTAGCGGGCAGTAGCCGCTTCAGGGAGGGACGAAGAGACCCAGCAACCCACAGTTTCTATCTTGCAAGCCTATCACTGGGTAAGCTC	AGGGACGAAGAG	AGGGAaaAAGAG	TAGGTAGCGGGCAGTAGCCGCTTCAGGGAGGGAaaAAGAGACCCAGCAACCCACA	5PRIME_UTR	VCV001783958	Uncertain					0	FALSE	3.17698e-05	2.49979e-06	4.22251e-05	1.63086e-06	7.7393e-06	4.58298e-07	1.61763e-05	5.21369e-07
2310	MLH1	chr3	36993349	36993349	SNV	C	T	37034835	+	GGG	GGCAGTAGCCGCTTCAGGGA	GTCATCGGCGAAGTC	15	CCTCCCTACTTCTCTGGG	18	GGGTCTCTTCATCCCTCCCTGAAGCGGCTACTG	10	8	0.6	0.2506	56.6111	TAGCGGGCAGTAGCCGCTTCAGGGAGGGACGAAGAGACCCAGCAACCCACAGAGT	55	CTGAAGTTCCAAATGC	9	CCTATCACTG	GCGAGAAAAGCCTTGTTTGGGCAGTAGCCGCTTCAGGGAGTTTGGAGACGTTGACTATCGTCTCGGTGCGGGTCTCTTCATCCCTCCCTGAAGCGGCTACTGCGCGGTTCTATCTAGTTACGCGTTAAACCAACTAGAATTTTTTTGAGTCAGTAGCGGGCAGTAGCCGCTTCAGGGAGGGACGAAGAGACCCAGCAACCCACAGAGTCTGAAGTTCCAAATGCCCTATCACTGGGTAAGCTC	AGGGACGAAGA	AGGGAtGAAGA	TAGCGGGCAGTAGCCGCTTCAGGGAGGGAtGAAGAGACCCAGCAACCCACAGAGT	5PRIME_UTR	VCV000229920	Uncertain					0	FALSE	9.81023e-05	1.2499e-06	3.05768e-05	1.63086e-06	7.84986e-05	4.58298e-07	6.07438e-05	1.04274e-06
2310	MLH1	chr3	36993349	36993349	SNV	C	T	37034835	+	GGG	GGCAGTAGCCGCTTCAGGGA	GTCATCGGCGAAGTC	15	CCTCCCTACTTCTCTGGGT	19	TGGGTCTCTTCATCCCTCCCTGAAGCGGCTACTG	11	8	0.6	0.2506	61.3238	TAGCGGGCAGTAGCCGCTTCAGGGAGGGACGAAGAGACCCAGCAACCCACAGAGT	55	AGTGTCATCGAGCCCA	9	CCTATCACTG	GCGAGAAAAGCCTTGTTTGGGCAGTAGCCGCTTCAGGGAGTTTGGAGACGTTGACTATCGTCTCGGTGCTGGGTCTCTTCATCCCTCCCTGAAGCGGCTACTGCGCGGTTCTATCTAGTTACGCGTTAAACCAACTAGAATTTTTTTGAGTCATAGCGGGCAGTAGCCGCTTCAGGGAGGGACGAAGAGACCCAGCAACCCACAGAGTAGTGTCATCGAGCCCACCTATCACTGGGTAAGCTC	AGGGACGAAGA	AGGGAtGAAGA	TAGCGGGCAGTAGCCGCTTCAGGGAGGGAtGAAGAGACCCAGCAACCCACAGAGT	5PRIME_UTR	VCV000229920	Uncertain					0	FALSE	2.09471e-06	1.2499e-06	2.91208e-06	3.26172e-06	6.26515e-06	4.58298e-07	5.94233e-06	5.21369e-07
2310	MLH1	chr3	36993349	36993349	SNV	C	T	37034831	+	GGG	AGCGGGCAGTAGCCGCTTCA	CATCGGCGA	9	AGTCCCTCCCTACTTCTCTGGGT	23	TGGGTCTCTTCATCCCTCCCTGAAGCGGCTAC	11	12	0.666667	0.03285		TAGGTAGCGGGCAGTAGCCGCTTCAGGGAGGGACGAAGAGACCCAGCAACCCACA	55	TGGCTGGTCCACGACG	9	CCTATCACTG	GCGAGAAAAGCCTTGTTTGAGCGGGCAGTAGCCGCTTCAGTTTGGAGACGTTGACTATCGTCTCGGTGCTGGGTCTCTTCATCCCTCCCTGAAGCGGCTACCGCGGTTCTATCTAGTTACGCGTTAAACCAACTAGAATTTTTTTGAGTCAGATAGGTAGCGGGCAGTAGCCGCTTCAGGGAGGGACGAAGAGACCCAGCAACCCACATGGCTGGTCCACGACGCCTATCACTGGGTAAGCTC	AGGGACGAAGA	AGGGAtGAAGA	TAGGTAGCGGGCAGTAGCCGCTTCAGGGAGGGAtGAAGAGACCCAGCAACCCACA	5PRIME_UTR	VCV000229920	Uncertain					0	FALSE	3.8403e-06	1.2499e-06	3.88277e-06	1.63086e-06	5.89661e-06	4.58298e-07	3.96155e-06	5.21369e-07
2310	MLH1	chr3	36993349	36993349	SNV	C	T	37034831	+	GGG	AGCGGGCAGTAGCCGCTTCA	CATCGGCGA	9	AGTCCCTCCCTACTTCTCTGGG	22	GGGTCTCTTCATCCCTCCCTGAAGCGGCTAC	10	12	0.666667	0.03285		TAGGTAGCGGGCAGTAGCCGCTTCAGGGAGGGACGAAGAGACCCAGCAACCCACA	55	TTCGAAGGTCAACATC	9	CCTATCACTG	GCGAGAAAAGCCTTGTTTGAGCGGGCAGTAGCCGCTTCAGTTTGGAGACGTTGACTATCGTCTCGGTGCGGGTCTCTTCATCCCTCCCTGAAGCGGCTACCGCGGTTCTATCTAGTTACGCGTTAAACCAACTAGAATTTTTTTGAGTCAGATTAGGTAGCGGGCAGTAGCCGCTTCAGGGAGGGACGAAGAGACCCAGCAACCCACATTCGAAGGTCAACATCCCTATCACTGGGTAAGCTC	AGGGACGAAGA	AGGGAtGAAGA	TAGGTAGCGGGCAGTAGCCGCTTCAGGGAGGGAtGAAGAGACCCAGCAACCCACA	5PRIME_UTR	VCV000229920	Uncertain	5.39084				0	FALSE	0.000129872	9.37423e-05	0.000109688	6.52343e-06	0.000142256	1.37489e-06	0.000121818	1.04274e-06	-0.470319
2312	MLH1	chr3	36993350	36993350	SNV	G	A	37034834	+	AGG	GGGCAGTAGCCGCTTCAGGG	CGTCATCGGCGAAGT	15	CCCTCCCTGTTTCTCTGG	18	GGTCTCTTTGTCCCTCCCTGAAGCGGCTACTGC	8	10	0.6	0.5764	30.1793	GTAGCGGGCAGTAGCCGCTTCAGGGAGGGACGAAGAGACCCAGCAACCCACAGAG	55	ATTATCCCAACAACCT	9	CCTATCACTG	GCGAGAAAAGCCTTGTTTGGGGCAGTAGCCGCTTCAGGGGTTTGGAGACGTTGACTATCGTCTCGGTGCGGTCTCTTTGTCCCTCCCTGAAGCGGCTACTGCCGCGGTTCTATCTAGTTACGCGTTAAACCAACTAGAATTTTTTTGAGTCAGGTAGCGGGCAGTAGCCGCTTCAGGGAGGGACGAAGAGACCCAGCAACCCACAGAGATTATCCCAACAACCTCCTATCACTGGGTAAGCTC	GGGACGAAGAG	GGGACaAAGAG	GTAGCGGGCAGTAGCCGCTTCAGGGAGGGACaAAGAGACCCAGCAACCCACAGAG	5PRIME_UTR	VCV000142684	Uncertain					0	FALSE	0.000434303	6.24948e-06	0.000433414	3.26172e-06	0.000319523	9.16596e-07	0.000414643	5.21369e-07
2312	MLH1	chr3	36993350	36993350	SNV	G	A	37034834	+	AGG	GGGCAGTAGCCGCTTCAGGG	CGTCATCGGCGAAGT	15	CCCTCCCTGTTTCTCTGGGT	20	TGGGTCTCTTTGTCCCTCCCTGAAGCGGCTACTGC	10	10	0.6	0.5764	33.2015	GTAGCGGGCAGTAGCCGCTTCAGGGAGGGACGAAGAGACCCAGCAACCCACAGAG	55	ACACCGGTCTCCAACC	9	CCTATCACTG	GCGAGAAAAGCCTTGTTTGGGGCAGTAGCCGCTTCAGGGGTTTGGAGACGTTGACTATCGTCTCGGTGCTGGGTCTCTTTGTCCCTCCCTGAAGCGGCTACTGCCGCGGTTCTATCTAGTTACGCGTTAAACCAACTAGAATTTTTTTGAGTCGTAGCGGGCAGTAGCCGCTTCAGGGAGGGACGAAGAGACCCAGCAACCCACAGAGACACCGGTCTCCAACCCCTATCACTGGGTAAGCTC	GGGACGAAGAG	GGGACaAAGAG	GTAGCGGGCAGTAGCCGCTTCAGGGAGGGACaAAGAGACCCAGCAACCCACAGAG	5PRIME_UTR	VCV000142684	Uncertain					0	FALSE	4.18942e-06	1.2499e-06	5.33881e-06	1.63086e-06	5.15953e-06	4.58298e-07	4.62181e-06	5.21369e-07
2312	MLH1	chr3	36993350	36993350	SNV	G	A	37034835	+	GGG	GGCAGTAGCCGCTTCAGGGA	GTCATCGGCGAAGTC	15	CCTCCCTGTTTCTCTGG	17	GGTCTCTTTGTCCCTCCCTGAAGCGGCTACTG	8	9	0.6	0.2506	34.8627	TAGCGGGCAGTAGCCGCTTCAGGGAGGGACGAAGAGACCCAGCAACCCACAGAGT	55	CAGCGACGTACGAAAT	9	CCTATCACTG	GCGAGAAAAGCCTTGTTTGGGCAGTAGCCGCTTCAGGGAGTTTGGAGACGTTGACTATCGTCTCGGTGCGGTCTCTTTGTCCCTCCCTGAAGCGGCTACTGCGCGGTTCTATCTAGTTACGCGTTAAACCAACTAGAATTTTTTTGAGTCAGATAGCGGGCAGTAGCCGCTTCAGGGAGGGACGAAGAGACCCAGCAACCCACAGAGTCAGCGACGTACGAAATCCTATCACTGGGTAAGCTC	GGGACGAAGAG	GGGACaAAGAG	TAGCGGGCAGTAGCCGCTTCAGGGAGGGACaAAGAGACCCAGCAACCCACAGAGT	5PRIME_UTR	VCV000142684	Uncertain					0	FALSE	5.76045e-05	1.2499e-06	8.34795e-05	1.63086e-06	3.64853e-05	9.16596e-07	3.63142e-05	5.21369e-07
2312	MLH1	chr3	36993350	36993350	SNV	G	A	37034835	+	GGG	GGCAGTAGCCGCTTCAGGGA	GTCATCGGCGAAGTC	15	CCTCCCTGTTTCTCTGGG	18	GGGTCTCTTTGTCCCTCCCTGAAGCGGCTACTG	9	9	0.6	0.2506	33.3414	TAGCGGGCAGTAGCCGCTTCAGGGAGGGACGAAGAGACCCAGCAACCCACAGAGT	55	GGGTCTGAGACTAGAT	9	CCTATCACTG	GCGAGAAAAGCCTTGTTTGGGCAGTAGCCGCTTCAGGGAGTTTGGAGACGTTGACTATCGTCTCGGTGCGGGTCTCTTTGTCCCTCCCTGAAGCGGCTACTGCGCGGTTCTATCTAGTTACGCGTTAAACCAACTAGAATTTTTTTGAGTCAGTAGCGGGCAGTAGCCGCTTCAGGGAGGGACGAAGAGACCCAGCAACCCACAGAGTGGGTCTGAGACTAGATCCTATCACTGGGTAAGCTC	GGGACGAAGAG	GGGACaAAGAG	TAGCGGGCAGTAGCCGCTTCAGGGAGGGACaAAGAGACCCAGCAACCCACAGAGT	5PRIME_UTR	VCV000142684	Uncertain					0	FALSE	9.63567e-05	2.49979e-06	0.000115027	3.26172e-06	8.6975e-05	4.58298e-07	5.81028e-05	5.21369e-07
2312	MLH1	chr3	36993350	36993350	SNV	G	A	37034831	+	GGG	AGCGGGCAGTAGCCGCTTCA	CATCGGCGA	9	AGTCCCTCCCTGTTTCTCTGGGTCG	25	GCTGGGTCTCTTTGTCCCTCCCTGAAGCGGCTAC	12	13	0.666667	0.03285		TAGGTAGCGGGCAGTAGCCGCTTCAGGGAGGGACGAAGAGACCCAGCAACCCACA	55	ACTGCTCTCAATCACG	9	CCTATCACTG	GCGAGAAAAGCCTTGTTTGAGCGGGCAGTAGCCGCTTCAGTTTGGAGACGTTGACTATCGTCTCGGTGCGCTGGGTCTCTTTGTCCCTCCCTGAAGCGGCTACCGCGGTTCTATCTAGTTACGCGTTAAACCAACTAGAATTTTTTTGAGTCATAGGTAGCGGGCAGTAGCCGCTTCAGGGAGGGACGAAGAGACCCAGCAACCCACAACTGCTCTCAATCACGCCTATCACTGGGTAAGCTC	GGGACGAAGAG	GGGACaAAGAG	TAGGTAGCGGGCAGTAGCCGCTTCAGGGAGGGACaAAGAGACCCAGCAACCCACA	5PRIME_UTR	VCV000142684	Uncertain					0	FALSE	0.000198299	4.99959e-06	0.000137353	1.63086e-06	0.000139676	9.16596e-07	0.000139645	1.04274e-06
2312	MLH1	chr3	36993350	36993350	SNV	G	A	37034831	+	GGG	AGCGGGCAGTAGCCGCTTCA	CATCGGCGA	9	AGTCCCTCCCTGTTTCTCTGG	21	GGTCTCTTTGTCCCTCCCTGAAGCGGCTAC	8	13	0.666667	0.03285		TAGGTAGCGGGCAGTAGCCGCTTCAGGGAGGGACGAAGAGACCCAGCAACCCACA	55	GACAGAGTCGGTGTCG	9	CCTATCACTG	GCGAGAAAAGCCTTGTTTGAGCGGGCAGTAGCCGCTTCAGTTTGGAGACGTTGACTATCGTCTCGGTGCGGTCTCTTTGTCCCTCCCTGAAGCGGCTACCGCGGTTCTATCTAGTTACGCGTTAAACCAACTAGAATTTTTTTGAGTCAGATCTAGGTAGCGGGCAGTAGCCGCTTCAGGGAGGGACGAAGAGACCCAGCAACCCACAGACAGAGTCGGTGTCGCCTATCACTGGGTAAGCTC	GGGACGAAGAG	GGGACaAAGAG	TAGGTAGCGGGCAGTAGCCGCTTCAGGGAGGGACaAAGAGACCCAGCAACCCACA	5PRIME_UTR	VCV000142684	Uncertain					0	FALSE	0.000517743	3.74969e-06	0.000624155	3.26172e-06	0.000368538	6.41617e-06	0.000350928	2.08547e-06
2313	MLH1	chr3	36993351	36993359	DEL	AAGAGACCC	A	37034834	+	AGG	GGGCAGTAGCCGCTTCAGGG	TCATCGGCGAAGT	13	CCCTCCCTGCTTCGTTGGGTG	21	GTGGGTTGCTTCGTCCCTCCCTGAAGCGGCTACT	10	11	0.538462	0.5764	50.1799	GTAGCGGGCAGTAGCCGCTTCAGGGAGGGACGAAGAGACCCAGCAACCCACAGAG	55	TGCGGGTAGAAGGCCT	9	CCTATCACTG	GCGAGAAAAGCCTTGTTTGGGGCAGTAGCCGCTTCAGGGGTTTGGAGACGTTGACTATCGTCTCGGTGCGTGGGTTGCTTCGTCCCTCCCTGAAGCGGCTACTCGCGGTTCTATCTAGTTACGCGTTAAACCAACTAGAATTTTTTTGAGTCAGTAGCGGGCAGTAGCCGCTTCAGGGAGGGACGAAGAGACCCAGCAACCCACAGAGTGCGGGTAGAAGGCCTCCTATCACTGGGTAAGCTC	GGACGAAGAGACCCAGCAA	GGACGaAGCAA	GTAGCGGGCAGTAGCCGCTTCAGGGAGGGACGaAGCAACCCACAGAG	5PRIME_UTR	VCV001783044	Uncertain					0	FALSE	0.000101943	1.2499e-06	7.23165e-05	3.26172e-06	7.92357e-05	4.58298e-07	7.3949e-05	1.04274e-06
2313	MLH1	chr3	36993351	36993359	DEL	AAGAGACCC	A	37034834	+	AGG	GGGCAGTAGCCGCTTCAGGG	TCATCGGCGAAGT	13	CCCTCCCTGCTTCGTTGGGT	20	TGGGTTGCTTCGTCCCTCCCTGAAGCGGCTACT	9	11	0.538462	0.5764	38.2384	GTAGCGGGCAGTAGCCGCTTCAGGGAGGGACGAAGAGACCCAGCAACCCACAGAG	55	AAGGCAGTCTGCGTAA	9	CCTATCACTG	GCGAGAAAAGCCTTGTTTGGGGCAGTAGCCGCTTCAGGGGTTTGGAGACGTTGACTATCGTCTCGGTGCTGGGTTGCTTCGTCCCTCCCTGAAGCGGCTACTCGCGGTTCTATCTAGTTACGCGTTAAACCAACTAGAATTTTTTTGAGTCAGGTAGCGGGCAGTAGCCGCTTCAGGGAGGGACGAAGAGACCCAGCAACCCACAGAGAAGGCAGTCTGCGTAACCTATCACTGGGTAAGCTC	GGACGAAGAGACCCAGCAA	GGACGaAGCAA	GTAGCGGGCAGTAGCCGCTTCAGGGAGGGACGaAGCAACCCACAGAG	5PRIME_UTR	VCV001783044	Uncertain					0	FALSE	1.32665e-05	1.2499e-06	1.06776e-05	1.63086e-06	8.47638e-06	4.58298e-07	9.90389e-06	5.21369e-07
2313	MLH1	chr3	36993351	36993359	DEL	AAGAGACCC	A	37034835	+	GGG	GGCAGTAGCCGCTTCAGGGA	GTCATCGGCGAAGTC	15	CCTCCCTGCTTCGTTGGGT	19	TGGGTTGCTTCGTCCCTCCCTGAAGCGGCTACTG	9	10	0.6	0.2506	34.9326	TAGCGGGCAGTAGCCGCTTCAGGGAGGGACGAAGAGACCCAGCAACCCACAGAGT	55	TCTTCGGTCGTCCAGG	9	CCTATCACTG	GCGAGAAAAGCCTTGTTTGGGCAGTAGCCGCTTCAGGGAGTTTGGAGACGTTGACTATCGTCTCGGTGCTGGGTTGCTTCGTCCCTCCCTGAAGCGGCTACTGCGCGGTTCTATCTAGTTACGCGTTAAACCAACTAGAATTTTTTTGAGTCATAGCGGGCAGTAGCCGCTTCAGGGAGGGACGAAGAGACCCAGCAACCCACAGAGTTCTTCGGTCGTCCAGGCCTATCACTGGGTAAGCTC	GGACGAAGAGACCCAGCAA	GGACGaAGCAA	TAGCGGGCAGTAGCCGCTTCAGGGAGGGACGaAGCAACCCACAGAGT	5PRIME_UTR	VCV001783044	Uncertain					0	FALSE	5.93501e-06	1.2499e-06	5.82415e-06	1.63086e-06	5.15953e-06	4.58298e-07	3.3013e-06	5.21369e-07
2313	MLH1	chr3	36993351	36993359	DEL	AAGAGACCC	A	37034835	+	GGG	GGCAGTAGCCGCTTCAGGGA	GTCATCGGCGAAGTC	15	CCTCCCTGCTTCGTTGGGTG	20	GTGGGTTGCTTCGTCCCTCCCTGAAGCGGCTACTG	10	10	0.6	0.2506	44.9343	TAGCGGGCAGTAGCCGCTTCAGGGAGGGACGAAGAGACCCAGCAACCCACAGAGT	55	GCAAACTGTCTCGTTC	9	CCTATCACTG	GCGAGAAAAGCCTTGTTTGGGCAGTAGCCGCTTCAGGGAGTTTGGAGACGTTGACTATCGTCTCGGTGCGTGGGTTGCTTCGTCCCTCCCTGAAGCGGCTACTGCGCGGTTCTATCTAGTTACGCGTTAAACCAACTAGAATTTTTTTGAGTCTAGCGGGCAGTAGCCGCTTCAGGGAGGGACGAAGAGACCCAGCAACCCACAGAGTGCAAACTGTCTCGTTCCCTATCACTGGGTAAGCTC	GGACGAAGAGACCCAGCAA	GGACGaAGCAA	TAGCGGGCAGTAGCCGCTTCAGGGAGGGACGaAGCAACCCACAGAGT	5PRIME_UTR	VCV001783044	Uncertain					0	FALSE	2.09471e-05	1.2499e-06	1.35897e-05	1.63086e-06	2.8746e-05	4.58298e-07	2.40995e-05	5.21369e-07
2313	MLH1	chr3	36993351	36993359	DEL	AAGAGACCC	A	37034831	+	GGG	AGCGGGCAGTAGCCGCTTCA	CATCGGCGA	9	AGTCCCTCCCTGCTTCGTTGGGTG	24	GTGGGTTGCTTCGTCCCTCCCTGAAGCGGCTAC	10	14	0.666667	0.03285		TAGGTAGCGGGCAGTAGCCGCTTCAGGGAGGGACGAAGAGACCCAGCAACCCACA	55	GTGCTTCGTAATTGGA	9	CCTATCACTG	GCGAGAAAAGCCTTGTTTGAGCGGGCAGTAGCCGCTTCAGTTTGGAGACGTTGACTATCGTCTCGGTGCGTGGGTTGCTTCGTCCCTCCCTGAAGCGGCTACCGCGGTTCTATCTAGTTACGCGTTAAACCAACTAGAATTTTTTTGAGTCAGTAGGTAGCGGGCAGTAGCCGCTTCAGGGAGGGACGAAGAGACCCAGCAACCCACAGTGCTTCGTAATTGGACCTATCACTGGGTAAGCTC	GGACGAAGAGACCCAGCAA	GGACGaAGCAA	TAGGTAGCGGGCAGTAGCCGCTTCAGGGAGGGACGaAGCAACCCACA	5PRIME_UTR	VCV001783044	Uncertain					0	FALSE	5.93501e-05	4.99959e-06	3.73716e-05	1.63086e-06	2.8746e-05	4.58298e-07	3.69745e-05	5.21369e-07
2313	MLH1	chr3	36993351	36993359	DEL	AAGAGACCC	A	37034831	+	GGG	AGCGGGCAGTAGCCGCTTCA	CATCGGCGA	9	AGTCCCTCCCTGCTTCGTTGGGT	23	TGGGTTGCTTCGTCCCTCCCTGAAGCGGCTAC	9	14	0.666667	0.03285		TAGGTAGCGGGCAGTAGCCGCTTCAGGGAGGGACGAAGAGACCCAGCAACCCACA	55	CACAGTAAGCAGGTCA	9	CCTATCACTG	GCGAGAAAAGCCTTGTTTGAGCGGGCAGTAGCCGCTTCAGTTTGGAGACGTTGACTATCGTCTCGGTGCTGGGTTGCTTCGTCCCTCCCTGAAGCGGCTACCGCGGTTCTATCTAGTTACGCGTTAAACCAACTAGAATTTTTTTGAGTCAGATAGGTAGCGGGCAGTAGCCGCTTCAGGGAGGGACGAAGAGACCCAGCAACCCACACACAGTAAGCAGGTCACCTATCACTGGGTAAGCTC	GGACGAAGAGACCCAGCAA	GGACGaAGCAA	TAGGTAGCGGGCAGTAGCCGCTTCAGGGAGGGACGaAGCAACCCACA	5PRIME_UTR	VCV001783044	Uncertain					0	FALSE	9.77531e-06	1.2499e-06	6.3095e-06	3.26172e-06	8.10784e-06	4.58298e-07	6.60259e-06	5.21369e-07
2314	MLH1	chr3	36993352	36993352	SNV	A	G	37034834	+	AGG	GGGCAGTAGCCGCTTCAGGG	CGTCATCGGCGAAGT	15	CCCTCCCTGCTCCTCTGGGT	20	TGGGTCTCCTCGTCCCTCCCTGAAGCGGCTACTGC	8	12	0.6	0.5764	65.0504	GTAGCGGGCAGTAGCCGCTTCAGGGAGGGACGAAGAGACCCAGCAACCCACAGAG	55	TCAGGTATCAACACGT	9	CCTATCACTG	GCGAGAAAAGCCTTGTTTGGGGCAGTAGCCGCTTCAGGGGTTTGGAGACGTTGACTATCGTCTCGGTGCTGGGTCTCCTCGTCCCTCCCTGAAGCGGCTACTGCCGCGGTTCTATCTAGTTACGCGTTAAACCAACTAGAATTTTTTTGAGTCGTAGCGGGCAGTAGCCGCTTCAGGGAGGGACGAAGAGACCCAGCAACCCACAGAGTCAGGTATCAACACGTCCTATCACTGGGTAAGCTC	GACGAAGAGAC	GACGAgGAGAC	GTAGCGGGCAGTAGCCGCTTCAGGGAGGGACGAgGAGACCCAGCAACCCACAGAG	5PRIME_UTR	VCV001783581	Uncertain					0	FALSE	1.39647e-06	1.2499e-06	9.70692e-07	1.63086e-06	2.57977e-06	2.29149e-06	6.60259e-07	5.21369e-07
2314	MLH1	chr3	36993352	36993352	SNV	A	G	37034834	+	AGG	GGGCAGTAGCCGCTTCAGGG	TCATCGGCGAAGT	13	CCCTCCCTGCTCCTCTGGGTCGT	23	TGCTGGGTCTCCTCGTCCCTCCCTGAAGCGGCTACT	11	12	0.538462	0.5764	54.7874	GTAGCGGGCAGTAGCCGCTTCAGGGAGGGACGAAGAGACCCAGCAACCCACAGAG	55	GGTGTTAGTCTCTCGT	9	CCTATCACTG	GCGAGAAAAGCCTTGTTTGGGGCAGTAGCCGCTTCAGGGGTTTGGAGACGTTGACTATCGTCTCGGTGCTGCTGGGTCTCCTCGTCCCTCCCTGAAGCGGCTACTCGCGGTTCTATCTAGTTACGCGTTAAACCAACTAGAATTTTTTTGAGTGTAGCGGGCAGTAGCCGCTTCAGGGAGGGACGAAGAGACCCAGCAACCCACAGAGGGTGTTAGTCTCTCGTCCTATCACTGGGTAAGCTC	GACGAAGAGAC	GACGAgGAGAC	GTAGCGGGCAGTAGCCGCTTCAGGGAGGGACGAgGAGACCCAGCAACCCACAGAG	5PRIME_UTR	VCV001783581	Uncertain					0	FALSE	0.000239844	6.24948e-06	0.00017521	3.26172e-06	0.000141887	2.01651e-05	0.000114885	1.56411e-06
2314	MLH1	chr3	36993352	36993352	SNV	A	G	37034835	+	GGG	GGCAGTAGCCGCTTCAGGGA	GTCATCGGCGAAGTC	15	CCTCCCTGCTCCTCTGGGT	19	TGGGTCTCCTCGTCCCTCCCTGAAGCGGCTACTG	8	11	0.6	0.2506	64.8167	TAGCGGGCAGTAGCCGCTTCAGGGAGGGACGAAGAGACCCAGCAACCCACAGAGT	55	CGTCAGGAGCAATCTC	9	CCTATCACTG	GCGAGAAAAGCCTTGTTTGGGCAGTAGCCGCTTCAGGGAGTTTGGAGACGTTGACTATCGTCTCGGTGCTGGGTCTCCTCGTCCCTCCCTGAAGCGGCTACTGCGCGGTTCTATCTAGTTACGCGTTAAACCAACTAGAATTTTTTTGAGTCATAGCGGGCAGTAGCCGCTTCAGGGAGGGACGAAGAGACCCAGCAACCCACAGAGTCGTCAGGAGCAATCTCCCTATCACTGGGTAAGCTC	GACGAAGAGAC	GACGAgGAGAC	TAGCGGGCAGTAGCCGCTTCAGGGAGGGACGAgGAGACCCAGCAACCCACAGAGT	5PRIME_UTR	VCV001783581	Uncertain					0	FALSE	6.98237e-07	1.2499e-06	9.70692e-07	1.63086e-06	1.10561e-06	4.58298e-07	6.60259e-07	5.21369e-07
2314	MLH1	chr3	36993352	36993352	SNV	A	G	37034835	+	GGG	GGCAGTAGCCGCTTCAGGGA	GTCATCGGCGAAGTC	15	CCTCCCTGCTCCTCTGGGTCGTT	23	TTGCTGGGTCTCCTCGTCCCTCCCTGAAGCGGCTACTG	12	11	0.6	0.2506	49.4476	TAGCGGGCAGTAGCCGCTTCAGGGAGGGACGAAGAGACCCAGCAACCCACAGAGT	55	TCAGCAAAGCTCCTTC	9	CCTATCACTG	GCGAGAAAAGCCTTGTTTGGGCAGTAGCCGCTTCAGGGAGTTTGGAGACGTTGACTATCGTCTCGGTGCTTGCTGGGTCTCCTCGTCCCTCCCTGAAGCGGCTACTGCGCGGTTCTATCTAGTTACGCGTTAAACCAACTAGAATTTTTTTGATAGCGGGCAGTAGCCGCTTCAGGGAGGGACGAAGAGACCCAGCAACCCACAGAGTTCAGCAAAGCTCCTTCCCTATCACTGGGTAAGCTC	GACGAAGAGAC	GACGAgGAGAC	TAGCGGGCAGTAGCCGCTTCAGGGAGGGACGAgGAGACCCAGCAACCCACAGAGT	5PRIME_UTR	VCV001783581	Uncertain					0	FALSE	7.71552e-05	1.2499e-06	3.49449e-05	9.78515e-06	1.54786e-05	9.16596e-07	2.17885e-05	1.04274e-06
2314	MLH1	chr3	36993352	36993352	SNV	A	G	37034831	+	GGG	AGCGGGCAGTAGCCGCTTCA	CATCGGCGA	9	AGTCCCTCCCTGCTCCTCTGGGT	23	TGGGTCTCCTCGTCCCTCCCTGAAGCGGCTAC	8	15	0.666667	0.03285		TAGGTAGCGGGCAGTAGCCGCTTCAGGGAGGGACGAAGAGACCCAGCAACCCACA	55	AAATGCCTCTGCCCTA	9	CCTATCACTG	GCGAGAAAAGCCTTGTTTGAGCGGGCAGTAGCCGCTTCAGTTTGGAGACGTTGACTATCGTCTCGGTGCTGGGTCTCCTCGTCCCTCCCTGAAGCGGCTACCGCGGTTCTATCTAGTTACGCGTTAAACCAACTAGAATTTTTTTGAGTCAGATAGGTAGCGGGCAGTAGCCGCTTCAGGGAGGGACGAAGAGACCCAGCAACCCACAAAATGCCTCTGCCCTACCTATCACTGGGTAAGCTC	GACGAAGAGAC	GACGAgGAGAC	TAGGTAGCGGGCAGTAGCCGCTTCAGGGAGGGACGAgGAGACCCAGCAACCCACA	5PRIME_UTR	VCV001783581	Uncertain					0	FALSE	3.8403e-06	1.2499e-06	3.39742e-06	1.63086e-06	2.21123e-06	4.58298e-07	3.3013e-07	5.21369e-07
2314	MLH1	chr3	36993352	36993352	SNV	A	G	37034831	+	GGG	AGCGGGCAGTAGCCGCTTCA	CATCGGCGA	9	AGTCCCTCCCTGCTCCTCTGGGTCG	25	GCTGGGTCTCCTCGTCCCTCCCTGAAGCGGCTAC	10	15	0.666667	0.03285		TAGGTAGCGGGCAGTAGCCGCTTCAGGGAGGGACGAAGAGACCCAGCAACCCACA	55	CCTACACAGACTGTAA	9	CCTATCACTG	GCGAGAAAAGCCTTGTTTGAGCGGGCAGTAGCCGCTTCAGTTTGGAGACGTTGACTATCGTCTCGGTGCGCTGGGTCTCCTCGTCCCTCCCTGAAGCGGCTACCGCGGTTCTATCTAGTTACGCGTTAAACCAACTAGAATTTTTTTGAGTCATAGGTAGCGGGCAGTAGCCGCTTCAGGGAGGGACGAAGAGACCCAGCAACCCACACCTACACAGACTGTAACCTATCACTGGGTAAGCTC	GACGAAGAGAC	GACGAgGAGAC	TAGGTAGCGGGCAGTAGCCGCTTCAGGGAGGGACGAgGAGACCCAGCAACCCACA	5PRIME_UTR	VCV001783581	Uncertain					0	FALSE	1.04736e-05	1.2499e-06	2.91208e-06	1.63086e-06	1.21618e-05	4.58298e-07	6.93272e-06	5.21369e-07
2315	MLH1	chr3	36993353	36993353	SNV	G	T	37034834	+	AGG	GGGCAGTAGCCGCTTCAGGG	TCATCGGCGAAGT	13	CCCTCCCTGCTTATCTGGGTCGTTG	25	GTTGCTGGGTCTATTCGTCCCTCCCTGAAGCGGCTACT	12	13	0.538462	0.5764	46.4954	GTAGCGGGCAGTAGCCGCTTCAGGGAGGGACGAAGAGACCCAGCAACCCACAGAG	55	TGTCCCAAGTTTCCTT	9	CCTATCACTG	GCGAGAAAAGCCTTGTTTGGGGCAGTAGCCGCTTCAGGGGTTTGGAGACGTTGACTATCGTCTCGGTGCGTTGCTGGGTCTATTCGTCCCTCCCTGAAGCGGCTACTCGCGGTTCTATCTAGTTACGCGTTAAACCAACTAGAATTTTTTTGAGTAGCGGGCAGTAGCCGCTTCAGGGAGGGACGAAGAGACCCAGCAACCCACAGAGTGTCCCAAGTTTCCTTCCTATCACTGGGTAAGCTC	ACGAAGAGACC	ACGAAtAGACC	GTAGCGGGCAGTAGCCGCTTCAGGGAGGGACGAAtAGACCCAGCAACCCACAGAG	5PRIME_UTR	VCV001783406	Uncertain					0	FALSE	3.03733e-05	1.2499e-06	2.71794e-05	1.63086e-06	2.24808e-05	4.58298e-07	1.84873e-05	1.04274e-06
2315	MLH1	chr3	36993353	36993353	SNV	G	T	37034834	+	AGG	GGGCAGTAGCCGCTTCAGGG	CGTCATCGGCGAAGT	15	CCCTCCCTGCTTATCTGGGTCGTT	24	TTGCTGGGTCTATTCGTCCCTCCCTGAAGCGGCTACTGC	11	13	0.6	0.5764	42.6396	GTAGCGGGCAGTAGCCGCTTCAGGGAGGGACGAAGAGACCCAGCAACCCACAGAG	55	GACTACAGTAGCTTGT	9	CCTATCACTG	GCGAGAAAAGCCTTGTTTGGGGCAGTAGCCGCTTCAGGGGTTTGGAGACGTTGACTATCGTCTCGGTGCTTGCTGGGTCTATTCGTCCCTCCCTGAAGCGGCTACTGCCGCGGTTCTATCTAGTTACGCGTTAAACCAACTAGAATTTTTTTGGTAGCGGGCAGTAGCCGCTTCAGGGAGGGACGAAGAGACCCAGCAACCCACAGAGGACTACAGTAGCTTGTCCTATCACTGGGTAAGCTC	ACGAAGAGACC	ACGAAtAGACC	GTAGCGGGCAGTAGCCGCTTCAGGGAGGGACGAAtAGACCCAGCAACCCACAGAG	5PRIME_UTR	VCV001783406	Uncertain					0	FALSE	0.000180494	2.49979e-06	0.000116968	3.26172e-06	0.000135622	4.58298e-07	0.000156812	1.04274e-06
2315	MLH1	chr3	36993353	36993353	SNV	G	T	37034835	+	GGG	GGCAGTAGCCGCTTCAGGGA	GTCATCGGCGAAGTC	15	CCTCCCTGCTTATCTGGGTCGT	22	TGCTGGGTCTATTCGTCCCTCCCTGAAGCGGCTACTG	10	12	0.6	0.2506	45.4482	TAGCGGGCAGTAGCCGCTTCAGGGAGGGACGAAGAGACCCAGCAACCCACAGAGT	55	CACACAAAGTAGGTGC	9	CCTATCACTG	GCGAGAAAAGCCTTGTTTGGGCAGTAGCCGCTTCAGGGAGTTTGGAGACGTTGACTATCGTCTCGGTGCTGCTGGGTCTATTCGTCCCTCCCTGAAGCGGCTACTGCGCGGTTCTATCTAGTTACGCGTTAAACCAACTAGAATTTTTTTGAGTAGCGGGCAGTAGCCGCTTCAGGGAGGGACGAAGAGACCCAGCAACCCACAGAGTCACACAAAGTAGGTGCCCTATCACTGGGTAAGCTC	ACGAAGAGACC	ACGAAtAGACC	TAGCGGGCAGTAGCCGCTTCAGGGAGGGACGAAtAGACCCAGCAACCCACAGAGT	5PRIME_UTR	VCV001783406	Uncertain					0	FALSE	0.000187826	1.2499e-06	0.000256748	1.63086e-06	0.000235864	9.16596e-07	0.000252219	5.21369e-07
2315	MLH1	chr3	36993353	36993353	SNV	G	T	37034835	+	GGG	GGCAGTAGCCGCTTCAGGGA	GTCATCGGCGAAGTC	15	CCTCCCTGCTTATCTGGGTCGTTG	24	GTTGCTGGGTCTATTCGTCCCTCCCTGAAGCGGCTACTG	12	12	0.6	0.2506	42.34	TAGCGGGCAGTAGCCGCTTCAGGGAGGGACGAAGAGACCCAGCAACCCACAGAGT	55	TTGTAGGAGAGTCGGT	9	CCTATCACTG	GCGAGAAAAGCCTTGTTTGGGCAGTAGCCGCTTCAGGGAGTTTGGAGACGTTGACTATCGTCTCGGTGCGTTGCTGGGTCTATTCGTCCCTCCCTGAAGCGGCTACTGCGCGGTTCTATCTAGTTACGCGTTAAACCAACTAGAATTTTTTTGTAGCGGGCAGTAGCCGCTTCAGGGAGGGACGAAGAGACCCAGCAACCCACAGAGTTTGTAGGAGAGTCGGTCCTATCACTGGGTAAGCTC	ACGAAGAGACC	ACGAAtAGACC	TAGCGGGCAGTAGCCGCTTCAGGGAGGGACGAAtAGACCCAGCAACCCACAGAGT	5PRIME_UTR	VCV001783406	Uncertain					0	FALSE	1.67577e-05	4.99959e-06	1.45604e-05	4.89258e-06	1.36359e-05	4.58298e-07	1.25449e-05	5.21369e-07
2315	MLH1	chr3	36993353	36993353	SNV	G	T	37034831	+	GGG	AGCGGGCAGTAGCCGCTTCA	CATCGGCGA	9	AGTCCCTCCCTGCTTATCTGGGTCG	25	GCTGGGTCTATTCGTCCCTCCCTGAAGCGGCTAC	9	16	0.666667	0.03285		TAGGTAGCGGGCAGTAGCCGCTTCAGGGAGGGACGAAGAGACCCAGCAACCCACA	55	CATATGGCACTGCCAG	9	CCTATCACTG	GCGAGAAAAGCCTTGTTTGAGCGGGCAGTAGCCGCTTCAGTTTGGAGACGTTGACTATCGTCTCGGTGCGCTGGGTCTATTCGTCCCTCCCTGAAGCGGCTACCGCGGTTCTATCTAGTTACGCGTTAAACCAACTAGAATTTTTTTGAGTCATAGGTAGCGGGCAGTAGCCGCTTCAGGGAGGGACGAAGAGACCCAGCAACCCACACATATGGCACTGCCAGCCTATCACTGGGTAAGCTC	ACGAAGAGACC	ACGAAtAGACC	TAGGTAGCGGGCAGTAGCCGCTTCAGGGAGGGACGAAtAGACCCAGCAACCCACA	5PRIME_UTR	VCV001783406	Uncertain	7.52294				0	FALSE	0.000190619	2.49979e-06	0.000136382	6.52343e-06	0.000192008	1.37489e-06	0.000211613	1.04274e-06	-6.25274
2315	MLH1	chr3	36993353	36993353	SNV	G	T	37034831	+	GGG	AGCGGGCAGTAGCCGCTTCA	CCGTCATCGGCGA	13	AGTCCCTCCCTGCTTATCTGGGTCG	25	GCTGGGTCTATTCGTCCCTCCCTGAAGCGGCTACTGCC	9	16	0.692308	0.03285		TAGGTAGCGGGCAGTAGCCGCTTCAGGGAGGGACGAAGAGACCCAGCAACCCACA	55	ACATCAGAGGAATCGC	9	CCTATCACTG	GCGAGAAAAGCCTTGTTTGAGCGGGCAGTAGCCGCTTCAGTTTGGAGACGTTGACTATCGTCTCGGTGCGCTGGGTCTATTCGTCCCTCCCTGAAGCGGCTACTGCCCGCGGTTCTATCTAGTTACGCGTTAAACCAACTAGAATTTTTTTGATAGGTAGCGGGCAGTAGCCGCTTCAGGGAGGGACGAAGAGACCCAGCAACCCACAACATCAGAGGAATCGCCCTATCACTGGGTAAGCTC	ACGAAGAGACC	ACGAAtAGACC	TAGGTAGCGGGCAGTAGCCGCTTCAGGGAGGGACGAAtAGACCCAGCAACCCACA	5PRIME_UTR	VCV001783406	Uncertain					0	FALSE	1.57103e-05	1.2499e-06	6.79484e-06	3.26172e-06	2.10067e-05	4.58298e-07	2.34392e-05	5.21369e-07
2316	MLH1	chr3	36993431	36993431	SNV	G	T	37034915	+	GGG	AATCAATAGCTGCCGCTGAA	AGTTATCGACGGCGA	15	CTTCCCACCACGACCTACCGCA	22	ACGCCATCCAGCACCACCCTTCAGCGGCAGCTATTGA	12	10	0.533333	-0.0203		TGTCCAATCAATAGCTGCCGCTGAAGGGTGGGGCTGGATGGCGTAAGCTACAGCT	55	GTTCTCGTCGGTTCGG	9	CCTATCACTG	GCGAGAAAAGCCTTGTTTGAATCAATAGCTGCCGCTGAAGTTTGGAGACGTTGACTATCGTCTCGGTGCACGCCATCCAGCACCACCCTTCAGCGGCAGCTATTGACGCGGTTCTATCTAGTTACGCGTTAAACCAACTAGAATTTTTTTGAGTGTCCAATCAATAGCTGCCGCTGAAGGGTGGGGCTGGATGGCGTAAGCTACAGCTGTTCTCGTCGGTTCGGCCTATCACTGGGTAAGCTC	GGTGGGGCTGG	GGTGGtGCTGG	TGTCCAATCAATAGCTGCCGCTGAAGGGTGGtGCTGGATGGCGTAAGCTACAGCT	5PRIME_UTR	VCV000344901	Conflicting					0	FALSE	7.54096e-05	1.2499e-06	2.86354e-05	4.89258e-06	0.000103191	4.58298e-07	7.19682e-05	5.21369e-07
2316	MLH1	chr3	36993431	36993431	SNV	G	T	37034915	+	GGG	AATCAATAGCTGCCGCTGAA	TTATCGACGGCGA	13	CTTCCCACCACGACCTACCG	20	GCCATCCAGCACCACCCTTCAGCGGCAGCTATT	10	10	0.538462	-0.0203		TGTCCAATCAATAGCTGCCGCTGAAGGGTGGGGCTGGATGGCGTAAGCTACAGCT	55	AGGGATGAGACTACAA	9	CCTATCACTG	GCGAGAAAAGCCTTGTTTGAATCAATAGCTGCCGCTGAAGTTTGGAGACGTTGACTATCGTCTCGGTGCGCCATCCAGCACCACCCTTCAGCGGCAGCTATTCGCGGTTCTATCTAGTTACGCGTTAAACCAACTAGAATTTTTTTGAGTCAGTGTCCAATCAATAGCTGCCGCTGAAGGGTGGGGCTGGATGGCGTAAGCTACAGCTAGGGATGAGACTACAACCTATCACTGGGTAAGCTC	GGTGGGGCTGG	GGTGGtGCTGG	TGTCCAATCAATAGCTGCCGCTGAAGGGTGGtGCTGGATGGCGTAAGCTACAGCT	5PRIME_UTR	VCV000344901	Conflicting					0	FALSE	6.52851e-05	3.74969e-06	4.31958e-05	3.26172e-06	0.000217438	1.64987e-05	0.00012809	0.000119915
2316	MLH1	chr3	36993431	36993431	SNV	G	T	37034918	+	TGG	CAATAGCTGCCGCTGAAGGG	TATCGACGGCGACTT	15	CCCACCACGACCTACCG	17	GCCATCCAGCACCACCCTTCAGCGGCAGCTAT	10	7	0.533333	0.005139		CCAATCAATAGCTGCCGCTGAAGGGTGGGGCTGGATGGCGTAAGCTACAGCTGAA	55	ACTTTCACATGCCTAA	9	CCTATCACTG	GCGAGAAAAGCCTTGTTTGCAATAGCTGCCGCTGAAGGGGTTTGGAGACGTTGACTATCGTCTCGGTGCGCCATCCAGCACCACCCTTCAGCGGCAGCTATCGCGGTTCTATCTAGTTACGCGTTAAACCAACTAGAATTTTTTTGAGTCAGACCAATCAATAGCTGCCGCTGAAGGGTGGGGCTGGATGGCGTAAGCTACAGCTGAAACTTTCACATGCCTAACCTATCACTGGGTAAGCTC	GGTGGGGCTGG	GGTGGtGCTGG	CCAATCAATAGCTGCCGCTGAAGGGTGGtGCTGGATGGCGTAAGCTACAGCTGAA	5PRIME_UTR	VCV000344901	Conflicting		32.9377		34.8837	0	FALSE	5.65572e-05	1.2499e-06	3.15475e-05	1.63086e-06	0.000124566	9.62426e-06	0.000113895	3.12821e-06
2316	MLH1	chr3	36993431	36993431	SNV	G	T	37034918	+	TGG	CAATAGCTGCCGCTGAAGGG	TATCGACGGCGACTT	15	CCCACCACGACCTACCGCA	19	ACGCCATCCAGCACCACCCTTCAGCGGCAGCTAT	12	7	0.533333	0.005139		CCAATCAATAGCTGCCGCTGAAGGGTGGGGCTGGATGGCGTAAGCTACAGCTGAA	55	ATTACTCTCGCTGATA	9	CCTATCACTG	GCGAGAAAAGCCTTGTTTGCAATAGCTGCCGCTGAAGGGGTTTGGAGACGTTGACTATCGTCTCGGTGCACGCCATCCAGCACCACCCTTCAGCGGCAGCTATCGCGGTTCTATCTAGTTACGCGTTAAACCAACTAGAATTTTTTTGAGTCACCAATCAATAGCTGCCGCTGAAGGGTGGGGCTGGATGGCGTAAGCTACAGCTGAAATTACTCTCGCTGATACCTATCACTGGGTAAGCTC	GGTGGGGCTGG	GGTGGtGCTGG	CCAATCAATAGCTGCCGCTGAAGGGTGGtGCTGGATGGCGTAAGCTACAGCTGAA	5PRIME_UTR	VCV000344901	Conflicting					1.16279	FALSE	3.2468e-05	1.2499e-06	1.31043e-05	1.63086e-06	6.08088e-05	4.49132e-05	6.23945e-05	1.56411e-06
2316	MLH1	chr3	36993431	36993431	SNV	G	T	37034919	+	GGG	AATAGCTGCCGCTGAAGGGT	ATCGACGGCGACTTC	15	CCACCACGACCTACCG	16	GCCATCCAGCACCACCCTTCAGCGGCAGCTA	10	6	0.6	0.0459		CAATCAATAGCTGCCGCTGAAGGGTGGGGCTGGATGGCGTAAGCTACAGCTGAAG	55	TTGACTTGTCCTAGCG	9	CCTATCACTG	GCGAGAAAAGCCTTGTTTGAATAGCTGCCGCTGAAGGGTGTTTGGAGACGTTGACTATCGTCTCGGTGCGCCATCCAGCACCACCCTTCAGCGGCAGCTACGCGGTTCTATCTAGTTACGCGTTAAACCAACTAGAATTTTTTTGAGTCAGATCAATCAATAGCTGCCGCTGAAGGGTGGGGCTGGATGGCGTAAGCTACAGCTGAAGTTGACTTGTCCTAGCGCCTATCACTGGGTAAGCTC	GGTGGGGCTGG	GGTGGtGCTGG	CAATCAATAGCTGCCGCTGAAGGGTGGtGCTGGATGGCGTAAGCTACAGCTGAAG	5PRIME_UTR	VCV000344901	Conflicting	49.3088	75.0567	37.2	84.5433	0	FALSE	0.000151866	1.2499e-06	0.000121822	1.63086e-06	0.000162894	9.16596e-07	0.000141295	1.04274e-06	-6.92485	-6.223
2316	MLH1	chr3	36993431	36993431	SNV	G	T	37034919	+	GGG	AATAGCTGCCGCTGAAGGGT	ATCGACGGCGACTTC	15	CCACCACGACCTACCGCA	18	ACGCCATCCAGCACCACCCTTCAGCGGCAGCTA	12	6	0.6	0.0459		CAATCAATAGCTGCCGCTGAAGGGTGGGGCTGGATGGCGTAAGCTACAGCTGAAG	55	GGTATTGAGGCAATTA	9	CCTATCACTG	GCGAGAAAAGCCTTGTTTGAATAGCTGCCGCTGAAGGGTGTTTGGAGACGTTGACTATCGTCTCGGTGCACGCCATCCAGCACCACCCTTCAGCGGCAGCTACGCGGTTCTATCTAGTTACGCGTTAAACCAACTAGAATTTTTTTGAGTCAGCAATCAATAGCTGCCGCTGAAGGGTGGGGCTGGATGGCGTAAGCTACAGCTGAAGGGTATTGAGGCAATTACCTATCACTGGGTAAGCTC	GGTGGGGCTGG	GGTGGtGCTGG	CAATCAATAGCTGCCGCTGAAGGGTGGtGCTGGATGGCGTAAGCTACAGCTGAAG	5PRIME_UTR	VCV000344901	Conflicting					0	FALSE	5.83028e-05	2.49979e-06	4.41665e-05	1.46777e-05	6.81796e-05	2.29149e-06	5.84329e-05	3.12821e-06
2317	MLH1	chr3	36993434	36993434	SNV	T	C	37034915	+	GGG	AATCAATAGCTGCCGCTGAA	AGTTATCGACGGCGA	15	CTTCCCACCCCGGCCTACCGCATT	24	TTACGCCATCCGGCCCCACCCTTCAGCGGCAGCTATTGA	11	13	0.533333	-0.0203		TGTCCAATCAATAGCTGCCGCTGAAGGGTGGGGCTGGATGGCGTAAGCTACAGCT	55	ACGTCAAGTGTTCGAT	9	CCTATCACTG	GCGAGAAAAGCCTTGTTTGAATCAATAGCTGCCGCTGAAGTTTGGAGACGTTGACTATCGTCTCGGTGCTTACGCCATCCGGCCCCACCCTTCAGCGGCAGCTATTGACGCGGTTCTATCTAGTTACGCGTTAAACCAACTAGAATTTTTTTGTGTCCAATCAATAGCTGCCGCTGAAGGGTGGGGCTGGATGGCGTAAGCTACAGCTACGTCAAGTGTTCGATCCTATCACTGGGTAAGCTC	GGGGCTGGATG	GGGGCcGGATG	TGTCCAATCAATAGCTGCCGCTGAAGGGTGGGGCcGGATGGCGTAAGCTACAGCT	5PRIME_UTR	VCV000344902	Uncertain						FALSE	1.39647e-06	1.2499e-06	9.70692e-07	1.63086e-06	1.10561e-06	4.58298e-07	3.3013e-06	5.21369e-07
2317	MLH1	chr3	36993434	36993434	SNV	T	C	37034915	+	GGG	AATCAATAGCTGCCGCTGAA	AGTTATCGACGGCGA	15	CTTCCCACCCCGGCCTACCGCA	22	ACGCCATCCGGCCCCACCCTTCAGCGGCAGCTATTGA	9	13	0.533333	-0.0203		TGTCCAATCAATAGCTGCCGCTGAAGGGTGGGGCTGGATGGCGTAAGCTACAGCT	55	GCAATCAGTATAGGGC	9	CCTATCACTG	GCGAGAAAAGCCTTGTTTGAATCAATAGCTGCCGCTGAAGTTTGGAGACGTTGACTATCGTCTCGGTGCACGCCATCCGGCCCCACCCTTCAGCGGCAGCTATTGACGCGGTTCTATCTAGTTACGCGTTAAACCAACTAGAATTTTTTTGAGTGTCCAATCAATAGCTGCCGCTGAAGGGTGGGGCTGGATGGCGTAAGCTACAGCTGCAATCAGTATAGGGCCCTATCACTGGGTAAGCTC	GGGGCTGGATG	GGGGCcGGATG	TGTCCAATCAATAGCTGCCGCTGAAGGGTGGGGCcGGATGGCGTAAGCTACAGCT	5PRIME_UTR	VCV000344902	Uncertain					0	FALSE	4.25924e-05	2.49979e-06	1.65018e-05	3.26172e-06	6.08088e-05	4.58298e-07	5.48015e-05	5.21369e-07
2317	MLH1	chr3	36993434	36993434	SNV	T	C	37034918	+	TGG	CAATAGCTGCCGCTGAAGGG	TATCGACGGCGACTT	15	CCCACCCCGGCCTACCGCA	19	ACGCCATCCGGCCCCACCCTTCAGCGGCAGCTAT	9	10	0.533333	0.005139		CCAATCAATAGCTGCCGCTGAAGGGTGGGGCTGGATGGCGTAAGCTACAGCTGAA	55	AAGGAGCGTTCGGGCT	9	CCTATCACTG	GCGAGAAAAGCCTTGTTTGCAATAGCTGCCGCTGAAGGGGTTTGGAGACGTTGACTATCGTCTCGGTGCACGCCATCCGGCCCCACCCTTCAGCGGCAGCTATCGCGGTTCTATCTAGTTACGCGTTAAACCAACTAGAATTTTTTTGAGTCACCAATCAATAGCTGCCGCTGAAGGGTGGGGCTGGATGGCGTAAGCTACAGCTGAAAAGGAGCGTTCGGGCTCCTATCACTGGGTAAGCTC	GGGGCTGGATG	GGGGCcGGATG	CCAATCAATAGCTGCCGCTGAAGGGTGGGGCcGGATGGCGTAAGCTACAGCTGAA	5PRIME_UTR	VCV000344902	Uncertain					0	FALSE	5.55098e-05	2.49979e-06	4.85346e-05	3.26172e-06	7.2602e-05	4.58298e-07	7.72503e-05	1.04274e-06
2317	MLH1	chr3	36993434	36993434	SNV	T	C	37034918	+	TGG	CAATAGCTGCCGCTGAAGGG	TATCGACGGCGACTT	15	CCCACCCCGGCCTACCGCATT	21	TTACGCCATCCGGCCCCACCCTTCAGCGGCAGCTAT	11	10	0.533333	0.005139		CCAATCAATAGCTGCCGCTGAAGGGTGGGGCTGGATGGCGTAAGCTACAGCTGAA	55	ATTATCCTCAATCTCT	9	CCTATCACTG	GCGAGAAAAGCCTTGTTTGCAATAGCTGCCGCTGAAGGGGTTTGGAGACGTTGACTATCGTCTCGGTGCTTACGCCATCCGGCCCCACCCTTCAGCGGCAGCTATCGCGGTTCTATCTAGTTACGCGTTAAACCAACTAGAATTTTTTTGAGTCCAATCAATAGCTGCCGCTGAAGGGTGGGGCTGGATGGCGTAAGCTACAGCTGAAATTATCCTCAATCTCTCCTATCACTGGGTAAGCTC	GGGGCTGGATG	GGGGCcGGATG	CCAATCAATAGCTGCCGCTGAAGGGTGGGGCcGGATGGCGTAAGCTACAGCTGAA	5PRIME_UTR	VCV000344902	Uncertain					0	FALSE	5.23678e-06	2.49979e-06	1.94138e-06	1.63086e-06	3.31684e-06	4.58298e-07	2.64104e-06	5.21369e-07
2317	MLH1	chr3	36993434	36993434	SNV	T	C	37034919	+	GGG	AATAGCTGCCGCTGAAGGGT	ATCGACGGCGACTTC	15	CCACCCCGGCCTACCGCAT	19	TACGCCATCCGGCCCCACCCTTCAGCGGCAGCTA	10	9	0.6	0.0459		CAATCAATAGCTGCCGCTGAAGGGTGGGGCTGGATGGCGTAAGCTACAGCTGAAG	55	CCCATACAGGCCCGTT	9	CCTATCACTG	GCGAGAAAAGCCTTGTTTGAATAGCTGCCGCTGAAGGGTGTTTGGAGACGTTGACTATCGTCTCGGTGCTACGCCATCCGGCCCCACCCTTCAGCGGCAGCTACGCGGTTCTATCTAGTTACGCGTTAAACCAACTAGAATTTTTTTGAGTCACAATCAATAGCTGCCGCTGAAGGGTGGGGCTGGATGGCGTAAGCTACAGCTGAAGCCCATACAGGCCCGTTCCTATCACTGGGTAAGCTC	GGGGCTGGATG	GGGGCcGGATG	CAATCAATAGCTGCCGCTGAAGGGTGGGGCcGGATGGCGTAAGCTACAGCTGAAG	5PRIME_UTR	VCV000344902	Uncertain					0	FALSE	4.15451e-05	2.49979e-06	2.28113e-05	1.63086e-06	4.45931e-05	4.58298e-07	2.83911e-05	5.21369e-07
2317	MLH1	chr3	36993434	36993434	SNV	T	C	37034919	+	GGG	AATAGCTGCCGCTGAAGGGT	ATCGACGGCGACTTC	15	CCACCCCGGCCTACCGCATT	20	TTACGCCATCCGGCCCCACCCTTCAGCGGCAGCTA	11	9	0.6	0.0459		CAATCAATAGCTGCCGCTGAAGGGTGGGGCTGGATGGCGTAAGCTACAGCTGAAG	55	CTCGAGGCAGTATGCT	9	CCTATCACTG	GCGAGAAAAGCCTTGTTTGAATAGCTGCCGCTGAAGGGTGTTTGGAGACGTTGACTATCGTCTCGGTGCTTACGCCATCCGGCCCCACCCTTCAGCGGCAGCTACGCGGTTCTATCTAGTTACGCGTTAAACCAACTAGAATTTTTTTGAGTCCAATCAATAGCTGCCGCTGAAGGGTGGGGCTGGATGGCGTAAGCTACAGCTGAAGCTCGAGGCAGTATGCTCCTATCACTGGGTAAGCTC	GGGGCTGGATG	GGGGCcGGATG	CAATCAATAGCTGCCGCTGAAGGGTGGGGCcGGATGGCGTAAGCTACAGCTGAAG	5PRIME_UTR	VCV000344902	Uncertain					0	FALSE	1.04736e-06	1.2499e-06	9.70692e-07	1.63086e-06	1.10561e-06	4.58298e-07	6.60259e-07	5.21369e-07
2318	MLH1	chr3	36993441	36993441	SNV	C	G	37034918	+	TGG	CAATAGCTGCCGCTGAAGGG	TATCGACGGCGACTT	15	CCCACCCCGACCTACCCCATTCGAT	25	TAGCTTACCCCATCCAGCCCCACCCTTCAGCGGCAGCTAT	8	17	0.533333	0.005139		CCAATCAATAGCTGCCGCTGAAGGGTGGGGCTGGATGGCGTAAGCTACAGCTGAA	55	ATCGAGTGTATCACCA	9	CCTATCACTG	GCGAGAAAAGCCTTGTTTGCAATAGCTGCCGCTGAAGGGGTTTGGAGACGTTGACTATCGTCTCGGTGCTAGCTTACCCCATCCAGCCCCACCCTTCAGCGGCAGCTATCGCGGTTCTATCTAGTTACGCGTTAAACCAACTAGAATTTTTTTCCAATCAATAGCTGCCGCTGAAGGGTGGGGCTGGATGGCGTAAGCTACAGCTGAAATCGAGTGTATCACCACCTATCACTGGGTAAGCTC	GATGGCGTAAG	GATGGgGTAAG	CCAATCAATAGCTGCCGCTGAAGGGTGGGGCTGGATGGgGTAAGCTACAGCTGAA	5PRIME_UTR	VCV000089587	Likely benign	10.5357				0	FALSE	0.000195855	2.49979e-06	9.56132e-05	6.52343e-06	0.000243235	1.83319e-06	0.000199398	5.21369e-07	-6.29184
2318	MLH1	chr3	36993441	36993441	SNV	C	G	37034919	+	GGG	AATAGCTGCCGCTGAAGGGT	ATCGACGGCGACTTC	15	CCACCCCGACCTACCCCATTCGATG	25	GTAGCTTACCCCATCCAGCCCCACCCTTCAGCGGCAGCTA	9	16	0.6	0.0459		CAATCAATAGCTGCCGCTGAAGGGTGGGGCTGGATGGCGTAAGCTACAGCTGAAG	55	TTATGCTCAGGGTATG	9	CCTATCACTG	GCGAGAAAAGCCTTGTTTGAATAGCTGCCGCTGAAGGGTGTTTGGAGACGTTGACTATCGTCTCGGTGCGTAGCTTACCCCATCCAGCCCCACCCTTCAGCGGCAGCTACGCGGTTCTATCTAGTTACGCGTTAAACCAACTAGAATTTTTTTCAATCAATAGCTGCCGCTGAAGGGTGGGGCTGGATGGCGTAAGCTACAGCTGAAGTTATGCTCAGGGTATGCCTATCACTGGGTAAGCTC	GATGGCGTAAG	GATGGgGTAAG	CAATCAATAGCTGCCGCTGAAGGGTGGGGCTGGATGGgGTAAGCTACAGCTGAAG	5PRIME_UTR	VCV000089587	Likely benign					0	FALSE	1.36156e-05	1.2499e-06	7.28019e-06	1.63086e-06	3.16943e-05	4.58298e-07	2.40995e-05	5.21369e-07
2318	MLH1	chr3	36993441	36993441	SNV	C	G	37034919	+	GGG	AATAGCTGCCGCTGAAGGGT	ATCGACGGCGACTTC	15	CCACCCCGACCTACCCCATTCGAT	24	TAGCTTACCCCATCCAGCCCCACCCTTCAGCGGCAGCTA	8	16	0.6	0.0459		CAATCAATAGCTGCCGCTGAAGGGTGGGGCTGGATGGCGTAAGCTACAGCTGAAG	55	TACTTACGTCCTAGCG	9	CCTATCACTG	GCGAGAAAAGCCTTGTTTGAATAGCTGCCGCTGAAGGGTGTTTGGAGACGTTGACTATCGTCTCGGTGCTAGCTTACCCCATCCAGCCCCACCCTTCAGCGGCAGCTACGCGGTTCTATCTAGTTACGCGTTAAACCAACTAGAATTTTTTTGCAATCAATAGCTGCCGCTGAAGGGTGGGGCTGGATGGCGTAAGCTACAGCTGAAGTACTTACGTCCTAGCGCCTATCACTGGGTAAGCTC	GATGGCGTAAG	GATGGgGTAAG	CAATCAATAGCTGCCGCTGAAGGGTGGGGCTGGATGGgGTAAGCTACAGCTGAAG	5PRIME_UTR	VCV000089587	Likely benign				56.0127	0	FALSE	8.44866e-05	4.99959e-06	6.06682e-05	4.89258e-06	7.59189e-05	4.58298e-07	0.000104651	2.08547e-06
2318	MLH1	chr3	36993441	36993441	SNV	C	G	37034918	+	TGG	CAATAGCTGCCGCTGAAGGG	TCGACGGCGACTT	13	CCCACCCCGACCTACCCCATTCGAT	25	TAGCTTACCCCATCCAGCCCCACCCTTCAGCGGCAGCT	8	17	0.615385	0.005139		CCAATCAATAGCTGCCGCTGAAGGGTGGGGCTGGATGGCGTAAGCTACAGCTGAA	55	GACGTGCAGCCGTCGT	9	CCTATCACTG	GCGAGAAAAGCCTTGTTTGCAATAGCTGCCGCTGAAGGGGTTTGGAGACGTTGACTATCGTCTCGGTGCTAGCTTACCCCATCCAGCCCCACCCTTCAGCGGCAGCTCGCGGTTCTATCTAGTTACGCGTTAAACCAACTAGAATTTTTTTGACCAATCAATAGCTGCCGCTGAAGGGTGGGGCTGGATGGCGTAAGCTACAGCTGAAGACGTGCAGCCGTCGTCCTATCACTGGGTAAGCTC	GATGGCGTAAG	GATGGgGTAAG	CCAATCAATAGCTGCCGCTGAAGGGTGGGGCTGGATGGgGTAAGCTACAGCTGAA	5PRIME_UTR	VCV000089587	Likely benign	6.64273		6.55226		0	FALSE	0.000389267	3.74969e-06	0.000311592	4.89258e-06	0.000462515	2.29149e-06	0.000463172	1.56411e-06	-6.69784	-5.99292
2318	MLH1	chr3	36993441	36993441	SNV	C	G	37034915	+	GGG	AATCAATAGCTGCCGCTGAA	TTATCGACGGCGA	13	CTTCCCACCCCGACCTACCCCAT	23	TACCCCATCCAGCCCCACCCTTCAGCGGCAGCTATT	3	20	0.538462	-0.0203		TGTCCAATCAATAGCTGCCGCTGAAGGGTGGGGCTGGATGGCGTAAGCTACAGCT	55	CTTTGCGAGTTTCCTT	9	CCTATCACTG	GCGAGAAAAGCCTTGTTTGAATCAATAGCTGCCGCTGAAGTTTGGAGACGTTGACTATCGTCTCGGTGCTACCCCATCCAGCCCCACCCTTCAGCGGCAGCTATTCGCGGTTCTATCTAGTTACGCGTTAAACCAACTAGAATTTTTTTGAGTTGTCCAATCAATAGCTGCCGCTGAAGGGTGGGGCTGGATGGCGTAAGCTACAGCTCTTTGCGAGTTTCCTTCCTATCACTGGGTAAGCTC	GATGGCGTAAG	GATGGgGTAAG	TGTCCAATCAATAGCTGCCGCTGAAGGGTGGGGCTGGATGGgGTAAGCTACAGCT	5PRIME_UTR	VCV000089587	Likely benign					0	FALSE	4.50363e-05	1.2499e-06	2.3782e-05	1.63086e-06	8.66065e-05	4.58298e-07	6.00836e-05	5.21369e-07
2318	MLH1	chr3	36993441	36993441	SNV	C	G	37034915	+	GGG	AATCAATAGCTGCCGCTGAA	AGTTATCGACGGCGA	15	CTTCCCACCCCGACCTACCCCATT	24	TTACCCCATCCAGCCCCACCCTTCAGCGGCAGCTATTGA	4	20	0.533333	-0.0203		TGTCCAATCAATAGCTGCCGCTGAAGGGTGGGGCTGGATGGCGTAAGCTACAGCT	55	CATATTCGTTGGTAAA	9	CCTATCACTG	GCGAGAAAAGCCTTGTTTGAATCAATAGCTGCCGCTGAAGTTTGGAGACGTTGACTATCGTCTCGGTGCTTACCCCATCCAGCCCCACCCTTCAGCGGCAGCTATTGACGCGGTTCTATCTAGTTACGCGTTAAACCAACTAGAATTTTTTTGTGTCCAATCAATAGCTGCCGCTGAAGGGTGGGGCTGGATGGCGTAAGCTACAGCTCATATTCGTTGGTAAACCTATCACTGGGTAAGCTC	GATGGCGTAAG	GATGGgGTAAG	TGTCCAATCAATAGCTGCCGCTGAAGGGTGGGGCTGGATGGgGTAAGCTACAGCT	5PRIME_UTR	VCV000089587	Likely benign					0	FALSE	6.98237e-06	1.2499e-06	2.42673e-06	1.63086e-06	6.63369e-06	9.16596e-07	5.28207e-06	5.21369e-07
2319	MLH1	chr3	36993447	36993447	SNV	C	G	37034918	+	TGG	CAATAGCTGCCGCTGAAGGG	TATCGACGGCGACTT	15	CCCACCCCGACCTACCGCATTCCAT	25	TACCTTACGCCATCCAGCCCCACCCTTCAGCGGCAGCTAT	2	23	0.533333	0.005139		CCAATCAATAGCTGCCGCTGAAGGGTGGGGCTGGATGGCGTAAGCTACAGCTGAA	55	ACTATCTCACAAGACG	9	CCTATCACTG	GCGAGAAAAGCCTTGTTTGCAATAGCTGCCGCTGAAGGGGTTTGGAGACGTTGACTATCGTCTCGGTGCTACCTTACGCCATCCAGCCCCACCCTTCAGCGGCAGCTATCGCGGTTCTATCTAGTTACGCGTTAAACCAACTAGAATTTTTTTCCAATCAATAGCTGCCGCTGAAGGGTGGGGCTGGATGGCGTAAGCTACAGCTGAAACTATCTCACAAGACGCCTATCACTGGGTAAGCTC	GTAAGCTACAG	GTAAGgTACAG	CCAATCAATAGCTGCCGCTGAAGGGTGGGGCTGGATGGCGTAAGgTACAGCTGAA	5PRIME_UTR	VCV000344903	Uncertain					0	FALSE	4.46872e-05	1.2499e-06	1.06776e-05	1.63086e-06	3.50111e-05	9.16596e-07	3.33431e-05	1.56411e-06
2319	MLH1	chr3	36993447	36993447	SNV	C	G	37034918	+	TGG	CAATAGCTGCCGCTGAAGGG	TATCGACGGCGACTT	15	CCCACCCCGACCTACCGCATTCCA	24	ACCTTACGCCATCCAGCCCCACCCTTCAGCGGCAGCTAT	1	23	0.533333	0.005139		CCAATCAATAGCTGCCGCTGAAGGGTGGGGCTGGATGGCGTAAGCTACAGCTGAA	55	CACATTTAGATCTGAA	9	CCTATCACTG	GCGAGAAAAGCCTTGTTTGCAATAGCTGCCGCTGAAGGGGTTTGGAGACGTTGACTATCGTCTCGGTGCACCTTACGCCATCCAGCCCCACCCTTCAGCGGCAGCTATCGCGGTTCTATCTAGTTACGCGTTAAACCAACTAGAATTTTTTTGCCAATCAATAGCTGCCGCTGAAGGGTGGGGCTGGATGGCGTAAGCTACAGCTGAACACATTTAGATCTGAACCTATCACTGGGTAAGCTC	GTAAGCTACAG	GTAAGgTACAG	CCAATCAATAGCTGCCGCTGAAGGGTGGGGCTGGATGGCGTAAGgTACAGCTGAA	5PRIME_UTR	VCV000344903	Uncertain					0	FALSE	1.04736e-06	1.2499e-06	1.94138e-06	1.63086e-06	1.4373e-05	4.58298e-07	1.61763e-05	5.21369e-07
2319	MLH1	chr3	36993447	36993447	SNV	C	G	37034919	+	GGG	AATAGCTGCCGCTGAAGGGT	ATCGACGGCGACTTC	15	CCACCCCGACCTACCGCATTCCATG	25	GTACCTTACGCCATCCAGCCCCACCCTTCAGCGGCAGCTA	3	22	0.6	0.0459		CAATCAATAGCTGCCGCTGAAGGGTGGGGCTGGATGGCGTAAGCTACAGCTGAAG	55	GCTCTGTGTTAGAACA	9	CCTATCACTG	GCGAGAAAAGCCTTGTTTGAATAGCTGCCGCTGAAGGGTGTTTGGAGACGTTGACTATCGTCTCGGTGCGTACCTTACGCCATCCAGCCCCACCCTTCAGCGGCAGCTACGCGGTTCTATCTAGTTACGCGTTAAACCAACTAGAATTTTTTTCAATCAATAGCTGCCGCTGAAGGGTGGGGCTGGATGGCGTAAGCTACAGCTGAAGGCTCTGTGTTAGAACACCTATCACTGGGTAAGCTC	GTAAGCTACAG	GTAAGgTACAG	CAATCAATAGCTGCCGCTGAAGGGTGGGGCTGGATGGCGTAAGgTACAGCTGAAG	5PRIME_UTR	VCV000344903	Uncertain					0	FALSE	5.93501e-06	1.2499e-06	8.73623e-06	1.63086e-06	1.69528e-05	9.16596e-07	8.25324e-06	5.21369e-07
2319	MLH1	chr3	36993447	36993447	SNV	C	G	37034919	+	GGG	AATAGCTGCCGCTGAAGGGT	ATCGACGGCGACTTC	15	CCACCCCGACCTACCGCATTCCAT	24	TACCTTACGCCATCCAGCCCCACCCTTCAGCGGCAGCTA	2	22	0.6	0.0459		CAATCAATAGCTGCCGCTGAAGGGTGGGGCTGGATGGCGTAAGCTACAGCTGAAG	55	TTAGTTCCAGGGAGAG	9	CCTATCACTG	GCGAGAAAAGCCTTGTTTGAATAGCTGCCGCTGAAGGGTGTTTGGAGACGTTGACTATCGTCTCGGTGCTACCTTACGCCATCCAGCCCCACCCTTCAGCGGCAGCTACGCGGTTCTATCTAGTTACGCGTTAAACCAACTAGAATTTTTTTGCAATCAATAGCTGCCGCTGAAGGGTGGGGCTGGATGGCGTAAGCTACAGCTGAAGTTAGTTCCAGGGAGAGCCTATCACTGGGTAAGCTC	GTAAGCTACAG	GTAAGgTACAG	CAATCAATAGCTGCCGCTGAAGGGTGGGGCTGGATGGCGTAAGgTACAGCTGAAG	5PRIME_UTR	VCV000344903	Uncertain					0	FALSE	6.98237e-07	1.2499e-06	1.94138e-06	1.63086e-06	7.00223e-06	4.58298e-07	4.29168e-06	5.21369e-07
2319	MLH1	chr3	36993447	36993447	SNV	C	G	37034920	+	GGG	ATAGCTGCCGCTGAAGGGTG	GCGACTTCC	9	CACCCCGACCTACCGCATTCCATGT	25	TGTACCTTACGCCATCCAGCCCCACCCTTCAGCG	4	21	0.666667	-0.2002		AATCAATAGCTGCCGCTGAAGGGTGGGGCTGGATGGCGTAAGCTACAGCTGAAGG	55	CAGTCCTTCAGAGCTT	9	CCTATCACTG	GCGAGAAAAGCCTTGTTTGATAGCTGCCGCTGAAGGGTGGTTTGGAGACGTTGACTATCGTCTCGGTGCTGTACCTTACGCCATCCAGCCCCACCCTTCAGCGCGCGGTTCTATCTAGTTACGCGTTAAACCAACTAGAATTTTTTTGAGTCAAATCAATAGCTGCCGCTGAAGGGTGGGGCTGGATGGCGTAAGCTACAGCTGAAGGCAGTCCTTCAGAGCTTCCTATCACTGGGTAAGCTC	GTAAGCTACAG	GTAAGgTACAG	AATCAATAGCTGCCGCTGAAGGGTGGGGCTGGATGGCGTAAGgTACAGCTGAAGG	5PRIME_UTR	VCV000344903	Uncertain					0	FALSE	1.04736e-06	1.2499e-06	1.45604e-06	1.63086e-06	2.57977e-06	4.58298e-07	1.32052e-06	5.21369e-07
2319	MLH1	chr3	36993447	36993447	SNV	C	G	37034920	+	GGG	ATAGCTGCCGCTGAAGGGTG	GCGACTTCC	9	CACCCCGACCTACCGCATTCCA	22	ACCTTACGCCATCCAGCCCCACCCTTCAGCG	1	21	0.666667	-0.2002		AATCAATAGCTGCCGCTGAAGGGTGGGGCTGGATGGCGTAAGCTACAGCTGAAGG	55	CTTAGGATCACAACGT	9	CCTATCACTG	GCGAGAAAAGCCTTGTTTGATAGCTGCCGCTGAAGGGTGGTTTGGAGACGTTGACTATCGTCTCGGTGCACCTTACGCCATCCAGCCCCACCCTTCAGCGCGCGGTTCTATCTAGTTACGCGTTAAACCAACTAGAATTTTTTTGAGTCAGATAATCAATAGCTGCCGCTGAAGGGTGGGGCTGGATGGCGTAAGCTACAGCTGAAGGCTTAGGATCACAACGTCCTATCACTGGGTAAGCTC	GTAAGCTACAG	GTAAGgTACAG	AATCAATAGCTGCCGCTGAAGGGTGGGGCTGGATGGCGTAAGgTACAGCTGAAGG	5PRIME_UTR	VCV000344903	Uncertain					0	FALSE	6.94746e-05	1.2499e-06	3.54303e-05	3.26172e-06	8.25526e-05	4.58298e-07	7.49394e-05	5.21369e-07
2320	MLH1	chr3	36993448	36993448	SNV	T	C	37034918	+	TGG	CAATAGCTGCCGCTGAAGGG	TATCGACGGCGACTT	15	CCCACCCCGACCTACCGCATTCGG	24	GGCTTACGCCATCCAGCCCCACCCTTCAGCGGCAGCTAT	0	24	0.533333	0.005139		CCAATCAATAGCTGCCGCTGAAGGGTGGGGCTGGATGGCGTAAGCTACAGCTGAA	55	GCGCAGTGTCGCCATG	9	CCTATCACTG	GCGAGAAAAGCCTTGTTTGCAATAGCTGCCGCTGAAGGGGTTTGGAGACGTTGACTATCGTCTCGGTGCGGCTTACGCCATCCAGCCCCACCCTTCAGCGGCAGCTATCGCGGTTCTATCTAGTTACGCGTTAAACCAACTAGAATTTTTTTGCCAATCAATAGCTGCCGCTGAAGGGTGGGGCTGGATGGCGTAAGCTACAGCTGAAGCGCAGTGTCGCCATGCCTATCACTGGGTAAGCTC	TAAGCTACAGC	TAAGCcACAGC	CCAATCAATAGCTGCCGCTGAAGGGTGGGGCTGGATGGCGTAAGCcACAGCTGAA	5PRIME_UTR	VCV000560779	Likely benign					0	FALSE	4.04977e-05	2.49979e-06	1.60164e-05	3.26172e-06	6.96537e-05	4.58298e-07	3.3013e-05	5.21369e-07
2320	MLH1	chr3	36993448	36993448	SNV	T	C	37034918	+	TGG	CAATAGCTGCCGCTGAAGGG	TATCGACGGCGACTT	15	CCCACCCCGACCTACCGCATTCGGT	25	TGGCTTACGCCATCCAGCCCCACCCTTCAGCGGCAGCTAT	1	24	0.533333	0.005139		CCAATCAATAGCTGCCGCTGAAGGGTGGGGCTGGATGGCGTAAGCTACAGCTGAA	55	AAGGTTCCAATCACAC	9	CCTATCACTG	GCGAGAAAAGCCTTGTTTGCAATAGCTGCCGCTGAAGGGGTTTGGAGACGTTGACTATCGTCTCGGTGCTGGCTTACGCCATCCAGCCCCACCCTTCAGCGGCAGCTATCGCGGTTCTATCTAGTTACGCGTTAAACCAACTAGAATTTTTTTCCAATCAATAGCTGCCGCTGAAGGGTGGGGCTGGATGGCGTAAGCTACAGCTGAAAAGGTTCCAATCACACCCTATCACTGGGTAAGCTC	TAAGCTACAGC	TAAGCcACAGC	CCAATCAATAGCTGCCGCTGAAGGGTGGGGCTGGATGGCGTAAGCcACAGCTGAA	5PRIME_UTR	VCV000560779	Likely benign					0	FALSE	6.98237e-06	1.2499e-06	4.85346e-06	3.26172e-06	3.3537e-05	4.58298e-07	4.98496e-05	5.21369e-07
2320	MLH1	chr3	36993448	36993448	SNV	T	C	37034919	+	GGG	AATAGCTGCCGCTGAAGGGT	ATCGACGGCGACTTC	15	CCACCCCGACCTACCGCATTCGG	23	GGCTTACGCCATCCAGCCCCACCCTTCAGCGGCAGCTA	0	23	0.6	0.0459		CAATCAATAGCTGCCGCTGAAGGGTGGGGCTGGATGGCGTAAGCTACAGCTGAAG	55	TTCTCAATCGCATGGC	9	CCTATCACTG	GCGAGAAAAGCCTTGTTTGAATAGCTGCCGCTGAAGGGTGTTTGGAGACGTTGACTATCGTCTCGGTGCGGCTTACGCCATCCAGCCCCACCCTTCAGCGGCAGCTACGCGGTTCTATCTAGTTACGCGTTAAACCAACTAGAATTTTTTTGACAATCAATAGCTGCCGCTGAAGGGTGGGGCTGGATGGCGTAAGCTACAGCTGAAGTTCTCAATCGCATGGCCCTATCACTGGGTAAGCTC	TAAGCTACAGC	TAAGCcACAGC	CAATCAATAGCTGCCGCTGAAGGGTGGGGCTGGATGGCGTAAGCcACAGCTGAAG	5PRIME_UTR	VCV000560779	Likely benign					0	FALSE	5.23678e-06	1.2499e-06	9.70692e-07	1.63086e-06	5.15953e-06	4.58298e-07	3.63142e-06	5.21369e-07
2320	MLH1	chr3	36993448	36993448	SNV	T	C	37034919	+	GGG	AATAGCTGCCGCTGAAGGGT	ATCGACGGCGACTTC	15	CCACCCCGACCTACCGCATTCGGT	24	TGGCTTACGCCATCCAGCCCCACCCTTCAGCGGCAGCTA	1	23	0.6	0.0459		CAATCAATAGCTGCCGCTGAAGGGTGGGGCTGGATGGCGTAAGCTACAGCTGAAG	55	GACGGCTTCCCGGATG	9	CCTATCACTG	GCGAGAAAAGCCTTGTTTGAATAGCTGCCGCTGAAGGGTGTTTGGAGACGTTGACTATCGTCTCGGTGCTGGCTTACGCCATCCAGCCCCACCCTTCAGCGGCAGCTACGCGGTTCTATCTAGTTACGCGTTAAACCAACTAGAATTTTTTTGCAATCAATAGCTGCCGCTGAAGGGTGGGGCTGGATGGCGTAAGCTACAGCTGAAGGACGGCTTCCCGGATGCCTATCACTGGGTAAGCTC	TAAGCTACAGC	TAAGCcACAGC	CAATCAATAGCTGCCGCTGAAGGGTGGGGCTGGATGGCGTAAGCcACAGCTGAAG	5PRIME_UTR	VCV000560779	Likely benign					0	FALSE	1.43139e-05	1.2499e-06	2.42673e-06	1.63086e-06	1.21618e-05	4.58298e-07	4.62181e-06	5.21369e-07
2320	MLH1	chr3	36993448	36993448	SNV	T	C	37034920	+	GGG	ATAGCTGCCGCTGAAGGGTG	GCGACTTCC	9	CACCCCGACCTACCGCATTCGGTG	24	GTGGCTTACGCCATCCAGCCCCACCCTTCAGCG	2	22	0.666667	-0.2002		AATCAATAGCTGCCGCTGAAGGGTGGGGCTGGATGGCGTAAGCTACAGCTGAAGG	55	CTTCTCTAGTGGTAGC	9	CCTATCACTG	GCGAGAAAAGCCTTGTTTGATAGCTGCCGCTGAAGGGTGGTTTGGAGACGTTGACTATCGTCTCGGTGCGTGGCTTACGCCATCCAGCCCCACCCTTCAGCGCGCGGTTCTATCTAGTTACGCGTTAAACCAACTAGAATTTTTTTGAGTCAGAATCAATAGCTGCCGCTGAAGGGTGGGGCTGGATGGCGTAAGCTACAGCTGAAGGCTTCTCTAGTGGTAGCCCTATCACTGGGTAAGCTC	TAAGCTACAGC	TAAGCcACAGC	AATCAATAGCTGCCGCTGAAGGGTGGGGCTGGATGGCGTAAGCcACAGCTGAAGG	5PRIME_UTR	VCV000560779	Likely benign					0	FALSE	0.000135807	8.74928e-06	0.000128131	3.26172e-06	0.00016142	4.12468e-06	0.000145257	1.04274e-06
2320	MLH1	chr3	36993448	36993448	SNV	T	C	37034920	+	GGG	ATAGCTGCCGCTGAAGGGTG	TCGACGGCGACTTCC	15	CACCCCGACCTACCGCATTCGGT	23	TGGCTTACGCCATCCAGCCCCACCCTTCAGCGGCAGCT	1	22	0.666667	-0.2002		AATCAATAGCTGCCGCTGAAGGGTGGGGCTGGATGGCGTAAGCTACAGCTGAAGG	55	TGACAACCACAAGTAA	9	CCTATCACTG	GCGAGAAAAGCCTTGTTTGATAGCTGCCGCTGAAGGGTGGTTTGGAGACGTTGACTATCGTCTCGGTGCTGGCTTACGCCATCCAGCCCCACCCTTCAGCGGCAGCTCGCGGTTCTATCTAGTTACGCGTTAAACCAACTAGAATTTTTTTGAAATCAATAGCTGCCGCTGAAGGGTGGGGCTGGATGGCGTAAGCTACAGCTGAAGGTGACAACCACAAGTAACCTATCACTGGGTAAGCTC	TAAGCTACAGC	TAAGCcACAGC	AATCAATAGCTGCCGCTGAAGGGTGGGGCTGGATGGCGTAAGCcACAGCTGAAGG	5PRIME_UTR	VCV000560779	Likely benign					0	FALSE	2.26927e-05	1.2499e-06	1.4075e-05	1.63086e-06	2.76404e-05	4.58298e-07	1.45257e-05	1.04274e-06
2321	MLH1	chr3	36993455	36993455	SNV	G	A	37034947	+	AGG	ATGGCGTAAGCTACAGCTGA	TCGATGTCG	9	ATTTCCTTCTT	11	TTCTTCCTTTAGCTGTAGCT	9	2	0.555556	0.03446		GCTGGATGGCGTAAGCTACAGCTGAAGGAAGAACGTGAGCACGAGGCACTGAGGT	55	GACGGCTCACTATCTT	9	CCTATCACTG	GCGAGAAAAGCCTTGTTTGATGGCGTAAGCTACAGCTGAGTTTGGAGACGTTGACTATCGTCTCGGTGCTTCTTCCTTTAGCTGTAGCTCGCGGTTCTATCTAGTTACGCGTTAAACCAACTAGAATTTTTTTGAGTCAGATCTGAATGGATCGCTGGATGGCGTAAGCTACAGCTGAAGGAAGAACGTGAGCACGAGGCACTGAGGTGACGGCTCACTATCTTCCTATCACTGGGTAAGCTC	CAGCTGAAGGA	CAGCTaAAGGA	GCTGGATGGCGTAAGCTACAGCTaAAGGAAGAACGTGAGCACGAGGCACTGAGGT	5PRIME_UTR	VCV000089600	Benign					0	FALSE	0.00074851	3.74969e-06	0.000948366	9.13281e-05	0.000843584	0.00015353	0.000885407	2.86753e-05
2321	MLH1	chr3	36993455	36993455	SNV	G	A	37034947	+	AGG	ATGGCGTAAGCTACAGCTGA	CCGCATTCGATGTCG	15	ATTTCCTTCTTGCA	14	ACGTTCTTCCTTTAGCTGTAGCTTACGCC	12	2	0.6	0.03446		GCTGGATGGCGTAAGCTACAGCTGAAGGAAGAACGTGAGCACGAGGCACTGAGGT	55	CCACCTAGTCGGCATC	9	CCTATCACTG	GCGAGAAAAGCCTTGTTTGATGGCGTAAGCTACAGCTGAGTTTGGAGACGTTGACTATCGTCTCGGTGCACGTTCTTCCTTTAGCTGTAGCTTACGCCCGCGGTTCTATCTAGTTACGCGTTAAACCAACTAGAATTTTTTTGAGTCAGATCTGCTGGATGGCGTAAGCTACAGCTGAAGGAAGAACGTGAGCACGAGGCACTGAGGTCCACCTAGTCGGCATCCCTATCACTGGGTAAGCTC	CAGCTGAAGGA	CAGCTaAAGGA	GCTGGATGGCGTAAGCTACAGCTaAAGGAAGAACGTGAGCACGAGGCACTGAGGT	5PRIME_UTR	VCV000089600	Benign					0	FALSE	0.00092656	1.12491e-05	0.00134684	4.07715e-05	0.000909552	3.34557e-05	0.00125878	8.3419e-06
2321	MLH1	chr3	36993455	36993455	SNV	G	A	37034924	+	TGG	CTGCCGCTGAAGGGTGGGGC	CTTCCCACC	9	CCGACCTACCGCATTCGATGTCGAT	25	TAGCTGTAGCTTACGCCATCCAGCCCCACCCTTC	0	25	0.666667	-1.714		AATAGCTGCCGCTGAAGGGTGGGGCTGGATGGCGTAAGCTACAGCTGAAGGAAGA	55	AGAGCGAGTAGGCATG	9	CCTATCACTG	GCGAGAAAAGCCTTGTTTGCTGCCGCTGAAGGGTGGGGCGTTTGGAGACGTTGACTATCGTCTCGGTGCTAGCTGTAGCTTACGCCATCCAGCCCCACCCTTCCGCGGTTCTATCTAGTTACGCGTTAAACCAACTAGAATTTTTTTGAGTCAAATAGCTGCCGCTGAAGGGTGGGGCTGGATGGCGTAAGCTACAGCTGAAGGAAGAAGAGCGAGTAGGCATGCCTATCACTGGGTAAGCTC	CAGCTGAAGGA	CAGCTaAAGGA	AATAGCTGCCGCTGAAGGGTGGGGCTGGATGGCGTAAGCTACAGCTaAAGGAAGA	5PRIME_UTR	VCV000089600	Benign					0	FALSE	1.04736e-06	1.2499e-06	4.85346e-07	1.63086e-06	7.37076e-07	4.58298e-07	1.32052e-06	5.21369e-07
2321	MLH1	chr3	36993455	36993455	SNV	G	A	37034924	+	TGG	CTGCCGCTGAAGGGTGGGGC	GCGACTTCCCACC	13	CCGACCTACCGCATTCGATGTCGAT	25	TAGCTGTAGCTTACGCCATCCAGCCCCACCCTTCAGCG	0	25	0.692308	-1.714		AATAGCTGCCGCTGAAGGGTGGGGCTGGATGGCGTAAGCTACAGCTGAAGGAAGA	55	CTAGAGTCATCCCACT	9	CCTATCACTG	GCGAGAAAAGCCTTGTTTGCTGCCGCTGAAGGGTGGGGCGTTTGGAGACGTTGACTATCGTCTCGGTGCTAGCTGTAGCTTACGCCATCCAGCCCCACCCTTCAGCGCGCGGTTCTATCTAGTTACGCGTTAAACCAACTAGAATTTTTTTGAAATAGCTGCCGCTGAAGGGTGGGGCTGGATGGCGTAAGCTACAGCTGAAGGAAGACTAGAGTCATCCCACTCCTATCACTGGGTAAGCTC	CAGCTGAAGGA	CAGCTaAAGGA	AATAGCTGCCGCTGAAGGGTGGGGCTGGATGGCGTAAGCTACAGCTaAAGGAAGA	5PRIME_UTR	VCV000089600	Benign					0	FALSE	5.93501e-06	1.2499e-06	4.85346e-07	1.63086e-06	9.21345e-06	4.58298e-07	4.62181e-06	5.21369e-07
2321	MLH1	chr3	36993455	36993455	SNV	G	A	37034928	+	TGG	CGCTGAAGGGTGGGGCTGGA	GACTTCCCACCCCGA	15	CCTACCGCATTCGATGTCGATT	22	TTAGCTGTAGCTTACGCCATCCAGCCCCACCCTTCAG	1	21	0.666667			GCTGCCGCTGAAGGGTGGGGCTGGATGGCGTAAGCTACAGCTGAAGGAAGAACGT	55	GTAACTGTCCATTCTA	9	CCTATCACTG	GCGAGAAAAGCCTTGTTTGCGCTGAAGGGTGGGGCTGGAGTTTGGAGACGTTGACTATCGTCTCGGTGCTTAGCTGTAGCTTACGCCATCCAGCCCCACCCTTCAGCGCGGTTCTATCTAGTTACGCGTTAAACCAACTAGAATTTTTTTGAGGCTGCCGCTGAAGGGTGGGGCTGGATGGCGTAAGCTACAGCTGAAGGAAGAACGTGTAACTGTCCATTCTACCTATCACTGGGTAAGCTC	CAGCTGAAGGA	CAGCTaAAGGA	GCTGCCGCTGAAGGGTGGGGCTGGATGGCGTAAGCTACAGCTaAAGGAAGAACGT	5PRIME_UTR	VCV000089600	Benign					0	FALSE	3.49118e-07	1.2499e-06	4.85346e-07	1.63086e-06	2.94831e-06	4.58298e-07	9.90389e-07	5.21369e-07
2321	MLH1	chr3	36993455	36993455	SNV	G	A	37034928	+	TGG	CGCTGAAGGGTGGGGCTGGA	GACTTCCCACCCCGA	15	CCTACCGCATTCGATGTCGAT	21	TAGCTGTAGCTTACGCCATCCAGCCCCACCCTTCAG	0	21	0.666667			GCTGCCGCTGAAGGGTGGGGCTGGATGGCGTAAGCTACAGCTGAAGGAAGAACGT	55	AGACGTTCAGATGAGC	9	CCTATCACTG	GCGAGAAAAGCCTTGTTTGCGCTGAAGGGTGGGGCTGGAGTTTGGAGACGTTGACTATCGTCTCGGTGCTAGCTGTAGCTTACGCCATCCAGCCCCACCCTTCAGCGCGGTTCTATCTAGTTACGCGTTAAACCAACTAGAATTTTTTTGAGTGCTGCCGCTGAAGGGTGGGGCTGGATGGCGTAAGCTACAGCTGAAGGAAGAACGTAGACGTTCAGATGAGCCCTATCACTGGGTAAGCTC	CAGCTGAAGGA	CAGCTaAAGGA	GCTGCCGCTGAAGGGTGGGGCTGGATGGCGTAAGCTACAGCTaAAGGAAGAACGT	5PRIME_UTR	VCV000089600	Benign						FALSE	2.09471e-06	1.2499e-06	4.85346e-07	1.63086e-06	1.47415e-06	4.58298e-07	5.28207e-06	5.21369e-07
2322	MLH1	chr3	36993462	36993462	SNV	G	A	37034947	+	AGG	ATGGCGTAAGCTACAGCTGA	GCATTCGATGTCG	13	ACTTCCTTTTTGCACTCG	18	GCTCACGTTTTTCCTTCAGCTGTAGCTTACG	9	9	0.538462	0.03446		GCTGGATGGCGTAAGCTACAGCTGAAGGAAGAACGTGAGCACGAGGCACTGAGGT	55	CACACCTGTCAGTGGA	9	CCTATCACTG	GCGAGAAAAGCCTTGTTTGATGGCGTAAGCTACAGCTGAGTTTGGAGACGTTGACTATCGTCTCGGTGCGCTCACGTTTTTCCTTCAGCTGTAGCTTACGCGCGGTTCTATCTAGTTACGCGTTAAACCAACTAGAATTTTTTTGAGTCAGATGCTGGATGGCGTAAGCTACAGCTGAAGGAAGAACGTGAGCACGAGGCACTGAGGTCACACCTGTCAGTGGACCTATCACTGGGTAAGCTC	AGGAAGAACGT	AGGAAaAACGT	GCTGGATGGCGTAAGCTACAGCTGAAGGAAaAACGTGAGCACGAGGCACTGAGGT	5PRIME_UTR	VCV000344904	Uncertain					0	FALSE	0.000763871	7.49938e-06	0.000780922	6.52343e-06	0.000800096	2.79562e-05	0.000895641	4.79659e-05
2322	MLH1	chr3	36993462	36993462	SNV	G	A	37034947	+	AGG	ATGGCGTAAGCTACAGCTGA	TCGATGTCG	9	ACTTCCTTTTTGCACTCG	18	GCTCACGTTTTTCCTTCAGCTGTAGCT	9	9	0.555556	0.03446		GCTGGATGGCGTAAGCTACAGCTGAAGGAAGAACGTGAGCACGAGGCACTGAGGT	55	CCACCTATCCCAACGG	9	CCTATCACTG	GCGAGAAAAGCCTTGTTTGATGGCGTAAGCTACAGCTGAGTTTGGAGACGTTGACTATCGTCTCGGTGCGCTCACGTTTTTCCTTCAGCTGTAGCTCGCGGTTCTATCTAGTTACGCGTTAAACCAACTAGAATTTTTTTGAGTCAGATCTGAGCTGGATGGCGTAAGCTACAGCTGAAGGAAGAACGTGAGCACGAGGCACTGAGGTCCACCTATCCCAACGGCCTATCACTGGGTAAGCTC	AGGAAGAACGT	AGGAAaAACGT	GCTGGATGGCGTAAGCTACAGCTGAAGGAAaAACGTGAGCACGAGGCACTGAGGT	5PRIME_UTR	VCV000344904	Uncertain					0	FALSE	0.0004158	7.49938e-06	0.000364009	1.1416e-05	0.000398758	7.10362e-05	0.000485621	2.76325e-05
2323	MLH1	chr3	36993500	36993500	SNV	C	T	37034998	-	CGG	GGAAACGTCTAGATGCTCAA	AGCATCTAG	9	TGGCTGAAGGTACTTCCGTTG	21	TGGCTGAAGGTACTTCCGTTGAGCATCTAG	11	10	0.444444	0.3544	74.4579	CACTGAGGTGATTGGCTGAAGGCACTTCCGTTGAGCATCTAGACGTTTCCTTGGC	55	ACACCAACAGGTGGAT	9	CCTATCACTG	GCGAGAAAAGCCTTGTTTGGGAAACGTCTAGATGCTCAAGTTTGGAGACGTTGACTATCGTCTCGGTGCTGGCTGAAGGTACTTCCGTTGAGCATCTAGCGCGGTTCTATCTAGTTACGCGTTAAACCAACTAGAATTTTTTTGAGTCAGATCCACTGAGGTGATTGGCTGAAGGCACTTCCGTTGAGCATCTAGACGTTTCCTTGGCACACCAACAGGTGGATCCTATCACTGGGTAAGCTC	GAAGGCACTTC	GAAGGtACTTC	CACTGAGGTGATTGGCTGAAGGtACTTCCGTTGAGCATCTAGACGTTTCCTTGGC	5PRIME_UTR	VCV000420860	Uncertain	13.0091		6.23482		0.727273	FALSE	0.000574649	1.12491e-05	0.000599888	9.78515e-06	0.000654524	8.24936e-05	0.000731897	0.000174137	-5.6748	-5.93795
2323	MLH1	chr3	36993500	36993500	SNV	C	T	37034998	-	CGG	GGAAACGTCTAGATGCTCAA	AGCATCTAGACGT	13	TTGGCTGAAGGTACTTCCGTTG	22	TTGGCTGAAGGTACTTCCGTTGAGCATCTAGACGT	12	10	0.461538	0.3544	69.1432	CACTGAGGTGATTGGCTGAAGGCACTTCCGTTGAGCATCTAGACGTTTCCTTGGC	55	TTGCCGTCATGCTGGC	9	CCTATCACTG	GCGAGAAAAGCCTTGTTTGGGAAACGTCTAGATGCTCAAGTTTGGAGACGTTGACTATCGTCTCGGTGCTTGGCTGAAGGTACTTCCGTTGAGCATCTAGACGTCGCGGTTCTATCTAGTTACGCGTTAAACCAACTAGAATTTTTTTGAGTCCACTGAGGTGATTGGCTGAAGGCACTTCCGTTGAGCATCTAGACGTTTCCTTGGCTTGCCGTCATGCTGGCCCTATCACTGGGTAAGCTC	GAAGGCACTTC	GAAGGtACTTC	CACTGAGGTGATTGGCTGAAGGtACTTCCGTTGAGCATCTAGACGTTTCCTTGGC	5PRIME_UTR	VCV000420860	Uncertain	6.41621		5.76025		0	FALSE	0.000827411	3.74969e-06	0.000935747	1.95703e-05	0.000857957	9.16596e-07	0.000805516	2.60684e-06	-7.78569	-5.57938
2323	MLH1	chr3	36993500	36993500	SNV	C	T	37034980	+	TGG	GCACGAGGCACTGAGGTGAT	TGCTCCGTGACTCCA	15	CTAACCGACTTCCATGAAGGCAA	23	AACGGAAGTACCTTCAGCCAATCACCTCAGTGCCTCGT	9	14	0.6	0.5439	67.7469	CGTGAGCACGAGGCACTGAGGTGATTGGCTGAAGGCACTTCCGTTGAGCATCTAG	55	GCATGCGCATCTCCCA	9	CCTATCACTG	GCGAGAAAAGCCTTGTTTGGCACGAGGCACTGAGGTGATGTTTGGAGACGTTGACTATCGTCTCGGTGCAACGGAAGTACCTTCAGCCAATCACCTCAGTGCCTCGTCGCGGTTCTATCTAGTTACGCGTTAAACCAACTAGAATTTTTTTGACGTGAGCACGAGGCACTGAGGTGATTGGCTGAAGGCACTTCCGTTGAGCATCTAGGCATGCGCATCTCCCACCTATCACTGGGTAAGCTC	GAAGGCACTTC	GAAGGtACTTC	CGTGAGCACGAGGCACTGAGGTGATTGGCTGAAGGtACTTCCGTTGAGCATCTAG	5PRIME_UTR	VCV000420860	Uncertain					0	FALSE	0.000311763	3.74969e-06	0.000256748	6.52343e-06	0.000274929	9.16596e-07	0.000308671	5.21369e-07
2323	MLH1	chr3	36993500	36993500	SNV	C	T	37034980	+	TGG	GCACGAGGCACTGAGGTGAT	GTGACTCCA	9	CTAACCGACTTCCATGAAGGCA	22	ACGGAAGTACCTTCAGCCAATCACCTCAGTG	8	14	0.555556	0.5439	57.4356	CGTGAGCACGAGGCACTGAGGTGATTGGCTGAAGGCACTTCCGTTGAGCATCTAG	55	CATTATCGTAACGTTC	9	CCTATCACTG	GCGAGAAAAGCCTTGTTTGGCACGAGGCACTGAGGTGATGTTTGGAGACGTTGACTATCGTCTCGGTGCACGGAAGTACCTTCAGCCAATCACCTCAGTGCGCGGTTCTATCTAGTTACGCGTTAAACCAACTAGAATTTTTTTGAGTCAGATCGTGAGCACGAGGCACTGAGGTGATTGGCTGAAGGCACTTCCGTTGAGCATCTAGCATTATCGTAACGTTCCCTATCACTGGGTAAGCTC	GAAGGCACTTC	GAAGGtACTTC	CGTGAGCACGAGGCACTGAGGTGATTGGCTGAAGGtACTTCCGTTGAGCATCTAG	5PRIME_UTR	VCV000420860	Uncertain					0	FALSE	0.000185382	1.2499e-06	0.000132985	4.89258e-06	0.000103559	5.04128e-06	0.000117526	1.04274e-06
2323	MLH1	chr3	36993500	36993500	SNV	C	T	37034973	+	AGG	AACGTGAGCACGAGGCACTG	ACTCGTGCTCCGT	13	GACTCCACTAACCGACTTCCATGAA	25	AAGTACCTTCAGCCAATCACCTCAGTGCCTCGTGCTCA	4	21	0.615385	0.1114		GGAAGAACGTGAGCACGAGGCACTGAGGTGATTGGCTGAAGGCACTTCCGTTGAG	55	ATTTCTGCACTGTGTA	9	CCTATCACTG	GCGAGAAAAGCCTTGTTTGAACGTGAGCACGAGGCACTGGTTTGGAGACGTTGACTATCGTCTCGGTGCAAGTACCTTCAGCCAATCACCTCAGTGCCTCGTGCTCACGCGGTTCTATCTAGTTACGCGTTAAACCAACTAGAATTTTTTTGAGGAAGAACGTGAGCACGAGGCACTGAGGTGATTGGCTGAAGGCACTTCCGTTGAGATTTCTGCACTGTGTACCTATCACTGGGTAAGCTC	GAAGGCACTTC	GAAGGtACTTC	GGAAGAACGTGAGCACGAGGCACTGAGGTGATTGGCTGAAGGtACTTCCGTTGAG	5PRIME_UTR	VCV000420860	Uncertain					0	FALSE	9.07708e-06	2.49979e-06	4.36811e-06	1.63086e-06	2.21123e-05	1.37489e-06	1.7827e-05	1.04274e-06
[truncated: 3,214 more rows]
[truncated: 9 more columns]
