# Supplementary material for: High-throughput screening of human genetic variants by pooled prime editing
Source: Cell Genom. 2025 Mar 21;5(4):100814. doi: 10.1016/j.xgen.2025.100814 (PMC12008803; doi:10.1016/j.xgen.2025.100814)
Supplement: Table S8. Function scores for the MLH1 non-coding screen, related to Figure 4 [file mmc9.xlsx]

## Sheet: Supp_table_MLH1_non_coding_vari
Table S8. Function scores for the MLH1 non-coding screen, related to Figure 4.
mutant index	gene	chr	GRCh38startlocation	GRCh38endlocation	variant_type	ref_allele	mut_allele	Consequence	Accession	ClinVar_Significance_Simple	PHRED	SpliceAI-acc-gain	SpliceAI-acc-loss	SpliceAI-don-gain	SpliceAI-don-loss	SpliceAI_max	PEmax_Function_Score	PEmax_obn_Function_Score	PEmax_MLH1dn_Function_Score	PEmax_MLH1dn_obn_Function_Score	Function_Score	q_value	fdr_0.01	PEmax_endogenous_Function_Score	HGVSc	HGVSp
2213	MLH1	chr3	36993211	36993211	SNV	C	T	UPSTREAM	VCV000823690	Uncertain	8.083						0.629384	-1.43821	-1.0684	0.647142	-0.440858	0.890494	FALSE		-	-
2214	MLH1	chr3	36993214	36993214	SNV	C	T	UPSTREAM	VCV000229917	Uncertain	11.16						0.844905	0.139488	0.0341177	-0.29367	0.0478719	0.890494	FALSE		-	-
2215	MLH1	chr3	36993216	36993216	SNV	C	T	UPSTREAM	VCV000232032	Uncertain	11.2						-1.13248	0.926953	-0.864017	0.086089	-0.379202	0.890494	FALSE		-	-
2216	MLH1	chr3	36993221	36993221	SNV	C	G	UPSTREAM	VCV001729706	Uncertain	13.54						3.5711	1.91653	2.21406	-0.219628	1.73718	0.45992	FALSE	1.41163	-	-
2217	MLH1	chr3	36993222	36993222	SNV	C	T	UPSTREAM	VCV000823360	Uncertain	15.14						5.30023	1.20264	-0.954813	-0.0765091	1.23455	0.628804	FALSE		-	-
2218	MLH1	chr3	36993223	36993223	SNV	T	C	UPSTREAM	VCV000823333	Uncertain	14.16						1.49825	1.7402	-0.0100184	0.431555	0.781658	0.771742	FALSE		-	-
2219	MLH1	chr3	36993224	36993224	SNV	A	G	UPSTREAM	VCV001729383	Uncertain	17.28						3.86108	4.02229	-0.266314	1.28564	2.09234	0.343737	FALSE	-0.160075	-	-
2220	MLH1	chr3	36993228	36993228	SNV	G	C	UPSTREAM	VCV001728920	Uncertain	16.9						-0.773062	-2.08747	-0.330223	-0.54659	-1.06767	0.890494	FALSE	-1.26536	-	-
2222	MLH1	chr3	36993241	36993241	SNV	T	A	UPSTREAM	VCV001727361	Uncertain	11.09						-1.41087	-0.12529	0.302101	1.06783	-0.174896	0.890494	FALSE		-	-
2224	MLH1	chr3	36993245	36993245	SNV	C	T	UPSTREAM	VCV000141917	Uncertain	10.52						-0.191217	1.98787	-1.02484		0.123931	0.890494	FALSE		-	-
2228	MLH1	chr3	36993248	36993248	SNV	C	G	UPSTREAM	VCV000822569	Uncertain	6.555						-1.60056	-1.38159			-1.62441	0.919298	FALSE		-	-
2230	MLH1	chr3	36993250	36993250	SNV	A	G	UPSTREAM	VCV001798492	Uncertain	9.928						0.284398	4.47757	2.99471		2.45222	0.24914	FALSE		-	-
2232	MLH1	chr3	36993254	36993254	SNV	C	G	UPSTREAM	VCV001798022	Uncertain	9.679						-0.737992	-1.1597	-0.685214	0.0313259	-0.771235	0.890494	FALSE	-0.250653	-	-
2235	MLH1	chr3	36993260	36993260	SNV	A	G	UPSTREAM	VCV000141675	Uncertain	12.56						-1.40315	-1.3045	-0.443396	-1.1531	-1.20937	0.897332	FALSE		-	-
2236	MLH1	chr3	36993262	36993262	SNV	C	T	UPSTREAM	VCV000821874	Uncertain	9.944						-0.109423	-1.4392		-0.596705	-0.848447	0.890494	FALSE		-	-
2238	MLH1	chr3	36993263	36993263	SNV	G	C	UPSTREAM	VCV000821912	Uncertain	11.63						-0.603521	-0.14737	0.148359	-0.0582477	-0.298533	0.890494	FALSE	0.146747	-	-
2239	MLH1	chr3	36993263	36993263	SNV	G	T	UPSTREAM	VCV000232066	Uncertain	11.75						-0.21351	-0.791043	-0.128379	-0.60376	-0.567511	0.890494	FALSE	0.352796	-	-
2237	MLH1	chr3	36993263	36993263	SNV	G	A	UPSTREAM	VCV000821909	Uncertain	12.12						1.05623	-2.31879	-0.239124	-0.586847	-0.655471	0.890494	FALSE		-	-
2240	MLH1	chr3	36993268	36993268	SNV	A	G	UPSTREAM	VCV000229797	Uncertain	17.63						1.43055	3.55232	0.912645	-0.0528149	1.32734	0.603224	FALSE		-	-
2241	MLH1	chr3	36993269	36993269	SNV	A	G	UPSTREAM	VCV000141996	Uncertain	16.55						3.40058	0.692373	0.987295	-0.638863	0.977009	0.707929	FALSE		-	-
2262	MLH1	chr3	36993295	36993295	SNV	A	C	UPSTREAM	VCV000821415	Uncertain	9.518						-0.675561	-2.30759	3.81177	2.33875	0.658507	0.803602	FALSE	0.157733	-	-
2263	MLH1	chr3	36993296	36993296	SNV	C	A	UPSTREAM	VCV000141497	Likely benign	5.515						3.05707	5.11477			3.95258	0.0308086	FALSE		-	-
2264	MLH1	chr3	36993296	36993296	SNV	C	T	UPSTREAM	VCV000821435	Uncertain	6.125							0.192728		-1.88041	-0.977181	0.890494	FALSE		-	-
2265	MLH1	chr3	36993297	36993297	SNV	G	T	UPSTREAM	VCV000141417	Likely benign	15.62						0.906697	-0.599392			0.0203141	0.890494	FALSE		-	-
2267	MLH1	chr3	36993299	36993299	SNV	G	C	UPSTREAM	VCV000821390	Uncertain	17.25						1.03813	1.44099	4.01309		2.03073	0.357439	FALSE		-	-
2269	MLH1	chr3	36993304	36993304	SNV	C	T	UPSTREAM	VCV000185671	Uncertain	16.27							-0.0926743	-0.621488		-0.49042	0.890494	FALSE		-	-
2271	MLH1	chr3	36993307	36993307	SNV	A	G	UPSTREAM	VCV000821254	Uncertain	12.43							-0.0462387	-0.662777	-1.2789	-0.795976	0.890494	FALSE		-	-
2272	MLH1	chr3	36993307	36993307	SNV	A	T	UPSTREAM	VCV001790990	Uncertain	12.31						0.288617	-0.800627			-0.389343	0.890494	FALSE		-	-
2273	MLH1	chr3	36993313	36993313	SNV	T	A	UPSTREAM	VCV000821152	Uncertain	11.35						0.52031	0.681766	-0.796575	-0.905372	-0.258306	0.890494	FALSE		-	-
2274	MLH1	chr3	36993313	36993313	SNV	T	G	UPSTREAM	VCV001790148	Uncertain	11.3						1.04704	-0.599392	3.21311	2.79514	1.48063	0.540976	FALSE	0.676969	-	-
2275	MLH1	chr3	36993315	36993315	SNV	C	G	UPSTREAM	VCV000821119	Uncertain	7.757						-1.53728	-1.32627	-0.292732	0.0125302	-0.919274	0.890494	FALSE	-3.07981	-	-
2276	MLH1	chr3	36993315	36993315	SNV	C	T	UPSTREAM	VCV000821120	Uncertain	8.424						-0.593417	-2.00174	1.27802	-1.43207	-0.820642	0.890494	FALSE		-	-
2277	MLH1	chr3	36993318	36993318	SNV	G	C	UPSTREAM	VCV000142669	Likely benign	8.5						-0.997546	-0.444004	-1.19022	-0.139335	-0.826116	0.890494	FALSE	-4.36089	-	-
2278	MLH1	chr3	36993319	36993319	SNV	G	A	UPSTREAM	VCV001789235	Uncertain	7.99						-0.164464	2.83867	3.30795	7.40056	3.21234	0.0988593	FALSE		-	-
2279	MLH1	chr3	36993321	36993321	SNV	A	G	UPSTREAM	VCV000821014	Uncertain	8.321						-0.144455	4.26227	0.587719	0.448654	1.15521	0.660061	FALSE	0.35869	-	-
2280	MLH1	chr3	36993324	36993324	SNV	G	T	UPSTREAM	VCV000820965	Uncertain	11.86						-2.39071	0.0854317	-0.240182	-0.161091	-0.809976	0.890494	FALSE		-	-
2282	MLH1	chr3	36993325	36993325	SNV	G	T	UPSTREAM	VCV000820943	Likely benign	8.796						-0.352516	-0.583908	-0.50616	-0.513906	-0.622461	0.890494	FALSE	0.816672	-	-
2281	MLH1	chr3	36993325	36993325	SNV	G	A	UPSTREAM	VCV000820942	Uncertain	9.286						-1.43302	-0.0623206	0.624256	2.92914	0.381176	0.882719	FALSE		-	-
2283	MLH1	chr3	36993326	36993326	SNV	G	A	UPSTREAM	VCV000820906	Uncertain	6.128						3.35975	4.78645	-0.913259	0.0642664	1.69096	0.472235	FALSE		-	-
2285	MLH1	chr3	36993327	36993327	SNV	C	T	UPSTREAM	VCV000185544	Uncertain	8.59						9.09109	1.55253	0.264982	0.733892	2.77728	0.172687	FALSE		-	-
2284	MLH1	chr3	36993327	36993327	SNV	C	G	UPSTREAM	VCV000141665	Uncertain	7.946						-0.744274	2.91471	-0.224947	0.431864	0.461001	0.864431	FALSE	0.660825	-	-
2286	MLH1	chr3	36993328	36993328	SNV	A	C	UPSTREAM	VCV000820895	Uncertain	0.595						7.29768	3.31797	2.52815	2.41895	3.75735	0.0418896	FALSE	-1.37072	-	-
2287	MLH1	chr3	36993328	36993328	SNV	A	G	UPSTREAM	VCV000820896	Uncertain	0.693						6.95633	4.26626	2.27181	2.20029	3.79033	0.0405091	FALSE	1.81143	-	-
2288	MLH1	chr3	36993329	36993329	SNV	G	A	UPSTREAM	VCV001787564	Uncertain	8.033						1.64755	2.42236	0.337754	2.88484	1.68979	0.472235	FALSE		-	-
2289	MLH1	chr3	36993329	36993329	SNV	G	T	UPSTREAM	VCV000820882	Uncertain	7.432						6.5955	8.79751	5.08611	5.01541	6.2403	0.000191697	TRUE	0.200159	-	-
2290	MLH1	chr3	36993330	36993330	SNV	T	C	UPSTREAM	VCV000231906	Uncertain	9.061						2.40843	6.30627	0.387849	1.02841	2.3994	0.259461	FALSE	0.667909	-	-
2291	MLH1	chr3	36993331	36993331	SNV	A	T	UPSTREAM	VCV000820824	Uncertain	8.47						6.65941	0.693351	2.07515	2.45557	2.83753	0.16328	FALSE		-	-
2293	MLH1	chr3	36993332	36993333	DEL	GC	G	5PRIME_UTR	VCV000820800	Uncertain							5.29627	1.55057	2.50974	1.77479	2.6495	0.201479	FALSE	-0.902231	-	-
2292	MLH1	chr3	36993332	36993332	SNV	G	A	5PRIME_UTR	VCV001787065	Uncertain	7.489	0	0	0	0	0	5.29497	5.54188	0.375412	0.0958979	2.6937	0.191059	FALSE		-	-
2294	MLH1	chr3	36993333	36993333	SNV	C	A	5PRIME_UTR	VCV000820735	Uncertain	9.541	0	0	0	0	0	2.62987	3.71316	0.378512	0.113788	1.57549	0.50351	FALSE	0.451691	-	-
2295	MLH1	chr3	36993333	36993333	SNV	C	T	5PRIME_UTR	VCV001786871	Uncertain	10.04	0	0	0	0	0		6.085	0	-0.76977	1.6384	0.483912	FALSE		-	-
2296	MLH1	chr3	36993334	36993334	SNV	C	G	5PRIME_UTR	VCV001786713	Uncertain	8.642	0	0	0	0	0	-0.715621	-0.695371	-0.168731	-2.16428	-1.06934	0.890494	FALSE	-0.777511	-	-
2297	MLH1	chr3	36993335	36993335	SNV	G	A	5PRIME_UTR	VCV000820792	Uncertain	9.376	0	0	0	0	0	5.21497	7.14418		1.68549	4.54821	0.0091562	TRUE		-	-
2299	MLH1	chr3	36993338	36993338	SNV	T	A	5PRIME_UTR	VCV000820728	Uncertain	10.27	0	0	0	0	0	2.39251	2.24815	1.46222	1.22129	1.6977	0.472235	FALSE		-	-
2300	MLH1	chr3	36993338	36993338	SNV	T	G	5PRIME_UTR	VCV000231851	Uncertain	10.18	0	0	0	0	0	-0.0740497	0.295526	-0.65367	-0.224083	-0.297408	0.890494	FALSE	-2.80153	-	-
2301	MLH1	chr3	36993339	36993339	SNV	C	T	5PRIME_UTR	VCV001785861	Uncertain	1.567	0	0	0	0	0	1.0622	2.07973	-0.362687	-0.255583	0.497576	0.854142	FALSE		-	-
2302	MLH1	chr3	36993340	36993340	SNV	A	G	5PRIME_UTR	VCV001785698	Uncertain	11.74	0	0	0	0	0	0.247155	-0.424678	1.14721	-0.168004	0.0670824	0.890494	FALSE		-	-
2304	MLH1	chr3	36993341	36993341	SNV	G	C	5PRIME_UTR	VCV000820671	Uncertain	9.412	0	0	0	0	0	1.93687	0.597382	-0.428563	-0.638101	0.233558	0.890494	FALSE	-3.02268	-	-
2303	MLH1	chr3	36993341	36993341	SNV	G	A	5PRIME_UTR	VCV000820669	Uncertain	9.962	0	0	0	0	0	-0.676882	-0.115039	-0.114011	-0.599787	-0.509768	0.890494	FALSE		-	-
2307	MLH1	chr3	36993343	36993343	SNV	G	T	5PRIME_UTR	VCV000186388	Uncertain	12.08	0	0	0.17	0	0.17	-0.578857	0.510311	-0.473987	0.750252	-0.0814085	0.890494	FALSE	1.00902	-	-
2306	MLH1	chr3	36993343	36993343	SNV	G	C	5PRIME_UTR	VCV000232963	Uncertain	10.72	0	0	0	0	0	0.295856	-0.26916	0.355916	0.332991	0.0455627	0.890494	FALSE	-1.86857	-	-
2316	MLH1	chr3	36993431	36993431	SNV	G	T	5PRIME_UTR	VCV000344901	Conflicting	8.674	0	0	0.05	0	0.05	-1.38244	-1.27632	1.7564	0.867204	-0.142125	0.890494	FALSE		-	-
2318	MLH1	chr3	36993441	36993441	SNV	C	G	5PRIME_UTR	VCV000089587	Likely benign	11.48	0	0	0.27	0	0.27	-0.952431	-1.04624		1.35234	-0.34878	0.890494	FALSE	0.200491	-	-
2323	MLH1	chr3	36993500	36993500	SNV	C	T	5PRIME_UTR	VCV000420860	Uncertain	15.29	0	0	0.54	0	0.54	-1.18784	-0.811985			-1.13325	0.890494	FALSE		-	-
2324	MLH1	chr3	36993505	36993505	SNV	C	T	5PRIME_UTR	VCV000141055	Uncertain	13.97	0	0	0.03	0	0.03	-0.78977	-1.31938	-1.0796	-1.15494	-1.21926	0.897332	FALSE		-	-
2326	MLH1	chr3	36993506	36993506	SNV	C	T	5PRIME_UTR	VCV000089593	Uncertain	14.17	0	0	0.03	0	0.03	2.06087	5.32946	-1.18726	-0.852797	1.20423	0.641345	FALSE		-	-
2325	MLH1	chr3	36993506	36993506	SNV	C	G	5PRIME_UTR	VCV000419154	Uncertain	13.57	0	0	0	0	0	3.55107	0.643455	0.336997	-0.258393	0.934944	0.71722	FALSE	-2.41813	-	-
2332	MLH1	chr3	36993516	36993516	SNV	C	G	5PRIME_UTR	VCV000625273	not provided	11.19	0	0	0.04	0	0.04	5.13111		0.780167	1.71115	2.40747	0.259287	FALSE	0.462162	-	-
2335	MLH1	chr3	36993520	36993520	SNV	A	G	5PRIME_UTR	VCV000089590	Conflicting	8.295	0	0	0.02	0	0.02	-0.129322			-0.416133	-0.406066	0.890494	FALSE		ENST00000231790.8:c.-28A>G	-
2334	MLH1	chr3	36993520	36993520	SNV	A	C	5PRIME_UTR	VCV000418298	Uncertain	7.674	0	0	0.01	0	0.01	-0.55126	0.764491	3.82682	6.95576	2.61561	0.206942	FALSE	-3.27106	ENST00000231790.8:c.-28A>C	-
2340	MLH1	chr3	36993526	36993526	SNV	C	T	5PRIME_UTR	VCV000344905	Uncertain	10.64	0	0	0.02	0	0.02	6.39355	1.76635	1.04288	-0.437881	2.05788	0.350685	FALSE		ENST00000231790.8:c.-22C>T	-
2341	MLH1	chr3	36993527	36993527	SNV	C	T	5PRIME_UTR	VCV000234368	Conflicting	10.14	0	0	0.01	0	0.01	8.23839	2.73587	-0.367732	1.79856	2.96793	0.138286	FALSE		ENST00000231790.8:c.-21C>T	-
2342	MLH1	chr3	36993528	36993528	SNV	T	C	5PRIME_UTR	VCV000422317	Uncertain	10.99	0	0	0	0	0	0.704313	0.387334	0.820242	-0.10142	0.319279	0.888205	FALSE		ENST00000231790.8:c.-20T>C	-
2343	MLH1	chr3	36993532	36993532	SNV	C	G	5PRIME_UTR	VCV000422055	Uncertain	10.62	0	0	0.06	0	0.06	0.547753	-1.93152	0.101612	-1.73987	-0.888844	0.890494	FALSE	-1.25054	ENST00000231790.8:c.-16C>G	-
2345	MLH1	chr3	36993533	36993533	SNV	T	C	5PRIME_UTR	VCV000918587	Uncertain	9.708	0	0	0.03	0	0.03	-0.370786	0.112118	4.26652	4.53317	2.00192	0.365106	FALSE		ENST00000231790.8:c.-15T>C	-
2347	MLH1	chr3	36993536	36993536	SNV	T	C	5PRIME_UTR	VCV000182532	Uncertain	12.5	0	0	0	0	0	6.9982	2.88458	-0.110709	-0.136979	2.27543	0.297586	FALSE		ENST00000231790.8:c.-12T>C	-
2349	MLH1	chr3	36993537	36993537	SNV	C	G	5PRIME_UTR	VCV000629796	Uncertain	14.61	0	0	0	0	0	-0.202277	-1.82589	-0.926659	1.33334	-0.538708	0.890494	FALSE	-1.79294	ENST00000231790.8:c.-11C>G	-
2353	MLH1	chr3	36993540	36993548	DEL	GCGCCAAAA	G	5PRIME_UTR	VCV001502742	Likely pathogenic							12.1514	4.5867			8.23569	9.83695e-07	TRUE	4.98146	ENST00000231790.8:c.-7_1del	-
2352	MLH1	chr3	36993540	36993540	SNV	G	T	5PRIME_UTR	VCV000419858	Conflicting	18.77	0	0	0	0	0	0.887317	0.142938	6.41003	8.98792	3.97371	0.0300054	FALSE	-1.03433	ENST00000231790.8:c.-8G>T	-
2355	MLH1	chr3	36993541	36993541	SNV	C	T	5PRIME_UTR	VCV000089599	Conflicting	20.9	0	0	0	0	0	-0.522956	-0.762957	8.93314	4.26817	2.84551	0.163247	FALSE		ENST00000231790.8:c.-7C>T	-
2356	MLH1	chr3	36993543	36993543	SNV	C	T	5PRIME_UTR	VCV000981082	Uncertain	19.66	0	0	0	0	0	-1.05451	-1.94414	0.868048	0.993172	-0.417696	0.890494	FALSE		ENST00000231790.8:c.-5C>T	-
2357	MLH1	chr3	36993544	36993544	SNV	C	T	5PRIME_UTR	VCV001305450	Uncertain	21.8	0.01	0	0	0	0.01	-1.00421	-1.51471	-0.418628	0.451207	-0.754924	0.890494	FALSE		ENST00000231790.8:c.-4C>T	-
2358	MLH1	chr3	36993545	36993545	SNV	A	T	5PRIME_UTR	VCV000824479	Uncertain	20.7	0.01	0	0	0	0.01	3.06823	0.229978	5.64207	10.2368	4.66092	0.00758011	TRUE		ENST00000231790.8:c.-3A>T	-
2359	MLH1	chr3	36993546	36993546	SNV	A	C	5PRIME_UTR	VCV001798642	Uncertain	20.4	0	0	0	0	0	-0.636355	-2.51934	0.1988	0.0338244	-0.864105	0.890494	FALSE	-1.81477	ENST00000231790.8:c.-2A>C	-
2360	MLH1	chr3	36993547	36993547	SNV	A	G	5PRIME_UTR	VCV001784177	Uncertain	18.72	0	0	0	0	0	-1.4144	-1.6778	-0.257637	-1.58735	-1.36764	0.906053	FALSE	0.508174	ENST00000231790.8:c.-1A>G	-
2361	MLH1	chr3	36993664	36993664	SNV	G	A	CANONICAL_SPLICE	VCV000089656	Likely pathogenic	35	0	0	0	0.91	0.91	9.77204	6.41115	9.90481	7.94013	8.37369	7.0338e-07	TRUE		ENST00000231790.8:c.116+1G>A	-
2362	MLH1	chr3	36993664	36993664	SNV	G	T	CANONICAL_SPLICE	VCV000455376	Likely pathogenic	36	0	0	0.01	0.91	0.91	6.29204	5.79649	8.37361	6.67874	6.65188	6.25163e-05	TRUE		ENST00000231790.8:c.116+1G>T	-
2363	MLH1	chr3	36993665	36993665	SNV	T	A	CANONICAL_SPLICE	VCV001736497	Likely pathogenic	35	0	0	0	0.91	0.91	7.45089	6.36967	8.32794	7.79748	7.35316	9.35886e-06	TRUE		ENST00000231790.8:c.116+2T>A	-
2366	MLH1	chr3	36993666	36993666	SNV	A	G	SPLICE_SITE	VCV000433846	Likely pathogenic	24.3	0	0	0	0.62	0.62	8.4995	8.23358	8.21247	7.6145	8.00667	1.52262e-06	TRUE		ENST00000231790.8:c.116+3A>G	-
2368	MLH1	chr3	36993667	36993667	SNV	C	T	SPLICE_SITE	VCV000390881	Conflicting	18.16	0	0	0	0.08	0.08	-1.57757	0.894962	-0.328256	0.0629569	-0.370315	0.890494	FALSE		ENST00000231790.8:c.116+4C>T	-
2367	MLH1	chr3	36993667	36993667	SNV	C	A	SPLICE_SITE	VCV000628023	Uncertain	16.57	0	0	0	0	0	1.36654	0.207489	-0.222708	-0.0995926	0.179593	0.890494	FALSE		ENST00000231790.8:c.116+4C>A	-
2369	MLH1	chr3	36993668	36993668	SNV	G	A	SPLICE_SITE	VCV000218011	Conflicting	24.2	0	0	0	0.6	0.6	3.11131	1.85496	3.15925	2.64115	2.55833	0.222047	FALSE		ENST00000231790.8:c.116+5G>A	-
2370	MLH1	chr3	36993668	36993668	SNV	G	C	SPLICE_SITE	VCV000089658	Pathogenic	24.4	0	0	0	0.74	0.74	10.2802	10.3764	11.9782	9.60822	10.4274	2.3467e-10	TRUE		ENST00000231790.8:c.116+5G>C	-
2371	MLH1	chr3	36993669	36993669	SNV	G	A	SPLICE_SITE	VCV000385116	Conflicting	16.33	0	0	0	0.01	0.01	-0.984145	-1.27486	-1.03711	0.656853	-0.793153	0.890494	FALSE		ENST00000231790.8:c.116+6G>A	-
2372	MLH1	chr3	36993671	36993671	SNV	G	A	SPLICE_SITE	VCV000388132	Conflicting	17.86	0	0	0	0.06	0.06	8.80672	4.3689	-0.76953	0.393896	3.06666	0.119528	FALSE		ENST00000231790.8:c.116+8G>A	-
2374	MLH1	chr3	36993672	36993672	SNV	G	A	INTRONIC	VCV000925316	Likely benign	17.04	0	0	0	0.06	0.06	2.91573	0.576287	0.326709	0.618476	0.975963	0.707929	FALSE		ENST00000231790.8:c.116+9G>A	-
2379	MLH1	chr3	36993677	36993677	SNV	C	G	INTRONIC	VCV000516449	Likely benign	13.65	0	0	0	0	0	0.131586	0.163138	0.0485393		-0.0189173	0.890494	FALSE		ENST00000231790.8:c.116+14C>G	-
2385	MLH1	chr3	36993883	36993883	SNV	T	G	INTRONIC	VCV000138229	Benign	10.03	0	0	0.18	0	0.18	-0.132735	-0.63095	-0.554765	-1.30581	-0.789404	0.890494	FALSE		ENST00000231790.8:c.116+220T>G	-
2386	MLH1	chr3	36995248	36995248	SNV	A	G	INTRONIC	VCV000223835	Likely benign	8.535	0	0	0	0	0	-0.555498	-0.720716	-1.77791	-0.352407	-0.98497	0.890494	FALSE		ENST00000231790.8:c.117-1371A>G	-
2388	MLH1	chr3	36996510	36996510	SNV	A	G	INTRONIC	VCV000126984	not provided	4.214	0	0	0	0	0	-1.57955	0.588204	1.21774	0.284032	-0.00573063	0.890494	FALSE		ENST00000231790.8:c.117-109A>G	-
2400	MLH1	chr3	36996613	36996613	SNV	T	G	SPLICE_SITE	VCV001011510	Uncertain	19.79	0	0.04	0	0	0.04	7.78648	1.83268			4.67624	0.00745121	TRUE		ENST00000231790.8:c.117-6T>G	-
2399	MLH1	chr3	36996613	36996613	SNV	T	A	SPLICE_SITE	VCV001015357	Uncertain	23.6	0.98	0	0	0	0.98	-0.743758	-0.680535			-0.845485	0.890494	FALSE		ENST00000231790.8:c.117-6T>A	-
2414	MLH1	chr3	36996710	36996710	INS	G	GT	CANONICAL_SPLICE	VCV001785374	Uncertain							3.68308	4.39277	-0.469485	2.21067	2.32092	0.284986	FALSE		ENST00000231790.8:c.207+2dup	-
2415	MLH1	chr3	36996710	36996710	SNV	G	T	CANONICAL_SPLICE	VCV000090021	Likely pathogenic	36	0	0	0.57	1	1	6.4968	6.48087			6.3555	0.000149105	TRUE		ENST00000231790.8:c.207+1G>T	-
2416	MLH1	chr3	36996711	36996711	SNV	T	C	CANONICAL_SPLICE	VCV000090023	Likely pathogenic	33	0	0	0.01	0.91	0.91	-0.07569	0.315342	-0.0458037	-1.45566	-0.448792	0.890494	FALSE		ENST00000231790.8:c.207+2T>C	-
2417	MLH1	chr3	36996711	36996711	SNV	T	G	CANONICAL_SPLICE	VCV000525864	Pathogenic	34	0	0	0	1	1	8.27868	9.17474	4.90957	6.08177	6.97785	2.50601e-05	TRUE		ENST00000231790.8:c.207+2T>G	-
2418	MLH1	chr3	36996712	36996712	SNV	A	C	SPLICE_SITE	VCV001785375	Likely pathogenic	22.5	0	0	0	0.38	0.38	4.42264		5.97082	5.41967	5.13771	0.00283507	TRUE		ENST00000231790.8:c.207+3A>C	-
2419	MLH1	chr3	36996712	36996712	SNV	A	G	SPLICE_SITE	VCV001006568	Uncertain	15.46	0	0	0	0	0	-1.04106		1.30149	0.0204376	-0.0397165	0.890494	FALSE		ENST00000231790.8:c.207+3A>G	-
2420	MLH1	chr3	36996713	36996713	SNV	A	G	SPLICE_SITE	VCV001435900	Uncertain	18.07	0	0	0.01	0.02	0.02	0.65461	0.320189	-0.602513	0.285872	0.0312012	0.890494	FALSE		ENST00000231790.8:c.207+4A>G	-
2422	MLH1	chr3	36996714	36996714	SNV	G	C	SPLICE_SITE	VCV000141132	Likely pathogenic	24.3	0	0	0	0.87	0.87	3.73135	1.6147	5.78764		3.57789	0.0554663	FALSE		ENST00000231790.8:c.207+5G>C	-
2423	MLH1	chr3	36996718	36996718	SNV	A	C	INTRONIC	VCV001135449	Likely benign	12.97	0	0	0	0	0	-0.3068	-0.790796	0.63675	-0.058166	-0.263091	0.890494	FALSE		ENST00000231790.8:c.207+9A>C	-
2424	MLH1	chr3	36996720	36996720	SNV	C	T	INTRONIC	VCV000491698	Likely benign	11.56	0	0	0	0	0	2.22987	1.45599	-0.302409	-0.805684	0.511102	0.854142	FALSE		ENST00000231790.8:c.207+11C>T	-
2425	MLH1	chr3	36996721	36996721	SNV	C	T	INTRONIC	VCV000068482	Conflicting	14.12	0	0	0	0	0	4.61698	3.97933	-0.551892	-0.539027	1.74301	0.45992	FALSE		ENST00000231790.8:c.207+12C>T	-
2426	MLH1	chr3	36996722	36996722	SNV	T	G	INTRONIC	VCV001461872	Likely benign	11.25	0	0	0	0	0	1.76184	-1.01902	-1.94528	-0.821789	-0.639398	0.890494	FALSE		ENST00000231790.8:c.207+13T>G	-
2427	MLH1	chr3	36996723	36996723	INS	C	CA	INTRONIC	VCV001589175	Likely benign							3.29596	3.05842	7.29995	1.95122	3.76805	0.0416552	FALSE		ENST00000231790.8:c.207+17dup	-
2432	MLH1	chr3	36997232	36997232	SNV	G	A	INTRONIC	VCV000801951	Likely benign	2.186	0	0	0	0	0	-0.237178	4.17973	0.621213	2.13032	1.54018	0.513964	FALSE		ENST00000231790.8:c.207+523G>A	-
2433	MLH1	chr3	36997280	36997280	SNV	C	T	INTRONIC	VCV000090024	Benign	4.249	0	0	0	0	0	0.933282	0.690727	-0.115753	-0.941088	0.00845372	0.890494	FALSE		ENST00000231790.8:c.207+571C>T	-
2434	MLH1	chr3	36997288	36997288	SNV	C	G	INTRONIC	VCV000138231	Benign	7.409	0	0	0	0	0	0.27414	0.914342	-0.362538	1.07726	0.342462	0.885248	FALSE		ENST00000231790.8:c.207+579C>G	-
2464	MLH1	chr3	37001055	37001055	SNV	T	G	CANONICAL_SPLICE	VCV000433849	Likely pathogenic	34	0	0	0	0.96	0.96	4.94802	3.97604	0.830979	3.87964	3.27533	0.0912165	FALSE		ENST00000231790.8:c.306+2T>G	-
2465	MLH1	chr3	37001056	37001056	SNV	A	G	SPLICE_SITE	VCV000386528	Conflicting	19.4	0	0	0.05	0.29	0.29	-1.06362	4.81639	2.9151		2.08929	0.343737	FALSE		ENST00000231790.8:c.306+3A>G	-
2466	MLH1	chr3	37001057	37001057	SNV	A	G	SPLICE_SITE	VCV000090147	Uncertain	23.1	0	0	0	0.61	0.61	-0.851189	-1.66232			-1.39009	0.906053	FALSE		ENST00000231790.8:c.306+4A>G	-
2471	MLH1	chr3	37001064	37001064	SNV	G	C	INTRONIC	VCV000924312	Likely benign	1.809	0	0	0	0	0	-0.579042	-0.191678			-0.518698	0.890494	FALSE		ENST00000231790.8:c.306+11G>C	-
2478	MLH1	chr3	37002888	37002888	SNV	C	G	INTRONIC	VCV001229936	Benign	1.759	0	0	0	0	0	0.476551	0			0.104937	0.890494	FALSE		ENST00000231790.8:c.307-1513C>G	-
2484	MLH1	chr3	37004391	37004391	SNV	T	C	INTRONIC	VCV000132758	Likely benign	13.07	0	0.01	0.01	0	0.01	0.371726	4.05879		0.879323	1.63661	0.483912	FALSE		ENST00000231790.8:c.307-10T>C	-
2487	MLH1	chr3	37004397	37004397	SNV	T	A	SPLICE_SITE	VCV001159001	Likely benign	4.85	0.01	0	0	0	0.01	-1.37079	0.73484			-0.451311	0.890494	FALSE		ENST00000231790.8:c.307-4T>A	-
2488	MLH1	chr3	37004399	37004399	SNV	A	C	CANONICAL_SPLICE	VCV000090157	Likely pathogenic	34	0.09	0.99	0.09	0	0.99	7.87448	0.10693			3.85737	0.0366565	FALSE		ENST00000231790.8:c.307-2A>C	-
2489	MLH1	chr3	37004399	37004399	SNV	A	G	CANONICAL_SPLICE	VCV000234719	Likely pathogenic	34	0.03	0.99	0.08	0	0.99	6.93216	8.29602	6.73004	4.5381	6.49074	0.000101065	TRUE		ENST00000231790.8:c.307-2A>G	-
2491	MLH1	chr3	37004400	37004400	SNV	G	C	CANONICAL_SPLICE	VCV000090154	Likely pathogenic	34	0.08	0.98	0.12	0	0.98	8.76281	7.90949	7.99275	7.23653	7.84206	2.30178e-06	TRUE		ENST00000231790.8:c.307-1G>C	-
2495	MLH1	chr3	37004475	37004477	DEL	GTA	G	CANONICAL_SPLICE	VCV001497705	Uncertain							-0.619565	1.77835	1.07014	2.54613	1.06043	0.684764	FALSE		ENST00000231790.8:c.380+4_380+5del	-
2492	MLH1	chr3	37004475	37004475	SNV	G	A	CANONICAL_SPLICE	VCV000090191	Likely pathogenic	34	0	0	0	1	1	5.90252	7.84877	5.88187	7.6403	6.68503	5.84308e-05	TRUE		ENST00000231790.8:c.380+1G>A	-
2494	MLH1	chr3	37004475	37004475	SNV	G	T	CANONICAL_SPLICE	VCV000619556	Pathogenic	35	0	0	0	1	1	5.73272	5.45115	7.39287	3.08346	5.28171	0.00201693	TRUE		ENST00000231790.8:c.380+1G>T	-
2497	MLH1	chr3	37004476	37004476	SNV	T	C	CANONICAL_SPLICE	VCV000090193	Likely pathogenic	33	0	0	0	1	1	2.69129	3.96	2.0095	0.36207	2.12238	0.336204	FALSE		ENST00000231790.8:c.380+2T>C	-
2496	MLH1	chr3	37004476	37004476	SNV	T	A	CANONICAL_SPLICE	VCV000090192	Pathogenic	34	0	0	0	1	1	2.75364	3.62008	-0.274295	2.75812	2.08105	0.344082	FALSE		ENST00000231790.8:c.380+2T>A	-
2499	MLH1	chr3	37004477	37004477	SNV	A	T	SPLICE_SITE	VCV001009527	Uncertain	23.7	0	0	0	0.51	0.51	2.71835	2.3777	3.94535	10.3882	4.72405	0.00705774	TRUE		ENST00000231790.8:c.380+3A>T	-
2498	MLH1	chr3	37004477	37004477	SNV	A	G	SPLICE_SITE	VCV000234606	Uncertain	23.4	0	0	0.06	0.35	0.35	-0.0201552	-0.239445	-1.11822	2.8098	0.224657	0.890494	FALSE		ENST00000231790.8:c.380+3A>G	-
2500	MLH1	chr3	37004478	37004478	SNV	T	C	SPLICE_SITE	VCV001353915	Likely benign	2.159	0	0	0	0	0	1.90807	0.639946	8.88441	8.97438	4.96836	0.00410687	TRUE		ENST00000231790.8:c.380+4T>C	-
2501	MLH1	chr3	37004479	37004479	SNV	A	G	SPLICE_SITE	VCV000638829	Likely benign	1.98	0	0	0	0	0	-1.11742	-0.143975	-0.29956	0.712315	-0.345497	0.890494	FALSE		ENST00000231790.8:c.380+5A>G	-
2505	MLH1	chr3	37004482	37004482	SNV	G	A	SPLICE_SITE	VCV001697925	Likely benign	3.192	0	0	0	0	0	0.364104	-0.103181	-1.08795	-0.373658	-0.433511	0.890494	FALSE		ENST00000231790.8:c.380+8G>A	-
2522	MLH1	chr3	37006973	37006973	SNV	G	T	INTRONIC	VCV001575303	Likely benign	0.375	0	0	0	0	0	-0.407103	0.935895			0.131058	0.890494	FALSE		ENST00000231790.8:c.381-18G>T	-
2543	MLH1	chr3	37007065	37007065	SNV	T	G	CANONICAL_SPLICE	VCV000619557	Pathogenic	35	0	0	0.33	1	1	9.83772	9.15866	9.37435	8.00334	8.96018	7.88967e-08	TRUE		ENST00000231790.8:c.453+2T>G	-
2546	MLH1	chr3	37007069	37007069	SNV	A	C	SPLICE_SITE	VCV000950558	Uncertain	8.896	0	0	0	0	0	-0.114976	-1.81146	-1.61953	-0.338344	-1.10442	0.890494	FALSE		ENST00000231790.8:c.453+6A>C	-
2548	MLH1	chr3	37007073	37007073	SNV	G	C	INTRONIC	VCV001603878	Likely benign	11.56	0	0	0	0	0	-0.485781	-0.972717	3.11218	1.1408	0.565284	0.840585	FALSE		ENST00000231790.8:c.453+10G>C	-
2551	MLH1	chr3	37007075	37007075	SNV	A	G	INTRONIC	VCV000510578	Likely benign	10.23	0	0	0	0	0	-1.67648	0.885314	-0.442711	-0.467213	-0.558611	0.890494	FALSE		ENST00000231790.8:c.453+12A>G	-
2552	MLH1	chr3	37007077	37007077	SNV	A	G	INTRONIC	VCV001422761	Uncertain	15.31	0	0	0.86	0	0.86	-0.498608	2.09681	0.0783308	-0.93197	0.0528015	0.890494	FALSE		ENST00000231790.8:c.453+14A>G	-
2553	MLH1	chr3	37007080	37007080	SNV	G	A	INTRONIC	VCV000510487	Likely benign	10.14	0	0	0.06	0	0.06	-0.996519	0.460163	-0.763431	-0.71189	-0.636258	0.890494	FALSE		ENST00000231790.8:c.453+17G>A	-
2554	MLH1	chr3	37007083	37007083	SNV	G	T	INTRONIC	VCV000378140	Conflicting	1.333	0	0	0.01	0	0.01	0.000731636	0.438143	2.53226	-0.0875008	0.587569	0.837654	FALSE		ENST00000231790.8:c.453+20G>T	-
2555	MLH1	chr3	37007088	37007088	SNV	A	G	INTRONIC	VCV000036552	Benign	6.229	0	0	0	0	0	1.58953	-0.262706	0.40359	1.51762	0.678672	0.801547	FALSE		ENST00000231790.8:c.453+25A>G	-
2557	MLH1	chr3	37007251	37007251	SNV	C	T	INTRONIC	VCV000677722	Benign	0.806	0	0	0	0	0	5.70953	1.59992			3.52138	0.0606724	FALSE		ENST00000231790.8:c.453+188C>T	-
2559	MLH1	chr3	37007607	37007607	SNV	T	C	INTRONIC	VCV001268633	Benign	1.56	0	0	0	0	0	-0.222432	3.39145	0.329705	-0.291573	0.668449	0.802652	FALSE		ENST00000231790.8:c.453+544T>C	-
2560	MLH1	chr3	37007617	37007617	SNV	C	T	INTRONIC	VCV000090226	Benign	5.483	0.01	0	0	0	0.01	0.378501	-0.250991	-0.57665	0.893215	-0.0223197	0.890494	FALSE		ENST00000231790.8:c.453+554C>T	-
2562	MLH1	chr3	37008763	37008763	SNV	T	C	INTRONIC	VCV000090236	Benign	3.691	0.02	0	0	0	0.02	-0.573358	-0.469273	0.264223	0.360652	-0.237777	0.890494	FALSE		ENST00000231790.8:c.454-51T>C	-
2583	MLH1	chr3	37008812	37008815	DEL	AGGT	A	CANONICAL_SPLICE	VCV001741438	Uncertain							-0.621322	0.307372	2.50731	6.07798	1.9345	0.380546	FALSE		ENST00000231790.8:c.455_457del	ENSP00000231790.3:p.Val152del
2582	MLH1	chr3	37008812	37008812	SNV	A	G	CANONICAL_SPLICE	VCV000090232	Likely pathogenic	34	0.12	0.98	0	0	0.98	3.50312	7.99647	3.13955	4.63205	4.68446	0.00745121	TRUE		ENST00000231790.8:c.454-2A>G	-
2581	MLH1	chr3	37008812	37008812	SNV	A	C	CANONICAL_SPLICE	VCV000846984	Pathogenic	34	0.2	0.98	0	0	0.98	7.5583	6.53548	1.12145	-0.204741	3.61928	0.052097	FALSE		ENST00000231790.8:c.454-2A>C	-
2586	MLH1	chr3	37008813	37008813	SNV	G	T	CANONICAL_SPLICE	VCV000090231	Likely pathogenic	34	0.09	0.98	0	0	0.98	0.609315	2.0386	1.23173	3.26962	1.65398	0.483912	FALSE		ENST00000231790.8:c.454-1G>T	-
2584	MLH1	chr3	37008813	37008813	SNV	G	A	CANONICAL_SPLICE	VCV000036553	Pathogenic	34	0.13	0.98	0	0	0.98	-0.479943	0.55057	-0.507755	3.90962	0.734784	0.784207	FALSE		ENST00000231790.8:c.454-1G>A	-
2585	MLH1	chr3	37008813	37008813	SNV	G	C	CANONICAL_SPLICE	VCV000371909	Likely pathogenic	34	0.13	0.98	0	0	0.98	6.29128		3.36706	1.69721	3.65185	0.0497243	FALSE		ENST00000231790.8:c.454-1G>C	-
2588	MLH1	chr3	37008906	37008906	SNV	G	C	CANONICAL_SPLICE	VCV001747606	Likely pathogenic	34	0	0	0.02	0.96	0.96	6.16748	5.92689	6.30178	6.91452	6.19433	0.000213509	TRUE		ENST00000231790.8:c.545+1G>C	-
2589	MLH1	chr3	37008906	37008906	SNV	G	T	CANONICAL_SPLICE	VCV000379286	Likely pathogenic	34	0	0	0.01	0.96	0.96	0.801586	2.24018	2.11313	3.11163	1.93329	0.380546	FALSE		ENST00000231790.8:c.545+1G>T	-
2591	MLH1	chr3	37008907	37008907	SNV	T	C	CANONICAL_SPLICE	VCV000825746	Pathogenic	33	0	0	0	0.96	0.96	4.41624	9.25321	8.60498	7.56199	7.32577	9.35886e-06	TRUE		ENST00000231790.8:c.545+2T>C	-
2590	MLH1	chr3	37008907	37008907	SNV	T	A	CANONICAL_SPLICE	VCV001747607	Pathogenic	34	0	0	0.02	0.96	0.96	4.24215	7.07843	8.88218	7.15218	6.7054	5.70282e-05	TRUE		ENST00000231790.8:c.545+2T>A	-
2592	MLH1	chr3	37008908	37008908	SNV	A	G	SPLICE_SITE	VCV000090260	Pathogenic	24.2	0	0	0	0.91	0.91	6.59935	4.29011	6.43831	5.03412	5.45714	0.00144984	TRUE		ENST00000231790.8:c.545+3A>G	-
2593	MLH1	chr3	37008909	37008909	SNV	C	A	SPLICE_SITE	VCV001052730	Uncertain	14.78	0	0	0	0	0	1.08674	-1.21509	3.00768	-0.729794	0.404046	0.876137	FALSE		ENST00000231790.8:c.545+4C>A	-
2595	MLH1	chr3	37008909	37008909	SNV	C	T	SPLICE_SITE	VCV000644247	Uncertain	15.41	0	0	0	0.03	0.03	-0.67174	-0.480802	-0.876745	-0.839606	-0.850562	0.890494	FALSE		ENST00000231790.8:c.545+4C>T	-
2594	MLH1	chr3	37008909	37008909	SNV	C	G	SPLICE_SITE	VCV001392823	Uncertain	17.32	0	0	0	0.42	0.42	-0.417312	-0.326456	5.11897	7.97437	2.95405	0.139624	FALSE		ENST00000231790.8:c.545+4C>G	-
2596	MLH1	chr3	37008910	37008910	SNV	A	G	SPLICE_SITE	VCV000455445	Uncertain	10.23	0	0	0	0	0	-1.11316	-0.279186	2.06026	1.03073	0.291324	0.890494	FALSE		ENST00000231790.8:c.545+5A>G	-
2597	MLH1	chr3	37008911	37008911	SNV	G	C	SPLICE_SITE	VCV000630938	Uncertain	12.28	0	0	0	0.2	0.2	-1.619	-1.32714	-2.11024	-1.15843	-1.68704	0.923604	FALSE		ENST00000231790.8:c.545+6G>C	-
2598	MLH1	chr3	37008911	37008911	SNV	G	T	SPLICE_SITE	VCV000661716	Uncertain	11.74	0	0	0	0.06	0.06	-0.80819	-0.418331	-0.485499	-0.861793	-0.776791	0.890494	FALSE		ENST00000231790.8:c.545+6G>T	-
2599	MLH1	chr3	37008912	37008912	SNV	T	G	SPLICE_SITE	VCV001547015	Likely benign	16.08	0	0	0	0.14	0.14	0.0834043	-0.734484	2.62716	4.86379	1.57663	0.50351	FALSE		ENST00000231790.8:c.545+7T>G	-
2600	MLH1	chr3	37008914	37008914	SNV	C	T	INTRONIC	VCV000926718	Likely benign	11.74	0	0	0	0.01	0.01	1.65753	-1.19348	-1.13079	-0.192221	-0.348076	0.890494	FALSE		ENST00000231790.8:c.545+9C>T	-
2601	MLH1	chr3	37008915	37008915	SNV	A	C	INTRONIC	VCV000385256	Likely benign	11.29	0	0	0	0	0	-1.38875	-1.38323	-0.484456	-0.681205	-1.11775	0.890494	FALSE		ENST00000231790.8:c.545+10A>C	-
2602	MLH1	chr3	37008924	37008924	SNV	G	T	INTRONIC	VCV000068851	Conflicting	13.99	0	0	0	0.03	0.03	0.912737	-0.655019	-0.155566	-0.996589	-0.356947	0.890494	FALSE		ENST00000231790.8:c.545+19G>T	-
2603	MLH1	chr3	37008925	37008925	SNV	A	T	INTRONIC	VCV000036554	Benign	12.57	0	0	0	0	0	1.67923	5.53843	2.05816	0.171271	2.22844	0.307465	FALSE		ENST00000231790.8:c.545+20A>T	-
2644	MLH1	chr3	37011876	37011876	SNV	T	G	INTRONIC	VCV000927763	Conflicting	7.401	0	0	0	0	0	-1.61475	-1.06632	-1.27018	1.15818	-0.831605	0.890494	FALSE		ENST00000231790.8:c.588+14T>G	-
2645	MLH1	chr3	37011879	37011879	SNV	T	C	INTRONIC	VCV001540744	Likely benign	7.541	0	0	0	0	0	-1.34549	0.135533	1.20068		-0.136431	0.890494	FALSE		ENST00000231790.8:c.588+17T>C	-
2647	MLH1	chr3	37011881	37011881	SNV	G	T	INTRONIC	VCV001613518	Benign	6.749	0	0	0	0	0	-1.56411			-0.758312	-1.29455	0.898426	FALSE		ENST00000231790.8:c.588+19G>T	-
2648	MLH1	chr3	37011882	37011882	SNV	G	A	INTRONIC	VCV000491714	Likely benign	5.356	0	0	0	0	0	-0.249519	1.39246	-1.49002	1.24705	0.0916557	0.890494	FALSE		ENST00000231790.8:c.588+20G>A	-
2650	MLH1	chr3	37011987	37011987	SNV	T	C	INTRONIC	VCV000371986	Likely benign	10.45	0.06	0	0	0	0.06	-0.823824	-1.10426	-0.291393	0.91799	-0.45871	0.890494	FALSE		ENST00000231790.8:c.589-24T>C	-
2673	MLH1	chr3	37012010	37012010	SNV	G	C	CANONICAL_SPLICE	VCV001750321	Pathogenic	34	0.63	0.99	0	0	0.99	3.60443	3.18501	-0.616346	0.914258	1.6385	0.483912	FALSE		ENST00000231790.8:c.589-1G>C	-
2675	MLH1	chr3	37012100	37012100	SNV	G	A	CANONICAL_SPLICE	VCV000090311	Likely pathogenic	35	0	0	0.41	0.99	0.99			3.05879	9.57074	6.18142	0.000215124	TRUE		ENST00000231790.8:c.677+1G>A	-
2677	MLH1	chr3	37012100	37012100	SNV	G	T	CANONICAL_SPLICE	VCV000090312	Pathogenic	35	0	0	0.37	0.99	0.99	7.9301	8.75332	6.0619	7.06765	7.3199	9.35886e-06	TRUE		ENST00000231790.8:c.677+1G>T	-
2680	MLH1	chr3	37012101	37012102	DEL	TA	T	SPLICE_SITE	VCV001755357	Uncertain							7.13899	6.19723	2.07098	3.50011	4.59349	0.00861989	TRUE		ENST00000231790.8:c.677+3del	-
2678	MLH1	chr3	37012101	37012101	SNV	T	C	CANONICAL_SPLICE	VCV000525602	Pathogenic	33	0	0	0.33	0.96	0.96	2.93794			6.01751	4.34438	0.0139663	FALSE		ENST00000231790.8:c.677+2T>C	-
2679	MLH1	chr3	37012101	37012101	SNV	T	G	CANONICAL_SPLICE	VCV000925072	Likely pathogenic	34	0	0	0.37	0.99	0.99	0.0884996	-0.305993	0.528319	0.164354	-0.0145434	0.890494	FALSE		ENST00000231790.8:c.677+2T>G	-
2682	MLH1	chr3	37012102	37012102	SNV	A	T	SPLICE_SITE	VCV000230573	Pathogenic	24.1	0	0	0.37	0.42	0.42	7.74291	10.178	5.17044	8.55789	7.77897	2.4396e-06	TRUE		ENST00000231790.8:c.677+3A>T	-
2681	MLH1	chr3	37012102	37012102	SNV	A	G	SPLICE_SITE	VCV000090315	Pathogenic	23.3	0	0	0.26	0.25	0.26	10.8682	8.34978	8.43134	9.93074	9.26168	3.10901e-08	TRUE		ENST00000231790.8:c.677+3A>G	-
2683	MLH1	chr3	37012104	37012104	SNV	G	A	SPLICE_SITE	VCV000090317	Conflicting	23.7	0	0	0.31	0.38	0.38	0.348086	2.98073	0.620058	1.09067	1.12655	0.663059	FALSE		ENST00000231790.8:c.677+5G>A	-
2684	MLH1	chr3	37012106	37012106	SNV	C	G	SPLICE_SITE	VCV000762121	Conflicting	8.004	0	0	0	0	0	2.04436	2.81115	1.44032	-0.254201	1.37707	0.588445	FALSE		ENST00000231790.8:c.677+7C>G	-
2687	MLH1	chr3	37012108	37012108	SNV	A	G	INTRONIC	VCV000405399	Conflicting	15.23	0	0	0.26	0.01	0.26	-0.0382315	5.10028	-1.39793	1.20536	1.08403	0.678373	FALSE		ENST00000231790.8:c.677+9A>G	-
2689	MLH1	chr3	37012110	37012110	SNV	A	T	INTRONIC	VCV000924004	Likely benign	13.13	0	0	0.01	0	0.01	6.97052	10.4448	4.48148	2.76121	6.03116	0.0003277	TRUE		ENST00000231790.8:c.677+11A>T	-
2697	MLH1	chr3	37012702	37012702	SNV	G	T	INTRONIC	VCV000223839	Likely benign	9.917	0	0	0	0	0	1.97344	0.292565		1.30368	1.05656	0.684764	FALSE		ENST00000231790.8:c.677+603G>T	-
2698	MLH1	chr3	37013951	37013951	SNV	C	T	INTRONIC	VCV000873418	Benign	4.103	0	0	0	0	0			0.406709	-1.74871	-0.804338	0.890494	FALSE		ENST00000231790.8:c.678-481C>T	-
2722	MLH1	chr3	37014544	37014545	DEL	CG	C	CANONICAL_SPLICE	VCV000090358	Pathogenic							0.0605024	-0.0248819			-0.115528	0.890494	FALSE		ENST00000231790.8:c.790+1del	-
2727	MLH1	chr3	37014545	37014546	MNV	GT	TA	CANONICAL_SPLICE	VCV001761141	Likely pathogenic							6.31124	8.09048	4.58162	3.29271	5.43567	0.00149247	TRUE		ENST00000231790.8:c.790+1_790+2delinsTA	-
2724	MLH1	chr3	37014545	37014545	SNV	G	C	CANONICAL_SPLICE	VCV000090357	Likely pathogenic	33	0	0	0	0.87	0.87	-0.0662417	3.69254		2.85531	2.0272	0.357439	FALSE		ENST00000231790.8:c.790+1G>C	-
2730	MLH1	chr3	37014546	37014546	SNV	T	G	CANONICAL_SPLICE	VCV001761142	Pathogenic	33	0	0	0	0.87	0.87	2.82206	3.62771			3.09155	0.116232	FALSE		ENST00000231790.8:c.790+2T>G	-
2729	MLH1	chr3	37014546	37014546	SNV	T	C	CANONICAL_SPLICE	VCV000090360	Pathogenic	33	0	0	0	0.87	0.87	4.36934	1.74138	0.566289	3.94079	2.52111	0.231423	FALSE		ENST00000231790.8:c.790+2T>C	-
2732	MLH1	chr3	37014547	37014547	SNV	A	C	SPLICE_SITE	VCV001761143	Likely pathogenic	25.5	0	0	0	0.87	0.87	0.0380685	2.4032		-0.778109	0.421048	0.876137	FALSE		ENST00000231790.8:c.790+3A>C	-
2735	MLH1	chr3	37014548	37014548	SNV	A	G	SPLICE_SITE	VCV000090363	Likely pathogenic	23.6	0.01	0	0	0.83	0.83	2.60733	-2.12973	3.59139	-0.791902	0.685933	0.801547	FALSE		ENST00000231790.8:c.790+4A>G	-
2737	MLH1	chr3	37014549	37014549	SNV	G	A	SPLICE_SITE	VCV000619561	Pathogenic	26.6	0	0	0	0.87	0.87	-1.38906	-0.867014			-1.26137	0.897332	FALSE		ENST00000231790.8:c.790+5G>A	-
2740	MLH1	chr3	37014554	37014554	SNV	A	G	INTRONIC	VCV000090355	Benign	18.58	0	0	0.02	0.09	0.09	0.244054	0.366954	0.345302	2.56207	0.746257	0.784207	FALSE		ENST00000231790.8:c.790+10A>G	-
2739	MLH1	chr3	37014554	37014554	SNV	A	C	INTRONIC	VCV000439900	Likely benign	17.46	0	0	0	0	0	3.42382	1.75305	5.3001	3.04258	3.24655	0.0945357	FALSE		ENST00000231790.8:c.790+10A>C	-
2742	MLH1	chr3	37014559	37014559	INS	A	AC	INTRONIC	VCV000548860	Likely benign							-1.35566	-1.62369	-1.39929	-1.29254	-1.55113	0.91839	FALSE		ENST00000231790.8:c.790+17dup	-
2744	MLH1	chr3	37014561	37014561	SNV	C	T	INTRONIC	VCV001572181	Likely benign	13.58	0	0	0	0	0	0	-0.397616	4.31111	0.338691	0.929707	0.71722	FALSE		ENST00000231790.8:c.790+17C>T	-
2743	MLH1	chr3	37014561	37014561	SNV	C	A	INTRONIC	VCV000491728	Likely benign	13.26	0	0	0	0	0	-0.135895	-1.34369	-0.433412	-1.89965	-1.0865	0.890494	FALSE		ENST00000231790.8:c.790+17C>A	-
2745	MLH1	chr3	37014562	37014562	SNV	A	T	INTRONIC	VCV000386146	Likely benign	13.81	0	0	0	0	0	1.92822	0.488649	5.91196	1.08243	2.21948	0.307465	FALSE		ENST00000231790.8:c.790+18A>T	-
2746	MLH1	chr3	37014564	37014564	SNV	A	G	INTRONIC	VCV000491729	Likely benign	12.64	0	0	0	0	0	0.456124	1.16606	2.58423	1.63517	1.32706	0.603224	FALSE		ENST00000231790.8:c.790+20A>G	-
2747	MLH1	chr3	37014576	37014576	SNV	C	G	INTRONIC	VCV000223832	Likely benign	8.928	0	0	0	0.03	0.03	5.12807	-0.460152			2.20062	0.310777	FALSE		ENST00000231790.8:c.790+32C>G	-
2749	MLH1	chr3	37016100	37016100	SNV	C	T	INTRONIC	VCV000090368	Benign	1.94	0	0	0	0	0	-1.49456	-1.10703	-0.273215	-1.57582	-1.24599	0.897332	FALSE		ENST00000231790.8:c.791-1406C>T	-
2752	MLH1	chr3	37016947	37016947	SNV	C	T	INTRONIC	VCV000223828	Likely benign	15.5	0	0	0	0	0		-0.360054		4.12169	1.74748	0.45992	FALSE		ENST00000231790.8:c.791-559C>T	-
2754	MLH1	chr3	37017427	37017427	SNV	A	G	INTRONIC	VCV000136210	not provided	0.682	0	0	0	0	0	2.64746	4.38707	0.575685	0.843059	1.97998	0.371418	FALSE		ENST00000231790.8:c.791-79A>G	-
2755	MLH1	chr3	37017453	37017458	DEL	GACCTC	G	INTRONIC	VCV000633308	Uncertain							0.584111	0.712347	-0.990914	-0.298408	-0.131554	0.890494	FALSE		ENST00000231790.8:c.791-49_791-45del	-
2756	MLH1	chr3	37017481	37017482	DEL	TG	T	INTRONIC	VCV000090371	Likely benign							-0.940703	-0.33496	-2.32836	1.61941	-0.62949	0.890494	FALSE		ENST00000231790.8:c.791-23del	-
2757	MLH1	chr3	37017486	37017486	SNV	G	C	INTRONIC	VCV000385781	Likely benign	2.714	0	0	0	0	0	-0.28845	-2.55507	1.38037	-0.0250995	-0.5054	0.890494	FALSE		ENST00000231790.8:c.791-20G>C	-
2758	MLH1	chr3	37017487	37017487	SNV	C	T	INTRONIC	VCV001397746	Likely benign	10.16	0	0	0	0	0	0.154931	-0.861456	0.787675	-1.18532	-0.40938	0.890494	FALSE		ENST00000231790.8:c.791-19C>T	-
2759	MLH1	chr3	37017488	37017488	SNV	T	A	INTRONIC	VCV001561153	Likely benign	14	0	0.13	0	0	0.13	-0.344954	-1.32787	-0.251736	-0.413908	-0.717955	0.890494	FALSE		ENST00000231790.8:c.791-18T>A	-
2760	MLH1	chr3	37017490	37017490	SNV	T	A	INTRONIC	VCV000924615	Uncertain	11.41	0	0.17	0	0	0.17	0.10113	0.135359	0.369234		0.0685695	0.890494	FALSE		ENST00000231790.8:c.791-16T>A	-
2762	MLH1	chr3	37017492	37017492	SNV	T	C	INTRONIC	VCV000371889	Likely benign	11.56	0	0.12	0	0	0.12	0.366477	-1.17252	3.20409	5.88722	1.93798	0.380546	FALSE		ENST00000231790.8:c.791-14T>C	-
2777	MLH1	chr3	37017599	37017601	DEL	GGT	G	CANONICAL_SPLICE	VCV001764853	Pathogenic							4.09472	-1.18129	0.288314		0.93391	0.71722	FALSE		ENST00000231790.8:c.884+1_884+2del	-
2779	MLH1	chr3	37017600	37017600	SNV	G	T	CANONICAL_SPLICE	VCV001764856	Likely pathogenic	33	0	0	0	0.3	0.3	1.81843	3.69523	-0.314031	-1.05356	0.903177	0.726502	FALSE		ENST00000231790.8:c.884+1G>T	-
2778	MLH1	chr3	37017600	37017600	SNV	G	A	CANONICAL_SPLICE	VCV000491732	Likely pathogenic	33	0	0	0	0.3	0.3	3.77127	0.355378			1.92998	0.380546	FALSE		ENST00000231790.8:c.884+1G>A	-
2780	MLH1	chr3	37017601	37017601	SNV	T	C	CANONICAL_SPLICE	VCV000090411	Likely pathogenic	32	0	0	0	0.3	0.3	4.32588	4.72888		11.6091	6.75462	5.06841e-05	TRUE		ENST00000231790.8:c.884+2T>C	-
2781	MLH1	chr3	37017602	37017602	SNV	A	C	SPLICE_SITE	VCV001255699	Uncertain	22.8	0	0	0	0.3	0.3	1.09003	2.24698	0.388194	-0.90878	0.570766	0.840585	FALSE		ENST00000231790.8:c.884+3A>C	-
2784	MLH1	chr3	37017603	37017603	SNV	A	G	SPLICE_SITE	VCV000090414	Pathogenic	22.3	0	0	0	0.29	0.29			7.19774	7.10088	7.01597	2.30922e-05	TRUE		ENST00000231790.8:c.884+4A>G	-
2783	MLH1	chr3	37017603	37017603	SNV	A	C	SPLICE_SITE	VCV001764857	Uncertain	20.4	0.01	0	0	0.18	0.18	-1.19104			-0.629336	-1.04353	0.890494	FALSE		ENST00000231790.8:c.884+4A>C	-
2785	MLH1	chr3	37017604	37017604	SNV	T	C	SPLICE_SITE	VCV000822763	Uncertain	2.069	0	0	0	0.06	0.06	1.80457	0.090926	-0.216663	-0.368068	0.194353	0.890494	FALSE		ENST00000231790.8:c.884+5T>C	-
2787	MLH1	chr3	37017606	37017606	SNV	T	C	SPLICE_SITE	VCV001612172	Likely benign	4.102	0.02	0	0	0.09	0.09	3.73727	-0.947557	-0.112603	0.00694174	0.537676	0.850919	FALSE		ENST00000231790.8:c.884+7T>C	-
2790	MLH1	chr3	37017608	37017609	DEL	GC	G	INTRONIC	VCV000237349	Likely benign							1.30976	-1.10657	-0.395213	-0.333671	-0.264761	0.890494	FALSE		ENST00000231790.8:c.884+10del	-
2789	MLH1	chr3	37017608	37017608	SNV	G	C	INTRONIC	VCV000628657	Conflicting	4.717	0.01	0	0	0	0.01	4.81316	3.9542	1.5364	1.51147	2.82047	0.165433	FALSE		ENST00000231790.8:c.884+9G>C	-
2788	MLH1	chr3	37017608	37017608	SNV	G	A	INTRONIC	VCV001109330	Likely benign	5.654	0	0	0	0	0	-0.995956	-0.362763	0.268774	-1.69467	-0.829492	0.890494	FALSE		ENST00000231790.8:c.884+9G>A	-
2791	MLH1	chr3	37017609	37017609	SNV	C	T	INTRONIC	VCV000220219	Likely benign	5.518	0	0	0	0.04	0.04	-1.0434	-0.603189		0.992774	-0.351277	0.890494	FALSE		ENST00000231790.8:c.884+10C>T	-
2792	MLH1	chr3	37017611	37017611	SNV	C	T	INTRONIC	VCV000382573	Likely benign	5.217	0	0	0	0	0	-0.659309	-1.13523	-0.211388	0.787475	-0.43795	0.890494	FALSE		ENST00000231790.8:c.884+12C>T	-
2794	MLH1	chr3	37017614	37017614	SNV	A	T	INTRONIC	VCV000924964	Likely benign	3.713	0	0	0	0	0	-0.548988	0.05117	2.47222	4.36282	1.45097	0.552673	FALSE		ENST00000231790.8:c.884+15A>T	-
2793	MLH1	chr3	37017614	37017614	SNV	A	G	INTRONIC	VCV000090410	Likely benign	5.871	0	0	0	0.07	0.07	-0.389414	-0.572125	1.04887	0.446025	0	0.890494	FALSE		ENST00000231790.8:c.884+15A>G	-
2795	MLH1	chr3	37017615	37017615	SNV	A	G	INTRONIC	VCV000182537	Conflicting	5.077	0	0	0	0.02	0.02	-0.0250045	0.720002	2.44327	-0.581988	0.505732	0.854142	FALSE		ENST00000231790.8:c.884+16A>G	-
2796	MLH1	chr3	37017618	37017618	SNV	C	T	INTRONIC	VCV000491731	Likely benign	5.81	0	0	0	0	0	0.63843	0.231157	1.28008	0	0.404079	0.876137	FALSE		ENST00000231790.8:c.884+19C>T	-
2797	MLH1	chr3	37017619	37017619	SNV	C	T	INTRONIC	VCV001545781	Likely benign	4.359	0	0	0	0	0	-0.452312	-0.953589	-1.16035	1.60763	-0.372995	0.890494	FALSE		ENST00000231790.8:c.884+20C>T	-
2798	MLH1	chr3	37017638	37017638	SNV	G	A	INTRONIC	VCV000090412	Likely benign	2.206	0	0	0	0	0	-1.14113	-1.03863	3.57384	-1.02582	-0.0412731	0.890494	FALSE		ENST00000231790.8:c.884+39G>A	-
2799	MLH1	chr3	37017662	37017662	SNV	C	T	INTRONIC	VCV001275826	Likely benign	5.008	0	0	0	0	0	3.0389	2.49452			2.63337	0.203954	FALSE		ENST00000231790.8:c.884+63C>T	-
2817	MLH1	chr3	37020305	37020305	SNV	G	T	SPLICE_SITE	VCV000090424	Likely benign	4.198	0	0	0	0	0	-3.55494	-0.624121			-2.22287	0.964347	FALSE		ENST00000231790.8:c.885-5G>T	-
2818	MLH1	chr3	37020307	37020307	SNV	C	G	SPLICE_SITE	VCV001764890	Uncertain	24.8	0.59	0.73	0	0	0.73	6.64992	4.87437			5.62881	0.000929869	TRUE	4.42147	ENST00000231790.8:c.885-3C>G	-
2827	MLH1	chr3	37020464	37020464	SNV	G	C	CANONICAL_SPLICE	VCV000089613	Likely pathogenic	34	0	0	0	0.93	0.93	6.65806	7.33008	5.19833	5.20284	5.96399	0.000383739	TRUE	9.41301	ENST00000231790.8:c.1038+1G>C	-
2826	MLH1	chr3	37020464	37020464	SNV	G	A	CANONICAL_SPLICE	VCV001068033	Likely pathogenic	34	0	0	0	0.93	0.93		9.91578	6.785	5.52616	7.27564	9.80625e-06	TRUE		ENST00000231790.8:c.1038+1G>A	-
2828	MLH1	chr3	37020465	37020465	SNV	T	A	CANONICAL_SPLICE	VCV001773013	Likely pathogenic	33	0	0	0	0.93	0.93	9.27098	5.71583	9.51749	8.20221	8.04329	1.50781e-06	TRUE		ENST00000231790.8:c.1038+2T>A	-
2838	MLH1	chr3	37020471	37020471	SNV	C	T	SPLICE_SITE	VCV000216328	Likely benign	7.573	0	0	0	0.03	0.03	-0.645475	-0.300256	-2.20645	-0.385532	-1.01777	0.890494	FALSE		ENST00000231790.8:c.1038+8C>T	-
2841	MLH1	chr3	37020476	37020476	SNV	C	G	INTRONIC	VCV000629886	Likely benign	4.892	0	0	0	0	0	-0.0755558	1.47902	-0.242783	-0.0675474	0.139946	0.890494	FALSE	-0.6611	ENST00000231790.8:c.1038+13C>G	-
2842	MLH1	chr3	37020477	37020477	SNV	T	C	INTRONIC	VCV001560879	Likely benign	9.06	0	0	0	0	0	1.72222	-0.140001	0.106484	-1.99395	-0.20965	0.890494	FALSE		ENST00000231790.8:c.1038+14T>C	-
2845	MLH1	chr3	37020479	37020479	SNV	A	G	INTRONIC	VCV000491668	Likely benign	3.034	0	0	0	0	0	-0.83286	-0.837231	-0.626135	-0.577722	-0.851825	0.890494	FALSE		ENST00000231790.8:c.1038+16A>G	-
2846	MLH1	chr3	37020483	37020483	SNV	A	G	INTRONIC	VCV000388559	Likely benign	4.145	0	0	0	0	0	-1.2734	-2.38692	-1.60039	-0.240184	-1.50856	0.915661	FALSE		ENST00000231790.8:c.1038+20A>G	-
2850	MLH1	chr3	37020708	37020708	SNV	T	C	INTRONIC	VCV001197294	Likely benign	5.614	0	0	0	0	0	0.56032	-0.0475845	-0.204588	-1.2035	-0.357177	0.890494	FALSE		ENST00000231790.8:c.1038+245T>C	-
2851	MLH1	chr3	37020709	37020709	SNV	A	T	INTRONIC	VCV001194659	Likely benign	5.615	0	0	0	0	0	-1.24598	-2.32018	-1.39158	-0.879446	-1.59264	0.919298	FALSE		ENST00000231790.8:c.1038+246A>T	-
2853	MLH1	chr3	37021468	37021468	SNV	G	T	INTRONIC	VCV000089611	Benign	3.428	0	0	0.01	0	0.01	-0.481756	-1.43854			-1.09349	0.890494	FALSE		ENST00000231790.8:c.1038+1005G>T	-
2858	MLH1	chr3	37025559	37025559	SNV	A	G	INTRONIC	VCV000089625	Benign	0.056	0	0	0	0	0	1.6793	0.600711			1.00667	0.699539	FALSE		ENST00000231790.8:c.1039-78A>G	-
2960	MLH1	chr3	37026008	37026008	INS	G	GTAT	CANONICAL_SPLICE	VCV000819136	Uncertain							0.114985	0.142885	-0.288242	-0.472922	-0.259162	0.890494	FALSE		ENST00000231790.8:c.1409+2_1409+4dup	-
2958	MLH1	chr3	37026008	37026008	SNV	G	A	CANONICAL_SPLICE	VCV000089718	Likely pathogenic	33	0	0	0.01	0.93	0.93	6.01254	5.77258	5.3098	4.55043	5.278	0.00201693	TRUE		ENST00000231790.8:c.1409+1G>A	-
2959	MLH1	chr3	37026008	37026008	SNV	G	C	CANONICAL_SPLICE	VCV000089719	Pathogenic	33	0	0	0.02	0.93	0.93	8.65346	9.01539	7.87951	6.18271	7.79943	2.4396e-06	TRUE		ENST00000231790.8:c.1409+1G>C	-
2961	MLH1	chr3	37026008	37026008	SNV	G	T	CANONICAL_SPLICE	VCV000420226	Likely pathogenic	34	0	0	0.01	0.93	0.93	7.24953	6.2797	3.53685	5.12828	5.41525	0.0015042	TRUE		ENST00000231790.8:c.1409+1G>T	-
2963	MLH1	chr3	37026009	37026009	SNV	T	G	CANONICAL_SPLICE	VCV000089720	Likely pathogenic	33	0	0	0.02	0.93	0.93	7.36234	6.65857	1.74121	2.76155	4.49758	0.0100987	FALSE		ENST00000231790.8:c.1409+2T>G	-
2962	MLH1	chr3	37026009	37026009	SNV	T	C	CANONICAL_SPLICE	VCV001067207	Likely pathogenic	32	0	0	0.01	0.91	0.91	-0.132436	-0.305416	1.94685	3.57684	1.13812	0.662418	FALSE		ENST00000231790.8:c.1409+2T>C	-
2965	MLH1	chr3	37026010	37026010	SNV	A	T	SPLICE_SITE	VCV001771963	Uncertain	22.7	0	0	0	0.46	0.46	-0.776373	-1.34643	-0.377799	0.676824	-0.589283	0.890494	FALSE		ENST00000231790.8:c.1409+3A>T	-
2964	MLH1	chr3	37026010	37026010	SNV	A	G	SPLICE_SITE	VCV000842396	Uncertain	22.5	0	0	0	0.46	0.46	-0.455264	2.33584	0.520531	3.31287	1.29516	0.612322	FALSE		ENST00000231790.8:c.1409+3A>G	-
2966	MLH1	chr3	37026011	37026011	SNV	T	C	SPLICE_SITE	VCV000927264	Uncertain	13.98	0	0	0	0	0	0.896211	0.536444	3.63248	-0.197504	1.08357	0.678373	FALSE		ENST00000231790.8:c.1409+4T>C	-
2967	MLH1	chr3	37026013	37026013	SNV	G	A	SPLICE_SITE	VCV000491675	Conflicting	10.3	0	0	0	0	0	-0.436794	-0.0290826	-0.347233	-0.905595	-0.563014	0.890494	FALSE		ENST00000231790.8:c.1409+6G>A	-
2968	MLH1	chr3	37026014	37026014	SNV	C	T	SPLICE_SITE	VCV001668822	Likely benign	8.501	0	0	0	0	0	1.0019	-0.757265	0.136937	-0.977185	-0.282243	0.890494	FALSE		ENST00000231790.8:c.1409+7C>T	-
2969	MLH1	chr3	37026015	37026015	SNV	C	G	SPLICE_SITE	VCV001587545	Likely benign	8.832	0	0	0	0	0	-1.01432	-0.595411	-1.12138	-0.660644	-0.981277	0.890494	FALSE		ENST00000231790.8:c.1409+8C>G	-
2970	MLH1	chr3	37026020	37026020	SNV	G	C	INTRONIC	VCV000506676	Likely benign	12.32	0	0	0	0	0	-0.335246	-1.4747	-1.28788	-0.255197	-0.971593	0.890494	FALSE		ENST00000231790.8:c.1409+13G>C	-
2974	MLH1	chr3	37027160	37027160	SNV	C	T	INTRONIC	VCV001215903	Likely benign	0.355	0	0	0	0	0	-0.894564	-0.311171	0.191521	0.325292	-0.305569	0.890494	FALSE		ENST00000231790.8:c.1409+1153C>T	-
2980	MLH1	chr3	37028530	37028530	SNV	G	A	INTRONIC	VCV001194699	Likely benign	1.167	0	0	0	0	0			-0.884523	-0.42111	-0.786154	0.890494	FALSE		ENST00000231790.8:c.1410-254G>A	-
2981	MLH1	chr3	37028615	37028615	SNV	C	T	INTRONIC	VCV001249461	Benign	0.639	0	0	0	0	0	0.927335	0.0270482	1.10529	1.43243	0.739689	0.784207	FALSE		ENST00000231790.8:c.1410-169C>T	-
2982	MLH1	chr3	37028729	37028729	SNV	G	C	INTRONIC	VCV000628388	Likely benign	11.59	0	0	0	0	0	-2.17	-0.360189			-1.39843	0.906053	FALSE		ENST00000231790.8:c.1410-55G>C	-
2988	MLH1	chr3	37028769	37028769	SNV	T	C	INTRONIC	VCV000918951	Likely benign	11.06	0	0	0	0	0	-0.849591	-0.914566			-1.01542	0.890494	FALSE		ENST00000231790.8:c.1410-15T>C	-
2989	MLH1	chr3	37028770	37028770	SNV	T	C	INTRONIC	VCV000491676	Likely benign	11.25	0	0	0	0	0	-2.56253	-2.11481			-2.472	0.974122	FALSE		ENST00000231790.8:c.1410-14T>C	-
3005	MLH1	chr3	37028933	37028933	SNV	G	T	CANONICAL_SPLICE	VCV000089772	Pathogenic	34	0	0	0.39	1	1	9.88589	8.13542	7.36361	6.89087	7.93561	1.7842e-06	TRUE		ENST00000231790.8:c.1558+1G>T	-
3003	MLH1	chr3	37028933	37028933	SNV	G	A	CANONICAL_SPLICE	VCV000220185	Likely pathogenic	33	0	0	0.03	1	1	9.02275	11.4203	5.93657	6.47626	8.08062	1.50781e-06	TRUE		ENST00000231790.8:c.1558+1G>A	-
3006	MLH1	chr3	37028934	37028934	SNV	T	A	CANONICAL_SPLICE	VCV001475026	Likely pathogenic	33	0	0	0.02	1	1	5.58374		3.45929	5.10338	4.58213	0.00861989	TRUE		ENST00000231790.8:c.1558+2T>A	-
3010	MLH1	chr3	37028935	37028936	MNV	AC	TA	SPLICE_SITE	VCV000491683	Uncertain							0.507793	-0.0394813	0.0689694	0.412862	0.104197	0.890494	FALSE		ENST00000231790.8:c.1558+3_1558+4delinsTA	-
3011	MLH1	chr3	37028936	37028936	SNV	C	T	SPLICE_SITE	VCV000187689	Conflicting	10.07	0	0	0	0	0	2.86786	4.99208	-0.685214	2.22486	2.21656	0.307465	FALSE		ENST00000231790.8:c.1558+4C>T	-
3017	MLH1	chr3	37028942	37028942	SNV	C	T	INTRONIC	VCV000378143	Conflicting	12.48	0	0	0	0	0	0.119334	-0.304772			-0.226057	0.890494	FALSE		ENST00000231790.8:c.1558+10C>T	-
3018	MLH1	chr3	37028943	37028943	SNV	G	A	INTRONIC	VCV000089770	Likely benign	10.11	0	0	0	0	0	-1.58911	1.81959	-1.19085	-0.184808	-0.419635	0.890494	FALSE		ENST00000231790.8:c.1558+11G>A	-
3022	MLH1	chr3	37028949	37028949	SNV	G	A	INTRONIC	VCV001540519	Likely benign	4.767	0	0	0	0	0	-0.243278	-0.768296	-0.103587	0.660683	-0.246958	0.890494	FALSE		ENST00000231790.8:c.1558+17G>A	-
3024	MLH1	chr3	37030789	37030789	SNV	G	C	INTRONIC	VCV000223825	Likely benign	12.46	0	0	0	0	0	-0.141916	0.383059	3.26119	1.10468	1.01842	0.699539	FALSE		ENST00000231790.8:c.1558+1857G>C	-
3026	MLH1	chr3	37032977	37032977	SNV	G	C	INTRONIC	VCV000223826	Likely benign	10.52	0	0	0	0	0	-0.417145	-1.93048	-0.463497	0.461361	-0.720779	0.890494	FALSE		ENST00000231790.8:c.1558+4045G>C	-
3027	MLH1	chr3	37033177	37033177	SNV	A	G	INTRONIC	VCV000089776	Benign	4.959	0	0	0	0	0	-1.00127	2.28924	-0.464305		0.141214	0.890494	FALSE		ENST00000231790.8:c.1558+4245A>G	-
3028	MLH1	chr3	37033180	37033180	SNV	C	T	INTRONIC	VCV000223836	Likely benign	7.02	0	0	0	0	0	-0.538041	-1.0154	0.138936	0.45714	-0.37268	0.890494	FALSE		ENST00000231790.8:c.1558+4248C>T	-
3029	MLH1	chr3	37033185	37033185	SNV	G	A	INTRONIC	VCV000223829	Likely benign	10.79	0	0	0	0	0	0.230427	-0.688575			-0.362412	0.890494	FALSE		ENST00000231790.8:c.1558+4253G>A	-
3032	MLH1	chr3	37037015	37037015	SNV	A	G	INTRONIC	VCV000089785	Benign	2.089	0	0	0	0	0	-1.16009	-0.0366501	-1.30576	-0.47098	-0.876707	0.890494	FALSE		ENST00000231790.8:c.1559-3171A>G	-
3034	MLH1	chr3	37040146	37040146	SNV	A	G	INTRONIC	VCV001697945	Likely benign	1.421	0	0	0	0	0	-0.234731	1.23034	0.279597	0.289995	0.257963	0.890494	FALSE		ENST00000231790.8:c.1559-40A>G	-
3053	MLH1	chr3	37040295	37040298	DEL	GTAA	G	CANONICAL_SPLICE									6.61519	9.22108	4.03601	2.37051	5.42736	0.00149247	TRUE		ENST00000231790.8:c.1667+2_1667+4del	-
3052	MLH1	chr3	37040295	37040295	SNV	G	T	CANONICAL_SPLICE	VCV001777580	Pathogenic	31	0	0	0.02	0.98	0.98	8.49074	7.98585	2.93837	3.98841	5.7175	0.000745306	TRUE		ENST00000231790.8:c.1667+1G>T	-
3051	MLH1	chr3	37040295	37040295	SNV	G	A	CANONICAL_SPLICE	VCV000455398	Likely pathogenic	28.7	0	0	0.02	0.98	0.98	4.56709	5.51734	6.33547	5.33681	5.30584	0.001964	TRUE		ENST00000231790.8:c.1667+1G>A	-
3055	MLH1	chr3	37040296	37040296	SNV	T	C	CANONICAL_SPLICE	VCV000237317	Likely pathogenic	31	0	0	0.03	0.98	0.98	-2.11342		-0.180362	0.984222	-0.56986	0.890494	FALSE		ENST00000231790.8:c.1667+2T>C	-
3058	MLH1	chr3	37040297	37040297	SNV	A	G	SPLICE_SITE	VCV001777581	Likely benign	16.87	0	0	0.02	0.48	0.48	-1.30634	-1.34096	1.67262	2.21538	0.176838	0.890494	FALSE		ENST00000231790.8:c.1667+3A>G	-
3057	MLH1	chr3	37040297	37040297	SNV	A	C	SPLICE_SITE	VCV000841902	Uncertain	22.1	0	0	0.03	0.94	0.94	-1.2372	-1.29242	2.99472	-0.895297	-0.240887	0.890494	FALSE		ENST00000231790.8:c.1667+3A>C	-
3060	MLH1	chr3	37040298	37040298	SNV	A	G	SPLICE_SITE	VCV000405403	Conflicting	18.75	0	0	0	0.6	0.6	1.00908	1.90188	5.89091	4.36077	3.15732	0.105624	FALSE		ENST00000231790.8:c.1667+4A>G	-
3059	MLH1	chr3	37040298	37040298	SNV	A	C	SPLICE_SITE	VCV000570381	Uncertain	14.85	0	0	0.01	0.2	0.2	0.117287	0.920595	0.118662	1.40399	0.506795	0.854142	FALSE		ENST00000231790.8:c.1667+4A>C	-
3062	MLH1	chr3	37040302	37040302	SNV	A	C	SPLICE_SITE	VCV001050435	Likely benign	0.662	0	0	0	0	0	0.302212	-0.599392	-2.0266	-0.752945	-0.90252	0.890494	FALSE		ENST00000231790.8:c.1667+8A>C	-
3063	MLH1	chr3	37040302	37040302	SNV	A	G	SPLICE_SITE	VCV000491685	Likely benign	0.839	0	0	0	0	0	-0.298719	1.39938	0.0423818	0.866267	0.368988	0.882719	FALSE		ENST00000231790.8:c.1667+8A>G	-
3064	MLH1	chr3	37040302	37040302	SNV	A	T	SPLICE_SITE			0.694	0	0	0	0	0	2.74217	1.42252	-0.937657	-0.791071	0.475652	0.861229	FALSE		ENST00000231790.8:c.1667+8A>T	-
3074	MLH1	chr3	37041914	37041914	SNV	G	T	INTRONIC	VCV000223824	Likely benign	13.09	0	0	0	0	0	2.39148		-0.525273		0.799763	0.766178	FALSE		ENST00000231790.8:c.1668-354G>T	-
3076	MLH1	chr3	37042083	37042083	SNV	T	C	INTRONIC	VCV000218015	Benign	5.497	0	0	0.05	0	0.05	-1.11874	0.527977	-0.491721	-0.42324	-0.50977	0.890494	FALSE		ENST00000231790.8:c.1668-185T>C	-
3077	MLH1	chr3	37042127	37042127	INS	G	GT	INTRONIC	VCV000218014	Uncertain							-1.52145	0.498831	0.650884		-0.25725	0.890494	FALSE		ENST00000231790.8:c.1668-139dup	-
3100	MLH1	chr3	37042332	37042332	SNV	G	C	CANONICAL_SPLICE	VCV000089849	Likely pathogenic	34	0	0	0	0.65	0.65	4.49373	3.17957			3.70331	0.0457741	FALSE		ENST00000231790.8:c.1731+1G>C	-
3106	MLH1	chr3	37042334	37042334	SNV	A	C	SPLICE_SITE	VCV001683773	Uncertain	23.6	0	0	0	0.65	0.65	6.74787	5.81847	1.65331	1.70649	3.84819	0.0367416	FALSE		ENST00000231790.8:c.1731+3A>C	-
3109	MLH1	chr3	37042335	37042335	SNV	A	G	SPLICE_SITE	VCV000483547	Pathogenic	23.3	0	0	0	0.58	0.58	1.15038	-0.323974			0.279863	0.890494	FALSE		ENST00000231790.8:c.1731+4A>G	-
3108	MLH1	chr3	37042335	37042335	SNV	A	C	SPLICE_SITE	VCV001778981	Uncertain	23	0	0	0	0.58	0.58	2.34453	3.42779			2.75282	0.177081	FALSE		ENST00000231790.8:c.1731+4A>C	-
3111	MLH1	chr3	37042336	37042336	SNV	G	C	SPLICE_SITE	VCV001778982	Likely pathogenic	24.1	0	0	0	0.65	0.65	-0.974222	-0.436629			-0.838764	0.890494	FALSE		ENST00000231790.8:c.1731+5G>C	-
3114	MLH1	chr3	37042337	37042337	SNV	T	G	SPLICE_SITE	VCV000089855	Uncertain	22	0	0	0.01	0.62	0.62	2.77406	6.66458			4.58598	0.00861989	TRUE		ENST00000231790.8:c.1731+6T>G	-
3128	MLH1	chr3	37047255	37047255	SNV	A	T	INTRONIC	VCV000873426	Likely pathogenic	8.689	0.01	0	0.39	0	0.39	7.41858	2.86682	6.10476	4.00194	4.96469	0.00410687	TRUE	5.27751	ENST00000231790.8:c.1732-264A>T	-
3129	MLH1	chr3	37047367	37047367	SNV	G	C	INTRONIC	VCV000677856	Likely benign	5.124	0	0	0	0	0	-0.695822	-0.876075	-0.0467784	0.09141	-0.515154	0.890494	FALSE	0.6611	ENST00000231790.8:c.1732-152G>C	-
3130	MLH1	chr3	37047499	37047499	SNV	A	G	INTRONIC	VCV000918305	Likely benign	2.404	0	0	0	0	0	0.874371	0.969137	-0.133267	4.9951	1.543	0.513964	FALSE		ENST00000231790.8:c.1732-20A>G	-
3139	MLH1	chr3	37047510	37047510	SNV	T	C	INTRONIC	VCV000089864	Likely benign	5.173	0.11	0	0	0	0.11	-0.347757	-1.45147		8.9934	2.26472	0.297586	FALSE		ENST00000231790.8:c.1732-9T>C	-
3142	MLH1	chr3	37047514	37047514	SNV	C	A	SPLICE_SITE	VCV000764195	Likely benign	12.57	0.19	0	0	0	0.19	-1.06878		0.632268		-0.351594	0.890494	FALSE		ENST00000231790.8:c.1732-5C>A	-
3144	MLH1	chr3	37047515	37047515	SNV	C	G	SPLICE_SITE	VCV000231149	Conflicting	12.31	0.08	0	0	0	0.08	0.247271	-0.173594			-0.0964999	0.890494	FALSE		ENST00000231790.8:c.1732-4C>G	-
3145	MLH1	chr3	37047516	37047516	SNV	T	C	SPLICE_SITE	VCV001037949	Uncertain	10.15	0.1	0	0	0	0.1	2.86775	-1.93322			0.333929	0.885248	FALSE		ENST00000231790.8:c.1732-3T>C	-
3148	MLH1	chr3	37047517	37047517	SNV	A	G	CANONICAL_SPLICE	VCV000089861	Likely pathogenic	35	0.73	1	0	0	1			6.13694	6.76755	6.31891	0.000161132	TRUE		ENST00000231790.8:c.1732-2A>G	-
3149	MLH1	chr3	37047517	37047517	SNV	A	T	CANONICAL_SPLICE	VCV000089862	Pathogenic	35	0.71	1	0	0	1	2.53808		3.49621	4.74612	3.46013	0.0668542	FALSE		ENST00000231790.8:c.1732-2A>T	-
3150	MLH1	chr3	37047518	37047518	SNV	G	A	CANONICAL_SPLICE	VCV000089859	Pathogenic	35	0.71	1	0	0	1	10.0132	8.44199	6.15734	5.27605	7.3388	9.35886e-06	TRUE		ENST00000231790.8:c.1732-1G>A	-
3153	MLH1	chr3	37047684	37047684	SNV	G	C	CANONICAL_SPLICE	VCV001049670	Pathogenic	33	0	0	0.03	0.99	0.99	-0.0432749	5.38075	-1.52216	-0.0170371	0.816231	0.761503	FALSE		ENST00000231790.8:c.1896+1G>C	-
3168	MLH1	chr3	37048220	37048220	SNV	T	C	INTRONIC	VCV001275921	Benign	2.27	0	0	0	0	0	0.042091	0.437505	2.28988	1.29705	0.883293	0.72888	FALSE		ENST00000231790.8:c.1897-297T>C	-
3173	MLH1	chr3	37048500	37048500	SNV	C	G	INTRONIC	VCV000089931	Likely benign	7.073	0.01	0	0	0	0.01	7.06619	3.21099			5.00525	0.00387459	TRUE		ENST00000231790.8:c.1897-17C>G	-
3175	MLH1	chr3	37048503	37048503	SNV	T	C	INTRONIC	VCV000182544	Likely benign	10.03	0.01	0	0	0	0.01	-0.881002	-0.139848	-0.542581	-1.86288	-0.989916	0.890494	FALSE		ENST00000231790.8:c.1897-14T>C	-
3176	MLH1	chr3	37048504	37048504	SNV	T	C	INTRONIC	VCV001531038	Likely benign	11.62	0.11	0	0	0	0.11	1.17548	-1.29375	0.822371	-0.254748	-0.0209999	0.890494	FALSE		ENST00000231790.8:c.1897-13T>C	-
3184	MLH1	chr3	37048513	37048513	SNV	G	C	SPLICE_SITE	VCV000820253	Uncertain	11.27	0.08	0	0	0	0.08	-0.886704	-0.148751			-0.651066	0.890494	FALSE		ENST00000231790.8:c.1897-4G>C	-
3185	MLH1	chr3	37048514	37048514	SNV	C	G	SPLICE_SITE	VCV000580353	Uncertain	22	0.25	0.24	0	0	0.25	-0.764774	-0.705095			-0.868273	0.890494	FALSE		ENST00000231790.8:c.1897-3C>G	-
3188	MLH1	chr3	37048515	37048515	SNV	A	G	CANONICAL_SPLICE	VCV000089932	Likely pathogenic	33	0.33	1	0	0	1	-0.195247	1.21043	2.36002	2.30591	1.28694	0.612613	FALSE		ENST00000231790.8:c.1897-2A>G	-
3191	MLH1	chr3	37048610	37048610	SNV	G	C	CANONICAL_SPLICE	VCV000089974	Likely pathogenic	35	0	0	0.9	1	1	11.3338	10.0982	4.4519	3.76421	7.27871	9.80625e-06	TRUE		ENST00000231790.8:c.1989+1G>C	-
3190	MLH1	chr3	37048610	37048610	SNV	G	A	CANONICAL_SPLICE	VCV000089973	Pathogenic	35	0	0	0.91	1	1	1.96683	0.083884	0.0423818	-0.0992057	0.365134	0.882719	FALSE		ENST00000231790.8:c.1989+1G>A	-
3192	MLH1	chr3	37048610	37048610	SNV	G	T	CANONICAL_SPLICE	VCV000089975	Pathogenic	35	0	0	0.87	1	1	2.40144	1.99096	-1.91806	2.60081	1.13545	0.662418	FALSE		ENST00000231790.8:c.1989+1G>T	-
3194	MLH1	chr3	37048613	37048613	SNV	A	C	SPLICE_SITE	VCV000935333	Uncertain	14.59	0	0	0.63	0.01	0.63	-2.89602	0.650834			-1.25593	0.897332	FALSE		ENST00000231790.8:c.1989+4A>C	-
3195	MLH1	chr3	37048614	37048614	SNV	G	A	SPLICE_SITE	VCV000581631	Conflicting	21.4	0	0	0.86	0.33	0.86	5.91235	3.71771			4.68169	0.00745121	TRUE		ENST00000231790.8:c.1989+5G>A	-
3196	MLH1	chr3	37048614	37048614	SNV	G	C	SPLICE_SITE	VCV000089977	Pathogenic	22.3	0	0	0.89	0.5	0.89	8.17647	12.3104	3.47938	1.58799	6.25521	0.000189426	TRUE		ENST00000231790.8:c.1989+5G>C	-
3210	MLH1	chr3	37048646	37048646	SNV	T	C	INTRONIC	VCV000801958	Likely benign	2.352	0	0	0	0	0	-0.899499	-2.7683	-0.77721	-0.94418	-1.48063	0.914638	FALSE		ENST00000231790.8:c.1989+37T>C	-
3217	MLH1	chr3	37048893	37048893	SNV	C	A	INTRONIC	VCV001589909	Likely benign	11.64	0.06	0.02	0	0	0.06	-1.36842	2.0986			0.231756	0.890494	FALSE		ENST00000231790.8:c.1990-11C>A	-
3220	MLH1	chr3	37048895	37048895	SNV	T	C	INTRONIC	VCV000413373	Likely benign	11.03	0.1	0.01	0	0	0.1	1.41306	3.67186			2.40912	0.259287	FALSE		ENST00000231790.8:c.1990-9T>C	-
3224	MLH1	chr3	37048899	37048899	SNV	A	T	SPLICE_SITE	VCV000491695	Uncertain	6.727	0	0	0	0	0	-0.414768	0.61042		0.559144	0.118261	0.890494	FALSE		ENST00000231790.8:c.1990-5A>T	-
3225	MLH1	chr3	37048901	37048901	SNV	C	G	SPLICE_SITE	VCV000089988	Conflicting	24.4	0.6	0.72	0	0	0.72	4.09086	4.6786	1.78069	2.71962	3.1841	0.102318	FALSE		ENST00000231790.8:c.1990-3C>G	-
3229	MLH1	chr3	37048902	37048905	DEL	AGGT	A	CANONICAL_SPLICE	VCV001783961	Pathogenic							0.633374	1.10888	0.349408	3.89522	1.36338	0.591724	FALSE		ENST00000231790.8:c.1990_1992del	ENSP00000231790.3:p.Val664del
3228	MLH1	chr3	37048902	37048902	SNV	A	T	CANONICAL_SPLICE	VCV001783963	Likely pathogenic	34	0.63	0.98	0	0	0.98	2.54339	-0.138076	0.921821	2.1545	1.23707	0.628804	FALSE		ENST00000231790.8:c.1990-2A>T	-
3226	MLH1	chr3	37048902	37048902	SNV	A	C	CANONICAL_SPLICE	VCV001070238	Pathogenic	34	0.67	0.98	0	0	0.98	2.36058	1.29205	3.24272	2.70231	2.26608	0.297586	FALSE		ENST00000231790.8:c.1990-2A>C	-
3230	MLH1	chr3	37048903	37048903	SNV	G	A	CANONICAL_SPLICE	VCV000089985	Pathogenic	34	0.59	0.98	0	0	0.98	2.0177	1.493	3.0101	5.26629	2.81343	0.165433	FALSE		ENST00000231790.8:c.1990-1G>A	-
3231	MLH1	chr3	37048903	37048903	SNV	G	C	CANONICAL_SPLICE	VCV000628266	Likely pathogenic	34	0.68	0.98	0	0	0.98	3.3414	6.71902	6.39066	7.9134	5.95778	0.000383739	TRUE		ENST00000231790.8:c.1990-1G>C	-
3240	MLH1	chr3	37049021	37049021	SNV	C	G	SPLICE_SITE	VCV000820722	Uncertain	9.028	0	0	0	0.09	0.09	2.21372	1.57951	3.86733	2.83515	2.49059	0.238871	FALSE		ENST00000231790.8:c.2103+4C>G	-
3247	MLH1	chr3	37049029	37049029	SNV	A	G	INTRONIC	VCV001597203	Likely benign	7.929	0	0	0	0	0	1.17688	-2.07626	-1.22801	-1.03976	-0.925124	0.890494	FALSE		ENST00000231790.8:c.2103+12A>G	-
3248	MLH1	chr3	37049031	37049031	SNV	G	A	INTRONIC	VCV000386937	Likely benign	3.916	0	0	0	0	0	-1.08721	-1.51909		-0.806923	-1.27108	0.897332	FALSE		ENST00000231790.8:c.2103+14G>A	-
3250	MLH1	chr3	37049034	37049034	SNV	C	T	INTRONIC	VCV000629892	Likely benign	4.585	0	0	0	0	0	-2.03331	-1.93048	-0.676281	-1.2552	-1.60716	0.919298	FALSE		ENST00000231790.8:c.2103+17C>T	-
3249	MLH1	chr3	37049034	37049034	SNV	C	A	INTRONIC	VCV001582650	Likely benign	3.783	0	0	0	0	0	0.570788	-1.59017	0	-0.683613	-0.559088	0.890494	FALSE		ENST00000231790.8:c.2103+17C>A	-
3252	MLH1	chr3	37049037	37049037	SNV	T	G	INTRONIC	VCV001622018	Likely benign	5.139	0	0	0	0	0	0.516182	-0.428893	1.09239	-0.175337	0.117748	0.890494	FALSE		ENST00000231790.8:c.2103+20T>G	-
3253	MLH1	chr3	37049038	37049038	SNV	G	A	INTRONIC	VCV000491701	Likely benign	6.938	0	0	0	0	0	-1.16832	-1.7683	-0.607459	0.209471	-0.966988	0.890494	FALSE		ENST00000231790.8:c.2103+21G>A	-
3254	MLH1	chr3	37049730	37049730	SNV	A	G	INTRONIC	VCV000223838	Likely benign	8.501	0	0	0	0	0	1.30099	3.4233	-0.0151324	0.546142	1.18049	0.650264	FALSE		ENST00000231790.8:c.2103+713A>G	-
3257	MLH1	chr3	37050464	37050464	SNV	T	G	INTRONIC	VCV000090053	Likely benign	16.38	0.01	0.26	0	0	0.26	0.586095	1.26245	1.61775	2.00899	1.23548	0.628804	FALSE		ENST00000231790.8:c.2104-22T>G	-
3256	MLH1	chr3	37050464	37050464	SNV	T	C	INTRONIC	VCV000372043	Likely benign	12.58	0	0	0	0	0	0.365155	2.64232	3.76657	2.26896	2.12741	0.336204	FALSE		ENST00000231790.8:c.2104-22T>C	-
3258	MLH1	chr3	37050466	37050466	SNV	A	C	INTRONIC	VCV001663359	Likely benign	14.35	0	0.03	0	0	0.03	1.27079	-0.471353	2.50536	1.25574	1.0068	0.699539	FALSE		ENST00000231790.8:c.2104-20A>C	-
3260	MLH1	chr3	37050468	37050468	SNV	A	C	INTRONIC	VCV000921464	Likely benign	13.4	0	0	0	0	0	3.11527	0.786167	2.01786	-0.157743	1.30705	0.61001	FALSE		ENST00000231790.8:c.2104-18A>C	-
3267	MLH1	chr3	37050480	37050480	SNV	T	C	SPLICE_SITE	VCV001123671	Likely benign	19.01	0	0.33	0	0	0.33	2.63629	3.27369	0.337223	0.778039	1.62297	0.487034	FALSE		ENST00000231790.8:c.2104-6T>C	-
3272	MLH1	chr3	37050485	37050485	SNV	G	C	CANONICAL_SPLICE	VCV001785958	Likely pathogenic	34	0.91	0.93	0	0	0.93	9.89632	6.9208	7.89402	5.29164	7.36735	9.35886e-06	TRUE		ENST00000231790.8:c.2104-1G>C	-
3273	MLH1	chr3	37050485	37050485	SNV	G	T	CANONICAL_SPLICE	VCV000090052	Likely pathogenic	34	0.6	0.93	0	0	0.93	4.51234	5.28823			4.76695	0.00650439	TRUE		ENST00000231790.8:c.2104-1G>T	-
3274	MLH1	chr3	37050654	37050654	SNV	A	G	3PRIME_UTR	VCV000921879	Uncertain	10.49	0	0	0	0	0	1.93741	1.90361	-0.356252	-0.192106	0.689828	0.801547	FALSE		ENST00000231790.8:c.*1A>G	-
3275	MLH1	chr3	37050656	37050656	SNV	A	G	3PRIME_UTR	VCV000089586	Conflicting	9.904	0	0	0	0	0	-1.97704	-0.0314862			-1.1376	0.890494	FALSE		ENST00000231790.8:c.*3A>G	-
3280	MLH1	chr3	37050670	37050670	SNV	A	G	3PRIME_UTR	VCV000924048	Uncertain	7.234	0	0	0	0	0	1.11852	-0.167909			0.341967	0.885248	FALSE		ENST00000231790.8:c.*17A>G	-
3281	MLH1	chr3	37050671	37050671	SNV	C	A	3PRIME_UTR	VCV000630433	Likely benign	7.324	0	0	0	0	0	-0.357493	1.8839	-0.41459	1.06471	0.410794	0.876137	FALSE		ENST00000231790.8:c.*18C>A	-
3282	MLH1	chr3	37050671	37050671	SNV	C	T	3PRIME_UTR	VCV000918665	Uncertain	8.373	0	0	0	0	0	0.0763689			1.9812	0.895447	0.726502	FALSE		ENST00000231790.8:c.*18C>T	-
3285	MLH1	chr3	37050774	37050774	SNV	A	G	3PRIME_UTR	VCV000901875	Uncertain	6.306	0	0	0	0	0	0.690555	1.43201			0.927942	0.71722	FALSE		ENST00000231790.8:c.*121A>G	-
