# Supplementary material for: High-throughput screening of human genetic variants by pooled prime editing
Source: Cell Genom. 2025 Mar 21;5(4):100814. doi: 10.1016/j.xgen.2025.100814 (PMC12008803; doi:10.1016/j.xgen.2025.100814)
Supplement: Table S9. Oligonucleotides used in this study, related to STAR Methods [file mmc10.xlsx]

## Sheet: Cloning primers
Table S9. Oligonucleotides used in this study, related to STAR Methods.
Cloning primers
MLH1-KO: sgRNA construct
MB001_F_MLH1-KO-x18	caccGAGATATGTACTGCTTCCGGA
MB002_R_MLH1-KO-x18	aaacTCCGGAAGCAGTACATATCTC
SMARCB1-KO: sgRNA constructs
MH142_F_SMARCB1-KO-x4	caccGCTTCTTGTCTCGGCCCATG
MH145_R_SMARCB1-KO-x4	aaacCATGGGCCGAGACAAGAAGC
MH144_F_SMARCB1-KO-x5	caccGGAGAACGCATCTCAGCCCG
MH147_R_SMARCB1-KO-x5	aaacCGGGCTGAGATGCGTTCTCC
MH143_F_SMARCB1-KO-x6	caccGCAGATCGAGTCCTACCCCA
MH146_R_SMARCB1-KO-x6	aaacTGGGGTAGGACTCGATCTGC
ATP1A1-T804N: pU6_pegRNA constructs
MH34_F_tevopreQ1-cassette	caccggagacgttgactatcgtctcgCGCGGTTCTATCTAGTTACGCGTTAAACCAACTAGAATTTTTTT
MH35_R_tevopreQ1-cassette	gtagAAAAAAATTCTAGTTGGTTTAACGCGTAACTAGATAGAACCGCGcgagacgatagtcaacgtctcc
MH36_F_polyT-cassette	caccggagacgttgactatcgtctcgTTTTTTT
MH37_R_polyT-cassette	gtagAAAAAAAcgagacgatagtcaacgtctcc
MH20_F_peg-ATP1A1-T804N_A-	caccGCAAACATTCCACTACCACTGTTTggagacgttgactatcgtctcgGTGCGACAtTCCCCAGaGGTAGTGGAATG
MH21_R_peg-ATP1A1-T804N_A-	aaaaCATTCCACTACCtCTGGGGAaTGTCGCACcgagacgatagtcaacgtctccAAACAGTGGTAGTGGAATGTTTGC
MH22_F_peg-ATP1A1-T804N_B-	caccGCAAACATTCCACTACCACTGTTTggagacgttgactatcgtctcgGTGCGGTGACAtTCCCCAGTGGTAGTGGAATGT
MH23_R_peg-ATP1A1-T804N_B-	aaaaACATTCCACTACCACTGGGGAaTGTCACCGCACcgagacgatagtcaacgtctccAAACAGTGGTAGTGGAATGTTTGC
MH24_F_peg-ATP1A1-T804N_C-	caccGCCCAAGTCAATGCAGAGGAGTTTggagacgttgactatcgtctcgGTGCGGGAaTGTCACtATCCTCTGCATTGACTT
MH25_R_peg-ATP1A1-T804N_C-	aaaaAAGTCAATGCAGAGGATaGTGACAtTCCCGCACcgagacgatagtcaacgtctccAAACTCCTCTGCATTGACTTGGGC
MH30_R_peg-ATP1A1-T804N_A+	cgcgCATTCCACTACCtCTGGGGAaTGTCGCACcgagacgatagtcaacgtctccAAACAGTGGTAGTGGAATGTTTGC
MH31_R_peg-ATP1A1-T804N_B+	cgcgACATTCCACTACCACTGGGGAaTGTCACCGCACcgagacgatagtcaacgtctccAAACAGTGGTAGTGGAATGTTTGC
MH32_R_peg-ATP1A1-T804N_C+	cgcgAAGTCAATGCAGAGGATaGTGACAtTCCCGCACcgagacgatagtcaacgtctccAAACTCCTCTGCATTGACTTGGGC
pLenti_U6 construction
MH148_F_mU6	AGCGCGTGCGCC
MH149_R_mU6	AAACAAGGCTTTTCTCGCATGC
MH172_F_hU6-pegRNA	CAGACCCACCTCCCAAC
MH173_R_hU6-pegRNA	cgtcggatctctagaaacgtgtcacgtgcacgttaagtcgagtaagctgaccgctgaagtacaagtggtagagtagACGGTCTCGTCTAGATAGAGTAG
MH170_F_mU6-BsmBICassette	cgacttaacgtgcacgtgacacgttTCTAGAGATCCGACGCCG
MH171_R_mU6-BsmBICassette	tcccatgtaagcatgtacggtctagGCATGAATCACGGTACGAGC
pegRNA library amplification
MH195_F_pegRNAs_OligoPool	atgcatGCGAGAAAAGCCTTGTTTG
MH196_R_pegRNAs_OligoPool_Lib1	aatcacggtacGAGCTTACCTGCCATACAG
MH197_R_pegRNAs_OligoPool_Lib2	aatcacggtacgaGCTTACCGAGTACCGAC
MH198_R_pegRNAs_OligoPool_Lib3	aatcacggtacGAGCTTACCACACTTCCTG
MH199_R_pegRNAs_OligoPool_Lib4	aatcacggtacgaGCTTACCGTCACAGTCG
MH200_R_pegRNAs_OligoPool_Lib5	aatcacggtacGAGCTTACCACTAGCTTGC
MH201_R_pegRNAs_OligoPool_Lib6	aatcacggtacGAGCTTACCTGTGCAGATC
MH202_R_pegRNAs_OligoPool_Lib7	aatcacggtacgaGCTTACCCTAGTGAGCG
MH203_R_pegRNAs_OligoPool_Lib8	aatcacggtacGAGCTTACCACTATGGACC
MH204_R_pegRNAs_OligoPool_Lib9	aatcacggtacGAGCTTACCACTATGGACC
Scaffold plasmids
MH210_F_BsmBI-Scaffold-original	cagtcgactggatccggtaccgtctcgGTTTTAGAGCTAGAAATAGCAAGTTAAAATAAGGCTAGTCCGTTATCAA
MH211_R_BsmBI-Scaffold-original	cacatgtcatatgtagagagcgtctccGCACCGACTCGGTGCCACTTTTTCAAGTTGATAACGGACTAGCCTTATTTTAACTT
MH206_F_BsmBI-Scaffold-FE	cagtcgactggatccggtaccgtctcgGTTTAAGAGCTATGCTGGAAACAGCATAGCAAGTTTAAATAAGGCTAGTCCGTTATCA
MH207_R_BsmBI-Scaffold-FE	cacatgtcatatgtagagagcgtctccGCACCGACTCGGTGCCACTTTTTCAAGTTGATAACGGACTAGCCTTATTTAAACTTGC
MH228_F_BsmBI-Scaffold-FEv1	cagtcgactggatccggtaccgtctcgGTTTCAGAGCTATGCTGGAAACAGCATAGCAAGTTGAAATAAGGCTAGTCCGTTATCA
MH229_R_BsmBI-Scaffold-FEv1	cacatgtcatatgtagagagcgtctccGCACCGACTCGGTGCCACTTTTTCAAGTTGATAACGGACTAGCCTTATTTCAACTTGC
MH230_F_BsmBI-Scaffold-FEv2	cagtcgactggatccggtaccgtctcgGTTTCAGAGCTATGCTGGAAACAGCATAGCAAGTTGAAATAAGGCTAGTCCGTTATCAACTT
MH231_R_BsmBI-Scaffold-FEv2	cacatgtcatatgtagagagcgtctccGCACCGACTCGGTGCCACTTGGACCGAAGTCCAAGTTGATAACGGACTAGCCTTATTTCAAC
MLH1dn genotyping
MH226_F_MLH1dn	CTTCCACTCTGCTGATTGAAAACTCC
MH227_R_MLH1dn	CCGATAAGCTTGATATCGAATTCGTGGC

## Sheet: NGS prep primers
NGS preparation primers
pegRNA-ST
MH258_F_pegRNA_P5-i5-R1	aatgatacggcgaccaccgagatctacacNNNNNNNNtcgtcggcagcgtcagatgtgtataagagacagGCATGCGAGAAAAGCCTTGTTTG
MH259_R_pegRNA_P7-i7-R2	caagcagaagacggcatacgagatNNNNNNNNgtctcgtgggctcggagatgtgtataagagacagCATGAATCACGGTACGAGCTTACC
SMARCB1
MH187_F_SMARCB1-KO-x4	tcgtcggcagcgtcagatgtgtataagagacagGTACCCACCCTGCCCAACAG
MH188_R_SMARCB1-KO-x4	gtctcgtgggctcggagatgtgtataagagacagGCAGACAGAGCCAAGGAGGC
MH191_F_SMARCB1-KO-x5	tcgtcggcagcgtcagatgtgtataagagacagCCCGACTGCCTTGTACCATTC
MH192_R_SMARCB1-KO-x5	gtctcgtgggctcggagatgtgtataagagacagCTGTCCCCATTAGACCGTGG
MH189_F_SMARCB1-KO-x6	tcgtcggcagcgtcagatgtgtataagagacagTGGATTTGAACCCGCTGACG
MH190_R_SMARCB1-KO-x6	gtctcgtgggctcggagatgtgtataagagacagCTATGCCCTTCCTGGGGGAT
MH304_F_SGE_SMARCB1-x89	GGTCATGGCGACAACACTTG
MH305_R_SGE_SMARCB1-x89	TGCCTGGGGCTCCTATACAA
MH306_F_SGE_SMARCB1-x8_i5	aatgatacggcgaccaccgagatctacacNNNNNNNNtcgtcggcagcgtcagatgtgtataagagacagCTGAGGATTCTCCATCTATAGCTGG
MH307_R_SGE_SMARCB1-x8_i7	caagcagaagacggcatacgagatNNNNNNNNgtctcgtgggctcggagatgtgtataagagacagCTGGAAAGCCAGGTGCC
MH308_F_SGE_SMARCB1-x9_i5	aatgatacggcgaccaccgagatctacacNNNNNNNNtcgtcggcagcgtcagatgtgtataagagacagCGCCCAGGCTGGG
MH309_R_SGE_SMARCB1-x9_i7	caagcagaagacggcatacgagatNNNNNNNNgtctcgtgggctcggagatgtgtataagagacagGGAAGCCCCCACTCC
MLH1
MLH1_x10_F1NXT	tcgtcggcagcgtcagatgtgtataagagacagTTCATGACTTTGTGTGAATGTACA
MLH1_x10_R1NXT	gtctcgtgggctcggagatgtgtataagagacagAGCATGCTCATCTCTTTCAAAG
MLH1_up_extF1	CAACGTTAGAAAGGCCGCAA
MLH1_up_extR1	GACTCCCTCCGTACCAGTTC
MLH1_x11_extF2	TGACCACTGTGTCATCTGGC
MLH1_x11_extR2	GCACATTGAAGAGGCACCCT
MLH1_i15_extF1	TACTCTCCATCCTCACCCGC
MLH1_i15_extR1	TGCAAGCATCTCAGCCTTCT
MLH1_up_F1NXT	tcgtcggcagcgtcagatgtgtataagagacagGCCAGATCACCTCAGCAGAG
MLH1_up_R1NXT	gtctcgtgggctcggagatgtgtataagagacagTGGACAGCTTGAATGCCAGT
MLH1_up_F4NXT	tcgtcggcagcgtcagatgtgtataagagacagAGCTGTCCAATCAATAGCTGC
MLH1_up_R4NXT	gtctcgtgggctcggagatgtgtataagagacagCGATGCGGTTCACCACTGT
MLH1_x11_F1NXT	tcgtcggcagcgtcagatgtgtataagagacagCCCCCTCCCACTATCTAAGGTAAT
MLH1_x11_R1NXT	gtctcgtgggctcggagatgtgtataagagacagAAGGCCCCAGAGAAGTAGCT
MLH1_i15_F1NXT	tcgtcggcagcgtcagatgtgtataagagacagTGATCTGCCTGTGGTTTTCT
MLH1_i15_R1NXT	gtctcgtgggctcggagatgtgtataagagacagACTCATCCCCCATATACCCCA
MLH1_i1_F2NXT	TCGTCGGCAGCGTCAGATGTGTATAAGAGACAGTGATTGAGAACTGGTACGGAGG
MLH1_i1_R2NXT	GTCTCGTGGGCTCGGAGATGTGTATAAGAGACAGTGGCTTCCTTACTTAGTTAACGGT
NxtI5_F_asfIx	aatgatacggcgaccaccgagatctacacNNNNNNNNTCGTCGGCAGCGTCAGATGTGTATAAGAGACAG
NxtI7_R_asfIx	caagcagaagacggcatacgagatNNNNNNNNGTCTCGTGGGCTCGGAGATGTGTATAAGAGACAG
SMARCB1 RT-qPCR
MH397_F_SMARCB1_x6-7_junction_v2	TGTGACGATCTGGATTTGAACCCGCT
MH398_R_SMARCB1_x6-7_junction_v2	TGACATGTCCCACTCAAACTGGTCC
MH399_F_SMARCB1_x7-8_junction_v1	AGAGAAGTTTGCCCTGAAGCTGTGC
MH400_R_SMARCB1_x7-8_junction_v1	AGCGTCTGTCAGAGTCTCCAGCA
MH403_F_SMARCB1_x8-9_junction_v1	CGCGACCAGGACAGGAACACGA
MH404_R_SMARCB1_x8-9_junction_v1	TGGAGGAGAGGCGGCCCAATCTTC
MH415_F_SMARCB1_IntRet	AGGACAGGAACACGAGTCCTCTTCC
MH416_R_SMARCB1_IntRet	GAGGAGAGGCGGCCCAATCTTC
MLH1 RT-qPCR
MLH1_x8_x12_cdNA_F2	CATCTTTGGAAATGCTGTTAGTCG
MLH1_x8_x12_cdNA_R2	CAAGTCCTGGTAGCAAAGTCTG
MLH1_x8_x12_cdNA_FNXT	TCGTCGGCAGCGTCAGATGTGTATAAGAGACAGCATCTTTGGAAATGCTGTTAGTCG
MLH1_x8_x12_cdNA_RNXT	GTCTCGTGGGCTCGGAGATGTGTATAAGAGACAGCAAGTCCTGGTAGCAAAGTCTG

## Sheet: Guide RNAs
Guide RNAs
MLH1 knock-out [spacer-scaffold-polyT]
exon18	GAGATATGTACTGCTTCCGGA-GTTTTAGAGCTAGAAATAGCAAGTTAAAATAAGGCTAGTCCGTTATCAACTTGAAAAAGTGGCACCGAGTCGGTGC-TTTTTT
SMARCB1 knock-out [spacer-scaffold-polyT]
exon4	GCTTCTTGTCTCGGCCCATG-GTTTTAGAGCTAGAAATAGCAAGTTAAAATAAGGCTAGTCCGTTATCAACTTGAAAAAGTGGCACCGAGTCGGTGC-TTTTTT
exon5	GGAGAACGCATCTCAGCCCG-GTTTTAGAGCTAGAAATAGCAAGTTAAAATAAGGCTAGTCCGTTATCAACTTGAAAAAGTGGCACCGAGTCGGTGC-TTTTTT
exon6	GCAGATCGAGTCCTACCCCA-GTTTTAGAGCTAGAAATAGCAAGTTAAAATAAGGCTAGTCCGTTATCAACTTGAAAAAGTGGCACCGAGTCGGTGC-TTTTTT
ATP1A1-T804N pegRNAs [spacer-scaffold-RTT-PBS(-tevopreQ1)-polyT]
A-	GCAAACATTCCACTACCACT-GTTTAAGAGCTATGCTGGAAACAGCATAGCAAGTTTAAATAAGGCTAGTCCGTTATCAACTTGAAAAAGTGGCACCGAGTCGGTGC-GACAtTCCCCAGa-GGTAGTGGAATG-TTTTTTT
A+	GCAAACATTCCACTACCACT-GTTTAAGAGCTATGCTGGAAACAGCATAGCAAGTTTAAATAAGGCTAGTCCGTTATCAACTTGAAAAAGTGGCACCGAGTCGGTGC-GACAtTCCCCAGa-GGTAGTGGAATG-CGCGGTTCTATCTAGTTACGCGTTAAACCAACTAGAA-TTTTTTT
B-	GCAAACATTCCACTACCACT-GTTTAAGAGCTATGCTGGAAACAGCATAGCAAGTTTAAATAAGGCTAGTCCGTTATCAACTTGAAAAAGTGGCACCGAGTCGGTGC-GGTGACAtTCCCCAGT-GGTAGTGGAATGT-TTTTTTT
B+	GCAAACATTCCACTACCACT-GTTTAAGAGCTATGCTGGAAACAGCATAGCAAGTTTAAATAAGGCTAGTCCGTTATCAACTTGAAAAAGTGGCACCGAGTCGGTGC-GGTGACAtTCCCCAGT-GGTAGTGGAATGT-CGCGGTTCTATCTAGTTACGCGTTAAACCAACTAGAA-TTTTTTT
C-	GCCCAAGTCAATGCAGAGGA-GTTTAAGAGCTATGCTGGAAACAGCATAGCAAGTTTAAATAAGGCTAGTCCGTTATCAACTTGAAAAAGTGGCACCGAGTCGGTGC-GGGAaTGTCACtATCC-TCTGCATTGACTT-TTTTTTT
C+	GCCCAAGTCAATGCAGAGGA-GTTTAAGAGCTATGCTGGAAACAGCATAGCAAGTTTAAATAAGGCTAGTCCGTTATCAACTTGAAAAAGTGGCACCGAGTCGGTGC-GGGAaTGTCACtATCC-TCTGCATTGACTT-CGCGGTTCTATCTAGTTACGCGTTAAACCAACTAGAA-TTTTTTT

## Sheet: pegRNA scaffolds
pegRNA scaffolds
original	GTTTTAGAGCTAGAAATAGCAAGTTAAAATAAGGCTAGTCCGTTATCAACTTGAAAAAGTGGCACCGAGTCGGTGC
F+E	GTTTAAGAGCTATGCTGGAAACAGCATAGCAAGTTTAAATAAGGCTAGTCCGTTATCAACTTGAAAAAGTGGCACCGAGTCGGTGC
F+E v1	GTTTCAGAGCTATGCTGGAAACAGCATAGCAAGTTGAAATAAGGCTAGTCCGTTATCAACTTGAAAAAGTGGCACCGAGTCGGTGC
F+E v2	GTTTCAGAGCTATGCTGGAAACAGCATAGCAAGTTGAAATAAGGCTAGTCCGTTATCAACTTGGACTTCGGTCCAAGTGGCACCGAGTCGGTGC

## Sheet: DNA fragments
DNA fragments
mU6	AGCGCGTGCGCCAATTCTGCAGACAAATGGCTCTAGATCTAGAGATCCGACGCCGCCATCTCTAGGCCCGCGCCGGCCCCCTCGCACAGACTTGTGGGAGAAGCTCGGCTACTCCCCTGCCCCGGTTAATTTGCATATAATATTTCCTAGTAACTATAGAGGCTTAATGTGCGATAAAAGACAGATAATCTGTTCTTTTTAATACTAGCTACATTTTACATGATAGGCTTGGATTTCTATAAGAGATACAAATACTAAATTATTATTTTAAAAAACAGCACAAAAGGAAACTCACCCTAACTGTAAAGTAATTGTGTGTTTTGAGACTATAAATATGCATGCGAGAAAAGCCTTGTTT
SMARCB1_pegRNA-ST_V1	atgcatgcgagaaaagccttgtttgCGGATGGCAATCTCCACTGTGTTTCAGAGCTATGCTGGAAACAGCATAGCAAGTTGAAATAAGGCTAGTCCGTTATCAACTTGAAAAAGTGGCACCGAGTCGGTGCGCGAGAACCCTCTGCCCACCGTGGAGATTGCCATCCGCGGTTCTATCTAGTTACGCGTTAAACCAACTAGAATTTTTTTAGTAGCGTGAGAGTATCCCCTCCTCGTAGCGAGAACCCTCTGCCCACAGTGGAGATTGCCATCCGGAACAggtaagctcgtaccgtgatt
SMARCB1_pegRNA-ST_V2	atgcatgcgagaaaagccttgtttgGCCCTCCCCACTCCTCTTCCGTTTCAGAGCTATGCTGGAAACAGCATAGCAAGTTGAAATAAGGCTAGTCCGTTATCAACTTGAAAAAGTGGCACCGAGTCGGTGCTCATCCGCGTGGAAGAGGAGTGCGCGGTTCTATCTAGTTACGCGTTAAACCAACTAGAATTTTTTTCTGTATGGAAGCTAGTAGCGTGAGAGTAGGCCGTGTTGGCAAGACGCCTCATCCGCCTGGAAGAGGAGTGGGGAGGGCAATGAggtaagctcgtaccgtgatt
SMARCB1_pegRNA-ST_V3	atgcatgcgagaaaagccttgtttgCGGATGGCAATCTCCACTGTGTTTCAGAGCTATGCTGGAAACAGCATAGCAAGTTGAAATAAGGCTAGTCCGTTATCAACTTGAAAAAGTGGCACCGAGTCGGTGCAACCCTCTGTAAACAGTGGAGATTCGCGGTTCTATCTAGTTACGCGTTAAACCAACTAGAATTTTTTTGTATGGAAGCTAGTAGCGTGAGAGTATCCCCTCCTCGTAGCGAGAACCCTCTGCCCACAGTGGAGATTGCCATCCGGAACAggtaagctcgtaccgtgatt
SMARCB1_pegRNA-ST_V4	atgcatgcgagaaaagccttgtttgGGTACCTCGTGTTCCTGTCCGTTTCAGAGCTATGCTGGAAACAGCATAGCAAGTTGAAATAAGGCTAGTCCGTTATCAACTTGAAAAAGTGGCACCGAGTCGGTGCATCCGCGACCATGACAGGAACACGAGGTACGCGGTTCTATCTAGTTACGCGTTAAACCAACTAGAATTTTTTTGAAGCTAGTAGCGTGAGAGTACGCTGAGATGGAGAAGAAGATCCGCGACCAGGACAGGAACACGAGGTACCCCTGGggtaagctcgtaccgtgatt
SMARCB1_pegRNA-ST_V5	atgcatgcgagaaaagccttgtttgGGTACCTCGTGTTCCTGTCCGTTTCAGAGCTATGCTGGAAACAGCATAGCAAGTTGAAATAAGGCTAGTCCGTTATCAACTTGAAAAAGTGGCACCGAGTCGGTGCCCGCGACCAGGCCAGGAACACGAGGTACGCGGTTCTATCTAGTTACGCGTTAAACCAACTAGAATTTTTTTTGGAAGCTAGTAGCGTGAGAGTACGCTGAGATGGAGAAGAAGATCCGCGACCAGGACAGGAACACGAGGTACCCCTGGggtaagctcgtaccgtgatt
SMARCB1_pegRNA-ST_V6	atgcatgcgagaaaagccttgtttgGCGACCAGGACAGGAACACGGTTTCAGAGCTATGCTGGAAACAGCATAGCAAGTTGAAATAAGGCTAGTCCGTTATCAACTTGAAAAAGTGGCACCGAGTCGGTGCGGGTACCTCGAGTTCCTGTCCTGGTCCGCGGTTCTATCTAGTTACGCGTTAAACCAACTAGAATTTTTTTATGGAAGCTAGTAGCGTGAGAGTAGAGCCCAGGACCACAGGGCCAGGGGTACCTCGTGTTCCTGTCCTGGTCGCGGATCggtaagctcgtaccgtgatt
SMARCB1_pegRNA-ST_V7	atgcatgcgagaaaagccttgtttgTCATCCGCCTGGAAGAGGAGGTTTCAGAGCTATGCTGGAAACAGCATAGCAAGTTGAAATAAGGCTAGTCCGTTATCAACTTGAAAAAGTGGCACCGAGTCGGTGCGCCCTCCCCAGTCCTCTTCCAGGCGGATCGCGGTTCTATCTAGTTACGCGTTAAACCAACTAGAATTTTTTTGGAAGCTAGTAGCGTGAGAGTAGGAGCTGGCCCCGACTCATTGCCCTCCCCACTCCTCTTCCAGGCGGATGAGGCGTggtaagctcgtaccgtgatt
SMARCB1_pegRNA-ST_V8	atgcatgcgagaaaagccttgtttgGCCGCCTCTCCTCCATCTTCGTTTCAGAGCTATGCTGGAAACAGCATAGCAAGTTGAAATAAGGCTAGTCCGTTATCAACTTGAAAAAGTGGCACCGAGTCGGTGCTCCTTGCCAGCAGATGGAGGACGCGGTTCTATCTAGTTACGCGTTAAACCAACTAGAATTTTTTTGCTGTATGGAAGCTAGTAGCGTGAGAGTATGGGCTGTCCCCTCGCCTCTGTCCTTGCCAGAAGATGGAGGAGAGGCGGCCCAATggtaagctcgtaccgtgatt
SMARCB1_pegRNA-ST_V9	atgcatgcgagaaaagccttgtttgGCCGCCTCTCCTCCATCTTCGTTTCAGAGCTATGCTGGAAACAGCATAGCAAGTTGAAATAAGGCTAGTCCGTTATCAACTTGAAAAAGTGGCACCGAGTCGGTGCTCTGTCCTGGCCAGAAGATGGAGGACGCGGTTCTATCTAGTTACGCGTTAAACCAACTAGAATTTTTTTTATGGAAGCTAGTAGCGTGAGAGTATGGGCTGTCCCCTCGCCTCTGTCCTTGCCAGAAGATGGAGGAGAGGCGGCCCAATggtaagctcgtaccgtgatt
MLH1_pegRNA-ST_V1	atgcatgcgagaaaagccttgtttgCATTACCTGAGGTACAGGAAGTTTCAGAGCTATGCTGGAAACAGCATAGCAAGTTGAAATAAGGCTAGTCCGTTATCAACTTGAAAAAGTGGCACCGAGTCGGTGCCCAAAAACACACACCCGTTCCTGTACCTCAGGTACGCGGTTCTATCTAGTTACGCGTTAAACCAACTAGAATTTTTTTTAGCGTGAGAGTAGCCTATTTGCCCAAAAACACACACCCATTCCTGTACCTCAGGTAATGTAGCACCAAACggtaagctcgtaccgtgatt
MLH1_pegRNA-ST_V2	atgcatgcgagaaaagccttgtttgGAGACCTTTTAAGGGTTGTTGTTTCAGAGCTATGCTGGAAACAGCATAGCAAGTTGAAATAAGGCTAGTCCGTTATCAACTTGAAAAAGTGGCACCGAGTCGGTGCACTTACACTCCAACCAACCCTTAAAACGCGGTTCTATCTAGTTACGCGTTAAACCAACTAGAATTTTTTTGAAGCTAGTAGCGTGAGAGTACGTATATTCCTCCACTTACACTCCAAACAACCCTTAAAAGGTCTCGGGGGAGAGCGGTggtaagctcgtaccgtgatt
MLH1_pegRNA-ST_V3	atgcatgcgagaaaagccttgtttgGGCTGCATACACTGTTTCTAGTTTCAGAGCTATGCTGGAAACAGCATAGCAAGTTGAAATAAGGCTAGTCCGTTATCAACTTGAAAAAGTGGCACCGAGTCGGTGCTTGAGAAAAGCCATATAAACAGTGTATGCAGCGCGGTTCTATCTAGTTACGCGTTAAACCAACTAGAATTTTTTTTAGTAGCGTGAGAGTAGAATCAACTTCCTTGAGAAAAGCCATAGAAACAGTGTATGCAGCCTATTTGCCCAAAAggtaagctcgtaccgtgatt
MLH1_pegRNA-ST_V4	atgcatgcgagaaaagccttgtttgTCAAAGAGATGATTGAGAACGTTTCAGAGCTATGCTGGAAACAGCATAGCAAGTTGAAATAAGGCTAGTCCGTTATCAACTTGAAAAAGTGGCACCGAGTCGGTGCTCGACTCCCTCCGTATCAGTTCTCAATCATCTCGCGGTTCTATCTAGTTACGCGTTAAACCAACTAGAATTTTTTTAGTAGCGTGAGAGTATGAGCCCGGCTCGACTCCCTCCGTACCAGTTCTCAATCATCTCTTTGATAGCATTAGCggtaagctcgtaccgtgatt
MLH1_pegRNA-ST_V5	atgcatgcgagaaaagccttgtttgCCCTGCCACGAACGACATTTGTTTCAGAGCTATGCTGGAAACAGCATAGCAAGTTGAAATAAGGCTAGTCCGTTATCAACTTGAAAAAGTGGCACCGAGTCGGTGCTTGGCTCTTCTGGTGTCGTTCGTGGCGCGGTTCTATCTAGTTACGCGTTAAACCAACTAGAATTTTTTTGGAAGCTAGTAGCGTGAGAGTAGACGTTTCCTTGGCTCTTCTGGCGCCAAAATGTCGTTCGTGGCAGGGGTTATTCGGCGggtaagctcgtaccgtgatt
MLH1_pegRNA-ST_V6	ATGCATGCGAGAAAAGCCTTGTTTGCACACCCATTCCTGTACCTCGTTTCAGAGCTATGCTGGAAACAGCATAGCAAGTTGAAATAAGGCTAGTCCGTTATCAACTTGAAAAAGTGGCACCGAGTCGGTGCTACATCACCTGAGGTACAGGAATGGGTGCGCGGTTCTATCTAGTTACGCGTTAAACCAACTAGAATTTTTTTAGCTAGTAGCGTGAGAGTAGAGGAGTTTGGTGCTACATTACCTGAGGTACAGGAATGGGTGTGTGTTTTTGGGCAAAGGTAAGCTCGTACCGTGATT
MLH1_pegRNA-ST_V7	atgcatgcgagaaaagccttgtttgGGACTGATTTCTAAACTGTCGTTTCAGAGCTATGCTGGAAACAGCATAGCAAGTTGAAATAAGGCTAGTCCGTTATCAACTTGAAAAAGTGGCACCGAGTCGGTGCTTTCCTGAGAGTTTAGAAATCAGCGCGGTTCTATCTAGTTACGCGTTAAACCAACTAGAATTTTTTTATGGAAGCTAGTAGCGTGAGAGTAAATTGTTCTCTCTTATTTTCCTGACAGTTTAGAAATCAGTCCCCAGAATGTGGATGTTggtaagctcgtaccgtgatt
MLH1_pegRNA-ST_V8	atgcatgcgagaaaagccttgtttgGGAAGGGTGAAGCCCTGGGGGTTTCAGAGCTATGCTGGAAACAGCATAGCAAGTTGAAATAAGGCTAGTCCGTTATCAACTTGAAAAAGTGGCACCGAGTCGGTGCTACACAGAAAGTAAGTACCTCCCCAGGGCTTCACGCGGTTCTATCTAGTTACGCGTTAAACCAACTAGAATTTTTTTGTAGCGTGAGAGTACCTTAAGGCTACACAGAAAGAAAGTACCTCCCCAGGGCTTCACCCTTCCCATCCTTTCggtaagctcgtaccgtgatt
MLH1_pegRNA-ST_V9	atgcatgcgagaaaagccttgtttgGCGCATATCCTTCTAGGTAGGTTTCAGAGCTATGCTGGAAACAGCATAGCAAGTTGAAATAAGGCTAGTCCGTTATCAACTTGAAAAAGTGGCACCGAGTCGGTGCGGCTAATGCCCGCTACCTAGAAGGATATGCGCGGTTCTATCTAGTTACGCGTTAAACCAACTAGAATTTTTTTGCTAGTAGCGTGAGAGTACCCTCCCTGAAGCGGCTACTGCCCGCTACCTAGAAGGATATGCGCTTGCGCGTTAGAGggtaagctcgtaccgtgatt
MLH1_pegRNA-ST_V10	atgcatgcgagaaaagccttgtttgGCGCATATCCTTCTAGGTAGGTTTCAGAGCTATGCTGGAAACAGCATAGCAAGTTGAAATAAGGCTAGTCCGTTATCAACTTGAAAAAGTGGCACCGAGTCGGTGCTCTTCGTCCCTCCCTGAAGTGGCTACTGCCCGCTACCTAGAAGGATACGCGGTTCTATCTAGTTACGCGTTAAACCAACTAGAATTTTTTTGTCTCTTCGTCCCTCCCTGAAGCGGCTACTGCCCGCTACCTAGAAGGATATGCGCTTGggtaagctcgtaccgtgatt
MLH1_pegRNA-ST_V11	atgcatgcgagaaaagccttgtttgAGACGTTTCCTTGGCTCTTCGTTTCAGAGCTATGCTGGAAACAGCATAGCAAGTTGAAATAAGGCTAGTCCGTTATCAACTTGAAAAAGTGGCACCGAGTCGGTGCATTTAGGCGCCAGAAGAGCCAAGGAAACGTCGCGGTTCTATCTAGTTACGCGTTAAACCAACTAGAATTTTTTTCTAGTAGCGTGAGAGTATGCCACGAACGACATTTTGGCGCCAGAAGAGCCAAGGAAACGTCTAGATGCTCAACGGggtaagctcgtaccgtgatt
MLH1_pegRNA-ST_V12	atgcatgcgagaaaagccttgtttgATTACCTGAGGTACAGGAATGTTTCAGAGCTATGCTGGAAACAGCATAGCAAGTTGAAATAAGGCTAGTCCGTTATCAACTTGAAAAAGTGGCACCGAGTCGGTGCAAAAACACACGCCCATTCCTGTACCTCAGGCGCGGTTCTATCTAGTTACGCGTTAAACCAACTAGAATTTTTTTCTAGTAGCGTGAGAGTAGCCTATTTGCCCAAAAACACACACCCATTCCTGTACCTCAGGTAATGTAGCACCAAACggtaagctcgtaccgtgatt
MLH1_pegRNA-ST_V13	atgcatgcgagaaaagccttgtttgCATTACCTGAGGTACAGGAAGTTTCAGAGCTATGCTGGAAACAGCATAGCAAGTTGAAATAAGGCTAGTCCGTTATCAACTTGAAAAAGTGGCACCGAGTCGGTGCCCAAAAACACACACCCAATCCTGTACCTCAGGTACGCGGTTCTATCTAGTTACGCGTTAAACCAACTAGAATTTTTTTTAGCGTGAGAGTAGCCTATTTGCCCAAAAACACACACCCATTCCTGTACCTCAGGTAATGTAGCACCAAACggtaagctcgtaccgtgatt
